# Supplementary material for: ﻿A review of Eupholidoptera (Orthoptera, Tettigoniidae) from Crete, Gavdos, Gavdopoula, and Andikithira
Source: Zookeys. 2023 Mar 1;1151:67–158. doi: 10.3897/zookeys.1151.97514 (PMC10207466; doi:10.3897/zookeys.1151.97514)
Supplement: XML Treatment for Eupholidoptera forcipata [file zookeys.1151.97514-treatment5.xml]

<!DOCTYPE tp:taxon-treatment
  PUBLIC "-//TaxonX//DTD Taxonomic Treatment Publishing DTD v0 20100105//EN" "tax-treatment-NSO.dtd">
<tp:taxon-treatment xmlns:tp="http://www.plazi.org/taxpub"><tp:treatment-meta><kwd-group><label>Taxon classification</label><kwd>
                <named-content content-type="kingdom">Animalia</named-content>
              </kwd><kwd>
                <named-content content-type="order">Orthoptera</named-content>
              </kwd><kwd>
                <named-content content-type="family">Tettigoniidae</named-content>
              </kwd></kwd-group><mixed-citation publication-type="journal"><person-group><name><surname>Willemse</surname><given-names>Luc</given-names></name><name><surname>Tilmans</surname><given-names>Jos</given-names></name><name><surname>Kotitsa</surname><given-names>Nefeli</given-names></name><name><surname>Trichas</surname><given-names>Apostolos</given-names></name><name><surname>Heller</surname><given-names>Klaus-Gerhard</given-names></name><name><surname>Chobanov</surname><given-names>Dragan</given-names></name><name><surname>Odé</surname><given-names>Baudewijn</given-names></name></person-group><article-title>﻿A review of <italic><tp:taxon-name><tp:taxon-name-part taxon-name-part-type="genus" reg="Eupholidoptera">Eupholidoptera</tp:taxon-name-part></tp:taxon-name></italic> (<tp:taxon-name><tp:taxon-name-part taxon-name-part-type="order">Orthoptera</tp:taxon-name-part></tp:taxon-name>, <tp:taxon-name><tp:taxon-name-part taxon-name-part-type="family">Tettigoniidae</tp:taxon-name-part></tp:taxon-name>) from Crete, Gavdos, Gavdopoula, and Andikithira</article-title><source>Zookeys</source><day>01</day><month>03</month><year>2023</year><volume>1151</volume><fpage>67</fpage><lpage>158</lpage><pub-id pub-id-type="doi">10.3897/zookeys.1151.97514</pub-id></mixed-citation></tp:treatment-meta><tp:nomenclature><label>﻿</label><tp:taxon-name>
              <object-id xmlns:xlink="http://www.w3.org/1999/xlink" content-type="arpha" xlink:type="simple">7ECFFF11-734E-5833-BBD2-91CE3C35954A</object-id>
              <tp:taxon-name-part taxon-name-part-type="genus" reg="Eupholidoptera">Eupholidoptera</tp:taxon-name-part>
              <tp:taxon-name-part taxon-name-part-type="species" reg="forcipata">forcipata</tp:taxon-name-part>
            </tp:taxon-name><tp:taxon-authority>Willemse &amp; Kruseman, 1976</tp:taxon-authority><xref ref-type="fig" rid="F5">Figs 22</xref><xref ref-type="fig" rid="F6">, 36</xref><xref ref-type="fig" rid="F7">, 50</xref><xref ref-type="fig" rid="F8">, 64</xref><xref ref-type="fig" rid="F10">, 80</xref><xref ref-type="fig" rid="F11">, 94</xref><xref ref-type="fig" rid="F12">, 108</xref><xref ref-type="fig" rid="F13">, 123</xref><xref ref-type="fig" rid="F14">, 137</xref><xref ref-type="fig" rid="F15">, 151</xref><xref ref-type="fig" rid="F16">, 165</xref><xref ref-type="fig" rid="F17">, 179</xref><xref ref-type="fig" rid="F18">, 195</xref><xref ref-type="fig" rid="F19">, 210</xref><xref ref-type="fig" rid="F28">, 255</xref><xref ref-type="fig" rid="F32">, 259</xref><xref ref-type="table" rid="T1">, Tables 1</xref><xref ref-type="table" rid="T2">, 2</xref><xref ref-type="table" rid="T5">, 5</xref><xref ref-type="table" rid="T6">, 6</xref><xref ref-type="table" rid="T7">, 7</xref><xref ref-type="table" rid="T9">, 9</xref><xref ref-type="table" rid="T10">, 10</xref><xref ref-type="supplementary-material" rid="S1">, Suppl. materials 1</xref><xref ref-type="supplementary-material" rid="S2">, 2</xref><xref ref-type="supplementary-material" rid="S3">, 3</xref><tp:nomenclature-citation-list><tp:nomenclature-citation><tp:taxon-name>
                  <tp:taxon-name-part taxon-name-part-type="genus" reg="Eupholidoptera">Eupholidoptera</tp:taxon-name-part>
                  <tp:taxon-name-part taxon-name-part-type="species" reg="forcipata">forcipata</tp:taxon-name-part>
                </tp:taxon-name><comment>Willemse &amp; Kruseman, 1976: 131.</comment></tp:nomenclature-citation><tp:nomenclature-citation><tp:taxon-name>
                  <tp:taxon-name-part taxon-name-part-type="genus" reg="Eupholidoptera"/>
                  <tp:taxon-name-part taxon-name-part-type="species" reg="forcipata"/>
                </tp:taxon-name><comment>Morphological description. <xref ref-type="bibr" rid="B77">Willemse and Kruseman 1976</xref>: 131–134. </comment></tp:nomenclature-citation><tp:nomenclature-citation><tp:taxon-name>
                  <tp:taxon-name-part taxon-name-part-type="genus" reg="Eupholidoptera"/>
                  <tp:taxon-name-part taxon-name-part-type="species" reg="forcipata"/>
                </tp:taxon-name><comment>Bioacoustics. <xref ref-type="bibr" rid="B12">Çiplak et al. 2009</xref>: 27, 51, 54. </comment></tp:nomenclature-citation></tp:nomenclature-citation-list></tp:nomenclature><tp:treatment-sec sec-type="Examined specimens" id="SECID0EDTCK"><title>Examined specimens.</title><p><bold>Holotype, allotype</bold>, 8 ♂, 9 ♀ (<bold>paratypes</bold>); 12 ♂, 5 ♀ (for details see Suppl. material <xref ref-type="supplementary-material" rid="S2">2</xref>).</p></tp:treatment-sec><tp:treatment-sec sec-type="Diagnostic features" id="SECID0ERTCK"><title>Diagnostic features.</title><p>Frontal part of head (Fig. <xref ref-type="fig" rid="F5">22</xref>) pale with black dots; pronotal disc (Fig. <xref ref-type="fig" rid="F6">36</xref>) pale with central black marking resembling an open “W” or frontal half with larger central black patch, border with pale rear half transverse or V-shaped; Male – stridulatory file with 193 teeth (190 in <xref ref-type="bibr" rid="B12">Çiplak et al. 2009</xref>) (including proximal and distal ones), density of teeth in middle two thirds of the file 36 teeth per mm (33 in <xref ref-type="bibr" rid="B12">Çiplak et al. 2009</xref>); anal tergite (Figs <xref ref-type="fig" rid="F10">80</xref>, <xref ref-type="fig" rid="F11">94</xref>, <xref ref-type="fig" rid="F12">108</xref>) narrow, distally strongly bent and extended downward forming two apical lobes ending in strong teeth pointing downward and slightly outward separated by a wide, deep excision; cerci (Figs <xref ref-type="fig" rid="F13">123</xref>, <xref ref-type="fig" rid="F14">137</xref>) unarmed, 4× longer than wide, basal half cylindrical, apical half conical straight, inner margin sinuate with minute bulge halfway, in profile slightly upturned in apical half; subgenital plate (Figs <xref ref-type="fig" rid="F15">151</xref>, <xref ref-type="fig" rid="F16">165</xref>) wider than long, widest halfway, sides widely rimmed, in profile upturned, tip apical lobes narrowly truncate, spineless, forming very wide V-shaped excision reaching halfway; styli (Fig. <xref ref-type="fig" rid="F17">179</xref>) short, 0.3 as long as cerci, 2× longer than wide, cylindrical, inserted at tip of apical lobes pointing backwards; titillator (Figs <xref ref-type="fig" rid="F18">195</xref>, <xref ref-type="fig" rid="F19">210</xref>) symmetrical, basal half apical arms fused, narrow, stalk-like, halfway widening, swollen, diverging into two evenly curved, slender hooks, in profile in basal half narrowing apically, wide angled with apical hooks, reaching or extending above anal tergite. Female – subgenital plate (Figs <xref ref-type="fig" rid="F7">50</xref>, <xref ref-type="fig" rid="F8">64</xref>) twice as wide as long, widest halfway, proximally with two distinct, widely separated pit-like concavities, apical lobes with depression, tips rounded, separated by U-shaped excision along one quarter of length, in profile oblong, lower edge distally strongly upcurved, tip truncated.</p></tp:treatment-sec><tp:treatment-sec sec-type="description" id="SECID0EXVCK"><title>Measurements.</title><p>See Tables <xref ref-type="table" rid="T6">6</xref>, <xref ref-type="table" rid="T7">7</xref>.</p></tp:treatment-sec><tp:treatment-sec sec-type="Bioacoustics" id="SECID0EFWCK"><title>Bioacoustics.</title><p>Based upon the sound recordings of one specimen (30 syllables measured), the song of <italic><tp:taxon-name><tp:taxon-name-part taxon-name-part-type="genus" reg="Eupholidoptera">E.</tp:taxon-name-part><tp:taxon-name-part taxon-name-part-type="species" reg="forcipata">forcipata</tp:taxon-name-part></tp:taxon-name></italic>, as in all species of <italic><tp:taxon-name><tp:taxon-name-part taxon-name-part-type="genus" reg="Eupholidoptera">Eupholidoptera</tp:taxon-name-part></tp:taxon-name></italic>, consists of isolated syllables produced in long series with the opening hemisyllable much shorter and weaker than the closing hemisyllable. In <italic><tp:taxon-name><tp:taxon-name-part taxon-name-part-type="genus" reg="Eupholidoptera">E.</tp:taxon-name-part><tp:taxon-name-part taxon-name-part-type="species" reg="forcipata">forcipata</tp:taxon-name-part></tp:taxon-name></italic>, the syllable duration is ~ 525 ms, with a syllable rate up to somewhat less than 1/s. The syllable duration easily discerns the song of this species from the other known songs of <italic><tp:taxon-name><tp:taxon-name-part taxon-name-part-type="genus" reg="Eupholidoptera">Eupholidoptera</tp:taxon-name-part></tp:taxon-name></italic> from Crete. Published records (<xref ref-type="bibr" rid="B12">Çiplak et al. 2009</xref>) show a syllable duration of ~ 425 ms and a syllable repetition rate far lower than 1/s. For details of sound recordings of <italic><tp:taxon-name><tp:taxon-name-part taxon-name-part-type="genus" reg="Eupholidoptera">Eupholidoptera</tp:taxon-name-part><tp:taxon-name-part taxon-name-part-type="species" reg="forcipata">forcipata</tp:taxon-name-part></tp:taxon-name></italic> see Suppl. material <xref ref-type="supplementary-material" rid="S3">3</xref>.</p></tp:treatment-sec><tp:treatment-sec sec-type="Differential diagnosis" id="SECID0ECYCK"><title>Differential diagnosis.</title><p>Males differ from congenerics in the pointed backward and downward extended widened apical lobes of the anal tergite (Figs <xref ref-type="fig" rid="F10">80</xref>, <xref ref-type="fig" rid="F11">94</xref>, <xref ref-type="fig" rid="F12">108</xref>) with tips pointing downward and slightly outward, in the wide upturned, spineless subgenital plate (Figs <xref ref-type="fig" rid="F15">151</xref>, <xref ref-type="fig" rid="F16">165</xref>) with a very wide V-shaped excision, in short, apically inserted styli (Fig. <xref ref-type="fig" rid="F17">179</xref>) pointing backward, in the stout, straight cerci (Figs <xref ref-type="fig" rid="F13">123</xref>, <xref ref-type="fig" rid="F14">137</xref>) with a minute bulge on the inner margin and the symmetrical apical arms of the titillator (Figs <xref ref-type="fig" rid="F18">195</xref>, <xref ref-type="fig" rid="F19">210</xref>), in basal half fused and narrow, in apical half strongly diverging hooks. Females differ in the very wide subgenital plate (Figs <xref ref-type="fig" rid="F7">50</xref>, <xref ref-type="fig" rid="F8">64</xref>), proximally with two concavities, tips rounded with U-shaped excision along quarter of the length. <italic><tp:taxon-name><tp:taxon-name-part taxon-name-part-type="genus" reg="Eupholidoptera">Eupholidoptera</tp:taxon-name-part><tp:taxon-name-part taxon-name-part-type="species" reg="forcipata">forcipata</tp:taxon-name-part></tp:taxon-name></italic> closely resembles <italic><tp:taxon-name><tp:taxon-name-part taxon-name-part-type="genus" reg="Eupholidoptera">E.</tp:taxon-name-part><tp:taxon-name-part taxon-name-part-type="species" reg="marietheresae">marietheresae</tp:taxon-name-part></tp:taxon-name></italic> sp. nov. but male <italic><tp:taxon-name><tp:taxon-name-part taxon-name-part-type="genus" reg="Eupholidoptera">E.</tp:taxon-name-part><tp:taxon-name-part taxon-name-part-type="species" reg="forcipata">forcipata</tp:taxon-name-part></tp:taxon-name></italic> differ from male <italic><tp:taxon-name><tp:taxon-name-part taxon-name-part-type="genus" reg="Eupholidoptera">E.</tp:taxon-name-part><tp:taxon-name-part taxon-name-part-type="species" reg="marietheresae">marietheresae</tp:taxon-name-part></tp:taxon-name></italic> sp. nov. in the straight hind margin of the anal tergite (compare Fig. <xref ref-type="fig" rid="F11">94</xref> with Fig. <xref ref-type="fig" rid="F11">95</xref>), slimmer cercus (compare Fig. <xref ref-type="fig" rid="F13">123</xref> with Fig. <xref ref-type="fig" rid="F13">124</xref>) and the apical arms of the titillator being straight in basal half and gradually upcurved in apical half (compare Fig. <xref ref-type="fig" rid="F18">195</xref> with Fig. <xref ref-type="fig" rid="F18">196</xref>). In female <italic><tp:taxon-name><tp:taxon-name-part taxon-name-part-type="genus" reg="Eupholidoptera">E.</tp:taxon-name-part><tp:taxon-name-part taxon-name-part-type="species" reg="forcipata">forcipata</tp:taxon-name-part></tp:taxon-name></italic> the subgenital plate is shorter and the proximal pits being placed further apart than in <italic><tp:taxon-name><tp:taxon-name-part taxon-name-part-type="genus" reg="Eupholidoptera">E.</tp:taxon-name-part><tp:taxon-name-part taxon-name-part-type="species" reg="marietheresae">marietheresae</tp:taxon-name-part></tp:taxon-name></italic> sp. nov. (compare Fig. <xref ref-type="fig" rid="F7">50</xref> with Fig. <xref ref-type="fig" rid="F7">51</xref>). In colouration particularly the anterior half of the pronotum <italic><tp:taxon-name><tp:taxon-name-part taxon-name-part-type="genus" reg="Eupholidoptera">E.</tp:taxon-name-part><tp:taxon-name-part taxon-name-part-type="species" reg="forcipata">forcipata</tp:taxon-name-part></tp:taxon-name></italic> lacks extensive black markings or patches. For more details differentiating <italic><tp:taxon-name><tp:taxon-name-part taxon-name-part-type="genus" reg="Eupholidoptera">E.</tp:taxon-name-part><tp:taxon-name-part taxon-name-part-type="species" reg="forcipata">forcipata</tp:taxon-name-part></tp:taxon-name></italic> from other Cretan <italic><tp:taxon-name><tp:taxon-name-part taxon-name-part-type="genus" reg="Eupholidoptera">Eupholidoptera</tp:taxon-name-part></tp:taxon-name></italic> see Table <xref ref-type="table" rid="T5">5</xref>.</p></tp:treatment-sec><tp:treatment-sec sec-type="distribution" id="SECID0E24CK"><title>Distribution.</title><p>Only known from higher altitudes on Mt. Psiloritis, central Crete (Fig. <xref ref-type="fig" rid="F28">255</xref>). For a complete list of localities, specimens and repositories see Suppl. material <xref ref-type="supplementary-material" rid="S1">1</xref>.</p></tp:treatment-sec><tp:treatment-sec sec-type="habitat" id="SECID0EJ5CK"><title>Habitat.</title><p>The species lives at high altitudes in subalpine phrygana in low prickly bushes (e.g., <italic><tp:taxon-name><tp:taxon-name-part taxon-name-part-type="genus" reg="Astragalus">Astragalus</tp:taxon-name-part></tp:taxon-name></italic>) in which it hides during the day.</p></tp:treatment-sec><tp:treatment-sec sec-type="phenology" id="SECID0EW5CK"><title>Phenology.</title><p>The species occurs between 1350 m and 2225 m. Adults have been collected by hand at the end of July and during the first half of August. Trap catches indicate they are still active up to September and possibly October.</p></tp:treatment-sec><tp:treatment-sec><!--Section generated to contain objects referenced in tp:taxon-treatment.--><fig id="F5" position="float" orientation="portrait"><object-id xmlns:xlink="http://www.w3.org/1999/xlink" content-type="doi" xlink:type="simple">10.3897/zookeys.1151.97514.figures11-24</object-id><object-id xmlns:xlink="http://www.w3.org/1999/xlink" content-type="arpha" xlink:type="simple">1128C165-79FD-5AAF-AC94-08F0D5140AE2</object-id><label>Figures 11–24.</label><caption><p>Colour pattern of head, frontal view <bold>11</bold><italic><tp:taxon-name><tp:taxon-name-part taxon-name-part-type="genus" reg="Eupholidoptera">Eupholidoptera</tp:taxon-name-part><tp:taxon-name-part taxon-name-part-type="species" reg="smyrnensis">smyrnensis</tp:taxon-name-part></tp:taxon-name></italic> ♀ Makrigiannis RMNH5014918 <bold>12</bold><italic><tp:taxon-name><tp:taxon-name-part taxon-name-part-type="genus" reg="Eupholidoptera">Eupholidoptera</tp:taxon-name-part><tp:taxon-name-part taxon-name-part-type="species" reg="gemellata">gemellata</tp:taxon-name-part></tp:taxon-name></italic> ♂ Mt. Idhi <named-content xmlns:xlink="http://www.w3.org/1999/xlink" content-type="dwc:institutional_code" xlink:title="Naturalis Biodiversity Center, Leiden, The Netherlands" xlink:href="http://grbio.org/institution/national-museum-natural-history-naturalis" xlink:type="simple">RMNH</named-content>.INS1141843 <bold>13</bold><italic><tp:taxon-name><tp:taxon-name-part taxon-name-part-type="genus" reg="Eupholidoptera">Eupholidoptera</tp:taxon-name-part><tp:taxon-name-part taxon-name-part-type="species" reg="pallipes">pallipes</tp:taxon-name-part></tp:taxon-name></italic> ♂ paratype Mt. Lefka <named-content xmlns:xlink="http://www.w3.org/1999/xlink" content-type="dwc:institutional_code" xlink:title="Naturalis Biodiversity Center, Leiden, The Netherlands" xlink:href="http://grbio.org/institution/national-museum-natural-history-naturalis" xlink:type="simple">RMNH</named-content>.INS1105313 <bold>14</bold><italic><tp:taxon-name><tp:taxon-name-part taxon-name-part-type="genus" reg="Eupholidoptera">Eupholidoptera</tp:taxon-name-part><tp:taxon-name-part taxon-name-part-type="species" reg="cretica">cretica</tp:taxon-name-part></tp:taxon-name></italic> ♂ Mt. Lefka, Omalos <named-content xmlns:xlink="http://www.w3.org/1999/xlink" content-type="dwc:institutional_code" xlink:title="Naturalis Biodiversity Center, Leiden, The Netherlands" xlink:href="http://grbio.org/institution/national-museum-natural-history-naturalis" xlink:type="simple">RMNH</named-content>.INS114838 <bold>15</bold><italic><tp:taxon-name><tp:taxon-name-part taxon-name-part-type="genus" reg="Eupholidoptera">Eupholidoptera</tp:taxon-name-part><tp:taxon-name-part taxon-name-part-type="species" reg="latens">latens</tp:taxon-name-part></tp:taxon-name></italic> ♀ Mt. Lefka, Kalergi CT1987.047.04 <bold>16</bold><italic><tp:taxon-name><tp:taxon-name-part taxon-name-part-type="genus" reg="Eupholidoptera">Eupholidoptera</tp:taxon-name-part><tp:taxon-name-part taxon-name-part-type="species" reg="giuliae">giuliae</tp:taxon-name-part></tp:taxon-name></italic> ♂ Argoules CT1995.011.18 <bold>17</bold><italic><tp:taxon-name><tp:taxon-name-part taxon-name-part-type="genus" reg="Eupholidoptera">Eupholidoptera</tp:taxon-name-part><tp:taxon-name-part taxon-name-part-type="species" reg="francisae">francisae</tp:taxon-name-part></tp:taxon-name></italic> sp. nov. ♀ allotype Andikithira <abbrev xmlns:xlink="http://www.w3.org/1999/xlink" xlink:title="collection Jos Tilmans, Wassenberg-Rothenbach, Germany" id="ABBRID0EJSAI" xlink:type="simple">CT</abbrev> 2002.004.11 <bold>18</bold><italic><tp:taxon-name><tp:taxon-name-part taxon-name-part-type="genus" reg="Eupholidoptera">Eupholidoptera</tp:taxon-name-part><tp:taxon-name-part taxon-name-part-type="species" reg="annamariae">annamariae</tp:taxon-name-part></tp:taxon-name></italic> ♀ Kato Zakros CT1995.020.03 <bold>19</bold><italic><tp:taxon-name><tp:taxon-name-part taxon-name-part-type="genus" reg="Eupholidoptera">Eupholidoptera</tp:taxon-name-part><tp:taxon-name-part taxon-name-part-type="species" reg="astyla">astyla</tp:taxon-name-part></tp:taxon-name></italic> ♀ Ano Viannos CT1987.024.03 <bold>20</bold><italic><tp:taxon-name><tp:taxon-name-part taxon-name-part-type="genus" reg="Eupholidoptera">Eupholidoptera</tp:taxon-name-part><tp:taxon-name-part taxon-name-part-type="species" reg="feri">feri</tp:taxon-name-part></tp:taxon-name></italic> ♂ holotype Mt. Dikti, Katharo plain <named-content xmlns:xlink="http://www.w3.org/1999/xlink" content-type="dwc:institutional_code" xlink:title="Naturalis Biodiversity Center, Leiden, The Netherlands" xlink:href="http://grbio.org/institution/national-museum-natural-history-naturalis" xlink:type="simple">RMNH</named-content>.INS1105297 <bold>21</bold><italic><tp:taxon-name><tp:taxon-name-part taxon-name-part-type="genus" reg="Eupholidoptera">Eupholidoptera</tp:taxon-name-part><tp:taxon-name-part taxon-name-part-type="species" reg="mariannae">mariannae</tp:taxon-name-part></tp:taxon-name></italic> ♀ Ag. Ioannis <named-content xmlns:xlink="http://www.w3.org/1999/xlink" content-type="dwc:institutional_code" xlink:title="Naturalis Biodiversity Center, Leiden, The Netherlands" xlink:href="http://grbio.org/institution/national-museum-natural-history-naturalis" xlink:type="simple">RMNH</named-content>.5014906 <bold>22</bold><italic><tp:taxon-name><tp:taxon-name-part taxon-name-part-type="genus" reg="Eupholidoptera">Eupholidoptera</tp:taxon-name-part><tp:taxon-name-part taxon-name-part-type="species" reg="forcipata">forcipata</tp:taxon-name-part></tp:taxon-name></italic> ♂ Mt. Idhi CT1987.044.03 <bold>23</bold><italic><tp:taxon-name><tp:taxon-name-part taxon-name-part-type="genus" reg="Eupholidoptera">Eupholidoptera</tp:taxon-name-part><tp:taxon-name-part taxon-name-part-type="species" reg="marietheresae">marietheresae</tp:taxon-name-part></tp:taxon-name></italic> sp. nov. ♂ paratype Mt. Dikti, FC1606 CT2000.096.01 <bold>24</bold><italic><tp:taxon-name><tp:taxon-name-part taxon-name-part-type="genus" reg="Eupholidoptera">Eupholidoptera</tp:taxon-name-part><tp:taxon-name-part taxon-name-part-type="species" reg="jacquelinae">jacquelinae</tp:taxon-name-part></tp:taxon-name></italic> ♂ holotype Gavdos CT2000.005.02. Scale bars: 5 mm.</p></caption><graphic xmlns:xlink="http://www.w3.org/1999/xlink" xlink:href="zookeys-1151-067_article-97514__-g005.jpg" position="float" orientation="portrait" xlink:type="simple" id="oo_817935.jpg"><uri content-type="original_file" xlink:type="simple">https://binary.pensoft.net/fig/817935</uri></graphic></fig><fig id="F6" position="float" orientation="portrait"><object-id xmlns:xlink="http://www.w3.org/1999/xlink" content-type="doi" xlink:type="simple">10.3897/zookeys.1151.97514.figures25-38</object-id><object-id xmlns:xlink="http://www.w3.org/1999/xlink" content-type="arpha" xlink:type="simple">CF5D0B91-A9F3-5FF1-BF8A-493867FE3903</object-id><label>Figures 25–38.</label><caption><p>Colour pattern of pronotum, dorsal view <bold>25</bold><italic><tp:taxon-name><tp:taxon-name-part taxon-name-part-type="genus" reg="Eupholidoptera">Eupholidoptera</tp:taxon-name-part><tp:taxon-name-part taxon-name-part-type="species" reg="smyrnensis">smyrnensis</tp:taxon-name-part></tp:taxon-name></italic> ♂ Makrigiannis <named-content xmlns:xlink="http://www.w3.org/1999/xlink" content-type="dwc:institutional_code" xlink:title="Naturalis Biodiversity Center, Leiden, The Netherlands" xlink:href="http://grbio.org/institution/national-museum-natural-history-naturalis" xlink:type="simple">RMNH</named-content>.INS152909 <bold>26</bold><italic><tp:taxon-name><tp:taxon-name-part taxon-name-part-type="genus" reg="Eupholidoptera">Eupholidoptera</tp:taxon-name-part><tp:taxon-name-part taxon-name-part-type="species" reg="gemellata">gemellata</tp:taxon-name-part></tp:taxon-name></italic> ♂ Mt. Idhi, Amariou <named-content xmlns:xlink="http://www.w3.org/1999/xlink" content-type="dwc:institutional_code" xlink:title="Naturalis Biodiversity Center, Leiden, The Netherlands" xlink:href="http://grbio.org/institution/national-museum-natural-history-naturalis" xlink:type="simple">RMNH</named-content>.INS1141843 <bold>27</bold><italic><tp:taxon-name><tp:taxon-name-part taxon-name-part-type="genus" reg="Eupholidoptera">Eupholidoptera</tp:taxon-name-part><tp:taxon-name-part taxon-name-part-type="species" reg="pallipes">pallipes</tp:taxon-name-part></tp:taxon-name></italic> ♂ paratype Mt. Lefka <named-content xmlns:xlink="http://www.w3.org/1999/xlink" content-type="dwc:institutional_code" xlink:title="Naturalis Biodiversity Center, Leiden, The Netherlands" xlink:href="http://grbio.org/institution/national-museum-natural-history-naturalis" xlink:type="simple">RMNH</named-content>.INS1105313 <bold>28</bold><italic><tp:taxon-name><tp:taxon-name-part taxon-name-part-type="genus" reg="Eupholidoptera">Eupholidoptera</tp:taxon-name-part><tp:taxon-name-part taxon-name-part-type="species" reg="cretica">cretica</tp:taxon-name-part></tp:taxon-name></italic> ♂ Mt. Lefka, Omalos <named-content xmlns:xlink="http://www.w3.org/1999/xlink" content-type="dwc:institutional_code" xlink:title="Naturalis Biodiversity Center, Leiden, The Netherlands" xlink:href="http://grbio.org/institution/national-museum-natural-history-naturalis" xlink:type="simple">RMNH</named-content>.INS1141838 <bold>29</bold><italic><tp:taxon-name><tp:taxon-name-part taxon-name-part-type="genus" reg="Eupholidoptera">Eupholidoptera</tp:taxon-name-part><tp:taxon-name-part taxon-name-part-type="species" reg="latens">latens</tp:taxon-name-part></tp:taxon-name></italic> ♂ Rhodopos CH8236 <bold>30</bold><italic><tp:taxon-name><tp:taxon-name-part taxon-name-part-type="genus" reg="Eupholidoptera">Eupholidoptera</tp:taxon-name-part><tp:taxon-name-part taxon-name-part-type="species" reg="giuliae">giuliae</tp:taxon-name-part></tp:taxon-name></italic> Chora Sfakion ♂ CT2000.014.10 <bold>31</bold><italic><tp:taxon-name><tp:taxon-name-part taxon-name-part-type="genus" reg="Eupholidoptera">Eupholidoptera</tp:taxon-name-part><tp:taxon-name-part taxon-name-part-type="species" reg="francisae">francisae</tp:taxon-name-part></tp:taxon-name></italic> sp. nov. ♂ holotype Andikithira CT2002.004.04 <bold>32</bold><italic><tp:taxon-name><tp:taxon-name-part taxon-name-part-type="genus" reg="Eupholidoptera">Eupholidoptera</tp:taxon-name-part><tp:taxon-name-part taxon-name-part-type="species" reg="annamariae">annamariae</tp:taxon-name-part></tp:taxon-name></italic> ♂ Kato Zakros CT2000.030.04 <bold>33</bold><italic><tp:taxon-name><tp:taxon-name-part taxon-name-part-type="genus" reg="Eupholidoptera">Eupholidoptera</tp:taxon-name-part><tp:taxon-name-part taxon-name-part-type="species" reg="astyla">astyla</tp:taxon-name-part></tp:taxon-name></italic> ♂ Krotos <named-content xmlns:xlink="http://www.w3.org/1999/xlink" content-type="dwc:institutional_code" xlink:title="Naturalis Biodiversity Center, Leiden, The Netherlands" xlink:href="http://grbio.org/institution/national-museum-natural-history-naturalis" xlink:type="simple">RMNH</named-content>.INS1141819 <bold>34</bold><italic><tp:taxon-name><tp:taxon-name-part taxon-name-part-type="genus" reg="Eupholidoptera">Eupholidoptera</tp:taxon-name-part><tp:taxon-name-part taxon-name-part-type="species" reg="feri">feri</tp:taxon-name-part></tp:taxon-name></italic> ♂ holotype Mt. Dikti, Katharo plain <named-content xmlns:xlink="http://www.w3.org/1999/xlink" content-type="dwc:institutional_code" xlink:title="Naturalis Biodiversity Center, Leiden, The Netherlands" xlink:href="http://grbio.org/institution/national-museum-natural-history-naturalis" xlink:type="simple">RMNH</named-content>.INS1105297 <bold>35</bold><italic><tp:taxon-name><tp:taxon-name-part taxon-name-part-type="genus" reg="Eupholidoptera">Eupholidoptera</tp:taxon-name-part><tp:taxon-name-part taxon-name-part-type="species" reg="mariannae">mariannae</tp:taxon-name-part></tp:taxon-name></italic> ♀ Kalavros <named-content xmlns:xlink="http://www.w3.org/1999/xlink" content-type="dwc:institutional_code" xlink:title="Naturalis Biodiversity Center, Leiden, The Netherlands" xlink:href="http://grbio.org/institution/national-museum-natural-history-naturalis" xlink:type="simple">RMNH</named-content>.5086974 <bold>36</bold><italic><tp:taxon-name><tp:taxon-name-part taxon-name-part-type="genus" reg="Eupholidoptera">Eupholidoptera</tp:taxon-name-part><tp:taxon-name-part taxon-name-part-type="species" reg="forcipata">forcipata</tp:taxon-name-part></tp:taxon-name></italic> ♂ Mt. Idhi CT1987.044.03 <bold>37</bold><italic><tp:taxon-name><tp:taxon-name-part taxon-name-part-type="genus" reg="Eupholidoptera">Eupholidoptera</tp:taxon-name-part><tp:taxon-name-part taxon-name-part-type="species" reg="marietheresae">marietheresae</tp:taxon-name-part></tp:taxon-name></italic> sp. nov. ♂ holotype Mt. Dikti <named-content xmlns:xlink="http://www.w3.org/1999/xlink" content-type="dwc:institutional_code" xlink:title="Naturalis Biodiversity Center, Leiden, The Netherlands" xlink:href="http://grbio.org/institution/national-museum-natural-history-naturalis" xlink:type="simple">RMNH</named-content>.INS1141850 <bold>38</bold><italic><tp:taxon-name><tp:taxon-name-part taxon-name-part-type="genus" reg="Eupholidoptera">Eupholidoptera</tp:taxon-name-part><tp:taxon-name-part taxon-name-part-type="species" reg="jacquelinae">jacquelinae</tp:taxon-name-part></tp:taxon-name></italic> ♂ holotype Gavdos CT2000.005.02. Scale bars: 5 mm.</p></caption><graphic xmlns:xlink="http://www.w3.org/1999/xlink" xlink:href="zookeys-1151-067_article-97514__-g006.jpg" position="float" orientation="portrait" xlink:type="simple" id="oo_817936.jpg"><uri content-type="original_file" xlink:type="simple">https://binary.pensoft.net/fig/817936</uri></graphic></fig><fig id="F7" position="float" orientation="portrait"><object-id xmlns:xlink="http://www.w3.org/1999/xlink" content-type="doi" xlink:type="simple">10.3897/zookeys.1151.97514.figures39-52</object-id><object-id xmlns:xlink="http://www.w3.org/1999/xlink" content-type="arpha" xlink:type="simple">E51D966D-B377-55DE-A7EC-B6C63E0A4EDC</object-id><label>Figures 39–52.</label><caption><p>Female subgenital plate in ventral view <bold>39</bold><italic><tp:taxon-name><tp:taxon-name-part taxon-name-part-type="genus" reg="Eupholidoptera">Eupholidoptera</tp:taxon-name-part><tp:taxon-name-part taxon-name-part-type="species" reg="smyrnensis">smyrnensis</tp:taxon-name-part></tp:taxon-name></italic> Makrigiannis <named-content xmlns:xlink="http://www.w3.org/1999/xlink" content-type="dwc:institutional_code" xlink:title="Naturalis Biodiversity Center, Leiden, The Netherlands" xlink:href="http://grbio.org/institution/national-museum-natural-history-naturalis" xlink:type="simple">RMNH</named-content>.5014918 <bold>40</bold><italic><tp:taxon-name><tp:taxon-name-part taxon-name-part-type="genus" reg="Eupholidoptera">Eupholidoptera</tp:taxon-name-part><tp:taxon-name-part taxon-name-part-type="species" reg="gemellata">gemellata</tp:taxon-name-part></tp:taxon-name></italic> Mt. Idhi, FC1602 CT2000.095.02 <bold>41</bold><italic><tp:taxon-name><tp:taxon-name-part taxon-name-part-type="genus" reg="Eupholidoptera">Eupholidoptera</tp:taxon-name-part><tp:taxon-name-part taxon-name-part-type="species" reg="pallipes">pallipes</tp:taxon-name-part></tp:taxon-name></italic> allotype Mt. Lefka <named-content xmlns:xlink="http://www.w3.org/1999/xlink" content-type="dwc:institutional_code" xlink:title="Naturalis Biodiversity Center, Leiden, The Netherlands" xlink:href="http://grbio.org/institution/national-museum-natural-history-naturalis" xlink:type="simple">RMNH</named-content>.INS1105312 <bold>42</bold><italic><tp:taxon-name><tp:taxon-name-part taxon-name-part-type="genus" reg="Eupholidoptera">Eupholidoptera</tp:taxon-name-part><tp:taxon-name-part taxon-name-part-type="species" reg="cretica">cretica</tp:taxon-name-part></tp:taxon-name></italic> Mt. Lefka, Omalos <named-content xmlns:xlink="http://www.w3.org/1999/xlink" content-type="dwc:institutional_code" xlink:title="Naturalis Biodiversity Center, Leiden, The Netherlands" xlink:href="http://grbio.org/institution/national-museum-natural-history-naturalis" xlink:type="simple">RMNH</named-content>.INS1141837 <bold>43</bold><italic><tp:taxon-name><tp:taxon-name-part taxon-name-part-type="genus" reg="Eupholidoptera">Eupholidoptera</tp:taxon-name-part><tp:taxon-name-part taxon-name-part-type="species" reg="latens">latens</tp:taxon-name-part></tp:taxon-name></italic> Mt. Lefka, Kalergi CT1987.047.04 <bold>44</bold><italic><tp:taxon-name><tp:taxon-name-part taxon-name-part-type="genus" reg="Eupholidoptera">Eupholidoptera</tp:taxon-name-part><tp:taxon-name-part taxon-name-part-type="species" reg="giuliae">giuliae</tp:taxon-name-part></tp:taxon-name></italic> Argoules CT1995.011.03 <bold>45</bold><italic><tp:taxon-name><tp:taxon-name-part taxon-name-part-type="genus" reg="Eupholidoptera">Eupholidoptera</tp:taxon-name-part><tp:taxon-name-part taxon-name-part-type="species" reg="francisae">francisae</tp:taxon-name-part></tp:taxon-name></italic> sp. nov. allotype Andikithira CT2002.004.11 <bold>46</bold><italic><tp:taxon-name><tp:taxon-name-part taxon-name-part-type="genus" reg="Eupholidoptera">Eupholidoptera</tp:taxon-name-part><tp:taxon-name-part taxon-name-part-type="species" reg="annamariae">annamariae</tp:taxon-name-part></tp:taxon-name></italic> Kato Zakros CT1995.020.03 <bold>47</bold><italic><tp:taxon-name><tp:taxon-name-part taxon-name-part-type="genus" reg="Eupholidoptera">Eupholidoptera</tp:taxon-name-part><tp:taxon-name-part taxon-name-part-type="species" reg="astyla">astyla</tp:taxon-name-part></tp:taxon-name></italic> Krotos <named-content xmlns:xlink="http://www.w3.org/1999/xlink" content-type="dwc:institutional_code" xlink:title="Naturalis Biodiversity Center, Leiden, The Netherlands" xlink:href="http://grbio.org/institution/national-museum-natural-history-naturalis" xlink:type="simple">RMNH</named-content>.INS1141820 <bold>48</bold><italic><tp:taxon-name><tp:taxon-name-part taxon-name-part-type="genus" reg="Eupholidoptera">Eupholidoptera</tp:taxon-name-part><tp:taxon-name-part taxon-name-part-type="species" reg="feri">feri</tp:taxon-name-part></tp:taxon-name></italic> allotype Mt. Dikti, Katharo plain <named-content xmlns:xlink="http://www.w3.org/1999/xlink" content-type="dwc:institutional_code" xlink:title="Naturalis Biodiversity Center, Leiden, The Netherlands" xlink:href="http://grbio.org/institution/national-museum-natural-history-naturalis" xlink:type="simple">RMNH</named-content>.INS1105298 <bold>49</bold><italic><tp:taxon-name><tp:taxon-name-part taxon-name-part-type="genus" reg="Eupholidoptera">Eupholidoptera</tp:taxon-name-part><tp:taxon-name-part taxon-name-part-type="species" reg="mariannae">mariannae</tp:taxon-name-part></tp:taxon-name></italic> Kalavros RMNH5014912 <bold>50</bold><italic><tp:taxon-name><tp:taxon-name-part taxon-name-part-type="genus" reg="Eupholidoptera">Eupholidoptera</tp:taxon-name-part><tp:taxon-name-part taxon-name-part-type="species" reg="forcipata">forcipata</tp:taxon-name-part></tp:taxon-name></italic> Mt. Idhi, FC1602 <named-content xmlns:xlink="http://www.w3.org/1999/xlink" content-type="dwc:institutional_code" xlink:title="Naturalis Biodiversity Center, Leiden, The Netherlands" xlink:href="http://grbio.org/institution/national-museum-natural-history-naturalis" xlink:type="simple">RMNH</named-content>.INS1141845 <bold>51</bold><italic><tp:taxon-name><tp:taxon-name-part taxon-name-part-type="genus" reg="Eupholidoptera">Eupholidoptera</tp:taxon-name-part><tp:taxon-name-part taxon-name-part-type="species" reg="marietheresae">marietheresae</tp:taxon-name-part></tp:taxon-name></italic> sp. nov. allotype Mt. Dikti <named-content xmlns:xlink="http://www.w3.org/1999/xlink" content-type="dwc:institutional_code" xlink:title="Naturalis Biodiversity Center, Leiden, The Netherlands" xlink:href="http://grbio.org/institution/national-museum-natural-history-naturalis" xlink:type="simple">RMNH</named-content>.INS1141849 <bold>52</bold><italic><tp:taxon-name><tp:taxon-name-part taxon-name-part-type="genus" reg="Eupholidoptera">Eupholidoptera</tp:taxon-name-part><tp:taxon-name-part taxon-name-part-type="species" reg="jacquelinae">jacquelinae</tp:taxon-name-part></tp:taxon-name></italic> Gavdos allotype CT2001.004.13. Scale bars: 1 mm.</p></caption><graphic xmlns:xlink="http://www.w3.org/1999/xlink" xlink:href="zookeys-1151-067_article-97514__-g007.jpg" position="float" orientation="portrait" xlink:type="simple" id="oo_817937.jpg"><uri content-type="original_file" xlink:type="simple">https://binary.pensoft.net/fig/817937</uri></graphic></fig><fig id="F8" position="float" orientation="portrait"><object-id xmlns:xlink="http://www.w3.org/1999/xlink" content-type="doi" xlink:type="simple">10.3897/zookeys.1151.97514.figures53-66</object-id><object-id xmlns:xlink="http://www.w3.org/1999/xlink" content-type="arpha" xlink:type="simple">B94DFD7B-9683-50D5-85DE-AB33A7456ECA</object-id><label>Figures 53–66.</label><caption><p>Female subgenital plate in lateral view <bold>53</bold><italic><tp:taxon-name><tp:taxon-name-part taxon-name-part-type="genus" reg="Eupholidoptera">Eupholidoptera</tp:taxon-name-part><tp:taxon-name-part taxon-name-part-type="species" reg="smyrnensis">smyrnensis</tp:taxon-name-part></tp:taxon-name></italic> Makrigiannis <named-content xmlns:xlink="http://www.w3.org/1999/xlink" content-type="dwc:institutional_code" xlink:title="Naturalis Biodiversity Center, Leiden, The Netherlands" xlink:href="http://grbio.org/institution/national-museum-natural-history-naturalis" xlink:type="simple">RMNH</named-content>.5014918 <bold>54</bold><italic><tp:taxon-name><tp:taxon-name-part taxon-name-part-type="genus" reg="Eupholidoptera">Eupholidoptera</tp:taxon-name-part><tp:taxon-name-part taxon-name-part-type="species" reg="gemellata">gemellata</tp:taxon-name-part></tp:taxon-name></italic> Mt. Idhi, FC1602 CT2000.095.02 <bold>55</bold><italic><tp:taxon-name><tp:taxon-name-part taxon-name-part-type="genus" reg="Eupholidoptera">Eupholidoptera</tp:taxon-name-part><tp:taxon-name-part taxon-name-part-type="species" reg="pallipes">pallipes</tp:taxon-name-part></tp:taxon-name></italic> allotype Mt. Lefka <named-content xmlns:xlink="http://www.w3.org/1999/xlink" content-type="dwc:institutional_code" xlink:title="Naturalis Biodiversity Center, Leiden, The Netherlands" xlink:href="http://grbio.org/institution/national-museum-natural-history-naturalis" xlink:type="simple">RMNH</named-content>.INS1105312 <bold>56</bold><italic><tp:taxon-name><tp:taxon-name-part taxon-name-part-type="genus" reg="Eupholidoptera">Eupholidoptera</tp:taxon-name-part><tp:taxon-name-part taxon-name-part-type="species" reg="cretica">cretica</tp:taxon-name-part></tp:taxon-name></italic> Mt. Lefka, Omalos <named-content xmlns:xlink="http://www.w3.org/1999/xlink" content-type="dwc:institutional_code" xlink:title="Naturalis Biodiversity Center, Leiden, The Netherlands" xlink:href="http://grbio.org/institution/national-museum-natural-history-naturalis" xlink:type="simple">RMNH</named-content>.INS1141837 <bold>57</bold><italic><tp:taxon-name><tp:taxon-name-part taxon-name-part-type="genus" reg="Eupholidoptera">Eupholidoptera</tp:taxon-name-part><tp:taxon-name-part taxon-name-part-type="species" reg="latens">latens</tp:taxon-name-part></tp:taxon-name></italic> Mt. Lefka, Kalergi CT1987.047.04 <bold>58</bold><italic><tp:taxon-name><tp:taxon-name-part taxon-name-part-type="genus" reg="Eupholidoptera">Eupholidoptera</tp:taxon-name-part><tp:taxon-name-part taxon-name-part-type="species" reg="giuliae">giuliae</tp:taxon-name-part></tp:taxon-name></italic> Argoules CT1995.011.03 <bold>59</bold><italic><tp:taxon-name><tp:taxon-name-part taxon-name-part-type="genus" reg="Eupholidoptera">Eupholidoptera</tp:taxon-name-part><tp:taxon-name-part taxon-name-part-type="species" reg="francisae">francisae</tp:taxon-name-part></tp:taxon-name></italic> sp. nov. allotype Andikithira CT2002.004.11 <bold>60</bold><italic><tp:taxon-name><tp:taxon-name-part taxon-name-part-type="genus" reg="Eupholidoptera">Eupholidoptera</tp:taxon-name-part><tp:taxon-name-part taxon-name-part-type="species" reg="annamariae">annamariae</tp:taxon-name-part></tp:taxon-name></italic> Kato Zakros CT1995.020.03 <bold>61</bold><italic><tp:taxon-name><tp:taxon-name-part taxon-name-part-type="genus" reg="Eupholidoptera">Eupholidoptera</tp:taxon-name-part><tp:taxon-name-part taxon-name-part-type="species" reg="astyla">astyla</tp:taxon-name-part></tp:taxon-name></italic> Krotos <named-content xmlns:xlink="http://www.w3.org/1999/xlink" content-type="dwc:institutional_code" xlink:title="Naturalis Biodiversity Center, Leiden, The Netherlands" xlink:href="http://grbio.org/institution/national-museum-natural-history-naturalis" xlink:type="simple">RMNH</named-content>.INS1141820 <bold>62</bold><italic><tp:taxon-name><tp:taxon-name-part taxon-name-part-type="genus" reg="Eupholidoptera">Eupholidoptera</tp:taxon-name-part><tp:taxon-name-part taxon-name-part-type="species" reg="feri">feri</tp:taxon-name-part></tp:taxon-name></italic> allotype Mt. Dikti, Katharo plain <named-content xmlns:xlink="http://www.w3.org/1999/xlink" content-type="dwc:institutional_code" xlink:title="Naturalis Biodiversity Center, Leiden, The Netherlands" xlink:href="http://grbio.org/institution/national-museum-natural-history-naturalis" xlink:type="simple">RMNH</named-content>.INS1105298 <bold>63</bold><italic><tp:taxon-name><tp:taxon-name-part taxon-name-part-type="genus" reg="Eupholidoptera">Eupholidoptera</tp:taxon-name-part><tp:taxon-name-part taxon-name-part-type="species" reg="mariannae">mariannae</tp:taxon-name-part></tp:taxon-name></italic> Kalavros RMNH5014912 <bold>64</bold><italic><tp:taxon-name><tp:taxon-name-part taxon-name-part-type="genus" reg="Eupholidoptera">Eupholidoptera</tp:taxon-name-part><tp:taxon-name-part taxon-name-part-type="species" reg="forcipata">forcipata</tp:taxon-name-part></tp:taxon-name></italic> Mt. Idhi, FC1602 <named-content xmlns:xlink="http://www.w3.org/1999/xlink" content-type="dwc:institutional_code" xlink:title="Naturalis Biodiversity Center, Leiden, The Netherlands" xlink:href="http://grbio.org/institution/national-museum-natural-history-naturalis" xlink:type="simple">RMNH</named-content>.INS1141845 <bold>65</bold><italic><tp:taxon-name><tp:taxon-name-part taxon-name-part-type="genus" reg="Eupholidoptera">Eupholidoptera</tp:taxon-name-part><tp:taxon-name-part taxon-name-part-type="species" reg="marietheresae">marietheresae</tp:taxon-name-part></tp:taxon-name></italic> sp. nov. allotype Mt. Dikti <named-content xmlns:xlink="http://www.w3.org/1999/xlink" content-type="dwc:institutional_code" xlink:title="Naturalis Biodiversity Center, Leiden, The Netherlands" xlink:href="http://grbio.org/institution/national-museum-natural-history-naturalis" xlink:type="simple">RMNH</named-content>.INS1141849 <bold>66</bold><italic><tp:taxon-name><tp:taxon-name-part taxon-name-part-type="genus" reg="Eupholidoptera">Eupholidoptera</tp:taxon-name-part><tp:taxon-name-part taxon-name-part-type="species" reg="jacquelinae">jacquelinae</tp:taxon-name-part></tp:taxon-name></italic> allotype Gavdos CT2001.004.13. Scale bars: 1 mm.</p></caption><graphic xmlns:xlink="http://www.w3.org/1999/xlink" xlink:href="zookeys-1151-067_article-97514__-g008.jpg" position="float" orientation="portrait" xlink:type="simple" id="oo_817938.jpg"><uri content-type="original_file" xlink:type="simple">https://binary.pensoft.net/fig/817938</uri></graphic></fig><fig id="F10" position="float" orientation="portrait"><object-id xmlns:xlink="http://www.w3.org/1999/xlink" content-type="doi" xlink:type="simple">10.3897/zookeys.1151.97514.figures69-82</object-id><object-id xmlns:xlink="http://www.w3.org/1999/xlink" content-type="arpha" xlink:type="simple">A15E1E51-7A58-59ED-83B1-90DC4407FD7E</object-id><label>Figures 69–82.</label><caption><p>Male anal tergite in dorsal view <bold>69</bold><italic><tp:taxon-name><tp:taxon-name-part taxon-name-part-type="genus" reg="Eupholidoptera">Eupholidoptera</tp:taxon-name-part><tp:taxon-name-part taxon-name-part-type="species" reg="smyrnensis">smyrnensis</tp:taxon-name-part></tp:taxon-name></italic> Makrigiannis <named-content xmlns:xlink="http://www.w3.org/1999/xlink" content-type="dwc:institutional_code" xlink:title="Naturalis Biodiversity Center, Leiden, The Netherlands" xlink:href="http://grbio.org/institution/national-museum-natural-history-naturalis" xlink:type="simple">RMNH</named-content>.INS152909 <bold>70</bold><italic><tp:taxon-name><tp:taxon-name-part taxon-name-part-type="genus" reg="Eupholidoptera">Eupholidoptera</tp:taxon-name-part><tp:taxon-name-part taxon-name-part-type="species" reg="gemellata">gemellata</tp:taxon-name-part></tp:taxon-name></italic> holotype Mt. Idhi <named-content xmlns:xlink="http://www.w3.org/1999/xlink" content-type="dwc:institutional_code" xlink:title="Naturalis Biodiversity Center, Leiden, The Netherlands" xlink:href="http://grbio.org/institution/national-museum-natural-history-naturalis" xlink:type="simple">RMNH</named-content>.INS1105300 <bold>71</bold><italic><tp:taxon-name><tp:taxon-name-part taxon-name-part-type="genus" reg="Eupholidoptera">Eupholidoptera</tp:taxon-name-part><tp:taxon-name-part taxon-name-part-type="species" reg="pallipes">pallipes</tp:taxon-name-part></tp:taxon-name></italic> paratype Mt. Lefka <named-content xmlns:xlink="http://www.w3.org/1999/xlink" content-type="dwc:institutional_code" xlink:title="Naturalis Biodiversity Center, Leiden, The Netherlands" xlink:href="http://grbio.org/institution/national-museum-natural-history-naturalis" xlink:type="simple">RMNH</named-content>.INS1105313 <bold>72</bold><italic><tp:taxon-name><tp:taxon-name-part taxon-name-part-type="genus" reg="Eupholidoptera">Eupholidoptera</tp:taxon-name-part><tp:taxon-name-part taxon-name-part-type="species" reg="cretica">cretica</tp:taxon-name-part></tp:taxon-name></italic> Mt. Lefka, Omalos FC17807 <named-content xmlns:xlink="http://www.w3.org/1999/xlink" content-type="dwc:institutional_code" xlink:title="Naturalis Biodiversity Center, Leiden, The Netherlands" xlink:href="http://grbio.org/institution/national-museum-natural-history-naturalis" xlink:type="simple">RMNH</named-content>.INS1141838 <bold>73</bold><italic><tp:taxon-name><tp:taxon-name-part taxon-name-part-type="genus" reg="Eupholidoptera">Eupholidoptera</tp:taxon-name-part><tp:taxon-name-part taxon-name-part-type="species" reg="latens">latens</tp:taxon-name-part></tp:taxon-name></italic> Mt. Lefka, Kalergi CT2003.009.01 <bold>74</bold><italic><tp:taxon-name><tp:taxon-name-part taxon-name-part-type="genus" reg="Eupholidoptera">Eupholidoptera</tp:taxon-name-part><tp:taxon-name-part taxon-name-part-type="species" reg="giuliae">giuliae</tp:taxon-name-part></tp:taxon-name></italic> Chora Sfakion CT2000.024.04 <bold>75</bold><italic><tp:taxon-name><tp:taxon-name-part taxon-name-part-type="genus" reg="Eupholidoptera">Eupholidoptera</tp:taxon-name-part><tp:taxon-name-part taxon-name-part-type="species" reg="francisae">francisae</tp:taxon-name-part></tp:taxon-name></italic> sp. nov. holotype Andikithira CT2002.004.04 <bold>76</bold><italic><tp:taxon-name><tp:taxon-name-part taxon-name-part-type="genus" reg="Eupholidoptera">Eupholidoptera</tp:taxon-name-part><tp:taxon-name-part taxon-name-part-type="species" reg="annamariae">annamariae</tp:taxon-name-part></tp:taxon-name></italic> Kato Zakros CT2000.030.04 <bold>77</bold><italic><tp:taxon-name><tp:taxon-name-part taxon-name-part-type="genus" reg="Eupholidoptera">Eupholidoptera</tp:taxon-name-part><tp:taxon-name-part taxon-name-part-type="species" reg="astyla">astyla</tp:taxon-name-part></tp:taxon-name></italic> Krotos <named-content xmlns:xlink="http://www.w3.org/1999/xlink" content-type="dwc:institutional_code" xlink:title="Naturalis Biodiversity Center, Leiden, The Netherlands" xlink:href="http://grbio.org/institution/national-museum-natural-history-naturalis" xlink:type="simple">RMNH</named-content>.INS1141819 <bold>78</bold><italic><tp:taxon-name><tp:taxon-name-part taxon-name-part-type="genus" reg="Eupholidoptera">Eupholidoptera</tp:taxon-name-part><tp:taxon-name-part taxon-name-part-type="species" reg="feri">feri</tp:taxon-name-part></tp:taxon-name></italic> holotype Mt. Dikti, Katharo plain <named-content xmlns:xlink="http://www.w3.org/1999/xlink" content-type="dwc:institutional_code" xlink:title="Naturalis Biodiversity Center, Leiden, The Netherlands" xlink:href="http://grbio.org/institution/national-museum-natural-history-naturalis" xlink:type="simple">RMNH</named-content>.INS 1105297 <bold>79</bold><italic><tp:taxon-name><tp:taxon-name-part taxon-name-part-type="genus" reg="Eupholidoptera">Eupholidoptera</tp:taxon-name-part><tp:taxon-name-part taxon-name-part-type="species" reg="mariannae">mariannae</tp:taxon-name-part></tp:taxon-name></italic> holotype Anatoli <named-content xmlns:xlink="http://www.w3.org/1999/xlink" content-type="dwc:institutional_code" xlink:title="Naturalis Biodiversity Center, Leiden, The Netherlands" xlink:href="http://grbio.org/institution/national-museum-natural-history-naturalis" xlink:type="simple">RMNH</named-content>.INS1105311 <bold>80</bold><italic><tp:taxon-name><tp:taxon-name-part taxon-name-part-type="genus" reg="Eupholidoptera">Eupholidoptera</tp:taxon-name-part><tp:taxon-name-part taxon-name-part-type="species" reg="forcipata">forcipata</tp:taxon-name-part></tp:taxon-name></italic> Mt. Idhi CT1987.044.01 <bold>81</bold><italic><tp:taxon-name><tp:taxon-name-part taxon-name-part-type="genus" reg="Eupholidoptera">Eupholidoptera</tp:taxon-name-part><tp:taxon-name-part taxon-name-part-type="species" reg="marietheresae">marietheresae</tp:taxon-name-part></tp:taxon-name></italic> sp. nov. paratype Mt. Dikti FC1606 CT2000.096.01 <bold>82</bold><italic><tp:taxon-name><tp:taxon-name-part taxon-name-part-type="genus" reg="Eupholidoptera">Eupholidoptera</tp:taxon-name-part><tp:taxon-name-part taxon-name-part-type="species" reg="jacquelinae">jacquelinae</tp:taxon-name-part></tp:taxon-name></italic> holotype Gavdos CT2000.005.02. Scale bars: 1 mm.</p></caption><graphic xmlns:xlink="http://www.w3.org/1999/xlink" xlink:href="zookeys-1151-067_article-97514__-g010.jpg" position="float" orientation="portrait" xlink:type="simple" id="oo_817940.jpg"><uri content-type="original_file" xlink:type="simple">https://binary.pensoft.net/fig/817940</uri></graphic></fig><fig id="F11" position="float" orientation="portrait"><object-id xmlns:xlink="http://www.w3.org/1999/xlink" content-type="doi" xlink:type="simple">10.3897/zookeys.1151.97514.figures83-96</object-id><object-id xmlns:xlink="http://www.w3.org/1999/xlink" content-type="arpha" xlink:type="simple">A2AEBD0A-F700-54A7-AF11-72BEECEF19F0</object-id><label>Figures 83–96.</label><caption><p>Male anal tergite in caudal view <bold>83</bold><italic><tp:taxon-name><tp:taxon-name-part taxon-name-part-type="genus" reg="Eupholidoptera">Eupholidoptera</tp:taxon-name-part><tp:taxon-name-part taxon-name-part-type="species" reg="smyrnensis">smyrnensis</tp:taxon-name-part></tp:taxon-name></italic> Makrigiannis <named-content xmlns:xlink="http://www.w3.org/1999/xlink" content-type="dwc:institutional_code" xlink:title="Naturalis Biodiversity Center, Leiden, The Netherlands" xlink:href="http://grbio.org/institution/national-museum-natural-history-naturalis" xlink:type="simple">RMNH</named-content>.INS152909 <bold>84</bold><italic><tp:taxon-name><tp:taxon-name-part taxon-name-part-type="genus" reg="Eupholidoptera">Eupholidoptera</tp:taxon-name-part><tp:taxon-name-part taxon-name-part-type="species" reg="gemellata">gemellata</tp:taxon-name-part></tp:taxon-name></italic> Mt. Idhi CT2000.095.01 <bold>85</bold><italic><tp:taxon-name><tp:taxon-name-part taxon-name-part-type="genus" reg="Eupholidoptera">Eupholidoptera</tp:taxon-name-part><tp:taxon-name-part taxon-name-part-type="species" reg="pallipes">pallipes</tp:taxon-name-part></tp:taxon-name></italic> paratype Mt. Lefka <named-content xmlns:xlink="http://www.w3.org/1999/xlink" content-type="dwc:institutional_code" xlink:title="Naturalis Biodiversity Center, Leiden, The Netherlands" xlink:href="http://grbio.org/institution/national-museum-natural-history-naturalis" xlink:type="simple">RMNH</named-content>.INS1105314 <bold>86</bold><italic><tp:taxon-name><tp:taxon-name-part taxon-name-part-type="genus" reg="Eupholidoptera">Eupholidoptera</tp:taxon-name-part><tp:taxon-name-part taxon-name-part-type="species" reg="cretica">cretica</tp:taxon-name-part></tp:taxon-name></italic> Mt. Lefka, Omalos FC17807 <named-content xmlns:xlink="http://www.w3.org/1999/xlink" content-type="dwc:institutional_code" xlink:title="Naturalis Biodiversity Center, Leiden, The Netherlands" xlink:href="http://grbio.org/institution/national-museum-natural-history-naturalis" xlink:type="simple">RMNH</named-content>.INS1141838 <bold>87</bold><italic><tp:taxon-name><tp:taxon-name-part taxon-name-part-type="genus" reg="Eupholidoptera">Eupholidoptera</tp:taxon-name-part><tp:taxon-name-part taxon-name-part-type="species" reg="latens">latens</tp:taxon-name-part></tp:taxon-name></italic> Mt. Lefka, Kalergi CT2003.009.01 <bold>88</bold><italic><tp:taxon-name><tp:taxon-name-part taxon-name-part-type="genus" reg="Eupholidoptera">Eupholidoptera</tp:taxon-name-part><tp:taxon-name-part taxon-name-part-type="species" reg="giuliae">giuliae</tp:taxon-name-part></tp:taxon-name></italic> Chora Sfakion CT2000.014.01 <bold>89</bold><italic><tp:taxon-name><tp:taxon-name-part taxon-name-part-type="genus" reg="Eupholidoptera">Eupholidoptera</tp:taxon-name-part><tp:taxon-name-part taxon-name-part-type="species" reg="francisae">francisae</tp:taxon-name-part></tp:taxon-name></italic> sp. nov. paratype Andikithira CT2002.004.02 <bold>90</bold><italic><tp:taxon-name><tp:taxon-name-part taxon-name-part-type="genus" reg="Eupholidoptera">Eupholidoptera</tp:taxon-name-part><tp:taxon-name-part taxon-name-part-type="species" reg="annamariae">annamariae</tp:taxon-name-part></tp:taxon-name></italic> Kato Zakros CT2000.030.01 <bold>91</bold><italic><tp:taxon-name><tp:taxon-name-part taxon-name-part-type="genus" reg="Eupholidoptera">Eupholidoptera</tp:taxon-name-part><tp:taxon-name-part taxon-name-part-type="species" reg="astyla">astyla</tp:taxon-name-part></tp:taxon-name></italic> Krotos <named-content xmlns:xlink="http://www.w3.org/1999/xlink" content-type="dwc:institutional_code" xlink:title="Naturalis Biodiversity Center, Leiden, The Netherlands" xlink:href="http://grbio.org/institution/national-museum-natural-history-naturalis" xlink:type="simple">RMNH</named-content>.INS1141819 <bold>92</bold><italic><tp:taxon-name><tp:taxon-name-part taxon-name-part-type="genus" reg="Eupholidoptera">Eupholidoptera</tp:taxon-name-part><tp:taxon-name-part taxon-name-part-type="species" reg="feri">feri</tp:taxon-name-part></tp:taxon-name></italic> holotype Mt. Dikti, Katharo plain <named-content xmlns:xlink="http://www.w3.org/1999/xlink" content-type="dwc:institutional_code" xlink:title="Naturalis Biodiversity Center, Leiden, The Netherlands" xlink:href="http://grbio.org/institution/national-museum-natural-history-naturalis" xlink:type="simple">RMNH</named-content>.INS1105297 <bold>93</bold><italic><tp:taxon-name><tp:taxon-name-part taxon-name-part-type="genus" reg="Eupholidoptera">Eupholidoptera</tp:taxon-name-part><tp:taxon-name-part taxon-name-part-type="species" reg="mariannae">mariannae</tp:taxon-name-part></tp:taxon-name></italic> Prina FC17798 <named-content xmlns:xlink="http://www.w3.org/1999/xlink" content-type="dwc:institutional_code" xlink:title="Naturalis Biodiversity Center, Leiden, The Netherlands" xlink:href="http://grbio.org/institution/national-museum-natural-history-naturalis" xlink:type="simple">RMNH</named-content>.INS1141840 <bold>94</bold><italic><tp:taxon-name><tp:taxon-name-part taxon-name-part-type="genus" reg="Eupholidoptera">Eupholidoptera</tp:taxon-name-part><tp:taxon-name-part taxon-name-part-type="species" reg="forcipata">forcipata</tp:taxon-name-part></tp:taxon-name></italic> Mt. Idhi CT1987.044.01 <bold>95</bold><italic><tp:taxon-name><tp:taxon-name-part taxon-name-part-type="genus" reg="Eupholidoptera">Eupholidoptera</tp:taxon-name-part><tp:taxon-name-part taxon-name-part-type="species" reg="marietheresae">marietheresae</tp:taxon-name-part></tp:taxon-name></italic> sp. nov. paratype Mt. Dikti FC1606 CT2000.096.01 <bold>96</bold><italic><tp:taxon-name><tp:taxon-name-part taxon-name-part-type="genus" reg="Eupholidoptera">Eupholidoptera</tp:taxon-name-part><tp:taxon-name-part taxon-name-part-type="species" reg="jacquelinae">jacquelinae</tp:taxon-name-part></tp:taxon-name></italic> paratype Gavdos NHMC2001.004.12. Scale bars: 1 mm.</p></caption><graphic xmlns:xlink="http://www.w3.org/1999/xlink" xlink:href="zookeys-1151-067_article-97514__-g011.jpg" position="float" orientation="portrait" xlink:type="simple" id="oo_817941.jpg"><uri content-type="original_file" xlink:type="simple">https://binary.pensoft.net/fig/817941</uri></graphic></fig><fig id="F12" position="float" orientation="portrait"><object-id xmlns:xlink="http://www.w3.org/1999/xlink" content-type="doi" xlink:type="simple">10.3897/zookeys.1151.97514.figures97-110</object-id><object-id xmlns:xlink="http://www.w3.org/1999/xlink" content-type="arpha" xlink:type="simple">151334DD-1ED7-514D-BC04-A7534BB7BF6C</object-id><label>Figures 97–110.</label><caption><p>Male anal tergite in lateral view <bold>97</bold><italic><tp:taxon-name><tp:taxon-name-part taxon-name-part-type="genus" reg="Eupholidoptera">Eupholidoptera</tp:taxon-name-part><tp:taxon-name-part taxon-name-part-type="species" reg="smyrnensis">smyrnensis</tp:taxon-name-part></tp:taxon-name></italic> Makrigiannis RMNH5087053 <bold>98</bold><italic><tp:taxon-name><tp:taxon-name-part taxon-name-part-type="genus" reg="Eupholidoptera">Eupholidoptera</tp:taxon-name-part><tp:taxon-name-part taxon-name-part-type="species" reg="gemellata">gemellata</tp:taxon-name-part></tp:taxon-name></italic> Mt. Idhi CT2000.095.01 <bold>99</bold><italic><tp:taxon-name><tp:taxon-name-part taxon-name-part-type="genus" reg="Eupholidoptera">Eupholidoptera</tp:taxon-name-part><tp:taxon-name-part taxon-name-part-type="species" reg="pallipes">pallipes</tp:taxon-name-part></tp:taxon-name></italic> paratype Mt. Lefka <named-content xmlns:xlink="http://www.w3.org/1999/xlink" content-type="dwc:institutional_code" xlink:title="Naturalis Biodiversity Center, Leiden, The Netherlands" xlink:href="http://grbio.org/institution/national-museum-natural-history-naturalis" xlink:type="simple">RMNH</named-content>.INS1105314 <bold>100</bold><italic><tp:taxon-name><tp:taxon-name-part taxon-name-part-type="genus" reg="Eupholidoptera">Eupholidoptera</tp:taxon-name-part><tp:taxon-name-part taxon-name-part-type="species" reg="cretica">cretica</tp:taxon-name-part></tp:taxon-name></italic> Mt. Lefka, Omalos FC17807 <named-content xmlns:xlink="http://www.w3.org/1999/xlink" content-type="dwc:institutional_code" xlink:title="Naturalis Biodiversity Center, Leiden, The Netherlands" xlink:href="http://grbio.org/institution/national-museum-natural-history-naturalis" xlink:type="simple">RMNH</named-content>.INS1141838 <bold>101</bold><italic><tp:taxon-name><tp:taxon-name-part taxon-name-part-type="genus" reg="Eupholidoptera">Eupholidoptera</tp:taxon-name-part><tp:taxon-name-part taxon-name-part-type="species" reg="latens">latens</tp:taxon-name-part></tp:taxon-name></italic> Mt. Lefka, Kalergi CT1987.047.01 <bold>102</bold><italic><tp:taxon-name><tp:taxon-name-part taxon-name-part-type="genus" reg="Eupholidoptera">Eupholidoptera</tp:taxon-name-part><tp:taxon-name-part taxon-name-part-type="species" reg="giuliae">giuliae</tp:taxon-name-part></tp:taxon-name></italic> Argoules CT1995.011.11 <bold>103</bold><italic><tp:taxon-name><tp:taxon-name-part taxon-name-part-type="genus" reg="Eupholidoptera">Eupholidoptera</tp:taxon-name-part><tp:taxon-name-part taxon-name-part-type="species" reg="francisae">francisae</tp:taxon-name-part></tp:taxon-name></italic> sp. nov. paratype Andikithira CT2002.004.02 <bold>104</bold><italic><tp:taxon-name><tp:taxon-name-part taxon-name-part-type="genus" reg="Eupholidoptera">Eupholidoptera</tp:taxon-name-part><tp:taxon-name-part taxon-name-part-type="species" reg="annamariae">annamariae</tp:taxon-name-part></tp:taxon-name></italic> Kato Zakros CT2000.030.03 <bold>105</bold><italic><tp:taxon-name><tp:taxon-name-part taxon-name-part-type="genus" reg="Eupholidoptera">Eupholidoptera</tp:taxon-name-part><tp:taxon-name-part taxon-name-part-type="species" reg="astyla">astyla</tp:taxon-name-part></tp:taxon-name></italic> Ano Viannos CT1995.024.01 <bold>106</bold><italic><tp:taxon-name><tp:taxon-name-part taxon-name-part-type="genus" reg="Eupholidoptera">Eupholidoptera</tp:taxon-name-part><tp:taxon-name-part taxon-name-part-type="species" reg="feri">feri</tp:taxon-name-part></tp:taxon-name></italic> holotype Mt. Dikti, Katharo plain <named-content xmlns:xlink="http://www.w3.org/1999/xlink" content-type="dwc:institutional_code" xlink:title="Naturalis Biodiversity Center, Leiden, The Netherlands" xlink:href="http://grbio.org/institution/national-museum-natural-history-naturalis" xlink:type="simple">RMNH</named-content>.INS1105297 <bold>107</bold><italic><tp:taxon-name><tp:taxon-name-part taxon-name-part-type="genus" reg="Eupholidoptera">Eupholidoptera</tp:taxon-name-part><tp:taxon-name-part taxon-name-part-type="species" reg="mariannae">mariannae</tp:taxon-name-part></tp:taxon-name></italic> Kalavros CT2017.029.01 <bold>108</bold><italic><tp:taxon-name><tp:taxon-name-part taxon-name-part-type="genus" reg="Eupholidoptera">Eupholidoptera</tp:taxon-name-part><tp:taxon-name-part taxon-name-part-type="species" reg="forcipata">forcipata</tp:taxon-name-part></tp:taxon-name></italic> Mt. Idhi CT1987.044.01 <bold>109</bold><italic><tp:taxon-name><tp:taxon-name-part taxon-name-part-type="genus" reg="Eupholidoptera">Eupholidoptera</tp:taxon-name-part><tp:taxon-name-part taxon-name-part-type="species" reg="marietheresae">marietheresae</tp:taxon-name-part></tp:taxon-name></italic> sp. nov. paratype Mt. Dikti FC1606 CT2000.096.01 <bold>110</bold><italic><tp:taxon-name><tp:taxon-name-part taxon-name-part-type="genus" reg="Eupholidoptera">Eupholidoptera</tp:taxon-name-part><tp:taxon-name-part taxon-name-part-type="species" reg="jacquelinae">jacquelinae</tp:taxon-name-part></tp:taxon-name></italic> Gavdopoula CT1996.019.01. Scale bars: 1 mm.</p></caption><graphic xmlns:xlink="http://www.w3.org/1999/xlink" xlink:href="zookeys-1151-067_article-97514__-g012.jpg" position="float" orientation="portrait" xlink:type="simple" id="oo_817942.jpg"><uri content-type="original_file" xlink:type="simple">https://binary.pensoft.net/fig/817942</uri></graphic></fig><fig id="F13" position="float" orientation="portrait"><object-id xmlns:xlink="http://www.w3.org/1999/xlink" content-type="doi" xlink:type="simple">10.3897/zookeys.1151.97514.figures111-125</object-id><object-id xmlns:xlink="http://www.w3.org/1999/xlink" content-type="arpha" xlink:type="simple">AE9326E9-E30B-56E5-BF43-5939E52584D3</object-id><label>Figures 111–125.</label><caption><p>Male cercus in dorsal view <bold>111</bold><italic><tp:taxon-name><tp:taxon-name-part taxon-name-part-type="genus" reg="Eupholidoptera">Eupholidoptera</tp:taxon-name-part><tp:taxon-name-part taxon-name-part-type="species" reg="smyrnensis">smyrnensis</tp:taxon-name-part></tp:taxon-name></italic> Makrigiannis RMNH5087053 <bold>112</bold><italic><tp:taxon-name><tp:taxon-name-part taxon-name-part-type="genus" reg="Eupholidoptera">Eupholidoptera</tp:taxon-name-part><tp:taxon-name-part taxon-name-part-type="species" reg="gemellata">gemellata</tp:taxon-name-part></tp:taxon-name></italic> Mt. Idhi FC1651 <named-content xmlns:xlink="http://www.w3.org/1999/xlink" content-type="dwc:institutional_code" xlink:title="Naturalis Biodiversity Center, Leiden, The Netherlands" xlink:href="http://grbio.org/institution/national-museum-natural-history-naturalis" xlink:type="simple">RMNH</named-content>.INS1141843 <bold>113</bold><italic><tp:taxon-name><tp:taxon-name-part taxon-name-part-type="genus" reg="Eupholidoptera">Eupholidoptera</tp:taxon-name-part><tp:taxon-name-part taxon-name-part-type="species" reg="pallipes">pallipes</tp:taxon-name-part></tp:taxon-name></italic> Mt. Lefka paratype <named-content xmlns:xlink="http://www.w3.org/1999/xlink" content-type="dwc:institutional_code" xlink:title="Naturalis Biodiversity Center, Leiden, The Netherlands" xlink:href="http://grbio.org/institution/national-museum-natural-history-naturalis" xlink:type="simple">RMNH</named-content>.INS1105314 <bold>114</bold><italic><tp:taxon-name><tp:taxon-name-part taxon-name-part-type="genus" reg="Eupholidoptera">Eupholidoptera</tp:taxon-name-part><tp:taxon-name-part taxon-name-part-type="species" reg="cretica">cretica</tp:taxon-name-part></tp:taxon-name></italic> Mt. Lefka, Omalos FC17807 <named-content xmlns:xlink="http://www.w3.org/1999/xlink" content-type="dwc:institutional_code" xlink:title="Naturalis Biodiversity Center, Leiden, The Netherlands" xlink:href="http://grbio.org/institution/national-museum-natural-history-naturalis" xlink:type="simple">RMNH</named-content>.INS1141838 <bold>115</bold><italic><tp:taxon-name><tp:taxon-name-part taxon-name-part-type="genus" reg="Eupholidoptera">Eupholidoptera</tp:taxon-name-part><tp:taxon-name-part taxon-name-part-type="species" reg="latens">latens</tp:taxon-name-part></tp:taxon-name></italic> Xiloskalo <named-content xmlns:xlink="http://www.w3.org/1999/xlink" content-type="dwc:institutional_code" xlink:title="Institute of Biodiversity and Ecosystem Research, Bulgarian Academy of Sciences, Sofia, Bulgaria" xlink:href="http://grbio.org/institution/bulgarian-academy-sciences" xlink:type="simple">IBER</named-content> DC-Ort000558 <bold>116</bold><italic><tp:taxon-name><tp:taxon-name-part taxon-name-part-type="genus" reg="Eupholidoptera">Eupholidoptera</tp:taxon-name-part><tp:taxon-name-part taxon-name-part-type="species" reg="giuliae">giuliae</tp:taxon-name-part></tp:taxon-name></italic> Chora Sfakion CT2000.014.02 <bold>117</bold><italic><tp:taxon-name><tp:taxon-name-part taxon-name-part-type="genus" reg="Eupholidoptera">Eupholidoptera</tp:taxon-name-part><tp:taxon-name-part taxon-name-part-type="species" reg="francisae">francisae</tp:taxon-name-part></tp:taxon-name></italic> sp. nov. holotype Andikithira CT2002.004.04 <bold>118</bold><italic><tp:taxon-name><tp:taxon-name-part taxon-name-part-type="genus" reg="Eupholidoptera">Eupholidoptera</tp:taxon-name-part><tp:taxon-name-part taxon-name-part-type="species" reg="annamariae">annamariae</tp:taxon-name-part></tp:taxon-name></italic> Kato Zakros CT2000.030.03 <bold>119</bold><italic><tp:taxon-name><tp:taxon-name-part taxon-name-part-type="genus" reg="Eupholidoptera">Eupholidoptera</tp:taxon-name-part><tp:taxon-name-part taxon-name-part-type="species" reg="annamariae">annamariae</tp:taxon-name-part></tp:taxon-name></italic> Xerokampos, male with anomalous cercus, <named-content xmlns:xlink="http://www.w3.org/1999/xlink" content-type="dwc:institutional_code" xlink:title="Institute of Biodiversity and Ecosystem Research, Bulgarian Academy of Sciences, Sofia, Bulgaria" xlink:href="http://grbio.org/institution/bulgarian-academy-sciences" xlink:type="simple">IBER</named-content> DC-Ort000565 <bold>120</bold><italic><tp:taxon-name><tp:taxon-name-part taxon-name-part-type="genus" reg="Eupholidoptera">Eupholidoptera</tp:taxon-name-part><tp:taxon-name-part taxon-name-part-type="species" reg="astyla">astyla</tp:taxon-name-part></tp:taxon-name></italic> Ierapetra MfN s.n. <bold>121</bold><italic><tp:taxon-name><tp:taxon-name-part taxon-name-part-type="genus" reg="Eupholidoptera">Eupholidoptera</tp:taxon-name-part><tp:taxon-name-part taxon-name-part-type="species" reg="feri">feri</tp:taxon-name-part></tp:taxon-name></italic> holotype Mt. Dikti, Katharo plain <named-content xmlns:xlink="http://www.w3.org/1999/xlink" content-type="dwc:institutional_code" xlink:title="Naturalis Biodiversity Center, Leiden, The Netherlands" xlink:href="http://grbio.org/institution/national-museum-natural-history-naturalis" xlink:type="simple">RMNH</named-content>.INS1105297 <bold>122</bold><italic><tp:taxon-name><tp:taxon-name-part taxon-name-part-type="genus" reg="Eupholidoptera">Eupholidoptera</tp:taxon-name-part><tp:taxon-name-part taxon-name-part-type="species" reg="mariannae">mariannae</tp:taxon-name-part></tp:taxon-name></italic> holotype Anatoli <named-content xmlns:xlink="http://www.w3.org/1999/xlink" content-type="dwc:institutional_code" xlink:title="Naturalis Biodiversity Center, Leiden, The Netherlands" xlink:href="http://grbio.org/institution/national-museum-natural-history-naturalis" xlink:type="simple">RMNH</named-content>.INS1105311 <bold>123</bold><italic><tp:taxon-name><tp:taxon-name-part taxon-name-part-type="genus" reg="Eupholidoptera">Eupholidoptera</tp:taxon-name-part><tp:taxon-name-part taxon-name-part-type="species" reg="forcipata">forcipata</tp:taxon-name-part></tp:taxon-name></italic> Mt. Idhi CT1987.044.01 <bold>124</bold><italic><tp:taxon-name><tp:taxon-name-part taxon-name-part-type="genus" reg="Eupholidoptera">Eupholidoptera</tp:taxon-name-part><tp:taxon-name-part taxon-name-part-type="species" reg="marietheresae">marietheresae</tp:taxon-name-part></tp:taxon-name></italic> sp. nov. holotype Mt. Dikti FC1606 <named-content xmlns:xlink="http://www.w3.org/1999/xlink" content-type="dwc:institutional_code" xlink:title="Naturalis Biodiversity Center, Leiden, The Netherlands" xlink:href="http://grbio.org/institution/national-museum-natural-history-naturalis" xlink:type="simple">RMNH</named-content>.INS1141850 <bold>125</bold><italic><tp:taxon-name><tp:taxon-name-part taxon-name-part-type="genus" reg="Eupholidoptera">Eupholidoptera</tp:taxon-name-part><tp:taxon-name-part taxon-name-part-type="species" reg="jacquelinae">jacquelinae</tp:taxon-name-part></tp:taxon-name></italic> holotype Gavdos CT2000.005.02. Scale bars: 1 mm.</p></caption><graphic xmlns:xlink="http://www.w3.org/1999/xlink" xlink:href="zookeys-1151-067_article-97514__-g013.jpg" position="float" orientation="portrait" xlink:type="simple" id="oo_817943.jpg"><uri content-type="original_file" xlink:type="simple">https://binary.pensoft.net/fig/817943</uri></graphic></fig><fig id="F14" position="float" orientation="portrait"><object-id xmlns:xlink="http://www.w3.org/1999/xlink" content-type="doi" xlink:type="simple">10.3897/zookeys.1151.97514.figures126-139</object-id><object-id xmlns:xlink="http://www.w3.org/1999/xlink" content-type="arpha" xlink:type="simple">E499A0F2-EE87-5B05-8866-80D0E50B0169</object-id><label>Figures 126–139.</label><caption><p>Male cercus in lateral view <bold>126</bold><italic><tp:taxon-name><tp:taxon-name-part taxon-name-part-type="genus" reg="Eupholidoptera">Eupholidoptera</tp:taxon-name-part><tp:taxon-name-part taxon-name-part-type="species" reg="smyrnensis">smyrnensis</tp:taxon-name-part></tp:taxon-name></italic> Makrigiannis <named-content xmlns:xlink="http://www.w3.org/1999/xlink" content-type="dwc:institutional_code" xlink:title="Naturalis Biodiversity Center, Leiden, The Netherlands" xlink:href="http://grbio.org/institution/national-museum-natural-history-naturalis" xlink:type="simple">RMNH</named-content>.5087053 <bold>127</bold><italic><tp:taxon-name><tp:taxon-name-part taxon-name-part-type="genus" reg="Eupholidoptera">Eupholidoptera</tp:taxon-name-part><tp:taxon-name-part taxon-name-part-type="species" reg="gemellata">gemellata</tp:taxon-name-part></tp:taxon-name></italic> Mt. Idhi FC1651 <named-content xmlns:xlink="http://www.w3.org/1999/xlink" content-type="dwc:institutional_code" xlink:title="Naturalis Biodiversity Center, Leiden, The Netherlands" xlink:href="http://grbio.org/institution/national-museum-natural-history-naturalis" xlink:type="simple">RMNH</named-content>.INS1141843 <bold>128</bold><italic><tp:taxon-name><tp:taxon-name-part taxon-name-part-type="genus" reg="Eupholidoptera">Eupholidoptera</tp:taxon-name-part><tp:taxon-name-part taxon-name-part-type="species" reg="pallipes">pallipes</tp:taxon-name-part></tp:taxon-name></italic> paratype Mt. Lefka <named-content xmlns:xlink="http://www.w3.org/1999/xlink" content-type="dwc:institutional_code" xlink:title="Naturalis Biodiversity Center, Leiden, The Netherlands" xlink:href="http://grbio.org/institution/national-museum-natural-history-naturalis" xlink:type="simple">RMNH</named-content>.INS1105314 <bold>129</bold><italic><tp:taxon-name><tp:taxon-name-part taxon-name-part-type="genus" reg="Eupholidoptera">Eupholidoptera</tp:taxon-name-part><tp:taxon-name-part taxon-name-part-type="species" reg="cretica">cretica</tp:taxon-name-part></tp:taxon-name></italic> Mt. Lefka, Omalos FC17807 <named-content xmlns:xlink="http://www.w3.org/1999/xlink" content-type="dwc:institutional_code" xlink:title="Naturalis Biodiversity Center, Leiden, The Netherlands" xlink:href="http://grbio.org/institution/national-museum-natural-history-naturalis" xlink:type="simple">RMNH</named-content>.INS1141838 <bold>130</bold><italic><tp:taxon-name><tp:taxon-name-part taxon-name-part-type="genus" reg="Eupholidoptera">Eupholidoptera</tp:taxon-name-part><tp:taxon-name-part taxon-name-part-type="species" reg="latens">latens</tp:taxon-name-part></tp:taxon-name></italic> Mt. Lefka Kalergi CT2003.009.01 <bold>131</bold><italic><tp:taxon-name><tp:taxon-name-part taxon-name-part-type="genus" reg="Eupholidoptera">Eupholidoptera</tp:taxon-name-part><tp:taxon-name-part taxon-name-part-type="species" reg="giuliae">giuliae</tp:taxon-name-part></tp:taxon-name></italic> Chora Sfakion CT2000.024.04 <bold>132</bold><italic><tp:taxon-name><tp:taxon-name-part taxon-name-part-type="genus" reg="Eupholidoptera">Eupholidoptera</tp:taxon-name-part><tp:taxon-name-part taxon-name-part-type="species" reg="francisae">francisae</tp:taxon-name-part></tp:taxon-name></italic> paratype sp. nov. Andikithira CT2002.004.08 <bold>133</bold><italic><tp:taxon-name><tp:taxon-name-part taxon-name-part-type="genus" reg="Eupholidoptera">Eupholidoptera</tp:taxon-name-part><tp:taxon-name-part taxon-name-part-type="species" reg="annamariae">annamariae</tp:taxon-name-part></tp:taxon-name></italic> Kato Zakros CT1995.020.02 <bold>134</bold><italic><tp:taxon-name><tp:taxon-name-part taxon-name-part-type="genus" reg="Eupholidoptera">Eupholidoptera</tp:taxon-name-part><tp:taxon-name-part taxon-name-part-type="species" reg="astyla">astyla</tp:taxon-name-part></tp:taxon-name></italic> paratype Ierapetra MfN s.n. <bold>135</bold><italic><tp:taxon-name><tp:taxon-name-part taxon-name-part-type="genus" reg="Eupholidoptera">Eupholidoptera</tp:taxon-name-part><tp:taxon-name-part taxon-name-part-type="species" reg="feri">feri</tp:taxon-name-part></tp:taxon-name></italic> holotype Mt. Dikti, Katharo plain <named-content xmlns:xlink="http://www.w3.org/1999/xlink" content-type="dwc:institutional_code" xlink:title="Naturalis Biodiversity Center, Leiden, The Netherlands" xlink:href="http://grbio.org/institution/national-museum-natural-history-naturalis" xlink:type="simple">RMNH</named-content>.INS1105297 <bold>136</bold><italic><tp:taxon-name><tp:taxon-name-part taxon-name-part-type="genus" reg="Eupholidoptera">Eupholidoptera</tp:taxon-name-part><tp:taxon-name-part taxon-name-part-type="species" reg="mariannae">mariannae</tp:taxon-name-part></tp:taxon-name></italic> holotype Anatoli <named-content xmlns:xlink="http://www.w3.org/1999/xlink" content-type="dwc:institutional_code" xlink:title="Naturalis Biodiversity Center, Leiden, The Netherlands" xlink:href="http://grbio.org/institution/national-museum-natural-history-naturalis" xlink:type="simple">RMNH</named-content>.INS1105311 <bold>137</bold><italic><tp:taxon-name><tp:taxon-name-part taxon-name-part-type="genus" reg="Eupholidoptera">Eupholidoptera</tp:taxon-name-part><tp:taxon-name-part taxon-name-part-type="species" reg="forcipata">forcipata</tp:taxon-name-part></tp:taxon-name></italic> Mt. Idhi CT1987.044.01 <bold>138</bold><italic><tp:taxon-name><tp:taxon-name-part taxon-name-part-type="genus" reg="Eupholidoptera">Eupholidoptera</tp:taxon-name-part><tp:taxon-name-part taxon-name-part-type="species" reg="marietheresae">marietheresae</tp:taxon-name-part></tp:taxon-name></italic> sp. nov. holotype Mt. Dikti FC1606 <named-content xmlns:xlink="http://www.w3.org/1999/xlink" content-type="dwc:institutional_code" xlink:title="Naturalis Biodiversity Center, Leiden, The Netherlands" xlink:href="http://grbio.org/institution/national-museum-natural-history-naturalis" xlink:type="simple">RMNH</named-content>.INS1141850 <bold>139</bold><italic><tp:taxon-name><tp:taxon-name-part taxon-name-part-type="genus" reg="Eupholidoptera">Eupholidoptera</tp:taxon-name-part><tp:taxon-name-part taxon-name-part-type="species" reg="jacquelinae">jacquelinae</tp:taxon-name-part></tp:taxon-name></italic> holotype Gavdos CT2000.005.02. Scale bars: 1 mm.</p></caption><graphic xmlns:xlink="http://www.w3.org/1999/xlink" xlink:href="zookeys-1151-067_article-97514__-g014.jpg" position="float" orientation="portrait" xlink:type="simple" id="oo_817944.jpg"><uri content-type="original_file" xlink:type="simple">https://binary.pensoft.net/fig/817944</uri></graphic></fig><fig id="F15" position="float" orientation="portrait"><object-id xmlns:xlink="http://www.w3.org/1999/xlink" content-type="doi" xlink:type="simple">10.3897/zookeys.1151.97514.figures140-153</object-id><object-id xmlns:xlink="http://www.w3.org/1999/xlink" content-type="arpha" xlink:type="simple">277487D3-2462-5D90-A05C-AF9F250F9ABB</object-id><label>Figures 140–153.</label><caption><p>Male subgenital plate in ventral view <bold>140</bold><italic><tp:taxon-name><tp:taxon-name-part taxon-name-part-type="genus" reg="Eupholidoptera">Eupholidoptera</tp:taxon-name-part><tp:taxon-name-part taxon-name-part-type="species" reg="smyrnensis">smyrnensis</tp:taxon-name-part></tp:taxon-name></italic> Lagkada <named-content xmlns:xlink="http://www.w3.org/1999/xlink" content-type="dwc:institutional_code" xlink:title="Naturalis Biodiversity Center, Leiden, The Netherlands" xlink:href="http://grbio.org/institution/national-museum-natural-history-naturalis" xlink:type="simple">RMNH</named-content> 5106270 <bold>141</bold><italic><tp:taxon-name><tp:taxon-name-part taxon-name-part-type="genus" reg="Eupholidoptera">Eupholidoptera</tp:taxon-name-part><tp:taxon-name-part taxon-name-part-type="species" reg="gemellata">gemellata</tp:taxon-name-part></tp:taxon-name></italic> Mt. Idhi FC1651 <named-content xmlns:xlink="http://www.w3.org/1999/xlink" content-type="dwc:institutional_code" xlink:title="Naturalis Biodiversity Center, Leiden, The Netherlands" xlink:href="http://grbio.org/institution/national-museum-natural-history-naturalis" xlink:type="simple">RMNH</named-content>.INS1141843 <bold>142</bold><italic><tp:taxon-name><tp:taxon-name-part taxon-name-part-type="genus" reg="Eupholidoptera">Eupholidoptera</tp:taxon-name-part><tp:taxon-name-part taxon-name-part-type="species" reg="pallipes">pallipes</tp:taxon-name-part></tp:taxon-name></italic> paratype Mt. Lefka <named-content xmlns:xlink="http://www.w3.org/1999/xlink" content-type="dwc:institutional_code" xlink:title="Naturalis Biodiversity Center, Leiden, The Netherlands" xlink:href="http://grbio.org/institution/national-museum-natural-history-naturalis" xlink:type="simple">RMNH</named-content>.INS1105313 <bold>143</bold><italic><tp:taxon-name><tp:taxon-name-part taxon-name-part-type="genus" reg="Eupholidoptera">Eupholidoptera</tp:taxon-name-part><tp:taxon-name-part taxon-name-part-type="species" reg="cretica">cretica</tp:taxon-name-part></tp:taxon-name></italic> Mt. Lefka, Omalos FC17807 <named-content xmlns:xlink="http://www.w3.org/1999/xlink" content-type="dwc:institutional_code" xlink:title="Naturalis Biodiversity Center, Leiden, The Netherlands" xlink:href="http://grbio.org/institution/national-museum-natural-history-naturalis" xlink:type="simple">RMNH</named-content>.INS1141838 <bold>144</bold><italic><tp:taxon-name><tp:taxon-name-part taxon-name-part-type="genus" reg="Eupholidoptera">Eupholidoptera</tp:taxon-name-part><tp:taxon-name-part taxon-name-part-type="species" reg="latens">latens</tp:taxon-name-part></tp:taxon-name> Mt. Lefka Kalergi</italic> CT1987.047.02 <bold>145</bold><italic><tp:taxon-name><tp:taxon-name-part taxon-name-part-type="genus" reg="Eupholidoptera">Eupholidoptera</tp:taxon-name-part><tp:taxon-name-part taxon-name-part-type="species" reg="giuliae">giuliae</tp:taxon-name-part></tp:taxon-name></italic> Skaloti <named-content xmlns:xlink="http://www.w3.org/1999/xlink" content-type="dwc:institutional_code" xlink:title="Institute of Biodiversity and Ecosystem Research, Bulgarian Academy of Sciences, Sofia, Bulgaria" xlink:href="http://grbio.org/institution/bulgarian-academy-sciences" xlink:type="simple">IBER</named-content> DC-Ort000564 <bold>146</bold><italic><tp:taxon-name><tp:taxon-name-part taxon-name-part-type="genus" reg="Eupholidoptera">Eupholidoptera</tp:taxon-name-part><tp:taxon-name-part taxon-name-part-type="species" reg="francisae">francisae</tp:taxon-name-part></tp:taxon-name></italic> sp. nov. holotype Andikithira CT2002.004.04 <bold>147</bold><italic><tp:taxon-name><tp:taxon-name-part taxon-name-part-type="genus" reg="Eupholidoptera">Eupholidoptera</tp:taxon-name-part><tp:taxon-name-part taxon-name-part-type="species" reg="annamariae">annamariae</tp:taxon-name-part></tp:taxon-name></italic> Kato Zakros CT2000.030.04 <bold>148</bold><italic><tp:taxon-name><tp:taxon-name-part taxon-name-part-type="genus" reg="Eupholidoptera">Eupholidoptera</tp:taxon-name-part><tp:taxon-name-part taxon-name-part-type="species" reg="astyla">astyla</tp:taxon-name-part></tp:taxon-name></italic> Krotos <named-content xmlns:xlink="http://www.w3.org/1999/xlink" content-type="dwc:institutional_code" xlink:title="Naturalis Biodiversity Center, Leiden, The Netherlands" xlink:href="http://grbio.org/institution/national-museum-natural-history-naturalis" xlink:type="simple">RMNH</named-content>.INS1141819 <bold>149</bold><italic><tp:taxon-name><tp:taxon-name-part taxon-name-part-type="genus" reg="Eupholidoptera">Eupholidoptera</tp:taxon-name-part><tp:taxon-name-part taxon-name-part-type="species" reg="feri">feri</tp:taxon-name-part></tp:taxon-name></italic> holotype Mt. Dikti, Katharo plain <named-content xmlns:xlink="http://www.w3.org/1999/xlink" content-type="dwc:institutional_code" xlink:title="Naturalis Biodiversity Center, Leiden, The Netherlands" xlink:href="http://grbio.org/institution/national-museum-natural-history-naturalis" xlink:type="simple">RMNH</named-content>.INS1105297 <bold>150</bold><italic><tp:taxon-name><tp:taxon-name-part taxon-name-part-type="genus" reg="Eupholidoptera">Eupholidoptera</tp:taxon-name-part><tp:taxon-name-part taxon-name-part-type="species" reg="mariannae">mariannae</tp:taxon-name-part></tp:taxon-name></italic> holotype Anatoli <named-content xmlns:xlink="http://www.w3.org/1999/xlink" content-type="dwc:institutional_code" xlink:title="Naturalis Biodiversity Center, Leiden, The Netherlands" xlink:href="http://grbio.org/institution/national-museum-natural-history-naturalis" xlink:type="simple">RMNH</named-content>.INS1105311 <bold>151</bold><italic><tp:taxon-name><tp:taxon-name-part taxon-name-part-type="genus" reg="Eupholidoptera">Eupholidoptera</tp:taxon-name-part><tp:taxon-name-part taxon-name-part-type="species" reg="forcipata">forcipata</tp:taxon-name-part></tp:taxon-name></italic> Mt. Idhi CT1987.044.03 <bold>152</bold><italic><tp:taxon-name><tp:taxon-name-part taxon-name-part-type="genus" reg="Eupholidoptera">Eupholidoptera</tp:taxon-name-part><tp:taxon-name-part taxon-name-part-type="species" reg="marietheresae">marietheresae</tp:taxon-name-part></tp:taxon-name></italic> sp. nov. holotype Mt. Dikti FC1606 <named-content xmlns:xlink="http://www.w3.org/1999/xlink" content-type="dwc:institutional_code" xlink:title="Naturalis Biodiversity Center, Leiden, The Netherlands" xlink:href="http://grbio.org/institution/national-museum-natural-history-naturalis" xlink:type="simple">RMNH</named-content>.INS1141850 <bold>153</bold><italic><tp:taxon-name><tp:taxon-name-part taxon-name-part-type="genus" reg="Eupholidoptera">Eupholidoptera</tp:taxon-name-part><tp:taxon-name-part taxon-name-part-type="species" reg="jacquelinae">jacquelinae</tp:taxon-name-part></tp:taxon-name></italic> holotype Gavdos 2000.005.02. Scale bars: 1 mm.</p></caption><graphic xmlns:xlink="http://www.w3.org/1999/xlink" xlink:href="zookeys-1151-067_article-97514__-g015.jpg" position="float" orientation="portrait" xlink:type="simple" id="oo_817945.jpg"><uri content-type="original_file" xlink:type="simple">https://binary.pensoft.net/fig/817945</uri></graphic></fig><fig id="F16" position="float" orientation="portrait"><object-id xmlns:xlink="http://www.w3.org/1999/xlink" content-type="doi" xlink:type="simple">10.3897/zookeys.1151.97514.figures154-167</object-id><object-id xmlns:xlink="http://www.w3.org/1999/xlink" content-type="arpha" xlink:type="simple">1D2B7F36-F6EB-50D4-AB9C-C0F64E8BD43A</object-id><label>Figures 154–167.</label><caption><p>Male subgenital plate in lateral view <bold>154</bold><italic><tp:taxon-name><tp:taxon-name-part taxon-name-part-type="genus" reg="Eupholidoptera">Eupholidoptera</tp:taxon-name-part><tp:taxon-name-part taxon-name-part-type="species" reg="smyrnensis">smyrnensis</tp:taxon-name-part></tp:taxon-name></italic> Lagkada <named-content xmlns:xlink="http://www.w3.org/1999/xlink" content-type="dwc:institutional_code" xlink:title="Naturalis Biodiversity Center, Leiden, The Netherlands" xlink:href="http://grbio.org/institution/national-museum-natural-history-naturalis" xlink:type="simple">RMNH</named-content>.INS152909 <bold>155</bold><italic><tp:taxon-name><tp:taxon-name-part taxon-name-part-type="genus" reg="Eupholidoptera">Eupholidoptera</tp:taxon-name-part><tp:taxon-name-part taxon-name-part-type="species" reg="gemellata">gemellata</tp:taxon-name-part></tp:taxon-name></italic> holotype Mt. Idhi <named-content xmlns:xlink="http://www.w3.org/1999/xlink" content-type="dwc:institutional_code" xlink:title="Naturalis Biodiversity Center, Leiden, The Netherlands" xlink:href="http://grbio.org/institution/national-museum-natural-history-naturalis" xlink:type="simple">RMNH</named-content>.INS1105300 <bold>156</bold><italic><tp:taxon-name><tp:taxon-name-part taxon-name-part-type="genus" reg="Eupholidoptera">Eupholidoptera</tp:taxon-name-part><tp:taxon-name-part taxon-name-part-type="species" reg="pallipes">pallipes</tp:taxon-name-part></tp:taxon-name></italic> paratype Mt. Lefka <named-content xmlns:xlink="http://www.w3.org/1999/xlink" content-type="dwc:institutional_code" xlink:title="Naturalis Biodiversity Center, Leiden, The Netherlands" xlink:href="http://grbio.org/institution/national-museum-natural-history-naturalis" xlink:type="simple">RMNH</named-content>.INS1105313 <bold>157</bold><italic><tp:taxon-name><tp:taxon-name-part taxon-name-part-type="genus" reg="Eupholidoptera">Eupholidoptera</tp:taxon-name-part><tp:taxon-name-part taxon-name-part-type="species" reg="cretica">cretica</tp:taxon-name-part></tp:taxon-name></italic> Mt. Lefka, Omalos FC17807 (<named-content xmlns:xlink="http://www.w3.org/1999/xlink" content-type="dwc:institutional_code" xlink:title="Naturalis Biodiversity Center, Leiden, The Netherlands" xlink:href="http://grbio.org/institution/national-museum-natural-history-naturalis" xlink:type="simple">RMNH</named-content>.INS1141838 <bold>158</bold><italic><tp:taxon-name><tp:taxon-name-part taxon-name-part-type="genus" reg="Eupholidoptera">Eupholidoptera</tp:taxon-name-part><tp:taxon-name-part taxon-name-part-type="species" reg="latens">latens</tp:taxon-name-part></tp:taxon-name></italic> Mt. Lefka Kalergi CT2003.009.01 <bold>159</bold><italic><tp:taxon-name><tp:taxon-name-part taxon-name-part-type="genus" reg="Eupholidoptera">Eupholidoptera</tp:taxon-name-part><tp:taxon-name-part taxon-name-part-type="species" reg="giuliae">giuliae</tp:taxon-name-part></tp:taxon-name></italic> Skaloti <named-content xmlns:xlink="http://www.w3.org/1999/xlink" content-type="dwc:institutional_code" xlink:title="Institute of Biodiversity and Ecosystem Research, Bulgarian Academy of Sciences, Sofia, Bulgaria" xlink:href="http://grbio.org/institution/bulgarian-academy-sciences" xlink:type="simple">IBER</named-content> DC-Ort000564 <bold>160</bold><italic><tp:taxon-name><tp:taxon-name-part taxon-name-part-type="genus" reg="Eupholidoptera">Eupholidoptera</tp:taxon-name-part><tp:taxon-name-part taxon-name-part-type="species" reg="francisae">francisae</tp:taxon-name-part></tp:taxon-name></italic> sp. nov. holotype Andikithira CT2002.004.04 <bold>161</bold><italic><tp:taxon-name><tp:taxon-name-part taxon-name-part-type="genus" reg="Eupholidoptera">Eupholidoptera</tp:taxon-name-part><tp:taxon-name-part taxon-name-part-type="species" reg="annamariae">annamariae</tp:taxon-name-part></tp:taxon-name></italic> Kato Zakros CT2000.030.04 <bold>162</bold><italic><tp:taxon-name><tp:taxon-name-part taxon-name-part-type="genus" reg="Eupholidoptera">Eupholidoptera</tp:taxon-name-part><tp:taxon-name-part taxon-name-part-type="species" reg="astyla">astyla</tp:taxon-name-part></tp:taxon-name></italic> Krotos RMNH5086992 <bold>163</bold><italic><tp:taxon-name><tp:taxon-name-part taxon-name-part-type="genus" reg="Eupholidoptera">Eupholidoptera</tp:taxon-name-part><tp:taxon-name-part taxon-name-part-type="species" reg="feri">feri</tp:taxon-name-part></tp:taxon-name></italic> holotype Mt. Dikti, Katharo plain <named-content xmlns:xlink="http://www.w3.org/1999/xlink" content-type="dwc:institutional_code" xlink:title="Naturalis Biodiversity Center, Leiden, The Netherlands" xlink:href="http://grbio.org/institution/national-museum-natural-history-naturalis" xlink:type="simple">RMNH</named-content>.INS1105297 <bold>164</bold><italic><tp:taxon-name><tp:taxon-name-part taxon-name-part-type="genus" reg="Eupholidoptera">Eupholidoptera</tp:taxon-name-part><tp:taxon-name-part taxon-name-part-type="species" reg="mariannae">mariannae</tp:taxon-name-part></tp:taxon-name></italic> holotype Anatoli <named-content xmlns:xlink="http://www.w3.org/1999/xlink" content-type="dwc:institutional_code" xlink:title="Naturalis Biodiversity Center, Leiden, The Netherlands" xlink:href="http://grbio.org/institution/national-museum-natural-history-naturalis" xlink:type="simple">RMNH</named-content>.INS1105311 <bold>165</bold><italic><tp:taxon-name><tp:taxon-name-part taxon-name-part-type="genus" reg="Eupholidoptera">Eupholidoptera</tp:taxon-name-part><tp:taxon-name-part taxon-name-part-type="species" reg="forcipata">forcipata</tp:taxon-name-part></tp:taxon-name></italic> Mt. Idhi CT1987.044.03 <bold>166</bold><italic><tp:taxon-name><tp:taxon-name-part taxon-name-part-type="genus" reg="Eupholidoptera">Eupholidoptera</tp:taxon-name-part><tp:taxon-name-part taxon-name-part-type="species" reg="marietheresae">marietheresae</tp:taxon-name-part></tp:taxon-name></italic> sp. nov. holotype Mt. Dikti FC1606 <named-content xmlns:xlink="http://www.w3.org/1999/xlink" content-type="dwc:institutional_code" xlink:title="Naturalis Biodiversity Center, Leiden, The Netherlands" xlink:href="http://grbio.org/institution/national-museum-natural-history-naturalis" xlink:type="simple">RMNH</named-content>.INS1141850 <bold>167</bold><italic><tp:taxon-name><tp:taxon-name-part taxon-name-part-type="genus" reg="Eupholidoptera">Eupholidoptera</tp:taxon-name-part><tp:taxon-name-part taxon-name-part-type="species" reg="jacquelinae">jacquelinae</tp:taxon-name-part></tp:taxon-name></italic> holotype Gavdos CT2000.005.02. Scale bars: 1 mm.</p></caption><graphic xmlns:xlink="http://www.w3.org/1999/xlink" xlink:href="zookeys-1151-067_article-97514__-g016.jpg" position="float" orientation="portrait" xlink:type="simple" id="oo_817946.jpg"><uri content-type="original_file" xlink:type="simple">https://binary.pensoft.net/fig/817946</uri></graphic></fig><fig id="F17" position="float" orientation="portrait"><object-id xmlns:xlink="http://www.w3.org/1999/xlink" content-type="doi" xlink:type="simple">10.3897/zookeys.1151.97514.figures168-181</object-id><object-id xmlns:xlink="http://www.w3.org/1999/xlink" content-type="arpha" xlink:type="simple">828AEFE8-71AE-562E-9E34-830DAAB9998F</object-id><label>Figures 168–181.</label><caption><p>Male stylus in lateral view <bold>168</bold><italic><tp:taxon-name><tp:taxon-name-part taxon-name-part-type="genus" reg="Eupholidoptera">Eupholidoptera</tp:taxon-name-part><tp:taxon-name-part taxon-name-part-type="species" reg="smyrnensis">smyrnensis</tp:taxon-name-part></tp:taxon-name></italic> Makrigiannis <named-content xmlns:xlink="http://www.w3.org/1999/xlink" content-type="dwc:institutional_code" xlink:title="Naturalis Biodiversity Center, Leiden, The Netherlands" xlink:href="http://grbio.org/institution/national-museum-natural-history-naturalis" xlink:type="simple">RMNH</named-content>.INS152909 <bold>169</bold><italic><tp:taxon-name><tp:taxon-name-part taxon-name-part-type="genus" reg="Eupholidoptera">Eupholidoptera</tp:taxon-name-part><tp:taxon-name-part taxon-name-part-type="species" reg="gemellata">gemellata</tp:taxon-name-part></tp:taxon-name></italic> holotype Mt. Idhi <named-content xmlns:xlink="http://www.w3.org/1999/xlink" content-type="dwc:institutional_code" xlink:title="Naturalis Biodiversity Center, Leiden, The Netherlands" xlink:href="http://grbio.org/institution/national-museum-natural-history-naturalis" xlink:type="simple">RMNH</named-content>.INS1105300 <bold>170</bold><italic><tp:taxon-name><tp:taxon-name-part taxon-name-part-type="genus" reg="Eupholidoptera">Eupholidoptera</tp:taxon-name-part><tp:taxon-name-part taxon-name-part-type="species" reg="pallipes">pallipes</tp:taxon-name-part></tp:taxon-name></italic> paratype Mt. Lefka <named-content xmlns:xlink="http://www.w3.org/1999/xlink" content-type="dwc:institutional_code" xlink:title="Naturalis Biodiversity Center, Leiden, The Netherlands" xlink:href="http://grbio.org/institution/national-museum-natural-history-naturalis" xlink:type="simple">RMNH</named-content>.INS1105313 <bold>171</bold><italic><tp:taxon-name><tp:taxon-name-part taxon-name-part-type="genus" reg="Eupholidoptera">Eupholidoptera</tp:taxon-name-part><tp:taxon-name-part taxon-name-part-type="species" reg="cretica">cretica</tp:taxon-name-part></tp:taxon-name></italic> Mt. Lefka, Omalos FC17807 <named-content xmlns:xlink="http://www.w3.org/1999/xlink" content-type="dwc:institutional_code" xlink:title="Naturalis Biodiversity Center, Leiden, The Netherlands" xlink:href="http://grbio.org/institution/national-museum-natural-history-naturalis" xlink:type="simple">RMNH</named-content>.INS1141838 <bold>172</bold><italic><tp:taxon-name><tp:taxon-name-part taxon-name-part-type="genus" reg="Eupholidoptera">Eupholidoptera</tp:taxon-name-part><tp:taxon-name-part taxon-name-part-type="species" reg="latens">latens</tp:taxon-name-part></tp:taxon-name></italic> Mt. Lefka Kalergi CT2003.009.01 <bold>173</bold><italic><tp:taxon-name><tp:taxon-name-part taxon-name-part-type="genus" reg="Eupholidoptera">Eupholidoptera</tp:taxon-name-part><tp:taxon-name-part taxon-name-part-type="species" reg="giuliae">giuliae</tp:taxon-name-part></tp:taxon-name></italic> Skaloti <named-content xmlns:xlink="http://www.w3.org/1999/xlink" content-type="dwc:institutional_code" xlink:title="Institute of Biodiversity and Ecosystem Research, Bulgarian Academy of Sciences, Sofia, Bulgaria" xlink:href="http://grbio.org/institution/bulgarian-academy-sciences" xlink:type="simple">IBER</named-content> DC-Ort000564 <bold>174</bold><italic><tp:taxon-name><tp:taxon-name-part taxon-name-part-type="genus" reg="Eupholidoptera">Eupholidoptera</tp:taxon-name-part><tp:taxon-name-part taxon-name-part-type="species" reg="francisae">francisae</tp:taxon-name-part></tp:taxon-name></italic> sp. nov. paratype Andikithira CT2002.004.08 <bold>175</bold><italic><tp:taxon-name><tp:taxon-name-part taxon-name-part-type="genus" reg="Eupholidoptera">Eupholidoptera</tp:taxon-name-part><tp:taxon-name-part taxon-name-part-type="species" reg="annamariae">annamariae</tp:taxon-name-part></tp:taxon-name></italic> Kato Zakros CT2000.030.04 <bold>176</bold><italic><tp:taxon-name><tp:taxon-name-part taxon-name-part-type="genus" reg="Eupholidoptera">Eupholidoptera</tp:taxon-name-part><tp:taxon-name-part taxon-name-part-type="species" reg="astyla">astyla</tp:taxon-name-part></tp:taxon-name></italic> Krotos <named-content xmlns:xlink="http://www.w3.org/1999/xlink" content-type="dwc:institutional_code" xlink:title="Naturalis Biodiversity Center, Leiden, The Netherlands" xlink:href="http://grbio.org/institution/national-museum-natural-history-naturalis" xlink:type="simple">RMNH</named-content>.INS1141819 <bold>177</bold><italic><tp:taxon-name><tp:taxon-name-part taxon-name-part-type="genus" reg="Eupholidoptera">Eupholidoptera</tp:taxon-name-part><tp:taxon-name-part taxon-name-part-type="species" reg="feri">feri</tp:taxon-name-part></tp:taxon-name></italic> holotype Mt. Dikti, Katharo plain <named-content xmlns:xlink="http://www.w3.org/1999/xlink" content-type="dwc:institutional_code" xlink:title="Naturalis Biodiversity Center, Leiden, The Netherlands" xlink:href="http://grbio.org/institution/national-museum-natural-history-naturalis" xlink:type="simple">RMNH</named-content>.INS1105297 <bold>178</bold><italic><tp:taxon-name><tp:taxon-name-part taxon-name-part-type="genus" reg="Eupholidoptera">Eupholidoptera</tp:taxon-name-part><tp:taxon-name-part taxon-name-part-type="species" reg="mariannae">mariannae</tp:taxon-name-part></tp:taxon-name></italic> holotype Anatoli <named-content xmlns:xlink="http://www.w3.org/1999/xlink" content-type="dwc:institutional_code" xlink:title="Naturalis Biodiversity Center, Leiden, The Netherlands" xlink:href="http://grbio.org/institution/national-museum-natural-history-naturalis" xlink:type="simple">RMNH</named-content>.INS1105311 <bold>179</bold><italic><tp:taxon-name><tp:taxon-name-part taxon-name-part-type="genus" reg="Eupholidoptera">Eupholidoptera</tp:taxon-name-part><tp:taxon-name-part taxon-name-part-type="species" reg="forcipata">forcipata</tp:taxon-name-part></tp:taxon-name></italic> Mt. Idhi CT1987.044.03 <bold>180</bold><italic><tp:taxon-name><tp:taxon-name-part taxon-name-part-type="genus" reg="Eupholidoptera">Eupholidoptera</tp:taxon-name-part><tp:taxon-name-part taxon-name-part-type="species" reg="marietheresae">marietheresae</tp:taxon-name-part></tp:taxon-name></italic> sp. nov. holotype Mt. Dikti FC1606 <named-content xmlns:xlink="http://www.w3.org/1999/xlink" content-type="dwc:institutional_code" xlink:title="Naturalis Biodiversity Center, Leiden, The Netherlands" xlink:href="http://grbio.org/institution/national-museum-natural-history-naturalis" xlink:type="simple">RMNH</named-content>.INS1141850 <bold>181</bold><italic><tp:taxon-name><tp:taxon-name-part taxon-name-part-type="genus" reg="Eupholidoptera">Eupholidoptera</tp:taxon-name-part><tp:taxon-name-part taxon-name-part-type="species" reg="jacquelinae">jacquelinae</tp:taxon-name-part></tp:taxon-name></italic> holotype Gavdos CT2000.005.02. Scale bars: 1 mm.</p></caption><graphic xmlns:xlink="http://www.w3.org/1999/xlink" xlink:href="zookeys-1151-067_article-97514__-g017.jpg" position="float" orientation="portrait" xlink:type="simple" id="oo_817947.jpg"><uri content-type="original_file" xlink:type="simple">https://binary.pensoft.net/fig/817947</uri></graphic></fig><fig id="F18" position="float" orientation="portrait"><object-id xmlns:xlink="http://www.w3.org/1999/xlink" content-type="doi" xlink:type="simple">10.3897/zookeys.1151.97514.figures182-197</object-id><object-id xmlns:xlink="http://www.w3.org/1999/xlink" content-type="arpha" xlink:type="simple">4AD9606C-2AAF-52A7-AC1B-5A644369AB25</object-id><label>Figures 182–197.</label><caption><p>Male titillator in ventral view <bold>182</bold><italic><tp:taxon-name><tp:taxon-name-part taxon-name-part-type="genus" reg="Eupholidoptera">Eupholidoptera</tp:taxon-name-part><tp:taxon-name-part taxon-name-part-type="species" reg="smyrnensis">smyrnensis</tp:taxon-name-part></tp:taxon-name></italic> Makrigiannis RMNH5087053 <bold>183</bold><italic><tp:taxon-name><tp:taxon-name-part taxon-name-part-type="genus" reg="Eupholidoptera">Eupholidoptera</tp:taxon-name-part><tp:taxon-name-part taxon-name-part-type="species" reg="gemellata">gemellata</tp:taxon-name-part></tp:taxon-name></italic> Mt. Idhi Amariou FC1651 <named-content xmlns:xlink="http://www.w3.org/1999/xlink" content-type="dwc:institutional_code" xlink:title="Naturalis Biodiversity Center, Leiden, The Netherlands" xlink:href="http://grbio.org/institution/national-museum-natural-history-naturalis" xlink:type="simple">RMNH</named-content>.INS1141843 <bold>184</bold><italic><tp:taxon-name><tp:taxon-name-part taxon-name-part-type="genus" reg="Eupholidoptera">Eupholidoptera</tp:taxon-name-part><tp:taxon-name-part taxon-name-part-type="species" reg="pallipes">pallipes</tp:taxon-name-part></tp:taxon-name></italic> paratype Mt. Lefka <named-content xmlns:xlink="http://www.w3.org/1999/xlink" content-type="dwc:institutional_code" xlink:title="Naturalis Biodiversity Center, Leiden, The Netherlands" xlink:href="http://grbio.org/institution/national-museum-natural-history-naturalis" xlink:type="simple">RMNH</named-content>.INS1105314 <bold>185</bold><italic><tp:taxon-name><tp:taxon-name-part taxon-name-part-type="genus" reg="Eupholidoptera">Eupholidoptera</tp:taxon-name-part><tp:taxon-name-part taxon-name-part-type="species" reg="cretica">cretica</tp:taxon-name-part></tp:taxon-name></italic> Mt. Lefka, Omalos FC17807 <named-content xmlns:xlink="http://www.w3.org/1999/xlink" content-type="dwc:institutional_code" xlink:title="Naturalis Biodiversity Center, Leiden, The Netherlands" xlink:href="http://grbio.org/institution/national-museum-natural-history-naturalis" xlink:type="simple">RMNH</named-content>.INS1141838 <bold>186</bold><italic><tp:taxon-name><tp:taxon-name-part taxon-name-part-type="genus" reg="Eupholidoptera">Eupholidoptera</tp:taxon-name-part><tp:taxon-name-part taxon-name-part-type="species" reg="latens">latens</tp:taxon-name-part></tp:taxon-name></italic> Mt. Lefka Kalergi CT2003.009.01 <bold>187</bold><italic><tp:taxon-name><tp:taxon-name-part taxon-name-part-type="genus" reg="Eupholidoptera">Eupholidoptera</tp:taxon-name-part><tp:taxon-name-part taxon-name-part-type="species" reg="latens">latens</tp:taxon-name-part></tp:taxon-name></italic> Rhodopos <abbrev xmlns:xlink="http://www.w3.org/1999/xlink" xlink:title="collection Klaus-Gerhard Heller, Triesdorf, Germany" id="ABBRID0EZZDI" xlink:type="simple">CH</abbrev> 8236 <bold>188</bold><italic><tp:taxon-name><tp:taxon-name-part taxon-name-part-type="genus" reg="Eupholidoptera">Eupholidoptera</tp:taxon-name-part><tp:taxon-name-part taxon-name-part-type="species" reg="giuliae">giuliae</tp:taxon-name-part></tp:taxon-name></italic> Argoules CT1995.011.11 <bold>189</bold><italic><tp:taxon-name><tp:taxon-name-part taxon-name-part-type="genus" reg="Eupholidoptera">Eupholidoptera</tp:taxon-name-part><tp:taxon-name-part taxon-name-part-type="species" reg="francisae">francisae</tp:taxon-name-part></tp:taxon-name></italic> sp. nov. paratype Andikithira CT2002.004.08 <bold>190</bold><italic><tp:taxon-name><tp:taxon-name-part taxon-name-part-type="genus" reg="Eupholidoptera">Eupholidoptera</tp:taxon-name-part><tp:taxon-name-part taxon-name-part-type="species" reg="annamariae">annamariae</tp:taxon-name-part></tp:taxon-name></italic> Kato Zakros CT2000.030.01 <bold>191</bold><italic><tp:taxon-name><tp:taxon-name-part taxon-name-part-type="genus" reg="Eupholidoptera">Eupholidoptera</tp:taxon-name-part><tp:taxon-name-part taxon-name-part-type="species" reg="astyla">astyla</tp:taxon-name-part></tp:taxon-name></italic> Krotos <named-content xmlns:xlink="http://www.w3.org/1999/xlink" content-type="dwc:institutional_code" xlink:title="Naturalis Biodiversity Center, Leiden, The Netherlands" xlink:href="http://grbio.org/institution/national-museum-natural-history-naturalis" xlink:type="simple">RMNH</named-content>.INS1141819 <bold>192</bold><italic><tp:taxon-name><tp:taxon-name-part taxon-name-part-type="genus" reg="Eupholidoptera">Eupholidoptera</tp:taxon-name-part><tp:taxon-name-part taxon-name-part-type="species" reg="astyla">astyla</tp:taxon-name-part></tp:taxon-name></italic> Kofinas FC460 <named-content xmlns:xlink="http://www.w3.org/1999/xlink" content-type="dwc:institutional_code" xlink:title="Naturalis Biodiversity Center, Leiden, The Netherlands" xlink:href="http://grbio.org/institution/national-museum-natural-history-naturalis" xlink:type="simple">RMNH</named-content>.INS1141836 <bold>193</bold><italic><tp:taxon-name><tp:taxon-name-part taxon-name-part-type="genus" reg="Eupholidoptera">Eupholidoptera</tp:taxon-name-part><tp:taxon-name-part taxon-name-part-type="species" reg="feri">feri</tp:taxon-name-part></tp:taxon-name></italic> holotype Mt. Dikti, Katharo plain <named-content xmlns:xlink="http://www.w3.org/1999/xlink" content-type="dwc:institutional_code" xlink:title="Naturalis Biodiversity Center, Leiden, The Netherlands" xlink:href="http://grbio.org/institution/national-museum-natural-history-naturalis" xlink:type="simple">RMNH</named-content>.INS1105297 <bold>194</bold><italic><tp:taxon-name><tp:taxon-name-part taxon-name-part-type="genus" reg="Eupholidoptera">Eupholidoptera</tp:taxon-name-part><tp:taxon-name-part taxon-name-part-type="species" reg="mariannae">mariannae</tp:taxon-name-part></tp:taxon-name></italic> paratype Malles CH2906A <bold>195</bold><italic><tp:taxon-name><tp:taxon-name-part taxon-name-part-type="genus" reg="Eupholidoptera">Eupholidoptera</tp:taxon-name-part><tp:taxon-name-part taxon-name-part-type="species" reg="forcipata">forcipata</tp:taxon-name-part></tp:taxon-name></italic> Mt. Idhi CT2019.047.01 <bold>196</bold><italic><tp:taxon-name><tp:taxon-name-part taxon-name-part-type="genus" reg="Eupholidoptera">Eupholidoptera</tp:taxon-name-part><tp:taxon-name-part taxon-name-part-type="species" reg="marietheresae">marietheresae</tp:taxon-name-part></tp:taxon-name></italic> sp. nov. paratype Mt. Dikti FC1606 CT2000.096.01 <bold>197</bold><italic><tp:taxon-name><tp:taxon-name-part taxon-name-part-type="genus" reg="Eupholidoptera">Eupholidoptera</tp:taxon-name-part><tp:taxon-name-part taxon-name-part-type="species" reg="jacquelinae">jacquelinae</tp:taxon-name-part></tp:taxon-name></italic> holotype Gavdos CT2000.005.02. Scale bars: 1 mm.</p></caption><graphic xmlns:xlink="http://www.w3.org/1999/xlink" xlink:href="zookeys-1151-067_article-97514__-g018.jpg" position="float" orientation="portrait" xlink:type="simple" id="oo_817948.jpg"><uri content-type="original_file" xlink:type="simple">https://binary.pensoft.net/fig/817948</uri></graphic></fig><fig id="F19" position="float" orientation="portrait"><object-id xmlns:xlink="http://www.w3.org/1999/xlink" content-type="doi" xlink:type="simple">10.3897/zookeys.1151.97514.figures198-212</object-id><object-id xmlns:xlink="http://www.w3.org/1999/xlink" content-type="arpha" xlink:type="simple">48138240-61AA-5EE1-B56F-1A1C628E667C</object-id><label>Figures 198–212.</label><caption><p>Male titillator in lateral view <bold>198</bold><italic><tp:taxon-name><tp:taxon-name-part taxon-name-part-type="genus" reg="Eupholidoptera">Eupholidoptera</tp:taxon-name-part><tp:taxon-name-part taxon-name-part-type="species" reg="smyrnensis">smyrnensis</tp:taxon-name-part></tp:taxon-name></italic> Makrigiannis RMNH5087053 <bold>199</bold><italic><tp:taxon-name><tp:taxon-name-part taxon-name-part-type="genus" reg="Eupholidoptera">Eupholidoptera</tp:taxon-name-part><tp:taxon-name-part taxon-name-part-type="species" reg="gemellata">gemellata</tp:taxon-name-part></tp:taxon-name></italic> Mt. Idhi Amariou FC1651 <named-content xmlns:xlink="http://www.w3.org/1999/xlink" content-type="dwc:institutional_code" xlink:title="Naturalis Biodiversity Center, Leiden, The Netherlands" xlink:href="http://grbio.org/institution/national-museum-natural-history-naturalis" xlink:type="simple">RMNH</named-content>.INS1141843 <bold>200</bold><italic><tp:taxon-name><tp:taxon-name-part taxon-name-part-type="genus" reg="Eupholidoptera">Eupholidoptera</tp:taxon-name-part><tp:taxon-name-part taxon-name-part-type="species" reg="pallipes">pallipes</tp:taxon-name-part></tp:taxon-name></italic> paratype Mt. Lefka <named-content xmlns:xlink="http://www.w3.org/1999/xlink" content-type="dwc:institutional_code" xlink:title="Naturalis Biodiversity Center, Leiden, The Netherlands" xlink:href="http://grbio.org/institution/national-museum-natural-history-naturalis" xlink:type="simple">RMNH</named-content>.INS1105314 <bold>201</bold><italic><tp:taxon-name><tp:taxon-name-part taxon-name-part-type="genus" reg="Eupholidoptera">Eupholidoptera</tp:taxon-name-part><tp:taxon-name-part taxon-name-part-type="species" reg="cretica">cretica</tp:taxon-name-part></tp:taxon-name></italic> Mt. Lefka, Omalos FC17807 <named-content xmlns:xlink="http://www.w3.org/1999/xlink" content-type="dwc:institutional_code" xlink:title="Naturalis Biodiversity Center, Leiden, The Netherlands" xlink:href="http://grbio.org/institution/national-museum-natural-history-naturalis" xlink:type="simple">RMNH</named-content>.INS1141838 <bold>202</bold><italic><tp:taxon-name><tp:taxon-name-part taxon-name-part-type="genus" reg="Eupholidoptera">Eupholidoptera</tp:taxon-name-part><tp:taxon-name-part taxon-name-part-type="species" reg="latens">latens</tp:taxon-name-part></tp:taxon-name></italic> Mt. Lefka Kalergi CT2003.009.01 <bold>203</bold><italic><tp:taxon-name><tp:taxon-name-part taxon-name-part-type="genus" reg="Eupholidoptera">Eupholidoptera</tp:taxon-name-part><tp:taxon-name-part taxon-name-part-type="species" reg="latens">latens</tp:taxon-name-part></tp:taxon-name></italic> Rhodopos <abbrev xmlns:xlink="http://www.w3.org/1999/xlink" xlink:title="collection Klaus-Gerhard Heller, Triesdorf, Germany" id="ABBRID0ELCAK" xlink:type="simple">CH</abbrev> 8236 <bold>204</bold><italic><tp:taxon-name><tp:taxon-name-part taxon-name-part-type="genus" reg="Eupholidoptera">Eupholidoptera</tp:taxon-name-part><tp:taxon-name-part taxon-name-part-type="species" reg="giuliae">giuliae</tp:taxon-name-part></tp:taxon-name></italic> Argoules CT1995.011.11 <bold>205</bold><italic><tp:taxon-name><tp:taxon-name-part taxon-name-part-type="genus" reg="Eupholidoptera">Eupholidoptera</tp:taxon-name-part><tp:taxon-name-part taxon-name-part-type="species" reg="francisae">francisae</tp:taxon-name-part></tp:taxon-name></italic> sp. nov. paratype Andikithira CT2002.004.08 <bold>206</bold><italic><tp:taxon-name><tp:taxon-name-part taxon-name-part-type="genus" reg="Eupholidoptera">Eupholidoptera</tp:taxon-name-part><tp:taxon-name-part taxon-name-part-type="species" reg="annamariae">annamariae</tp:taxon-name-part></tp:taxon-name></italic> Kato Zakros CT2000.030.01 <bold>207</bold><italic><tp:taxon-name><tp:taxon-name-part taxon-name-part-type="genus" reg="Eupholidoptera">Eupholidoptera</tp:taxon-name-part><tp:taxon-name-part taxon-name-part-type="species" reg="astyla">astyla</tp:taxon-name-part></tp:taxon-name></italic> Krotos <named-content xmlns:xlink="http://www.w3.org/1999/xlink" content-type="dwc:institutional_code" xlink:title="Naturalis Biodiversity Center, Leiden, The Netherlands" xlink:href="http://grbio.org/institution/national-museum-natural-history-naturalis" xlink:type="simple">RMNH</named-content>.INS1141819 <bold>208</bold><italic><tp:taxon-name><tp:taxon-name-part taxon-name-part-type="genus" reg="Eupholidoptera">Eupholidoptera</tp:taxon-name-part><tp:taxon-name-part taxon-name-part-type="species" reg="feri">feri</tp:taxon-name-part></tp:taxon-name></italic> holotype Mt. Dikti, Katharo plain <named-content xmlns:xlink="http://www.w3.org/1999/xlink" content-type="dwc:institutional_code" xlink:title="Naturalis Biodiversity Center, Leiden, The Netherlands" xlink:href="http://grbio.org/institution/national-museum-natural-history-naturalis" xlink:type="simple">RMNH</named-content>.INS1105297 <bold>209</bold><italic><tp:taxon-name><tp:taxon-name-part taxon-name-part-type="genus" reg="Eupholidoptera">Eupholidoptera</tp:taxon-name-part><tp:taxon-name-part taxon-name-part-type="species" reg="mariannae">mariannae</tp:taxon-name-part></tp:taxon-name></italic> Kalavros CT2017.029.01 <bold>210</bold><italic><tp:taxon-name><tp:taxon-name-part taxon-name-part-type="genus" reg="Eupholidoptera">Eupholidoptera</tp:taxon-name-part><tp:taxon-name-part taxon-name-part-type="species" reg="forcipata">forcipata</tp:taxon-name-part></tp:taxon-name></italic> Mt. Idhi CT1987.044.01 <bold>211</bold><italic><tp:taxon-name><tp:taxon-name-part taxon-name-part-type="genus" reg="Eupholidoptera">Eupholidoptera</tp:taxon-name-part><tp:taxon-name-part taxon-name-part-type="species" reg="marietheresae">marietheresae</tp:taxon-name-part></tp:taxon-name></italic> sp. nov. holotype Mt. Dikti FC1606 <named-content xmlns:xlink="http://www.w3.org/1999/xlink" content-type="dwc:institutional_code" xlink:title="Naturalis Biodiversity Center, Leiden, The Netherlands" xlink:href="http://grbio.org/institution/national-museum-natural-history-naturalis" xlink:type="simple">RMNH</named-content>.INS1141850 <bold>212</bold><italic><tp:taxon-name><tp:taxon-name-part taxon-name-part-type="genus" reg="Eupholidoptera">Eupholidoptera</tp:taxon-name-part><tp:taxon-name-part taxon-name-part-type="species" reg="jacquelinae">jacquelinae</tp:taxon-name-part></tp:taxon-name></italic> holotype Gavdos CT2000.005.02. Scale bars: 1 mm.</p></caption><graphic xmlns:xlink="http://www.w3.org/1999/xlink" xlink:href="zookeys-1151-067_article-97514__-g019.jpg" position="float" orientation="portrait" xlink:type="simple" id="oo_817949.jpg"><uri content-type="original_file" xlink:type="simple">https://binary.pensoft.net/fig/817949</uri></graphic></fig><fig id="F28" position="float" orientation="portrait"><object-id xmlns:xlink="http://www.w3.org/1999/xlink" content-type="doi" xlink:type="simple">10.3897/zookeys.1151.97514.figures254-255</object-id><object-id xmlns:xlink="http://www.w3.org/1999/xlink" content-type="arpha" xlink:type="simple">6F78BCC8-4FCD-5713-9CE2-37D2B3950DFD</object-id><label>Figures 254, 255.</label><caption><p>Distribution maps <italic><tp:taxon-name><tp:taxon-name-part taxon-name-part-type="genus" reg="Eupholidoptera">Eupholidoptera</tp:taxon-name-part></tp:taxon-name></italic> Crete and adjacent islands <bold>254</bold> lowland species <bold>255</bold> highland species.</p></caption><graphic xmlns:xlink="http://www.w3.org/1999/xlink" xlink:href="zookeys-1151-067_article-97514__-g028.jpg" position="float" orientation="portrait" xlink:type="simple" id="oo_817958.jpg"><uri content-type="original_file" xlink:type="simple">https://binary.pensoft.net/fig/817958</uri></graphic></fig><fig id="F32" position="float" orientation="portrait"><object-id xmlns:xlink="http://www.w3.org/1999/xlink" content-type="doi" xlink:type="simple">10.3897/zookeys.1151.97514.figure259</object-id><object-id xmlns:xlink="http://www.w3.org/1999/xlink" content-type="arpha" xlink:type="simple">D4987C70-3095-570A-B926-E92468B9FEEA</object-id><label>Figure 259.</label><caption><p>Mean syllable duration in recorded species from Crete (incl. Gavdos and Andikithira). See Suppl. material <xref ref-type="supplementary-material" rid="S3">3</xref> for measurements per recorded specimen.</p></caption><graphic xmlns:xlink="http://www.w3.org/1999/xlink" xlink:href="zookeys-1151-067_article-97514__-g032.jpg" position="float" orientation="portrait" xlink:type="simple" id="oo_817962.jpg"><uri content-type="original_file" xlink:type="simple">https://binary.pensoft.net/fig/817962</uri></graphic></fig><supplementary-material xmlns:xlink="http://www.w3.org/1999/xlink" id="S3" position="float" orientation="portrait" xlink:type="simple"><object-id content-type="doi" xlink:type="simple">10.3897/zookeys.1151.97514.suppl3</object-id><object-id content-type="zenodo_dep_id" xlink:type="simple">7695052</object-id><object-id content-type="arpha" xlink:type="simple">568F1603-ECF4-5B6C-A61C-52792BA6FDDC</object-id><label>Supplementary material 3</label><caption><p>Sound recordings and song data</p></caption><statement content-type="dataType"><label>Data type</label><p>bioacoustic recordings (excel document)</p></statement><statement content-type="notes"><label>Explanation note</label><p>table with detailed information on sound recordings and song data. The tab sound recordings summarises details of sound recordings of <tp:taxon-name><tp:taxon-name-part taxon-name-part-type="genus" reg="Eupholidoptera">Eupholidoptera</tp:taxon-name-part><tp:taxon-name-part taxon-name-part-type="species" reg="species">species</tp:taxon-name-part></tp:taxon-name> from Crete, Andikithira, and Gavdos. Recordings are in the collection of Jos Tilmans, Baudewijn Odé, and Klaus-Gerhard Heller. The tab song details provides information about the ambient temperature and mean syllable duration for individual specimen.</p></statement><media xlink:href="zookeys-1151-067_article-97514__-s003.rar" mimetype="application" mime-subtype="octet-stream" position="float" orientation="portrait" xlink:type="simple" id="oo_817966.rar"><uri content-type="original_file" xlink:type="simple">https://binary.pensoft.net/file/817966</uri></media><permissions><license xlink:type="simple"><license-p>This dataset is made available under the Open Database License (http://opendatacommons.org/licenses/odbl/1.0/). The Open Database License (ODbL) is a license agreement intended to allow users to freely share, modify, and use this Dataset while maintaining this same freedom for others, provided that the original source and author(s) are credited.</license-p></license></permissions><attrib specific-use="authors">Baudewijn Odé, Jos Tilmans, Klaus-Gerhard Heller</attrib></supplementary-material><table-wrap id="T1" position="float" orientation="portrait"><label>Table 1.</label><caption><p>Published record of <italic><tp:taxon-name><tp:taxon-name-part taxon-name-part-type="genus" reg="Eupholidoptera">Eupholidoptera</tp:taxon-name-part></tp:taxon-name></italic> species from Crete and Gavdos.</p></caption><table id="TID0EHJBK" rules="all"><tbody><tr><th rowspan="1" colspan="1">Species</th><th rowspan="1" colspan="1">Number of locations</th><th rowspan="1" colspan="1">Altitude (m)</th><th rowspan="1" colspan="1">Reference</th></tr><tr><td rowspan="1" colspan="1">
                <italic>
                  <tp:taxon-name><tp:taxon-name-part taxon-name-part-type="genus" reg="Eupholidoptera">E.</tp:taxon-name-part><tp:taxon-name-part taxon-name-part-type="species" reg="annamariae">annamariae</tp:taxon-name-part></tp:taxon-name>
                </italic>
              </td><td rowspan="1" colspan="1">2</td><td rowspan="1" colspan="1">50–200</td><td rowspan="1" colspan="1"><xref ref-type="bibr" rid="B42">Nadig 1985</xref>; <xref ref-type="bibr" rid="B12">Çiplak et al. 2009</xref></td></tr><tr><td rowspan="1" colspan="1">
                <italic>
                  <tp:taxon-name><tp:taxon-name-part taxon-name-part-type="genus" reg="Eupholidoptera">E.</tp:taxon-name-part><tp:taxon-name-part taxon-name-part-type="species" reg="astyla">astyla</tp:taxon-name-part></tp:taxon-name>
                </italic>
              </td><td rowspan="1" colspan="1">10</td><td rowspan="1" colspan="1">800–1850</td><td rowspan="1" colspan="1"><xref ref-type="bibr" rid="B51">Ramme 1927</xref>; <xref ref-type="bibr" rid="B12">Çiplak et al. 2009</xref></td></tr><tr><td rowspan="1" colspan="1">
                <italic>
                  <tp:taxon-name><tp:taxon-name-part taxon-name-part-type="genus" reg="Eupholidoptera">E.</tp:taxon-name-part><tp:taxon-name-part taxon-name-part-type="species" reg="cretica">cretica</tp:taxon-name-part></tp:taxon-name>
                </italic>
              </td><td rowspan="1" colspan="1">1</td><td rowspan="1" colspan="1">not indicated</td><td rowspan="1" colspan="1">
                <xref ref-type="bibr" rid="B52">Ramme 1951</xref>
              </td></tr><tr><td rowspan="1" colspan="1">
                <italic>
                  <tp:taxon-name><tp:taxon-name-part taxon-name-part-type="genus" reg="Eupholidoptera">E.</tp:taxon-name-part><tp:taxon-name-part taxon-name-part-type="species" reg="feri">feri</tp:taxon-name-part></tp:taxon-name>
                </italic>
              </td><td rowspan="1" colspan="1">1</td><td rowspan="1" colspan="1">1100</td><td rowspan="1" colspan="1">
                <xref ref-type="bibr" rid="B76">Willemse and Heller 2001</xref>
              </td></tr><tr><td rowspan="1" colspan="1">
                <italic>
                  <tp:taxon-name><tp:taxon-name-part taxon-name-part-type="genus" reg="Eupholidoptera">E.</tp:taxon-name-part><tp:taxon-name-part taxon-name-part-type="species" reg="forcipata">forcipata</tp:taxon-name-part></tp:taxon-name>
                </italic>
              </td><td rowspan="1" colspan="1">3</td><td rowspan="1" colspan="1">1700–1850</td><td rowspan="1" colspan="1"><xref ref-type="bibr" rid="B77">Willemse and Kruseman 1976</xref>; <xref ref-type="bibr" rid="B12">Çiplak et al. 2009</xref></td></tr><tr><td rowspan="1" colspan="1">
                <italic>
                  <tp:taxon-name><tp:taxon-name-part taxon-name-part-type="genus" reg="Eupholidoptera">E.</tp:taxon-name-part><tp:taxon-name-part taxon-name-part-type="species" reg="gemellata">gemellata</tp:taxon-name-part></tp:taxon-name>
                </italic>
              </td><td rowspan="1" colspan="1">1</td><td rowspan="1" colspan="1">1650</td><td rowspan="1" colspan="1">
                <xref ref-type="bibr" rid="B77">Willemse and Kruseman 1976</xref>
              </td></tr><tr><td rowspan="1" colspan="1">
                <italic>
                  <tp:taxon-name><tp:taxon-name-part taxon-name-part-type="genus" reg="Eupholidoptera">E.</tp:taxon-name-part><tp:taxon-name-part taxon-name-part-type="species" reg="giuliae">giuliae</tp:taxon-name-part></tp:taxon-name>
                </italic>
              </td><td rowspan="1" colspan="1">3</td><td rowspan="1" colspan="1">0–175</td><td rowspan="1" colspan="1"><xref ref-type="bibr" rid="B40">Massa 1999</xref>; <xref ref-type="bibr" rid="B12">Çiplak et al. 2009</xref></td></tr><tr><td rowspan="1" colspan="1">
                <italic>
                  <tp:taxon-name><tp:taxon-name-part taxon-name-part-type="genus" reg="Eupholidoptera">E.</tp:taxon-name-part><tp:taxon-name-part taxon-name-part-type="species" reg="jacquelinae">jacquelinae</tp:taxon-name-part></tp:taxon-name>
                </italic>
              </td><td rowspan="1" colspan="1">1</td><td rowspan="1" colspan="1">50</td><td rowspan="1" colspan="1"><xref ref-type="bibr" rid="B64">Tilmans 2002</xref>; <xref ref-type="bibr" rid="B12">Çiplak et al. 2009</xref></td></tr><tr><td rowspan="1" colspan="1">
                <italic>
                  <tp:taxon-name><tp:taxon-name-part taxon-name-part-type="genus" reg="Eupholidoptera">E.</tp:taxon-name-part><tp:taxon-name-part taxon-name-part-type="species" reg="latens">latens</tp:taxon-name-part></tp:taxon-name>
                </italic>
              </td><td rowspan="1" colspan="1">7</td><td rowspan="1" colspan="1">500–1800</td><td rowspan="1" colspan="1"><xref ref-type="bibr" rid="B77">Willemse and Kruseman 1976</xref>; <xref ref-type="bibr" rid="B12">Çiplak et al. 2009</xref></td></tr><tr><td rowspan="1" colspan="1">
                <italic>
                  <tp:taxon-name><tp:taxon-name-part taxon-name-part-type="genus" reg="Eupholidoptera">E.</tp:taxon-name-part><tp:taxon-name-part taxon-name-part-type="species" reg="mariannae">mariannae</tp:taxon-name-part></tp:taxon-name>
                </italic>
              </td><td rowspan="1" colspan="1">4<sup>(1)</sup></td><td rowspan="1" colspan="1">500–700</td><td rowspan="1" colspan="1"><xref ref-type="bibr" rid="B76">Willemse and Heller 2001</xref>; <xref ref-type="bibr" rid="B51">Ramme 1927</xref></td></tr><tr><td rowspan="1" colspan="1">
                <italic>
                  <tp:taxon-name><tp:taxon-name-part taxon-name-part-type="genus" reg="Eupholidoptera">E.</tp:taxon-name-part><tp:taxon-name-part taxon-name-part-type="species" reg="pallipes">pallipes</tp:taxon-name-part></tp:taxon-name>
                </italic>
              </td><td rowspan="1" colspan="1">1</td><td rowspan="1" colspan="1">1600–1800</td><td rowspan="1" colspan="1">
                <xref ref-type="bibr" rid="B77">Willemse and Kruseman 1976</xref>
              </td></tr></tbody></table><table-wrap-foot><fn><p><sup>1</sup>: includes two locations of paratypes described by <xref ref-type="bibr" rid="B51">Ramme (1927)</xref> under <italic><tp:taxon-name><tp:taxon-name-part taxon-name-part-type="genus" reg="Eupholidoptera">E.</tp:taxon-name-part><tp:taxon-name-part taxon-name-part-type="species" reg="astyla">astyla</tp:taxon-name-part></tp:taxon-name></italic>.</p></fn></table-wrap-foot></table-wrap><table-wrap id="T2" position="float" orientation="portrait"><label>Table 2.</label><caption><p>Published and unpublished records (period 1987–2020) of <italic><tp:taxon-name><tp:taxon-name-part taxon-name-part-type="genus" reg="Eupholidoptera">Eupholidoptera</tp:taxon-name-part></tp:taxon-name></italic> from Crete and adjoining islands.</p></caption><table id="TID0ESVBK" rules="all"><tbody><tr><th rowspan="1" colspan="1"/><th rowspan="1" colspan="1">Altitudinal range (m)</th><th rowspan="1" colspan="1">Published locations (Table <xref ref-type="table" rid="T1">1</xref>)</th><th rowspan="1" colspan="1">Tilmans 1987–2019</th><th rowspan="1" colspan="1">Trapping program 1987–2019</th><th rowspan="1" colspan="1">
                <xref ref-type="bibr" rid="B44">Odé 2014</xref>
              </th><th rowspan="1" colspan="1">Observations 2012–2020</th><th rowspan="1" colspan="1">Heller 2016</th><th rowspan="1" colspan="1">Willemse and Zacharopoulou 2017</th><th rowspan="1" colspan="1">Chobanov et al. 2018</th><th rowspan="1" colspan="1">Tilmans and Willemse 2019</th><th rowspan="1" colspan="1">Total</th></tr><tr><td rowspan="1" colspan="1">
                <italic>
                  <tp:taxon-name><tp:taxon-name-part taxon-name-part-type="genus" reg="Eupholidoptera">E.</tp:taxon-name-part><tp:taxon-name-part taxon-name-part-type="species" reg="annamariae">annamariae</tp:taxon-name-part></tp:taxon-name>
                </italic>
              </td><td rowspan="1" colspan="1">5–550</td><td rowspan="1" colspan="1">2</td><td rowspan="1" colspan="1">5</td><td rowspan="1" colspan="1">3</td><td rowspan="1" colspan="1">0</td><td rowspan="1" colspan="1">0</td><td rowspan="1" colspan="1">0</td><td rowspan="1" colspan="1">2</td><td rowspan="1" colspan="1">2</td><td rowspan="1" colspan="1">0</td><td rowspan="1" colspan="1">14</td></tr><tr><td rowspan="1" colspan="1">
                <italic>
                  <tp:taxon-name><tp:taxon-name-part taxon-name-part-type="genus" reg="Eupholidoptera">E.</tp:taxon-name-part><tp:taxon-name-part taxon-name-part-type="species" reg="astyla">astyla</tp:taxon-name-part></tp:taxon-name>
                </italic>
              </td><td rowspan="1" colspan="1">5–1850</td><td rowspan="1" colspan="1">10</td><td rowspan="1" colspan="1">6</td><td rowspan="1" colspan="1">24</td><td rowspan="1" colspan="1">0</td><td rowspan="1" colspan="1">0</td><td rowspan="1" colspan="1">1</td><td rowspan="1" colspan="1">3</td><td rowspan="1" colspan="1">1</td><td rowspan="1" colspan="1">0</td><td rowspan="1" colspan="1">45</td></tr><tr><td rowspan="1" colspan="1">
                <italic>
                  <tp:taxon-name><tp:taxon-name-part taxon-name-part-type="genus" reg="Eupholidoptera">E.</tp:taxon-name-part><tp:taxon-name-part taxon-name-part-type="species" reg="cretica">cretica</tp:taxon-name-part></tp:taxon-name>
                </italic>
              </td><td rowspan="1" colspan="1">1165–1234</td><td rowspan="1" colspan="1">1</td><td rowspan="1" colspan="1">0</td><td rowspan="1" colspan="1">4</td><td rowspan="1" colspan="1">0</td><td rowspan="1" colspan="1">0</td><td rowspan="1" colspan="1">0</td><td rowspan="1" colspan="1">0</td><td rowspan="1" colspan="1">0</td><td rowspan="1" colspan="1">0</td><td rowspan="1" colspan="1">5</td></tr><tr><td rowspan="1" colspan="1">
                <italic>
                  <tp:taxon-name><tp:taxon-name-part taxon-name-part-type="genus" reg="Eupholidoptera">E.</tp:taxon-name-part><tp:taxon-name-part taxon-name-part-type="species" reg="feri">feri</tp:taxon-name-part></tp:taxon-name>
                </italic>
              </td><td rowspan="1" colspan="1">1100</td><td rowspan="1" colspan="1">1</td><td rowspan="1" colspan="1">0</td><td rowspan="1" colspan="1">0</td><td rowspan="1" colspan="1">0</td><td rowspan="1" colspan="1">0</td><td rowspan="1" colspan="1">0</td><td rowspan="1" colspan="1">0</td><td rowspan="1" colspan="1">0</td><td rowspan="1" colspan="1">0</td><td rowspan="1" colspan="1">1</td></tr><tr><td rowspan="1" colspan="1">
                <italic>
                  <tp:taxon-name><tp:taxon-name-part taxon-name-part-type="genus" reg="Eupholidoptera">E.</tp:taxon-name-part><tp:taxon-name-part taxon-name-part-type="species" reg="forcipata">forcipata</tp:taxon-name-part></tp:taxon-name>
                </italic>
              </td><td rowspan="1" colspan="1">1350–2225</td><td rowspan="1" colspan="1">3</td><td rowspan="1" colspan="1">2</td><td rowspan="1" colspan="1">3</td><td rowspan="1" colspan="1">0</td><td rowspan="1" colspan="1">0</td><td rowspan="1" colspan="1">0</td><td rowspan="1" colspan="1">0</td><td rowspan="1" colspan="1">0</td><td rowspan="1" colspan="1">0</td><td rowspan="1" colspan="1">8</td></tr><tr><td rowspan="1" colspan="1"><italic><tp:taxon-name><tp:taxon-name-part taxon-name-part-type="genus" reg="Eupholidoptera">E.</tp:taxon-name-part><tp:taxon-name-part taxon-name-part-type="species" reg="francisae">francisae</tp:taxon-name-part></tp:taxon-name></italic> sp. nov.</td><td rowspan="1" colspan="1">1–835</td><td rowspan="1" colspan="1">0</td><td rowspan="1" colspan="1">2</td><td rowspan="1" colspan="1">1</td><td rowspan="1" colspan="1">0</td><td rowspan="1" colspan="1">0</td><td rowspan="1" colspan="1">0</td><td rowspan="1" colspan="1">2</td><td rowspan="1" colspan="1">2</td><td rowspan="1" colspan="1">9</td><td rowspan="1" colspan="1">16</td></tr><tr><td rowspan="1" colspan="1">
                <italic>
                  <tp:taxon-name><tp:taxon-name-part taxon-name-part-type="genus" reg="Eupholidoptera">E.</tp:taxon-name-part><tp:taxon-name-part taxon-name-part-type="species" reg="gemellata">gemellata</tp:taxon-name-part></tp:taxon-name>
                </italic>
              </td><td rowspan="1" colspan="1">1650–1910</td><td rowspan="1" colspan="1">1</td><td rowspan="1" colspan="1">0</td><td rowspan="1" colspan="1">1</td><td rowspan="1" colspan="1">0</td><td rowspan="1" colspan="1">0</td><td rowspan="1" colspan="1">0</td><td rowspan="1" colspan="1">0</td><td rowspan="1" colspan="1">0</td><td rowspan="1" colspan="1">0</td><td rowspan="1" colspan="1">2</td></tr><tr><td rowspan="1" colspan="1">
                <italic>
                  <tp:taxon-name><tp:taxon-name-part taxon-name-part-type="genus" reg="Eupholidoptera">E.</tp:taxon-name-part><tp:taxon-name-part taxon-name-part-type="species" reg="giuliae">giuliae</tp:taxon-name-part></tp:taxon-name>
                </italic>
              </td><td rowspan="1" colspan="1">0–525</td><td rowspan="1" colspan="1">3</td><td rowspan="1" colspan="1">4</td><td rowspan="1" colspan="1">9</td><td rowspan="1" colspan="1">0</td><td rowspan="1" colspan="1">7</td><td rowspan="1" colspan="1">1</td><td rowspan="1" colspan="1">3</td><td rowspan="1" colspan="1">1</td><td rowspan="1" colspan="1">4</td><td rowspan="1" colspan="1">32</td></tr><tr><td rowspan="1" colspan="1">
                <italic>
                  <tp:taxon-name><tp:taxon-name-part taxon-name-part-type="genus" reg="Eupholidoptera">E.</tp:taxon-name-part><tp:taxon-name-part taxon-name-part-type="species" reg="jacquelinae">jacquelinae</tp:taxon-name-part></tp:taxon-name>
                </italic>
              </td><td rowspan="1" colspan="1">30–270</td><td rowspan="1" colspan="1">1</td><td rowspan="1" colspan="1">0</td><td rowspan="1" colspan="1">8</td><td rowspan="1" colspan="1">0</td><td rowspan="1" colspan="1">1</td><td rowspan="1" colspan="1">0</td><td rowspan="1" colspan="1">0</td><td rowspan="1" colspan="1">0</td><td rowspan="1" colspan="1">0</td><td rowspan="1" colspan="1">10</td></tr><tr><td rowspan="1" colspan="1">
                <italic>
                  <tp:taxon-name><tp:taxon-name-part taxon-name-part-type="genus" reg="Eupholidoptera">E.</tp:taxon-name-part><tp:taxon-name-part taxon-name-part-type="species" reg="latens">latens</tp:taxon-name-part></tp:taxon-name>
                </italic>
              </td><td rowspan="1" colspan="1">20–1815</td><td rowspan="1" colspan="1">7</td><td rowspan="1" colspan="1">3</td><td rowspan="1" colspan="1">4</td><td rowspan="1" colspan="1">1</td><td rowspan="1" colspan="1">0</td><td rowspan="1" colspan="1">1</td><td rowspan="1" colspan="1">1</td><td rowspan="1" colspan="1">2</td><td rowspan="1" colspan="1">2</td><td rowspan="1" colspan="1">21</td></tr><tr><td rowspan="1" colspan="1">
                <italic>
                  <tp:taxon-name><tp:taxon-name-part taxon-name-part-type="genus" reg="Eupholidoptera">E.</tp:taxon-name-part><tp:taxon-name-part taxon-name-part-type="species" reg="mariannae">mariannae</tp:taxon-name-part></tp:taxon-name>
                </italic>
              </td><td rowspan="1" colspan="1">0–1475</td><td rowspan="1" colspan="1">4</td><td rowspan="1" colspan="1">2</td><td rowspan="1" colspan="1">9</td><td rowspan="1" colspan="1">0</td><td rowspan="1" colspan="1">0</td><td rowspan="1" colspan="1">0</td><td rowspan="1" colspan="1">2</td><td rowspan="1" colspan="1">0</td><td rowspan="1" colspan="1">0</td><td rowspan="1" colspan="1">17</td></tr><tr><td rowspan="1" colspan="1"><italic><tp:taxon-name><tp:taxon-name-part taxon-name-part-type="genus" reg="Eupholidoptera">E.</tp:taxon-name-part><tp:taxon-name-part taxon-name-part-type="species" reg="marietheresae">marietheresae</tp:taxon-name-part></tp:taxon-name></italic> sp. nov.</td><td rowspan="1" colspan="1">1715</td><td rowspan="1" colspan="1">0</td><td rowspan="1" colspan="1">0</td><td rowspan="1" colspan="1">1</td><td rowspan="1" colspan="1">0</td><td rowspan="1" colspan="1">0</td><td rowspan="1" colspan="1">0</td><td rowspan="1" colspan="1">0</td><td rowspan="1" colspan="1">0</td><td rowspan="1" colspan="1">0</td><td rowspan="1" colspan="1">1</td></tr><tr><td rowspan="1" colspan="1">
                <italic>
                  <tp:taxon-name><tp:taxon-name-part taxon-name-part-type="genus" reg="Eupholidoptera">E.</tp:taxon-name-part><tp:taxon-name-part taxon-name-part-type="species" reg="pallipes">pallipes</tp:taxon-name-part></tp:taxon-name>
                </italic>
              </td><td rowspan="1" colspan="1">1600–2440</td><td rowspan="1" colspan="1">1</td><td rowspan="1" colspan="1">0</td><td rowspan="1" colspan="1">1</td><td rowspan="1" colspan="1">0</td><td rowspan="1" colspan="1">1</td><td rowspan="1" colspan="1">0</td><td rowspan="1" colspan="1">0</td><td rowspan="1" colspan="1">0</td><td rowspan="1" colspan="1">0</td><td rowspan="1" colspan="1">3</td></tr><tr><td rowspan="1" colspan="1">
                <italic>
                  <tp:taxon-name><tp:taxon-name-part taxon-name-part-type="genus" reg="Eupholidoptera">E.</tp:taxon-name-part><tp:taxon-name-part taxon-name-part-type="species" reg="smyrnensis">smyrnensis</tp:taxon-name-part></tp:taxon-name>
                </italic>
              </td><td rowspan="1" colspan="1">25–340</td><td rowspan="1" colspan="1">0</td><td rowspan="1" colspan="1">0</td><td rowspan="1" colspan="1">1</td><td rowspan="1" colspan="1">0</td><td rowspan="1" colspan="1">0</td><td rowspan="1" colspan="1">0</td><td rowspan="1" colspan="1">1</td><td rowspan="1" colspan="1">0</td><td rowspan="1" colspan="1">1</td><td rowspan="1" colspan="1">3</td></tr><tr><td rowspan="1" colspan="1">Total</td><td rowspan="1" colspan="1"/><td rowspan="1" colspan="1">34</td><td rowspan="1" colspan="1">23</td><td rowspan="1" colspan="1">69</td><td rowspan="1" colspan="1">1</td><td rowspan="1" colspan="1">9</td><td rowspan="1" colspan="1">3</td><td rowspan="1" colspan="1">14</td><td rowspan="1" colspan="1">8</td><td rowspan="1" colspan="1">16</td><td rowspan="1" colspan="1">178</td></tr></tbody></table></table-wrap><table-wrap id="T5" position="float" orientation="portrait"><label>Table 5.</label><caption><p>Diagnostic characters and character-states for <italic><tp:taxon-name><tp:taxon-name-part taxon-name-part-type="genus" reg="Eupholidoptera">Eupholidoptera</tp:taxon-name-part></tp:taxon-name></italic> species from Crete, Andikithira, Gavdos, and Gavdopoula.</p></caption><table id="TID0ENZFK" rules="all"><tbody><tr><th rowspan="1" colspan="1">Structure</th><th rowspan="1" colspan="3">1</th><th rowspan="1" colspan="3" style="background: #ebebea">2</th><th rowspan="1" colspan="2">3</th><th rowspan="1" colspan="4" style="background: #ebebea">4</th><th rowspan="1" colspan="2">5</th><th rowspan="1" colspan="4" style="background: #ebebea">6</th><th rowspan="1" colspan="4">7</th></tr><tr><th rowspan="1" colspan="1">Character</th><th rowspan="1" colspan="1">a</th><th rowspan="1" colspan="1">b</th><th rowspan="1" colspan="1">c</th><th rowspan="1" colspan="1" style="background: #ebebea">a</th><th rowspan="1" colspan="1" style="background: #ebebea">b</th><th rowspan="1" colspan="1" style="background: #ebebea">c</th><th rowspan="1" colspan="1">a</th><th rowspan="1" colspan="1">b</th><th rowspan="1" colspan="1" style="background: #ebebea">a</th><th rowspan="1" colspan="1" style="background: #ebebea">b</th><th rowspan="1" colspan="1" style="background: #ebebea">c</th><th rowspan="1" colspan="1" style="background: #ebebea">d</th><th rowspan="1" colspan="1">a</th><th rowspan="1" colspan="1">b</th><th rowspan="1" colspan="1" style="background: #ebebea">a</th><th rowspan="1" colspan="1" style="background: #ebebea">b</th><th rowspan="1" colspan="1" style="background: #ebebea">c</th><th rowspan="1" colspan="1" style="background: #ebebea">d</th><th rowspan="1" colspan="1">a</th><th rowspan="1" colspan="1">b</th><th rowspan="1" colspan="1">c</th><th rowspan="1" colspan="1">d</th></tr><tr><th rowspan="1" colspan="1">Species</th><th rowspan="1" colspan="22"/></tr><tr><td rowspan="1" colspan="1">
                      <italic>
                        <tp:taxon-name><tp:taxon-name-part taxon-name-part-type="genus" reg="Eupholidoptera"/><tp:taxon-name-part taxon-name-part-type="species" reg="annamariae">annamariae</tp:taxon-name-part></tp:taxon-name>
                      </italic>
                    </td><td rowspan="1" colspan="1">1</td><td rowspan="1" colspan="1">3</td><td rowspan="1" colspan="1">1</td><td rowspan="1" colspan="1" style="background: #ebebea">2</td><td rowspan="1" colspan="1" style="background: #ebebea">2</td><td rowspan="1" colspan="1" style="background: #ebebea">2</td><td rowspan="1" colspan="1">2</td><td rowspan="1" colspan="1">1</td><td rowspan="1" colspan="1" style="background: #ebebea">1</td><td rowspan="1" colspan="1" style="background: #ebebea">2</td><td rowspan="1" colspan="1" style="background: #ebebea">1</td><td rowspan="1" colspan="1" style="background: #ebebea">1</td><td rowspan="1" colspan="1">1</td><td rowspan="1" colspan="1">1</td><td rowspan="1" colspan="1" style="background: #ebebea">2</td><td rowspan="1" colspan="1" style="background: #ebebea">1</td><td rowspan="1" colspan="1" style="background: #ebebea">1</td><td rowspan="1" colspan="1" style="background: #ebebea">1</td><td rowspan="1" colspan="1">1–3</td><td rowspan="1" colspan="1">2</td><td rowspan="1" colspan="1">1</td><td rowspan="1" colspan="1">1</td></tr><tr><td rowspan="1" colspan="1">
                      <italic>
                        <tp:taxon-name><tp:taxon-name-part taxon-name-part-type="genus" reg="Eupholidoptera"/><tp:taxon-name-part taxon-name-part-type="species" reg="astyla">astyla</tp:taxon-name-part></tp:taxon-name>
                      </italic>
                    </td><td rowspan="1" colspan="1">1</td><td rowspan="1" colspan="1">3</td><td rowspan="1" colspan="1">1</td><td rowspan="1" colspan="1" style="background: #ebebea">1</td><td rowspan="1" colspan="1" style="background: #ebebea">1</td><td rowspan="1" colspan="1" style="background: #ebebea">1</td><td rowspan="1" colspan="1">3</td><td rowspan="1" colspan="1">1</td><td rowspan="1" colspan="1" style="background: #ebebea">1</td><td rowspan="1" colspan="1" style="background: #ebebea">1</td><td rowspan="1" colspan="1" style="background: #ebebea">1</td><td rowspan="1" colspan="1" style="background: #ebebea">1</td><td rowspan="1" colspan="1">1</td><td rowspan="1" colspan="1">1</td><td rowspan="1" colspan="1" style="background: #ebebea">3</td><td rowspan="1" colspan="1" style="background: #ebebea">1</td><td rowspan="1" colspan="1" style="background: #ebebea">3</td><td rowspan="1" colspan="1" style="background: #ebebea">1</td><td rowspan="1" colspan="1">3–4</td><td rowspan="1" colspan="1">2</td><td rowspan="1" colspan="1">1</td><td rowspan="1" colspan="1">1</td></tr><tr><td rowspan="1" colspan="1">
                      <italic>
                        <tp:taxon-name><tp:taxon-name-part taxon-name-part-type="genus" reg="Eupholidoptera"/><tp:taxon-name-part taxon-name-part-type="species" reg="cretica">cretica</tp:taxon-name-part></tp:taxon-name>
                      </italic>
                    </td><td rowspan="1" colspan="1">1</td><td rowspan="1" colspan="1">1</td><td rowspan="1" colspan="1">1</td><td rowspan="1" colspan="1" style="background: #ebebea">1</td><td rowspan="1" colspan="1" style="background: #ebebea">3</td><td rowspan="1" colspan="1" style="background: #ebebea">3</td><td rowspan="1" colspan="1">2</td><td rowspan="1" colspan="1">1</td><td rowspan="1" colspan="1" style="background: #ebebea">1</td><td rowspan="1" colspan="1" style="background: #ebebea">2</td><td rowspan="1" colspan="1" style="background: #ebebea">1</td><td rowspan="1" colspan="1" style="background: #ebebea">1</td><td rowspan="1" colspan="1">3</td><td rowspan="1" colspan="1">2</td><td rowspan="1" colspan="1" style="background: #ebebea">1</td><td rowspan="1" colspan="1" style="background: #ebebea">1</td><td rowspan="1" colspan="1" style="background: #ebebea">2</td><td rowspan="1" colspan="1" style="background: #ebebea">2</td><td rowspan="1" colspan="1">1</td><td rowspan="1" colspan="1">3</td><td rowspan="1" colspan="1">2</td><td rowspan="1" colspan="1">1</td></tr><tr><td rowspan="1" colspan="1">
                      <italic>
                        <tp:taxon-name><tp:taxon-name-part taxon-name-part-type="genus" reg="Eupholidoptera"/><tp:taxon-name-part taxon-name-part-type="species" reg="feri">feri</tp:taxon-name-part></tp:taxon-name>
                      </italic>
                    </td><td rowspan="1" colspan="1">1</td><td rowspan="1" colspan="1">3</td><td rowspan="1" colspan="1">1</td><td rowspan="1" colspan="1" style="background: #ebebea">1</td><td rowspan="1" colspan="1" style="background: #ebebea">1</td><td rowspan="1" colspan="1" style="background: #ebebea">1</td><td rowspan="1" colspan="1">2</td><td rowspan="1" colspan="1">3</td><td rowspan="1" colspan="1" style="background: #ebebea">1</td><td rowspan="1" colspan="1" style="background: #ebebea">1</td><td rowspan="1" colspan="1" style="background: #ebebea">1</td><td rowspan="1" colspan="1" style="background: #ebebea">1</td><td rowspan="1" colspan="1">1</td><td rowspan="1" colspan="1">1</td><td rowspan="1" colspan="1" style="background: #ebebea">2</td><td rowspan="1" colspan="1" style="background: #ebebea">1</td><td rowspan="1" colspan="1" style="background: #ebebea">2</td><td rowspan="1" colspan="1" style="background: #ebebea">1</td><td rowspan="1" colspan="1">4</td><td rowspan="1" colspan="1">2</td><td rowspan="1" colspan="1">1</td><td rowspan="1" colspan="1">2</td></tr><tr><td rowspan="1" colspan="1">
                      <italic>
                        <tp:taxon-name><tp:taxon-name-part taxon-name-part-type="genus" reg="Eupholidoptera"/><tp:taxon-name-part taxon-name-part-type="species" reg="forcipata">forcipata</tp:taxon-name-part></tp:taxon-name>
                      </italic>
                    </td><td rowspan="1" colspan="1">1</td><td rowspan="1" colspan="1">1</td><td rowspan="1" colspan="1">1</td><td rowspan="1" colspan="1" style="background: #ebebea">2</td><td rowspan="1" colspan="1" style="background: #ebebea">3</td><td rowspan="1" colspan="1" style="background: #ebebea">1</td><td rowspan="1" colspan="1">1</td><td rowspan="1" colspan="1">1</td><td rowspan="1" colspan="1" style="background: #ebebea">1–2</td><td rowspan="1" colspan="1" style="background: #ebebea">3</td><td rowspan="1" colspan="1" style="background: #ebebea">1</td><td rowspan="1" colspan="1" style="background: #ebebea">1</td><td rowspan="1" colspan="1">2</td><td rowspan="1" colspan="1">2</td><td rowspan="1" colspan="1" style="background: #ebebea">1</td><td rowspan="1" colspan="1" style="background: #ebebea">1</td><td rowspan="1" colspan="1" style="background: #ebebea">3</td><td rowspan="1" colspan="1" style="background: #ebebea">1</td><td rowspan="1" colspan="1">1</td><td rowspan="1" colspan="1">1</td><td rowspan="1" colspan="1">2</td><td rowspan="1" colspan="1">3</td></tr><tr><td rowspan="1" colspan="1">
                      <italic>
                        <tp:taxon-name><tp:taxon-name-part taxon-name-part-type="genus" reg="Eupholidoptera"/><tp:taxon-name-part taxon-name-part-type="species" reg="francisae">francisae</tp:taxon-name-part></tp:taxon-name>
                      </italic>
                    </td><td rowspan="1" colspan="1">1</td><td rowspan="1" colspan="1">2</td><td rowspan="1" colspan="1">1</td><td rowspan="1" colspan="1" style="background: #ebebea">1</td><td rowspan="1" colspan="1" style="background: #ebebea">2</td><td rowspan="1" colspan="1" style="background: #ebebea">1</td><td rowspan="1" colspan="1">3</td><td rowspan="1" colspan="1">1</td><td rowspan="1" colspan="1" style="background: #ebebea">3</td><td rowspan="1" colspan="1" style="background: #ebebea">2</td><td rowspan="1" colspan="1" style="background: #ebebea">1</td><td rowspan="1" colspan="1" style="background: #ebebea">1</td><td rowspan="1" colspan="1">1</td><td rowspan="1" colspan="1">1</td><td rowspan="1" colspan="1" style="background: #ebebea">1</td><td rowspan="1" colspan="1" style="background: #ebebea">1</td><td rowspan="1" colspan="1" style="background: #ebebea">3</td><td rowspan="1" colspan="1" style="background: #ebebea">2</td><td rowspan="1" colspan="1">1–3</td><td rowspan="1" colspan="1">3</td><td rowspan="1" colspan="1">2</td><td rowspan="1" colspan="1">2–3</td></tr><tr><td rowspan="1" colspan="1">
                      <italic>
                        <tp:taxon-name><tp:taxon-name-part taxon-name-part-type="genus" reg="Eupholidoptera"/><tp:taxon-name-part taxon-name-part-type="species" reg="gemellata">gemellata</tp:taxon-name-part></tp:taxon-name>
                      </italic>
                    </td><td rowspan="1" colspan="1">3</td><td rowspan="1" colspan="1">3</td><td rowspan="1" colspan="1">3</td><td rowspan="1" colspan="1" style="background: #ebebea">1</td><td rowspan="1" colspan="1" style="background: #ebebea">1</td><td rowspan="1" colspan="1" style="background: #ebebea">2</td><td rowspan="1" colspan="1">2</td><td rowspan="1" colspan="1">3</td><td rowspan="1" colspan="1" style="background: #ebebea">1–3</td><td rowspan="1" colspan="1" style="background: #ebebea">2</td><td rowspan="1" colspan="1" style="background: #ebebea">2</td><td rowspan="1" colspan="1" style="background: #ebebea">2</td><td rowspan="1" colspan="1">2</td><td rowspan="1" colspan="1">2</td><td rowspan="1" colspan="1" style="background: #ebebea">1</td><td rowspan="1" colspan="1" style="background: #ebebea">2</td><td rowspan="1" colspan="1" style="background: #ebebea">2</td><td rowspan="1" colspan="1" style="background: #ebebea">2</td><td rowspan="1" colspan="1">1</td><td rowspan="1" colspan="1">1</td><td rowspan="1" colspan="1">2</td><td rowspan="1" colspan="1">1</td></tr><tr><td rowspan="1" colspan="1">
                      <italic>
                        <tp:taxon-name><tp:taxon-name-part taxon-name-part-type="genus" reg="Eupholidoptera"/><tp:taxon-name-part taxon-name-part-type="species" reg="giuliae">giuliae</tp:taxon-name-part></tp:taxon-name>
                      </italic>
                    </td><td rowspan="1" colspan="1">1</td><td rowspan="1" colspan="1">2</td><td rowspan="1" colspan="1">1</td><td rowspan="1" colspan="1" style="background: #ebebea">1</td><td rowspan="1" colspan="1" style="background: #ebebea">2</td><td rowspan="1" colspan="1" style="background: #ebebea">1</td><td rowspan="1" colspan="1">3</td><td rowspan="1" colspan="1">1</td><td rowspan="1" colspan="1" style="background: #ebebea">1–3</td><td rowspan="1" colspan="1" style="background: #ebebea">1</td><td rowspan="1" colspan="1" style="background: #ebebea">1</td><td rowspan="1" colspan="1" style="background: #ebebea">1</td><td rowspan="1" colspan="1">1</td><td rowspan="1" colspan="1">3</td><td rowspan="1" colspan="1" style="background: #ebebea">1</td><td rowspan="1" colspan="1" style="background: #ebebea">1</td><td rowspan="1" colspan="1" style="background: #ebebea">3</td><td rowspan="1" colspan="1" style="background: #ebebea">2</td><td rowspan="1" colspan="1">2–4</td><td rowspan="1" colspan="1">3</td><td rowspan="1" colspan="1">1</td><td rowspan="1" colspan="1">3</td></tr><tr><td rowspan="1" colspan="1">
                      <italic>
                        <tp:taxon-name><tp:taxon-name-part taxon-name-part-type="genus" reg="Eupholidoptera"/><tp:taxon-name-part taxon-name-part-type="species" reg="jacquelinae">jacquelinae</tp:taxon-name-part></tp:taxon-name>
                      </italic>
                    </td><td rowspan="1" colspan="1">1</td><td rowspan="1" colspan="1">1</td><td rowspan="1" colspan="1">1</td><td rowspan="1" colspan="1" style="background: #ebebea">2</td><td rowspan="1" colspan="1" style="background: #ebebea">2</td><td rowspan="1" colspan="1" style="background: #ebebea">1</td><td rowspan="1" colspan="1">3</td><td rowspan="1" colspan="1">1</td><td rowspan="1" colspan="1" style="background: #ebebea">3</td><td rowspan="1" colspan="1" style="background: #ebebea">3</td><td rowspan="1" colspan="1" style="background: #ebebea">2</td><td rowspan="1" colspan="1" style="background: #ebebea">1</td><td rowspan="1" colspan="1">3</td><td rowspan="1" colspan="1">2</td><td rowspan="1" colspan="1" style="background: #ebebea">1</td><td rowspan="1" colspan="1" style="background: #ebebea">1</td><td rowspan="1" colspan="1" style="background: #ebebea">3</td><td rowspan="1" colspan="1" style="background: #ebebea">2</td><td rowspan="1" colspan="1">3–4</td><td rowspan="1" colspan="1">3</td><td rowspan="1" colspan="1">1</td><td rowspan="1" colspan="1">1</td></tr><tr><td rowspan="1" colspan="1">
                      <italic>
                        <tp:taxon-name><tp:taxon-name-part taxon-name-part-type="genus" reg="Eupholidoptera"/><tp:taxon-name-part taxon-name-part-type="species" reg="latens">latens</tp:taxon-name-part></tp:taxon-name>
                      </italic>
                    </td><td rowspan="1" colspan="1">1</td><td rowspan="1" colspan="1">2</td><td rowspan="1" colspan="1">1</td><td rowspan="1" colspan="1" style="background: #ebebea">1</td><td rowspan="1" colspan="1" style="background: #ebebea">2</td><td rowspan="1" colspan="1" style="background: #ebebea">1</td><td rowspan="1" colspan="1">3</td><td rowspan="1" colspan="1">1</td><td rowspan="1" colspan="1" style="background: #ebebea">(1)-3</td><td rowspan="1" colspan="1" style="background: #ebebea">2</td><td rowspan="1" colspan="1" style="background: #ebebea">1</td><td rowspan="1" colspan="1" style="background: #ebebea">1</td><td rowspan="1" colspan="1">2</td><td rowspan="1" colspan="1">1</td><td rowspan="1" colspan="1" style="background: #ebebea">1</td><td rowspan="1" colspan="1" style="background: #ebebea">1</td><td rowspan="1" colspan="1" style="background: #ebebea">3</td><td rowspan="1" colspan="1" style="background: #ebebea">2</td><td rowspan="1" colspan="1">2</td><td rowspan="1" colspan="1">3</td><td rowspan="1" colspan="1">1</td><td rowspan="1" colspan="1">2–3</td></tr><tr><td rowspan="1" colspan="1">
                      <italic>
                        <tp:taxon-name><tp:taxon-name-part taxon-name-part-type="genus" reg="Eupholidoptera"/><tp:taxon-name-part taxon-name-part-type="species" reg="mariannae">mariannae</tp:taxon-name-part></tp:taxon-name>
                      </italic>
                    </td><td rowspan="1" colspan="1">1</td><td rowspan="1" colspan="1">3</td><td rowspan="1" colspan="1">1</td><td rowspan="1" colspan="1" style="background: #ebebea">1</td><td rowspan="1" colspan="1" style="background: #ebebea">1</td><td rowspan="1" colspan="1" style="background: #ebebea">3</td><td rowspan="1" colspan="1">1</td><td rowspan="1" colspan="1">3</td><td rowspan="1" colspan="1" style="background: #ebebea">2</td><td rowspan="1" colspan="1" style="background: #ebebea">1</td><td rowspan="1" colspan="1" style="background: #ebebea">1</td><td rowspan="1" colspan="1" style="background: #ebebea">1</td><td rowspan="1" colspan="1">1</td><td rowspan="1" colspan="1">1</td><td rowspan="1" colspan="1" style="background: #ebebea">2</td><td rowspan="1" colspan="1" style="background: #ebebea">1</td><td rowspan="1" colspan="1" style="background: #ebebea">3</td><td rowspan="1" colspan="1" style="background: #ebebea">1</td><td rowspan="1" colspan="1">3–4</td><td rowspan="1" colspan="1">2</td><td rowspan="1" colspan="1">1</td><td rowspan="1" colspan="1">2–3</td></tr><tr><td rowspan="1" colspan="1">
                      <italic>
                        <tp:taxon-name><tp:taxon-name-part taxon-name-part-type="genus" reg="Eupholidoptera"/><tp:taxon-name-part taxon-name-part-type="species" reg="marietheresae">marietheresae</tp:taxon-name-part></tp:taxon-name>
                      </italic>
                    </td><td rowspan="1" colspan="1">3</td><td rowspan="1" colspan="1">1</td><td rowspan="1" colspan="1">1</td><td rowspan="1" colspan="1" style="background: #ebebea">2</td><td rowspan="1" colspan="1" style="background: #ebebea">3</td><td rowspan="1" colspan="1" style="background: #ebebea">1</td><td rowspan="1" colspan="1">1</td><td rowspan="1" colspan="1">1</td><td rowspan="1" colspan="1" style="background: #ebebea">1</td><td rowspan="1" colspan="1" style="background: #ebebea">3</td><td rowspan="1" colspan="1" style="background: #ebebea">1</td><td rowspan="1" colspan="1" style="background: #ebebea">1</td><td rowspan="1" colspan="1">2</td><td rowspan="1" colspan="1">2</td><td rowspan="1" colspan="1" style="background: #ebebea">1</td><td rowspan="1" colspan="1" style="background: #ebebea">1</td><td rowspan="1" colspan="1" style="background: #ebebea">3</td><td rowspan="1" colspan="1" style="background: #ebebea">1</td><td rowspan="1" colspan="1">1</td><td rowspan="1" colspan="1">2</td><td rowspan="1" colspan="1">2</td><td rowspan="1" colspan="1">3</td></tr><tr><td rowspan="1" colspan="1">
                      <italic>
                        <tp:taxon-name><tp:taxon-name-part taxon-name-part-type="genus" reg="Eupholidoptera"/><tp:taxon-name-part taxon-name-part-type="species" reg="pallipes">pallipes</tp:taxon-name-part></tp:taxon-name>
                      </italic>
                    </td><td rowspan="1" colspan="1">3</td><td rowspan="1" colspan="1">3</td><td rowspan="1" colspan="1">3</td><td rowspan="1" colspan="1" style="background: #ebebea">1</td><td rowspan="1" colspan="1" style="background: #ebebea">1</td><td rowspan="1" colspan="1" style="background: #ebebea">2</td><td rowspan="1" colspan="1">2</td><td rowspan="1" colspan="1">3</td><td rowspan="1" colspan="1" style="background: #ebebea">2</td><td rowspan="1" colspan="1" style="background: #ebebea">2</td><td rowspan="1" colspan="1" style="background: #ebebea">2</td><td rowspan="1" colspan="1" style="background: #ebebea">2</td><td rowspan="1" colspan="1">2</td><td rowspan="1" colspan="1">2</td><td rowspan="1" colspan="1" style="background: #ebebea">1</td><td rowspan="1" colspan="1" style="background: #ebebea">2</td><td rowspan="1" colspan="1" style="background: #ebebea">1</td><td rowspan="1" colspan="1" style="background: #ebebea">2</td><td rowspan="1" colspan="1">2</td><td rowspan="1" colspan="1">1</td><td rowspan="1" colspan="1">2</td><td rowspan="1" colspan="1">1</td></tr><tr><td rowspan="1" colspan="1">
                      <italic>
                        <tp:taxon-name><tp:taxon-name-part taxon-name-part-type="genus" reg="Eupholidoptera"/><tp:taxon-name-part taxon-name-part-type="species" reg="smyrnensis">smyrnensis</tp:taxon-name-part></tp:taxon-name>
                      </italic>
                    </td><td rowspan="1" colspan="1">2</td><td rowspan="1" colspan="1">1</td><td rowspan="1" colspan="1">2</td><td rowspan="1" colspan="1" style="background: #ebebea">1</td><td rowspan="1" colspan="1" style="background: #ebebea">3</td><td rowspan="1" colspan="1" style="background: #ebebea">1</td><td rowspan="1" colspan="1">1</td><td rowspan="1" colspan="1">2</td><td rowspan="1" colspan="1" style="background: #ebebea">2</td><td rowspan="1" colspan="1" style="background: #ebebea">3</td><td rowspan="1" colspan="1" style="background: #ebebea">3</td><td rowspan="1" colspan="1" style="background: #ebebea">2</td><td rowspan="1" colspan="1">2</td><td rowspan="1" colspan="1">2</td><td rowspan="1" colspan="1" style="background: #ebebea">1</td><td rowspan="1" colspan="1" style="background: #ebebea">1</td><td rowspan="1" colspan="1" style="background: #ebebea">3</td><td rowspan="1" colspan="1" style="background: #ebebea">2</td><td rowspan="1" colspan="1">3</td><td rowspan="1" colspan="1">2</td><td rowspan="1" colspan="1">2</td><td rowspan="1" colspan="1">1</td></tr><tr><td rowspan="1" colspan="23">1. Male and Female colouration</td></tr><tr><td rowspan="1" colspan="6">a. frons</td><td rowspan="1" colspan="17">1. dots (Fig. <xref ref-type="fig" rid="F5">12</xref>); 2. mosaic (Fig. <xref ref-type="fig" rid="F5">11</xref>); 3. black patch (Fig. <xref ref-type="fig" rid="F5">13</xref>)</td></tr><tr><td rowspan="1" colspan="6">b. pronotal disc</td><td rowspan="1" colspan="17">1. pale (Fig. <xref ref-type="fig" rid="F6">28</xref>); 2. small patch (Fig. <xref ref-type="fig" rid="F6">29</xref>); 3. large patch (Fig. <xref ref-type="fig" rid="F6">32</xref>)</td></tr><tr><td rowspan="1" colspan="6">c. abdomen</td><td rowspan="1" colspan="17">1. pale (Fig. <xref ref-type="fig" rid="F4">10</xref>); 2. black dot (Fig. <xref ref-type="fig" rid="F4">8</xref>); 3. black edge (Fig. <xref ref-type="fig" rid="F4">9</xref>)</td></tr><tr><td rowspan="1" colspan="23">2. Male anal tergite</td></tr><tr><td rowspan="1" colspan="6">a. extended backwards</td><td rowspan="1" colspan="17">1. not/hardly; 2. distinctly</td></tr><tr><td rowspan="1" colspan="6">b. excision tips</td><td rowspan="1" colspan="17">1. narrow; 2. intermediate; 3. wide</td></tr><tr><td rowspan="1" colspan="6">c. direction tips</td><td rowspan="1" colspan="17">1. downward; 2. inward; 3. forward</td></tr><tr><td rowspan="1" colspan="23">3. Male cercus</td></tr><tr><td rowspan="1" colspan="6">a. length-width ratio</td><td rowspan="1" colspan="17">1. &lt; 5; 2. 5–6.5; 3. &gt; 6.5</td></tr><tr><td rowspan="1" colspan="6">b. side tooth</td><td rowspan="1" colspan="17">1. missing; 2. basal; 3. sub-basal</td></tr><tr><td rowspan="1" colspan="23">4. Male subgenital plate</td></tr><tr><td rowspan="1" colspan="6">a. length-width ratio</td><td rowspan="1" colspan="17">1. &lt; 1; 2. ca. 1; 3. &gt; 1</td></tr><tr><td rowspan="1" colspan="6">b. length excision-total length ratio</td><td rowspan="1" colspan="17">1. 0.1–0.25; 2. 0.3–0.4; 3. 0.5–0.6</td></tr><tr><td rowspan="1" colspan="6">c. spine</td><td rowspan="1" colspan="17">1. absent; 2. one; 3. two</td></tr><tr><td rowspan="1" colspan="6">d. protuberance</td><td rowspan="1" colspan="17">1. absent; 2. present</td></tr><tr><td rowspan="1" colspan="23">5. Male styli</td></tr><tr><td rowspan="1" colspan="6">a. length-width ratio</td><td rowspan="1" colspan="17">1. 1.0–2.0; 2.0–3.0; 3. &gt; 4.0</td></tr><tr><td rowspan="1" colspan="6">b. direction</td><td rowspan="1" colspan="17">1. downward; 2. backward; 3. inward</td></tr><tr><td rowspan="1" colspan="23">6. Male titillator</td></tr><tr><td rowspan="1" colspan="6">a. symmetry</td><td rowspan="1" colspan="17">1. symmetrical; 2. subsymmetrical; 3. asymmetrical</td></tr><tr><td rowspan="1" colspan="6">b. basal arms</td><td rowspan="1" colspan="17">1. long; 2. short</td></tr><tr><td rowspan="1" colspan="6">c. apical arms</td><td rowspan="1" colspan="17">1. merged; 2. largely merged; 3. free for &gt; ⅓</td></tr><tr><td rowspan="1" colspan="6">d. apical arms</td><td rowspan="1" colspan="17">1. basal half stalk-like; 2. basal half wide</td></tr><tr><td rowspan="1" colspan="23">7. Female subgenital plate</td></tr><tr><td rowspan="1" colspan="6">a. length-width ratio</td><td rowspan="1" colspan="17">1. &lt; 0.75; 2. 0.75–0.90; 3. 0.90–1.10; 4. &gt;1.10</td></tr><tr><td rowspan="1" colspan="6">b. length excision-total length ratio</td><td rowspan="1" colspan="17">1. &lt; 0.25; 2. 0.25–0.33; 3. &gt; 0.33</td></tr><tr><td rowspan="1" colspan="6">c. medial excision</td><td rowspan="1" colspan="17">1. narrow; 2. wide</td></tr><tr><td rowspan="1" colspan="6">d. proximally</td><td rowspan="1" colspan="17">1. convex; 2. concave; 3. with 2 concavities</td></tr></tbody></table></table-wrap><fig id="F4" position="float" orientation="portrait"><object-id xmlns:xlink="http://www.w3.org/1999/xlink" content-type="doi" xlink:type="simple">10.3897/zookeys.1151.97514.figures8-10</object-id><object-id xmlns:xlink="http://www.w3.org/1999/xlink" content-type="arpha" xlink:type="simple">367FB285-BC63-5134-BCC8-7606D140E2C6</object-id><label>Figures 8–10.</label><caption><p>Colour pattern abdomen from above <bold>8</bold><italic><tp:taxon-name><tp:taxon-name-part taxon-name-part-type="genus" reg="Eupholidoptera">Eupholidoptera</tp:taxon-name-part><tp:taxon-name-part taxon-name-part-type="species" reg="smyrnensis">smyrnensis</tp:taxon-name-part></tp:taxon-name></italic> ♀ Makrigiannis <named-content xmlns:xlink="http://www.w3.org/1999/xlink" content-type="dwc:institutional_code" xlink:title="Naturalis Biodiversity Center, Leiden, The Netherlands" xlink:href="http://grbio.org/institution/national-museum-natural-history-naturalis" xlink:type="simple">RMNH</named-content>.INS152908 <bold>9</bold><italic><tp:taxon-name><tp:taxon-name-part taxon-name-part-type="genus" reg="Eupholidoptera">Eupholidoptera</tp:taxon-name-part><tp:taxon-name-part taxon-name-part-type="species" reg="gemellata">gemellata</tp:taxon-name-part></tp:taxon-name></italic> ♀ Mt. Idhi FC1651 <named-content xmlns:xlink="http://www.w3.org/1999/xlink" content-type="dwc:institutional_code" xlink:title="Naturalis Biodiversity Center, Leiden, The Netherlands" xlink:href="http://grbio.org/institution/national-museum-natural-history-naturalis" xlink:type="simple">RMNH</named-content>.INS1141844 <bold>10</bold><italic><tp:taxon-name><tp:taxon-name-part taxon-name-part-type="genus" reg="Eupholidoptera">Eupholidoptera</tp:taxon-name-part><tp:taxon-name-part taxon-name-part-type="species" reg="astyla">astyla</tp:taxon-name-part></tp:taxon-name></italic> ♂ Krotos RMNH5086990.</p></caption><graphic xmlns:xlink="http://www.w3.org/1999/xlink" xlink:href="zookeys-1151-067_article-97514__-g004.jpg" position="float" orientation="portrait" xlink:type="simple" id="oo_817934.jpg"><uri content-type="original_file" xlink:type="simple">https://binary.pensoft.net/fig/817934</uri></graphic></fig><table-wrap id="T6" position="float" orientation="portrait"><label>Table 6.</label><caption><p>Measurements (in mm), ratios, and biometrics of male <italic><tp:taxon-name><tp:taxon-name-part taxon-name-part-type="genus" reg="Eupholidoptera">Eupholidoptera</tp:taxon-name-part></tp:taxon-name></italic>.</p></caption><table id="TID0EOZHK" rules="all"><tbody><tr><th rowspan="1" colspan="1">Males</th><th rowspan="1" colspan="1">Body length</th><th rowspan="1" colspan="1">Pronotum length</th><th rowspan="1" colspan="1">Hind femur length</th><th rowspan="1" colspan="1">Hind femur width</th><th rowspan="1" colspan="1">Ratio length-width hind femur</th><th rowspan="1" colspan="1">Number of teeth</th></tr><tr><td rowspan="1" colspan="1" style="background: #dfdfde">
                      <italic>
                        <tp:taxon-name><tp:taxon-name-part taxon-name-part-type="genus" reg="Eupholidoptera"/><tp:taxon-name-part taxon-name-part-type="species" reg="annamariae">annamariae</tp:taxon-name-part></tp:taxon-name>
                      </italic>
                    </td><td rowspan="1" colspan="1" style="background: #dfdfde"><italic>n</italic> = 23</td><td rowspan="1" colspan="1" style="background: #dfdfde"><italic>n</italic> = 23</td><td rowspan="1" colspan="1" style="background: #dfdfde"><italic>n</italic> = 23</td><td rowspan="1" colspan="1" style="background: #dfdfde"><italic>n</italic> = 23</td><td rowspan="1" colspan="1" style="background: #dfdfde"><italic>n</italic> = 23</td><td rowspan="1" colspan="1" style="background: #dfdfde"><italic>n</italic> = 1</td></tr><tr><td rowspan="1" colspan="1" style="background: #dfdfde">mean ± SD</td><td rowspan="1" colspan="1" style="background: #dfdfde">28.3±2.1</td><td rowspan="1" colspan="1" style="background: #dfdfde">11.3±0.5</td><td rowspan="1" colspan="1" style="background: #dfdfde">21.3±0.8</td><td rowspan="1" colspan="1" style="background: #dfdfde">4.8±0.2</td><td rowspan="1" colspan="1" style="background: #dfdfde">4.43±0.16</td><td rowspan="1" colspan="1" style="background: #dfdfde"/></tr><tr><td rowspan="1" colspan="1" style="background: #dfdfde">min. – max.</td><td rowspan="1" colspan="1" style="background: #dfdfde">25.0–32.2</td><td rowspan="1" colspan="1" style="background: #dfdfde">10.5–13.1</td><td rowspan="1" colspan="1" style="background: #dfdfde">19.6–22.8</td><td rowspan="1" colspan="1" style="background: #dfdfde">4.4–5.1</td><td rowspan="1" colspan="1" style="background: #dfdfde">4.16–4.81</td><td rowspan="1" colspan="1" style="background: #dfdfde">109</td></tr><tr><td rowspan="1" colspan="1">
                      <italic>
                        <tp:taxon-name><tp:taxon-name-part taxon-name-part-type="genus" reg="Eupholidoptera"/><tp:taxon-name-part taxon-name-part-type="species" reg="astyla">astyla</tp:taxon-name-part></tp:taxon-name>
                      </italic>
                    </td><td rowspan="1" colspan="1"><italic>n</italic> = 79</td><td rowspan="1" colspan="1"><italic>n</italic> = 79</td><td rowspan="1" colspan="1"><italic>n</italic> = 70</td><td rowspan="1" colspan="1"><italic>n</italic> = 70</td><td rowspan="1" colspan="1"><italic>n</italic> = 70</td><td rowspan="1" colspan="1"><italic>n</italic> = 2</td></tr><tr><td rowspan="1" colspan="1">mean ± SD</td><td rowspan="1" colspan="1">25.5±2.4</td><td rowspan="1" colspan="1">9.9±1.0</td><td rowspan="1" colspan="1">19.5±2.0</td><td rowspan="1" colspan="1">4.5±0.4</td><td rowspan="1" colspan="1">4.34±0.17</td><td rowspan="1" colspan="1"/></tr><tr><td rowspan="1" colspan="1">min. – max.</td><td rowspan="1" colspan="1">21.0–30.8</td><td rowspan="1" colspan="1">8.2–12.2</td><td rowspan="1" colspan="1">16.2–23.0</td><td rowspan="1" colspan="1">3.9–5.3</td><td rowspan="1" colspan="1">3.77–4.74</td><td rowspan="1" colspan="1">101–105</td></tr><tr><td rowspan="1" colspan="1" style="background: #dfdfde">
                      <italic>
                        <tp:taxon-name><tp:taxon-name-part taxon-name-part-type="genus" reg="Eupholidoptera"/><tp:taxon-name-part taxon-name-part-type="species" reg="cretica">cretica</tp:taxon-name-part></tp:taxon-name>
                      </italic>
                    </td><td rowspan="1" colspan="1" style="background: #dfdfde"><italic>n</italic> = 1</td><td rowspan="1" colspan="1" style="background: #dfdfde"><italic>n</italic> = 1</td><td rowspan="1" colspan="1" style="background: #dfdfde"><italic>n</italic> = 1</td><td rowspan="1" colspan="1" style="background: #dfdfde"><italic>n</italic> = 1</td><td rowspan="1" colspan="1" style="background: #dfdfde"><italic>n</italic> = 1</td><td rowspan="1" colspan="1" style="background: #dfdfde"><italic>n</italic> = 1</td></tr><tr><td rowspan="1" colspan="1" style="background: #dfdfde">mean ± SD</td><td rowspan="1" colspan="1" style="background: #dfdfde">n.a.</td><td rowspan="1" colspan="1" style="background: #dfdfde">n.a.</td><td rowspan="1" colspan="1" style="background: #dfdfde">n.a.</td><td rowspan="1" colspan="1" style="background: #dfdfde">n.a.</td><td rowspan="1" colspan="1" style="background: #dfdfde">n.a.</td><td rowspan="1" colspan="1" style="background: #dfdfde"/></tr><tr><td rowspan="1" colspan="1" style="background: #dfdfde">min. – max.</td><td rowspan="1" colspan="1" style="background: #dfdfde">21.7</td><td rowspan="1" colspan="1" style="background: #dfdfde">8.8</td><td rowspan="1" colspan="1" style="background: #dfdfde">22.1</td><td rowspan="1" colspan="1" style="background: #dfdfde">4.4</td><td rowspan="1" colspan="1" style="background: #dfdfde">5.04</td><td rowspan="1" colspan="1" style="background: #dfdfde">107</td></tr><tr><td rowspan="1" colspan="1">
                      <italic>
                        <tp:taxon-name><tp:taxon-name-part taxon-name-part-type="genus" reg="Eupholidoptera"/><tp:taxon-name-part taxon-name-part-type="species" reg="feri">feri</tp:taxon-name-part></tp:taxon-name>
                      </italic>
                    </td><td rowspan="1" colspan="1"><italic>n</italic> = 1</td><td rowspan="1" colspan="1"><italic>n</italic> = 1</td><td rowspan="1" colspan="1"><italic>n</italic> = 1</td><td rowspan="1" colspan="1"><italic>n</italic> = 1</td><td rowspan="1" colspan="1"><italic>n</italic> = 1</td><td rowspan="1" colspan="1"><italic>n</italic> = 1</td></tr><tr><td rowspan="1" colspan="1">mean ± SD</td><td rowspan="1" colspan="1">n.a.</td><td rowspan="1" colspan="1">n.a.</td><td rowspan="1" colspan="1">n.a.</td><td rowspan="1" colspan="1">n.a.</td><td rowspan="1" colspan="1">n.a.</td><td rowspan="1" colspan="1"/></tr><tr><td rowspan="1" colspan="1">min. – max.</td><td rowspan="1" colspan="1">26.8</td><td rowspan="1" colspan="1">8.8</td><td rowspan="1" colspan="1">18.6</td><td rowspan="1" colspan="1">4.0</td><td rowspan="1" colspan="1">4.61</td><td rowspan="1" colspan="1">100</td></tr><tr><td rowspan="1" colspan="1" style="background: #dfdfde">
                      <italic>
                        <tp:taxon-name><tp:taxon-name-part taxon-name-part-type="genus" reg="Eupholidoptera"/><tp:taxon-name-part taxon-name-part-type="species" reg="forcipata">forcipata</tp:taxon-name-part></tp:taxon-name>
                      </italic>
                    </td><td rowspan="1" colspan="1" style="background: #dfdfde"><italic>n</italic> = 20</td><td rowspan="1" colspan="1" style="background: #dfdfde"><italic>n</italic> = 20</td><td rowspan="1" colspan="1" style="background: #dfdfde"><italic>n</italic> = 20</td><td rowspan="1" colspan="1" style="background: #dfdfde"><italic>n</italic> = 20</td><td rowspan="1" colspan="1" style="background: #dfdfde"><italic>n</italic> = 20</td><td rowspan="1" colspan="1" style="background: #dfdfde"><italic>n</italic> = 1</td></tr><tr><td rowspan="1" colspan="1" style="background: #dfdfde">mean ± SD</td><td rowspan="1" colspan="1" style="background: #dfdfde">23.4±1.6</td><td rowspan="1" colspan="1" style="background: #dfdfde">9.5±0.5</td><td rowspan="1" colspan="1" style="background: #dfdfde">17.8±0.7</td><td rowspan="1" colspan="1" style="background: #dfdfde">4.3±0.2</td><td rowspan="1" colspan="1" style="background: #dfdfde">4.18±0.11</td><td rowspan="1" colspan="1" style="background: #dfdfde"/></tr><tr><td rowspan="1" colspan="1" style="background: #dfdfde">min. – max.</td><td rowspan="1" colspan="1" style="background: #dfdfde">20.8–26.7</td><td rowspan="1" colspan="1" style="background: #dfdfde">8.6–10.5</td><td rowspan="1" colspan="1" style="background: #dfdfde">16.6–19.6</td><td rowspan="1" colspan="1" style="background: #dfdfde">4.0–4.7</td><td rowspan="1" colspan="1" style="background: #dfdfde">3.96–4.43</td><td rowspan="1" colspan="1" style="background: #dfdfde">193</td></tr><tr><td rowspan="1" colspan="1">
                      <italic>
                        <tp:taxon-name><tp:taxon-name-part taxon-name-part-type="genus" reg="Eupholidoptera"/><tp:taxon-name-part taxon-name-part-type="species" reg="francisae">francisae</tp:taxon-name-part></tp:taxon-name>
                      </italic>
                    </td><td rowspan="1" colspan="1"><italic>n</italic> = 38</td><td rowspan="1" colspan="1"><italic>n</italic> = 38</td><td rowspan="1" colspan="1"><italic>n</italic> = 37</td><td rowspan="1" colspan="1"><italic>n</italic> = 37</td><td rowspan="1" colspan="1"><italic>n</italic> = 37</td><td rowspan="1" colspan="1"><italic>n</italic> = 19</td></tr><tr><td rowspan="1" colspan="1">mean ± SD</td><td rowspan="1" colspan="1">24.1±2.7</td><td rowspan="1" colspan="1">9.5±0.7</td><td rowspan="1" colspan="1">21.1±0.9</td><td rowspan="1" colspan="1">4.3±0.3</td><td rowspan="1" colspan="1">4.88±0.25</td><td rowspan="1" colspan="1">119±10.3</td></tr><tr><td rowspan="1" colspan="1">min. – max.</td><td rowspan="1" colspan="1">19.0–28.8</td><td rowspan="1" colspan="1">8.0–10.7</td><td rowspan="1" colspan="1">19.0–23.1</td><td rowspan="1" colspan="1">3.7–4.9</td><td rowspan="1" colspan="1">4.47–5.49</td><td rowspan="1" colspan="1">96–138</td></tr><tr><td rowspan="1" colspan="1" style="background: #dfdfde">
                      <italic>
                        <tp:taxon-name><tp:taxon-name-part taxon-name-part-type="genus" reg="Eupholidoptera"/><tp:taxon-name-part taxon-name-part-type="species" reg="gemellata">gemellata</tp:taxon-name-part></tp:taxon-name>
                      </italic>
                    </td><td rowspan="1" colspan="1" style="background: #dfdfde"><italic>n</italic> = 3</td><td rowspan="1" colspan="1" style="background: #dfdfde"><italic>n</italic> = 4</td><td rowspan="1" colspan="1" style="background: #dfdfde"><italic>n</italic> = 4</td><td rowspan="1" colspan="1" style="background: #dfdfde"><italic>n</italic> = 4</td><td rowspan="1" colspan="1" style="background: #dfdfde"><italic>n</italic> = 4</td><td rowspan="1" colspan="1" style="background: #dfdfde"><italic>n</italic> = 1</td></tr><tr><td rowspan="1" colspan="1" style="background: #dfdfde">mean ± SD</td><td rowspan="1" colspan="1" style="background: #dfdfde">21.1±3.9</td><td rowspan="1" colspan="1" style="background: #dfdfde">7.4±0.3</td><td rowspan="1" colspan="1" style="background: #dfdfde">17.1±0.2</td><td rowspan="1" colspan="1" style="background: #dfdfde">4.0±0.1</td><td rowspan="1" colspan="1" style="background: #dfdfde">4.32±0.10</td><td rowspan="1" colspan="1" style="background: #dfdfde"/></tr><tr><td rowspan="1" colspan="1" style="background: #dfdfde">min. – max.</td><td rowspan="1" colspan="1" style="background: #dfdfde">16.8–24.2</td><td rowspan="1" colspan="1" style="background: #dfdfde">7.0–7.7</td><td rowspan="1" colspan="1" style="background: #dfdfde">16.8–17.3</td><td rowspan="1" colspan="1" style="background: #dfdfde">3.9–4.1</td><td rowspan="1" colspan="1" style="background: #dfdfde">4.17–4.45</td><td rowspan="1" colspan="1" style="background: #dfdfde">101</td></tr><tr><td rowspan="1" colspan="1">
                      <italic>
                        <tp:taxon-name><tp:taxon-name-part taxon-name-part-type="genus" reg="Eupholidoptera"/><tp:taxon-name-part taxon-name-part-type="species" reg="giuliae">giuliae</tp:taxon-name-part></tp:taxon-name>
                      </italic>
                    </td><td rowspan="1" colspan="1"><italic>n</italic> = 52</td><td rowspan="1" colspan="1"><italic>n</italic> = 52</td><td rowspan="1" colspan="1"><italic>n</italic> = 52</td><td rowspan="1" colspan="1"><italic>n</italic> = 52</td><td rowspan="1" colspan="1"><italic>n</italic> = 52</td><td rowspan="1" colspan="1"><italic>n</italic> = 1</td></tr><tr><td rowspan="1" colspan="1">mean ± SD</td><td rowspan="1" colspan="1">24.5±3.2</td><td rowspan="1" colspan="1">10.2±0.5</td><td rowspan="1" colspan="1">21.7±0.8</td><td rowspan="1" colspan="1">4.7±0.2</td><td rowspan="1" colspan="1">4.66±0.24</td><td rowspan="1" colspan="1"/></tr><tr><td rowspan="1" colspan="1">min. – max.</td><td rowspan="1" colspan="1">17.2–30.2</td><td rowspan="1" colspan="1">9.1–11.4</td><td rowspan="1" colspan="1">20.0–23.8</td><td rowspan="1" colspan="1">4.0–5.0</td><td rowspan="1" colspan="1">4.26–5.43</td><td rowspan="1" colspan="1">106</td></tr><tr><td rowspan="1" colspan="1" style="background: #dfdfde">
                      <italic>
                        <tp:taxon-name><tp:taxon-name-part taxon-name-part-type="genus" reg="Eupholidoptera"/><tp:taxon-name-part taxon-name-part-type="species" reg="jacquelinae">jacquelinae</tp:taxon-name-part></tp:taxon-name>
                      </italic>
                    </td><td rowspan="1" colspan="1" style="background: #dfdfde"><italic>n</italic> = 6</td><td rowspan="1" colspan="1" style="background: #dfdfde"><italic>n</italic> = 7</td><td rowspan="1" colspan="1" style="background: #dfdfde"><italic>n</italic> = 7</td><td rowspan="1" colspan="1" style="background: #dfdfde"><italic>n</italic> = 7</td><td rowspan="1" colspan="1" style="background: #dfdfde"><italic>n</italic> = 7</td><td rowspan="1" colspan="1" style="background: #dfdfde"><italic>n</italic> = 1</td></tr><tr><td rowspan="1" colspan="1" style="background: #dfdfde">mean ± SD</td><td rowspan="1" colspan="1" style="background: #dfdfde">27.4±2.5</td><td rowspan="1" colspan="1" style="background: #dfdfde">10.6±0.3</td><td rowspan="1" colspan="1" style="background: #dfdfde">24.8±1.1</td><td rowspan="1" colspan="1" style="background: #dfdfde">4.8±0.2</td><td rowspan="1" colspan="1" style="background: #dfdfde">5.14±0.36</td><td rowspan="1" colspan="1" style="background: #dfdfde"/></tr><tr><td rowspan="1" colspan="1" style="background: #dfdfde">min. – max.</td><td rowspan="1" colspan="1" style="background: #dfdfde">25.3–32.1</td><td rowspan="1" colspan="1" style="background: #dfdfde">10.2–11.2</td><td rowspan="1" colspan="1" style="background: #dfdfde">23.8–26.4</td><td rowspan="1" colspan="1" style="background: #dfdfde">4.4–5.1</td><td rowspan="1" colspan="1" style="background: #dfdfde">4.86–5.98</td><td rowspan="1" colspan="1" style="background: #dfdfde">144</td></tr><tr><td rowspan="1" colspan="1">
                      <italic>
                        <tp:taxon-name><tp:taxon-name-part taxon-name-part-type="genus" reg="Eupholidoptera"/><tp:taxon-name-part taxon-name-part-type="species" reg="latens">latens</tp:taxon-name-part></tp:taxon-name>
                      </italic>
                    </td><td rowspan="1" colspan="1"><italic>n</italic> = 9</td><td rowspan="1" colspan="1"><italic>n</italic> = 9</td><td rowspan="1" colspan="1"><italic>n</italic> = 13</td><td rowspan="1" colspan="1"><italic>n</italic> = 13</td><td rowspan="1" colspan="1"><italic>n</italic> = 13</td><td rowspan="1" colspan="1"><italic>n</italic> = 4</td></tr><tr><td rowspan="1" colspan="1">mean ± SD</td><td rowspan="1" colspan="1">22.4±2.6</td><td rowspan="1" colspan="1">9.1±0.5</td><td rowspan="1" colspan="1">19.3±2.3</td><td rowspan="1" colspan="1">4.3±0.2</td><td rowspan="1" colspan="1">4.53±0.37</td><td rowspan="1" colspan="1">113±7.1</td></tr><tr><td rowspan="1" colspan="1">min. – max.</td><td rowspan="1" colspan="1">18.9–27,1</td><td rowspan="1" colspan="1">8.4–9.9</td><td rowspan="1" colspan="1">17.0–22.7</td><td rowspan="1" colspan="1">3.9–4.8</td><td rowspan="1" colspan="1">4.14–5.28</td><td rowspan="1" colspan="1">108–123</td></tr><tr><td rowspan="1" colspan="1" style="background: #dfdfde">
                      <italic>
                        <tp:taxon-name><tp:taxon-name-part taxon-name-part-type="genus" reg="Eupholidoptera"/><tp:taxon-name-part taxon-name-part-type="species" reg="mariannae">mariannae</tp:taxon-name-part></tp:taxon-name>
                      </italic>
                    </td><td rowspan="1" colspan="1" style="background: #dfdfde"><italic>n</italic> = 9</td><td rowspan="1" colspan="1" style="background: #dfdfde"><italic>n</italic> = 9</td><td rowspan="1" colspan="1" style="background: #dfdfde"><italic>n</italic> = 9</td><td rowspan="1" colspan="1" style="background: #dfdfde"><italic>n</italic> = 9</td><td rowspan="1" colspan="1" style="background: #dfdfde"><italic>n</italic> = 9</td><td rowspan="1" colspan="1" style="background: #dfdfde"><italic>n</italic> = 4</td></tr><tr><td rowspan="1" colspan="1" style="background: #dfdfde">mean ± SD</td><td rowspan="1" colspan="1" style="background: #dfdfde">24.4±2.2</td><td rowspan="1" colspan="1" style="background: #dfdfde">10.1±0.4</td><td rowspan="1" colspan="1" style="background: #dfdfde">21.2±0.9</td><td rowspan="1" colspan="1" style="background: #dfdfde">4.6±0.3</td><td rowspan="1" colspan="1" style="background: #dfdfde">4.65±0.17</td><td rowspan="1" colspan="1" style="background: #dfdfde"/></tr><tr><td rowspan="1" colspan="1" style="background: #dfdfde">min. – max.</td><td rowspan="1" colspan="1" style="background: #dfdfde">21.5–28.9</td><td rowspan="1" colspan="1" style="background: #dfdfde">9.5–10.9</td><td rowspan="1" colspan="1" style="background: #dfdfde">19.8–22.3</td><td rowspan="1" colspan="1" style="background: #dfdfde">4.2–4.9</td><td rowspan="1" colspan="1" style="background: #dfdfde">4.36–5.00</td><td rowspan="1" colspan="1" style="background: #dfdfde">89–105</td></tr><tr><td rowspan="1" colspan="1">
                      <italic>
                        <tp:taxon-name><tp:taxon-name-part taxon-name-part-type="genus" reg="Eupholidoptera"/><tp:taxon-name-part taxon-name-part-type="species" reg="marietheresae">marietheresae</tp:taxon-name-part></tp:taxon-name>
                      </italic>
                    </td><td rowspan="1" colspan="1"><italic>n</italic> = 5</td><td rowspan="1" colspan="1"><italic>n</italic> = 5</td><td rowspan="1" colspan="1"><italic>n</italic> = 5</td><td rowspan="1" colspan="1"><italic>n</italic> = 5</td><td rowspan="1" colspan="1"><italic>n</italic> = 5</td><td rowspan="1" colspan="1"><italic>n</italic> = 2</td></tr><tr><td rowspan="1" colspan="1">mean ± SD</td><td rowspan="1" colspan="1">24.9±2.7</td><td rowspan="1" colspan="1">9.4±0.6</td><td rowspan="1" colspan="1">17.1±0.6</td><td rowspan="1" colspan="1">4.0±0.2</td><td rowspan="1" colspan="1">4.30±0.14</td><td rowspan="1" colspan="1"/></tr><tr><td rowspan="1" colspan="1">min. – max.</td><td rowspan="1" colspan="1">21.4–28.5</td><td rowspan="1" colspan="1">8.9–10.3</td><td rowspan="1" colspan="1">16.4–18.1</td><td rowspan="1" colspan="1">3.8–4.2</td><td rowspan="1" colspan="1">4.04–4.45</td><td rowspan="1" colspan="1">211–213</td></tr><tr><td rowspan="1" colspan="1" style="background: #dfdfde">
                      <italic>
                        <tp:taxon-name><tp:taxon-name-part taxon-name-part-type="genus" reg="Eupholidoptera"/><tp:taxon-name-part taxon-name-part-type="species" reg="pallipes">pallipes</tp:taxon-name-part></tp:taxon-name>
                      </italic>
                    </td><td rowspan="1" colspan="1" style="background: #dfdfde"><italic>n</italic> = 6</td><td rowspan="1" colspan="1" style="background: #dfdfde"><italic>n</italic> = 6</td><td rowspan="1" colspan="1" style="background: #dfdfde"><italic>n</italic> = 6</td><td rowspan="1" colspan="1" style="background: #dfdfde"><italic>n</italic> = 6</td><td rowspan="1" colspan="1" style="background: #dfdfde"><italic>n</italic> = 6</td><td rowspan="1" colspan="1" style="background: #dfdfde"><italic>n</italic> = 1</td></tr><tr><td rowspan="1" colspan="1" style="background: #dfdfde">mean ± SD</td><td rowspan="1" colspan="1" style="background: #dfdfde">20.3±1.0</td><td rowspan="1" colspan="1" style="background: #dfdfde">7.7±0.3</td><td rowspan="1" colspan="1" style="background: #dfdfde">16.9±0.6</td><td rowspan="1" colspan="1" style="background: #dfdfde">4.1±0.1</td><td rowspan="1" colspan="1" style="background: #dfdfde">4.18±0.13</td><td rowspan="1" colspan="1" style="background: #dfdfde"/></tr><tr><td rowspan="1" colspan="1" style="background: #dfdfde">min. – max.</td><td rowspan="1" colspan="1" style="background: #dfdfde">19.3–21.9</td><td rowspan="1" colspan="1" style="background: #dfdfde">7.4–8.1</td><td rowspan="1" colspan="1" style="background: #dfdfde">16.5–18.0</td><td rowspan="1" colspan="1" style="background: #dfdfde">3.9–4.2</td><td rowspan="1" colspan="1" style="background: #dfdfde">3.92–4.32</td><td rowspan="1" colspan="1" style="background: #dfdfde">94</td></tr><tr><td rowspan="1" colspan="1">
                      <italic>
                        <tp:taxon-name><tp:taxon-name-part taxon-name-part-type="genus" reg="Eupholidoptera"/><tp:taxon-name-part taxon-name-part-type="species" reg="smyrnensis">smyrnensis</tp:taxon-name-part></tp:taxon-name>
                      </italic>
                    </td><td rowspan="1" colspan="1"><italic>n</italic> = 7</td><td rowspan="1" colspan="1"><italic>n</italic> = 7</td><td rowspan="1" colspan="1"><italic>n</italic> = 7</td><td rowspan="1" colspan="1"><italic>n</italic> = 7</td><td rowspan="1" colspan="1"><italic>n</italic> = 7</td><td rowspan="1" colspan="1"><italic>n</italic> = 1</td></tr><tr><td rowspan="1" colspan="1">mean ± SD</td><td rowspan="1" colspan="1">20.2±1.6</td><td rowspan="1" colspan="1">9.8±0.4</td><td rowspan="1" colspan="1">23.3±0.6</td><td rowspan="1" colspan="1">4.5±0.1</td><td rowspan="1" colspan="1">5.24±0.19</td><td rowspan="1" colspan="1"/></tr><tr><td rowspan="1" colspan="1">min. – max.</td><td rowspan="1" colspan="1">17.5–22.6</td><td rowspan="1" colspan="1">9.5–10.3</td><td rowspan="1" colspan="1">22.4–24.0</td><td rowspan="1" colspan="1">4.3–4.6</td><td rowspan="1" colspan="1">4.92–5.48</td><td rowspan="1" colspan="1">100</td></tr></tbody></table></table-wrap><table-wrap id="T7" position="float" orientation="portrait"><label>Table 7.</label><caption><p>Measurements (in mm), ratios, and biometrics of female <italic><tp:taxon-name><tp:taxon-name-part taxon-name-part-type="genus" reg="Eupholidoptera">Eupholidoptera</tp:taxon-name-part></tp:taxon-name></italic>.</p></caption><table id="TID0EEPBM" rules="all"><tbody><tr><th rowspan="1" colspan="1">Females</th><th rowspan="1" colspan="1">Body length</th><th rowspan="1" colspan="1">Pronotum length</th><th rowspan="1" colspan="1">Hind femur length</th><th rowspan="1" colspan="1">Hind femur width</th><th rowspan="1" colspan="1">Ratio length-width hind femur</th><th rowspan="1" colspan="1">Ovipositor length</th><th rowspan="1" colspan="1">Ratio length ovipositor-length pronotum</th></tr><tr><td rowspan="1" colspan="1" style="background: #dfdfde">
                      <italic>
                        <tp:taxon-name><tp:taxon-name-part taxon-name-part-type="genus" reg="Eupholidoptera"/><tp:taxon-name-part taxon-name-part-type="species" reg="annamariae">annamariae</tp:taxon-name-part></tp:taxon-name>
                      </italic>
                    </td><td rowspan="1" colspan="1" style="background: #dfdfde"><italic>n</italic> = 24</td><td rowspan="1" colspan="1" style="background: #dfdfde"><italic>n</italic> = 24</td><td rowspan="1" colspan="1" style="background: #dfdfde"><italic>n</italic> = 24</td><td rowspan="1" colspan="1" style="background: #dfdfde"><italic>n</italic> = 24</td><td rowspan="1" colspan="1" style="background: #dfdfde"><italic>n</italic> = 24</td><td rowspan="1" colspan="1" style="background: #dfdfde"><italic>n</italic> = 24</td><td rowspan="1" colspan="1" style="background: #dfdfde"><italic>n</italic> = 24</td></tr><tr><td rowspan="1" colspan="1" style="background: #dfdfde">mean ± SD</td><td rowspan="1" colspan="1" style="background: #dfdfde">25.6±2.6</td><td rowspan="1" colspan="1" style="background: #dfdfde">10.8±0.5</td><td rowspan="1" colspan="1" style="background: #dfdfde">21.7±0.6</td><td rowspan="1" colspan="1" style="background: #dfdfde">4.9±0.2</td><td rowspan="1" colspan="1" style="background: #dfdfde">4.48±0.14</td><td rowspan="1" colspan="1" style="background: #dfdfde">19.0±1.1</td><td rowspan="1" colspan="1" style="background: #dfdfde">1.76±0.09</td></tr><tr><td rowspan="1" colspan="1" style="background: #dfdfde">min. – max.</td><td rowspan="1" colspan="1" style="background: #dfdfde">21.7–32.2</td><td rowspan="1" colspan="1" style="background: #dfdfde">10.2–12.1</td><td rowspan="1" colspan="1" style="background: #dfdfde">20.4–22.8</td><td rowspan="1" colspan="1" style="background: #dfdfde">4.6–5.2</td><td rowspan="1" colspan="1" style="background: #dfdfde">4.20–4.81</td><td rowspan="1" colspan="1" style="background: #dfdfde">17.0–21.2</td><td rowspan="1" colspan="1" style="background: #dfdfde">1.63–2.05</td></tr><tr><td rowspan="1" colspan="1">
                      <italic>
                        <tp:taxon-name><tp:taxon-name-part taxon-name-part-type="genus" reg="Eupholidoptera"/><tp:taxon-name-part taxon-name-part-type="species" reg="astyla">astyla</tp:taxon-name-part></tp:taxon-name>
                      </italic>
                    </td><td rowspan="1" colspan="1"><italic>n</italic> = 59</td><td rowspan="1" colspan="1"><italic>n</italic> = 59</td><td rowspan="1" colspan="1"><italic>n</italic> = 59</td><td rowspan="1" colspan="1"><italic>n</italic> = 59</td><td rowspan="1" colspan="1"><italic>n</italic> = 59</td><td rowspan="1" colspan="1"><italic>n</italic> = 59</td><td rowspan="1" colspan="1"><italic>n</italic> = 59</td></tr><tr><td rowspan="1" colspan="1">mean ± SD</td><td rowspan="1" colspan="1">23.8±2.8</td><td rowspan="1" colspan="1">9.6±1.1</td><td rowspan="1" colspan="1">20.1±2.1</td><td rowspan="1" colspan="1">4.5±0.4</td><td rowspan="1" colspan="1">4.41±0.19</td><td rowspan="1" colspan="1">17.3±1.9</td><td rowspan="1" colspan="1">1.80±0.13</td></tr><tr><td rowspan="1" colspan="1">min. – max.</td><td rowspan="1" colspan="1">17.8–30.7</td><td rowspan="1" colspan="1">7.9–11.9</td><td rowspan="1" colspan="1">16.8–23.8</td><td rowspan="1" colspan="1">3.8–5.2</td><td rowspan="1" colspan="1">3.77–4.89</td><td rowspan="1" colspan="1">14.0–20.9</td><td rowspan="1" colspan="1">1.42–2.16</td></tr><tr><td rowspan="1" colspan="1" style="background: #dfdfde">
                      <italic>
                        <tp:taxon-name><tp:taxon-name-part taxon-name-part-type="genus" reg="Eupholidoptera"/><tp:taxon-name-part taxon-name-part-type="species" reg="cretica">cretica</tp:taxon-name-part></tp:taxon-name>
                      </italic>
                    </td><td rowspan="1" colspan="1" style="background: #dfdfde"><italic>n</italic> = 2</td><td rowspan="1" colspan="1" style="background: #dfdfde"><italic>n</italic> = 2</td><td rowspan="1" colspan="1" style="background: #dfdfde"><italic>n</italic> = 2</td><td rowspan="1" colspan="1" style="background: #dfdfde"><italic>n</italic> = 2</td><td rowspan="1" colspan="1" style="background: #dfdfde"><italic>n</italic> = 2</td><td rowspan="1" colspan="1" style="background: #dfdfde"><italic>n</italic> = 2</td><td rowspan="1" colspan="1" style="background: #dfdfde"><italic>n</italic> = 2</td></tr><tr><td rowspan="1" colspan="1" style="background: #dfdfde">mean ± SD</td><td rowspan="1" colspan="1" style="background: #dfdfde">n.a.</td><td rowspan="1" colspan="1" style="background: #dfdfde">n.a.</td><td rowspan="1" colspan="1" style="background: #dfdfde">n.a.</td><td rowspan="1" colspan="1" style="background: #dfdfde">n.a.</td><td rowspan="1" colspan="1" style="background: #dfdfde">n.a.</td><td rowspan="1" colspan="1" style="background: #dfdfde">n.a.</td><td rowspan="1" colspan="1" style="background: #dfdfde">n.a.</td></tr><tr><td rowspan="1" colspan="1" style="background: #dfdfde">min. – max.</td><td rowspan="1" colspan="1" style="background: #dfdfde">22.2–24.2</td><td rowspan="1" colspan="1" style="background: #dfdfde">9.1–9.6</td><td rowspan="1" colspan="1" style="background: #dfdfde">21.4–22.4</td><td rowspan="1" colspan="1" style="background: #dfdfde">4.6–4.9</td><td rowspan="1" colspan="1" style="background: #dfdfde">4.36–4.87</td><td rowspan="1" colspan="1" style="background: #dfdfde">18.1–18.2</td><td rowspan="1" colspan="1" style="background: #dfdfde">1.86–1.99</td></tr><tr><td rowspan="1" colspan="1">
                      <italic>
                        <tp:taxon-name><tp:taxon-name-part taxon-name-part-type="genus" reg="Eupholidoptera"/><tp:taxon-name-part taxon-name-part-type="species" reg="feri">feri</tp:taxon-name-part></tp:taxon-name>
                      </italic>
                    </td><td rowspan="1" colspan="1"><italic>n</italic> = 1</td><td rowspan="1" colspan="1"><italic>n</italic> = 1</td><td rowspan="1" colspan="1"><italic>n</italic> = 1</td><td rowspan="1" colspan="1"><italic>n</italic> = 1</td><td rowspan="1" colspan="1"><italic>n</italic> = 1</td><td rowspan="1" colspan="1"><italic>n</italic> = 1</td><td rowspan="1" colspan="1"><italic>n</italic> = 1</td></tr><tr><td rowspan="1" colspan="1">mean ± SD</td><td rowspan="1" colspan="1">n.a.</td><td rowspan="1" colspan="1">n.a.</td><td rowspan="1" colspan="1">n.a.</td><td rowspan="1" colspan="1">n.a.</td><td rowspan="1" colspan="1">n.a.</td><td rowspan="1" colspan="1">n.a.</td><td rowspan="1" colspan="1">n.a.</td></tr><tr><td rowspan="1" colspan="1">min. – max.</td><td rowspan="1" colspan="1">27.8</td><td rowspan="1" colspan="1">9.6</td><td rowspan="1" colspan="1">21.7</td><td rowspan="1" colspan="1">4.9</td><td rowspan="1" colspan="1">4.43</td><td rowspan="1" colspan="1">16.1</td><td rowspan="1" colspan="1">1.67</td></tr><tr><td rowspan="1" colspan="1" style="background: #dfdfde">
                      <italic>
                        <tp:taxon-name><tp:taxon-name-part taxon-name-part-type="genus" reg="Eupholidoptera"/><tp:taxon-name-part taxon-name-part-type="species" reg="forcipata">forcipata</tp:taxon-name-part></tp:taxon-name>
                      </italic>
                    </td><td rowspan="1" colspan="1" style="background: #dfdfde"><italic>n</italic> = 14</td><td rowspan="1" colspan="1" style="background: #dfdfde"><italic>n</italic> = 14</td><td rowspan="1" colspan="1" style="background: #dfdfde"><italic>n</italic> = 14</td><td rowspan="1" colspan="1" style="background: #dfdfde"><italic>n</italic> = 14</td><td rowspan="1" colspan="1" style="background: #dfdfde"><italic>n</italic> = 14</td><td rowspan="1" colspan="1" style="background: #dfdfde"><italic>n</italic> = 14</td><td rowspan="1" colspan="1" style="background: #dfdfde"><italic>n</italic> = 14</td></tr><tr><td rowspan="1" colspan="1" style="background: #dfdfde">mean ± SD</td><td rowspan="1" colspan="1" style="background: #dfdfde">24.2±2.7</td><td rowspan="1" colspan="1" style="background: #dfdfde">9.5±0.8</td><td rowspan="1" colspan="1" style="background: #dfdfde">19.0±1.9</td><td rowspan="1" colspan="1" style="background: #dfdfde">4.4±0.4</td><td rowspan="1" colspan="1" style="background: #dfdfde">4.38±0.27</td><td rowspan="1" colspan="1" style="background: #dfdfde">17.9±0.8</td><td rowspan="1" colspan="1" style="background: #dfdfde">1.90±0.14</td></tr><tr><td rowspan="1" colspan="1" style="background: #dfdfde">min. – max.</td><td rowspan="1" colspan="1" style="background: #dfdfde">21.6–30.8</td><td rowspan="1" colspan="1" style="background: #dfdfde">8.3–11.00</td><td rowspan="1" colspan="1" style="background: #dfdfde">16.6–22.8</td><td rowspan="1" colspan="1" style="background: #dfdfde">4.0–5.3</td><td rowspan="1" colspan="1" style="background: #dfdfde">3.96–5.04</td><td rowspan="1" colspan="1" style="background: #dfdfde">16.7–19.6</td><td rowspan="1" colspan="1" style="background: #dfdfde">1.63–2.12</td></tr><tr><td rowspan="1" colspan="1">
                      <italic>
                        <tp:taxon-name><tp:taxon-name-part taxon-name-part-type="genus" reg="Eupholidoptera"/><tp:taxon-name-part taxon-name-part-type="species" reg="francisae">francisae</tp:taxon-name-part></tp:taxon-name>
                      </italic>
                    </td><td rowspan="1" colspan="1"><italic>n</italic> = 38</td><td rowspan="1" colspan="1"><italic>n</italic> = 38</td><td rowspan="1" colspan="1"><italic>n</italic> = 37</td><td rowspan="1" colspan="1"><italic>n</italic> = 37</td><td rowspan="1" colspan="1"><italic>n</italic> = 37</td><td rowspan="1" colspan="1"><italic>n</italic> = 38</td><td rowspan="1" colspan="1"><italic>n</italic> = 38</td></tr><tr><td rowspan="1" colspan="1">mean ± SD</td><td rowspan="1" colspan="1">24.1±2.4</td><td rowspan="1" colspan="1">9.6±0.6</td><td rowspan="1" colspan="1">22.2±1.0</td><td rowspan="1" colspan="1">4.5±0.2</td><td rowspan="1" colspan="1">4.93±0.28</td><td rowspan="1" colspan="1">16.6±1.4</td><td rowspan="1" colspan="1">1.73±0.11</td></tr><tr><td rowspan="1" colspan="1">min. – max.</td><td rowspan="1" colspan="1">19.5–31.5</td><td rowspan="1" colspan="1">8.5–10.5</td><td rowspan="1" colspan="1">20.9–24.9</td><td rowspan="1" colspan="1">4.1–5.1</td><td rowspan="1" colspan="1">4.55–5.62</td><td rowspan="1" colspan="1">13.8–19.3</td><td rowspan="1" colspan="1">1.52–1.99</td></tr><tr><td rowspan="1" colspan="1" style="background: #dfdfde">
                      <italic>
                        <tp:taxon-name><tp:taxon-name-part taxon-name-part-type="genus" reg="Eupholidoptera"/><tp:taxon-name-part taxon-name-part-type="species" reg="gemellata">gemellata</tp:taxon-name-part></tp:taxon-name>
                      </italic>
                    </td><td rowspan="1" colspan="1" style="background: #dfdfde"><italic>n</italic> = 2</td><td rowspan="1" colspan="1" style="background: #dfdfde"><italic>n</italic> = 2</td><td rowspan="1" colspan="1" style="background: #dfdfde"><italic>n</italic> = 2</td><td rowspan="1" colspan="1" style="background: #dfdfde"><italic>n</italic> = 2</td><td rowspan="1" colspan="1" style="background: #dfdfde"><italic>n</italic> = 2</td><td rowspan="1" colspan="1" style="background: #dfdfde"><italic>n</italic> = 2</td><td rowspan="1" colspan="1" style="background: #dfdfde"><italic>n</italic> = 2</td></tr><tr><td rowspan="1" colspan="1" style="background: #dfdfde">mean ± SD</td><td rowspan="1" colspan="1" style="background: #dfdfde">n.a.</td><td rowspan="1" colspan="1" style="background: #dfdfde">n.a.</td><td rowspan="1" colspan="1" style="background: #dfdfde">n.a.</td><td rowspan="1" colspan="1" style="background: #dfdfde">n.a.</td><td rowspan="1" colspan="1" style="background: #dfdfde">n.a.</td><td rowspan="1" colspan="1" style="background: #dfdfde">n.a.</td><td rowspan="1" colspan="1" style="background: #dfdfde">n.a.</td></tr><tr><td rowspan="1" colspan="1" style="background: #dfdfde">min. – max.</td><td rowspan="1" colspan="1" style="background: #dfdfde">20.5–22.1</td><td rowspan="1" colspan="1" style="background: #dfdfde">7.4–10.0</td><td rowspan="1" colspan="1" style="background: #dfdfde">16.5–22.4</td><td rowspan="1" colspan="1" style="background: #dfdfde">4.2–4.6</td><td rowspan="1" colspan="1" style="background: #dfdfde">3.93–4.92</td><td rowspan="1" colspan="1" style="background: #dfdfde">13.8–14.2</td><td rowspan="1" colspan="1" style="background: #dfdfde">1.42–1.86</td></tr><tr><td rowspan="1" colspan="1">
                      <italic>
                        <tp:taxon-name><tp:taxon-name-part taxon-name-part-type="genus" reg="Eupholidoptera"/><tp:taxon-name-part taxon-name-part-type="species" reg="giuliae">giuliae</tp:taxon-name-part></tp:taxon-name>
                      </italic>
                    </td><td rowspan="1" colspan="1"><italic>n</italic> = 30</td><td rowspan="1" colspan="1"><italic>n</italic> = 30</td><td rowspan="1" colspan="1"><italic>n</italic> = 30</td><td rowspan="1" colspan="1"><italic>n</italic> = 30</td><td rowspan="1" colspan="1"><italic>n</italic> = 30</td><td rowspan="1" colspan="1"><italic>n</italic> = 30</td><td rowspan="1" colspan="1"><italic>n</italic> = 30</td></tr><tr><td rowspan="1" colspan="1">mean ± SD</td><td rowspan="1" colspan="1">24.2±2.7</td><td rowspan="1" colspan="1">10.3±0.4</td><td rowspan="1" colspan="1">22.3±0.9</td><td rowspan="1" colspan="1">4.8±0.2</td><td rowspan="1" colspan="1">4.65±0.19</td><td rowspan="1" colspan="1">17.7±1.5</td><td rowspan="1" colspan="1">1.73±0.15</td></tr><tr><td rowspan="1" colspan="1">min. – max.</td><td rowspan="1" colspan="1">18.7–29.8</td><td rowspan="1" colspan="1">9.4–10.9</td><td rowspan="1" colspan="1">21.1–24.2</td><td rowspan="1" colspan="1">4.5–5.4</td><td rowspan="1" colspan="1">4.38–5.13</td><td rowspan="1" colspan="1">15.7–21.2</td><td rowspan="1" colspan="1">1.45–2.12</td></tr><tr><td rowspan="1" colspan="1" style="background: #dfdfde">
                      <italic>
                        <tp:taxon-name><tp:taxon-name-part taxon-name-part-type="genus" reg="Eupholidoptera"/><tp:taxon-name-part taxon-name-part-type="species" reg="jacquelinae">jacquelinae</tp:taxon-name-part></tp:taxon-name>
                      </italic>
                    </td><td rowspan="1" colspan="1" style="background: #dfdfde"><italic>n</italic> = 7</td><td rowspan="1" colspan="1" style="background: #dfdfde"><italic>n</italic> = 7</td><td rowspan="1" colspan="1" style="background: #dfdfde"><italic>n</italic> = 7</td><td rowspan="1" colspan="1" style="background: #dfdfde"><italic>n</italic> = 7</td><td rowspan="1" colspan="1" style="background: #dfdfde"><italic>n</italic> = 7</td><td rowspan="1" colspan="1" style="background: #dfdfde"><italic>n</italic> = 7</td><td rowspan="1" colspan="1" style="background: #dfdfde"><italic>n</italic> = 7</td></tr><tr><td rowspan="1" colspan="1" style="background: #dfdfde">mean ± SD</td><td rowspan="1" colspan="1" style="background: #dfdfde">28.3±2.9</td><td rowspan="1" colspan="1" style="background: #dfdfde">10.6±0.4</td><td rowspan="1" colspan="1" style="background: #dfdfde">26.2±0.8</td><td rowspan="1" colspan="1" style="background: #dfdfde">5.3±0.1</td><td rowspan="1" colspan="1" style="background: #dfdfde">4.96±0.16</td><td rowspan="1" colspan="1" style="background: #dfdfde">20.3±0.9</td><td rowspan="1" colspan="1" style="background: #dfdfde">1.91±0.09</td></tr><tr><td rowspan="1" colspan="1" style="background: #dfdfde">min. – max.</td><td rowspan="1" colspan="1" style="background: #dfdfde">24.9–33.6</td><td rowspan="1" colspan="1" style="background: #dfdfde">10.2–11.1</td><td rowspan="1" colspan="1" style="background: #dfdfde">25.2–27.5</td><td rowspan="1" colspan="1" style="background: #dfdfde">5.1–5.4</td><td rowspan="1" colspan="1" style="background: #dfdfde">4.74–5.29</td><td rowspan="1" colspan="1" style="background: #dfdfde">19.4–21.8</td><td rowspan="1" colspan="1" style="background: #dfdfde">1.76–2.04</td></tr><tr><td rowspan="1" colspan="1">
                      <italic>
                        <tp:taxon-name><tp:taxon-name-part taxon-name-part-type="genus" reg="Eupholidoptera"/><tp:taxon-name-part taxon-name-part-type="species" reg="latens">latens</tp:taxon-name-part></tp:taxon-name>
                      </italic>
                    </td><td rowspan="1" colspan="1"><italic>n</italic> = 8</td><td rowspan="1" colspan="1"><italic>n</italic> = 8</td><td rowspan="1" colspan="1"><italic>n</italic> = 9</td><td rowspan="1" colspan="1"><italic>n</italic> = 9</td><td rowspan="1" colspan="1"><italic>n</italic> = 9</td><td rowspan="1" colspan="1"><italic>n</italic> = 8</td><td rowspan="1" colspan="1"><italic>n</italic> = 8</td></tr><tr><td rowspan="1" colspan="1">mean ± SD</td><td rowspan="1" colspan="1">20.3±2.3</td><td rowspan="1" colspan="1">98.7±0.5</td><td rowspan="1" colspan="1">18.8±1.9</td><td rowspan="1" colspan="1">4.3±0.3</td><td rowspan="1" colspan="1">4.40±0.25</td><td rowspan="1" colspan="1">14.9±0.8</td><td rowspan="1" colspan="1">1.72±0.05</td></tr><tr><td rowspan="1" colspan="1">min. – max.</td><td rowspan="1" colspan="1">17.5–23.3</td><td rowspan="1" colspan="1">8.1–9.4</td><td rowspan="1" colspan="1">17.1–22.9</td><td rowspan="1" colspan="1">3.9–4.8</td><td rowspan="1" colspan="1">3.98–4.77</td><td rowspan="1" colspan="1">13.8–16.4</td><td rowspan="1" colspan="1">1.64–1.79</td></tr><tr><td rowspan="1" colspan="1" style="background: #dfdfde">
                      <italic>
                        <tp:taxon-name><tp:taxon-name-part taxon-name-part-type="genus" reg="Eupholidoptera"/><tp:taxon-name-part taxon-name-part-type="species" reg="mariannae">mariannae</tp:taxon-name-part></tp:taxon-name>
                      </italic>
                    </td><td rowspan="1" colspan="1" style="background: #dfdfde"><italic>n</italic> = 15</td><td rowspan="1" colspan="1" style="background: #dfdfde"><italic>n</italic> = 15</td><td rowspan="1" colspan="1" style="background: #dfdfde"><italic>n</italic> = 14</td><td rowspan="1" colspan="1" style="background: #dfdfde"><italic>n</italic> = 14</td><td rowspan="1" colspan="1" style="background: #dfdfde"><italic>n</italic> = 14</td><td rowspan="1" colspan="1" style="background: #dfdfde"><italic>n</italic> = 15</td><td rowspan="1" colspan="1" style="background: #dfdfde"><italic>n</italic> = 15</td></tr><tr><td rowspan="1" colspan="1" style="background: #dfdfde">mean ± SD</td><td rowspan="1" colspan="1" style="background: #dfdfde">22.4±2.8</td><td rowspan="1" colspan="1" style="background: #dfdfde">8.9±1.0</td><td rowspan="1" colspan="1" style="background: #dfdfde">19.0±2.4</td><td rowspan="1" colspan="1" style="background: #dfdfde">4.3±0.3</td><td rowspan="1" colspan="1" style="background: #dfdfde">4.43±0.27</td><td rowspan="1" colspan="1" style="background: #dfdfde">15.9±1.2</td><td rowspan="1" colspan="1" style="background: #dfdfde">1.80±0.22</td></tr><tr><td rowspan="1" colspan="1" style="background: #dfdfde">min. – max.</td><td rowspan="1" colspan="1" style="background: #dfdfde">19.1–27.5</td><td rowspan="1" colspan="1" style="background: #dfdfde">7.5–10.3</td><td rowspan="1" colspan="1" style="background: #dfdfde">16.5–22.8</td><td rowspan="1" colspan="1" style="background: #dfdfde">3.9–4.9</td><td rowspan="1" colspan="1" style="background: #dfdfde">3.92–4.74</td><td rowspan="1" colspan="1" style="background: #dfdfde">13.6–17.5</td><td rowspan="1" colspan="1" style="background: #dfdfde">1.41–2.23</td></tr><tr><td rowspan="1" colspan="1">
                      <italic>
                        <tp:taxon-name><tp:taxon-name-part taxon-name-part-type="genus" reg="Eupholidoptera"/><tp:taxon-name-part taxon-name-part-type="species" reg="marietheresae">marietheresae</tp:taxon-name-part></tp:taxon-name>
                      </italic>
                    </td><td rowspan="1" colspan="1"><italic>n</italic> = 6</td><td rowspan="1" colspan="1"><italic>n</italic> = 6</td><td rowspan="1" colspan="1"><italic>n</italic> = 6</td><td rowspan="1" colspan="1"><italic>n</italic> = 6</td><td rowspan="1" colspan="1"><italic>n</italic> = 6</td><td rowspan="1" colspan="1"><italic>n</italic> = 6</td><td rowspan="1" colspan="1"><italic>n</italic> = 6</td></tr><tr><td rowspan="1" colspan="1">mean ± SD</td><td rowspan="1" colspan="1">23.6±3.3</td><td rowspan="1" colspan="1">8.3±0.7</td><td rowspan="1" colspan="1">18.5±2.1</td><td rowspan="1" colspan="1">4.2±0.2</td><td rowspan="1" colspan="1">4.36±0.39</td><td rowspan="1" colspan="1">17.9±1.1</td><td rowspan="1" colspan="1">2.15±0.14</td></tr><tr><td rowspan="1" colspan="1">min. – max.</td><td rowspan="1" colspan="1">20.5–28.8</td><td rowspan="1" colspan="1">7.4–9.5</td><td rowspan="1" colspan="1">16.6–22.6</td><td rowspan="1" colspan="1">3.9–4.4</td><td rowspan="1" colspan="1">3.95–5.16</td><td rowspan="1" colspan="1">15.9–18.9</td><td rowspan="1" colspan="1">1.98–2.38</td></tr><tr><td rowspan="1" colspan="1" style="background: #dfdfde">
                      <italic>
                        <tp:taxon-name><tp:taxon-name-part taxon-name-part-type="genus" reg="Eupholidoptera"/><tp:taxon-name-part taxon-name-part-type="species" reg="pallipes">pallipes</tp:taxon-name-part></tp:taxon-name>
                      </italic>
                    </td><td rowspan="1" colspan="1" style="background: #dfdfde"><italic>n</italic> = 1</td><td rowspan="1" colspan="1" style="background: #dfdfde"><italic>n</italic> = 1</td><td rowspan="1" colspan="1" style="background: #dfdfde"><italic>n</italic> = 1</td><td rowspan="1" colspan="1" style="background: #dfdfde"><italic>n</italic> = 1</td><td rowspan="1" colspan="1" style="background: #dfdfde"><italic>n</italic> = 1</td><td rowspan="1" colspan="1" style="background: #dfdfde"><italic>n</italic> = 1</td><td rowspan="1" colspan="1" style="background: #dfdfde"><italic>n</italic> = 1</td></tr><tr><td rowspan="1" colspan="1" style="background: #dfdfde">mean ± SD</td><td rowspan="1" colspan="1" style="background: #dfdfde">n.a.</td><td rowspan="1" colspan="1" style="background: #dfdfde">n.a.</td><td rowspan="1" colspan="1" style="background: #dfdfde">n.a.</td><td rowspan="1" colspan="1" style="background: #dfdfde">n.a.</td><td rowspan="1" colspan="1" style="background: #dfdfde">n.a.</td><td rowspan="1" colspan="1" style="background: #dfdfde">n.a.</td><td rowspan="1" colspan="1" style="background: #dfdfde">n.a.</td></tr><tr><td rowspan="1" colspan="1" style="background: #dfdfde">min. – max.</td><td rowspan="1" colspan="1" style="background: #dfdfde">21.7</td><td rowspan="1" colspan="1" style="background: #dfdfde">9.5</td><td rowspan="1" colspan="1" style="background: #dfdfde">23.8</td><td rowspan="1" colspan="1" style="background: #dfdfde">4.6</td><td rowspan="1" colspan="1" style="background: #dfdfde">5.23</td><td rowspan="1" colspan="1" style="background: #dfdfde">13.5</td><td rowspan="1" colspan="1" style="background: #dfdfde">1.43</td></tr><tr><td rowspan="1" colspan="1">
                      <italic>
                        <tp:taxon-name><tp:taxon-name-part taxon-name-part-type="genus" reg="Eupholidoptera"/><tp:taxon-name-part taxon-name-part-type="species" reg="smyrnensis">smyrnensis</tp:taxon-name-part></tp:taxon-name>
                      </italic>
                    </td><td rowspan="1" colspan="1"><italic>n</italic> = 5</td><td rowspan="1" colspan="1"><italic>n</italic> = 5</td><td rowspan="1" colspan="1"><italic>n</italic> = 5</td><td rowspan="1" colspan="1"><italic>n</italic> = 5</td><td rowspan="1" colspan="1"><italic>n</italic> = 5</td><td rowspan="1" colspan="1"><italic>n</italic> = 5</td><td rowspan="1" colspan="1"><italic>n</italic> = 5</td></tr><tr><td rowspan="1" colspan="1">mean ± SD</td><td rowspan="1" colspan="1">20.0±1.8</td><td rowspan="1" colspan="1">9.9±0.3</td><td rowspan="1" colspan="1">23.6±0.9</td><td rowspan="1" colspan="1">4.6±0.1</td><td rowspan="1" colspan="1">5.18±0.18</td><td rowspan="1" colspan="1">17.6±0.8</td><td rowspan="1" colspan="1">1.78±0.12</td></tr><tr><td rowspan="1" colspan="1">min. – max.</td><td rowspan="1" colspan="1">17.5–22.6</td><td rowspan="1" colspan="1">9.5–10.3</td><td rowspan="1" colspan="1">22.4–24.7</td><td rowspan="1" colspan="1">4.4–4.7</td><td rowspan="1" colspan="1">4.92–5.48</td><td rowspan="1" colspan="1">16.6–18.6</td><td rowspan="1" colspan="1">1.61–1.96</td></tr></tbody></table></table-wrap><table-wrap id="T9" position="float" orientation="portrait"><label>Table 9.</label><caption><p>Examples of syntopic occurrences of <italic><tp:taxon-name><tp:taxon-name-part taxon-name-part-type="genus" reg="Eupholidoptera">Eupholidoptera</tp:taxon-name-part></tp:taxon-name></italic> species in Crete.</p></caption><table id="TID0EYUDM" rules="all"><tbody><tr><th rowspan="1" colspan="1">Trap no.</th><th rowspan="1" colspan="1">Coll. date</th><th rowspan="1" colspan="1">Location</th><th rowspan="1" colspan="1">GPS Coordinates</th><th rowspan="1" colspan="1">Alt. (m)</th><th rowspan="1" colspan="1">Species 1</th><th rowspan="1" colspan="1">Species 2</th></tr><tr><td rowspan="1" colspan="1">FC111</td><td rowspan="1" colspan="1">30/10/1996</td><td rowspan="1" colspan="1">Limni Kourna</td><td rowspan="1" colspan="1">
                  <named-content xmlns:xlink="http://www.w3.org/1999/xlink" content-type="dwc:verbatimCoordinates" xlink:type="simple">
                    <named-content content-type="geo-json" specific-use="{&#34;type&#34;:&#34;Point&#34;,&#34;coordinates&#34;:[24.279000,35.326900]}" id="NCID0EYZJM" xlink:type="simple">35.3269, 24.2790</named-content>
                  </named-content>
                </td><td rowspan="1" colspan="1">25</td><td rowspan="1" colspan="1">
                  <italic>
                    <tp:taxon-name><tp:taxon-name-part taxon-name-part-type="genus" reg="Eupholidoptera"/><tp:taxon-name-part taxon-name-part-type="species" reg="giuliae">giuliae</tp:taxon-name-part></tp:taxon-name>
                  </italic>
                </td><td rowspan="1" colspan="1">
                  <italic>
                    <tp:taxon-name><tp:taxon-name-part taxon-name-part-type="genus" reg="Eupholidoptera"/><tp:taxon-name-part taxon-name-part-type="species" reg="smyrnensis">smyrnensis</tp:taxon-name-part></tp:taxon-name>
                  </italic>
                </td></tr><tr><td rowspan="1" colspan="1">FC495</td><td rowspan="1" colspan="1">10/07/1997</td><td rowspan="1" colspan="1">Limni Kourna</td><td rowspan="1" colspan="1">
                  <named-content xmlns:xlink="http://www.w3.org/1999/xlink" content-type="dwc:verbatimCoordinates" xlink:type="simple">
                    <named-content content-type="geo-json" specific-use="{&#34;type&#34;:&#34;Point&#34;,&#34;coordinates&#34;:[24.279000,35.326900]}" id="NCID0EN2JM" xlink:type="simple">35.3269, 24.2790</named-content>
                  </named-content>
                </td><td rowspan="1" colspan="1">25</td><td rowspan="1" colspan="1">
                  <italic>
                    <tp:taxon-name><tp:taxon-name-part taxon-name-part-type="genus" reg="Eupholidoptera"/><tp:taxon-name-part taxon-name-part-type="species" reg="giuliae">giuliae</tp:taxon-name-part></tp:taxon-name>
                  </italic>
                </td><td rowspan="1" colspan="1">
                  <italic>
                    <tp:taxon-name><tp:taxon-name-part taxon-name-part-type="genus" reg="Eupholidoptera"/><tp:taxon-name-part taxon-name-part-type="species" reg="smyrnensis">smyrnensis</tp:taxon-name-part></tp:taxon-name>
                  </italic>
                </td></tr><tr><td rowspan="1" colspan="1">FC70</td><td rowspan="1" colspan="1">20/08/1996</td><td rowspan="1" colspan="1">Limni Kourna</td><td rowspan="1" colspan="1">
                  <named-content xmlns:xlink="http://www.w3.org/1999/xlink" content-type="dwc:verbatimCoordinates" xlink:type="simple">
                    <named-content content-type="geo-json" specific-use="{&#34;type&#34;:&#34;Point&#34;,&#34;coordinates&#34;:[24.279000,35.326900]}" id="NCID0EC4JM" xlink:type="simple">35.3269, 24.2790</named-content>
                  </named-content>
                </td><td rowspan="1" colspan="1">25</td><td rowspan="1" colspan="1">
                  <italic>
                    <tp:taxon-name><tp:taxon-name-part taxon-name-part-type="genus" reg="Eupholidoptera"/><tp:taxon-name-part taxon-name-part-type="species" reg="giuliae">giuliae</tp:taxon-name-part></tp:taxon-name>
                  </italic>
                </td><td rowspan="1" colspan="1">
                  <italic>
                    <tp:taxon-name><tp:taxon-name-part taxon-name-part-type="genus" reg="Eupholidoptera"/><tp:taxon-name-part taxon-name-part-type="species" reg="smyrnensis">smyrnensis</tp:taxon-name-part></tp:taxon-name>
                  </italic>
                </td></tr><tr><td rowspan="1" colspan="1">FC1536</td><td rowspan="1" colspan="1">05/08/2000</td><td rowspan="1" colspan="1">Dikti Mt.</td><td rowspan="1" colspan="1">
                  <named-content xmlns:xlink="http://www.w3.org/1999/xlink" content-type="dwc:verbatimCoordinates" xlink:type="simple">
                    <named-content content-type="geo-json" specific-use="{&#34;type&#34;:&#34;Point&#34;,&#34;coordinates&#34;:[25.477900,35.110700]}" id="NCID0EX5JM" xlink:type="simple">35.1107, 25.4779</named-content>
                  </named-content>
                </td><td rowspan="1" colspan="1">1715</td><td rowspan="1" colspan="1">
                  <italic>
                    <tp:taxon-name><tp:taxon-name-part taxon-name-part-type="genus" reg="Eupholidoptera"/><tp:taxon-name-part taxon-name-part-type="species" reg="astyla">astyla</tp:taxon-name-part></tp:taxon-name>
                  </italic>
                </td><td rowspan="1" colspan="1"><italic><tp:taxon-name><tp:taxon-name-part taxon-name-part-type="genus" reg="Eupholidoptera"/><tp:taxon-name-part taxon-name-part-type="species" reg="marietheresae">marietheresae</tp:taxon-name-part></tp:taxon-name></italic> sp. nov.</td></tr><tr><td rowspan="1" colspan="1">FC1606</td><td rowspan="1" colspan="1">02/10/2000</td><td rowspan="1" colspan="1">Dikti Mt.</td><td rowspan="1" colspan="1">
                  <named-content xmlns:xlink="http://www.w3.org/1999/xlink" content-type="dwc:verbatimCoordinates" xlink:type="simple">
                    <named-content content-type="geo-json" specific-use="{&#34;type&#34;:&#34;Point&#34;,&#34;coordinates&#34;:[25.477900,35.110700]}" id="NCID0EMAKM" xlink:type="simple">35.1107, 25.4779</named-content>
                  </named-content>
                </td><td rowspan="1" colspan="1">1715</td><td rowspan="1" colspan="1">
                  <italic>
                    <tp:taxon-name><tp:taxon-name-part taxon-name-part-type="genus" reg="Eupholidoptera"/><tp:taxon-name-part taxon-name-part-type="species" reg="astyla">astyla</tp:taxon-name-part></tp:taxon-name>
                  </italic>
                </td><td rowspan="1" colspan="1"><italic><tp:taxon-name><tp:taxon-name-part taxon-name-part-type="genus" reg="Eupholidoptera"/><tp:taxon-name-part taxon-name-part-type="species" reg="marietheresae">marietheresae</tp:taxon-name-part></tp:taxon-name></italic> sp. nov.</td></tr><tr><td rowspan="1" colspan="1">FC1655</td><td rowspan="1" colspan="1">09/01/2001</td><td rowspan="1" colspan="1">Dikti Mt.</td><td rowspan="1" colspan="1">
                  <named-content xmlns:xlink="http://www.w3.org/1999/xlink" content-type="dwc:verbatimCoordinates" xlink:type="simple">
                    <named-content content-type="geo-json" specific-use="{&#34;type&#34;:&#34;Point&#34;,&#34;coordinates&#34;:[25.477900,35.110700]}" id="NCID0EBCKM" xlink:type="simple">35.1107, 25.4779</named-content>
                  </named-content>
                </td><td rowspan="1" colspan="1">1715</td><td rowspan="1" colspan="1">
                  <italic>
                    <tp:taxon-name><tp:taxon-name-part taxon-name-part-type="genus" reg="Eupholidoptera"/><tp:taxon-name-part taxon-name-part-type="species" reg="astyla">astyla</tp:taxon-name-part></tp:taxon-name>
                  </italic>
                </td><td rowspan="1" colspan="1"><italic><tp:taxon-name><tp:taxon-name-part taxon-name-part-type="genus" reg="Eupholidoptera"/><tp:taxon-name-part taxon-name-part-type="species" reg="marietheresae">marietheresae</tp:taxon-name-part></tp:taxon-name></italic> sp. nov.</td></tr><tr><td rowspan="1" colspan="1">FC1602</td><td rowspan="1" colspan="1">15/09/2000</td><td rowspan="1" colspan="1">Idi Mt.</td><td rowspan="1" colspan="1">
                  <named-content xmlns:xlink="http://www.w3.org/1999/xlink" content-type="dwc:verbatimCoordinates" xlink:type="simple">
                    <named-content content-type="geo-json" specific-use="{&#34;type&#34;:&#34;Point&#34;,&#34;coordinates&#34;:[24.792000,35.197300]}" id="NCID0EWDKM" xlink:type="simple">35.1973, 24.7920</named-content>
                  </named-content>
                </td><td rowspan="1" colspan="1">1910</td><td rowspan="1" colspan="1">
                  <italic>
                    <tp:taxon-name><tp:taxon-name-part taxon-name-part-type="genus" reg="Eupholidoptera"/><tp:taxon-name-part taxon-name-part-type="species" reg="forcipata">forcipata</tp:taxon-name-part></tp:taxon-name>
                  </italic>
                </td><td rowspan="1" colspan="1">
                  <italic>
                    <tp:taxon-name><tp:taxon-name-part taxon-name-part-type="genus" reg="Eupholidoptera"/><tp:taxon-name-part taxon-name-part-type="species" reg="gemellata">gemellata</tp:taxon-name-part></tp:taxon-name>
                  </italic>
                </td></tr><tr><td rowspan="1" colspan="1">FC1651</td><td rowspan="1" colspan="1">30/10/2000</td><td rowspan="1" colspan="1">Idi Mt.</td><td rowspan="1" colspan="1">
                  <named-content xmlns:xlink="http://www.w3.org/1999/xlink" content-type="dwc:verbatimCoordinates" xlink:type="simple">
                    <named-content content-type="geo-json" specific-use="{&#34;type&#34;:&#34;Point&#34;,&#34;coordinates&#34;:[24.792000,35.197300]}" id="NCID0ELFKM" xlink:type="simple">35.1973, 24.7920</named-content>
                  </named-content>
                </td><td rowspan="1" colspan="1">1910</td><td rowspan="1" colspan="1">
                  <italic>
                    <tp:taxon-name><tp:taxon-name-part taxon-name-part-type="genus" reg="Eupholidoptera"/><tp:taxon-name-part taxon-name-part-type="species" reg="forcipata">forcipata</tp:taxon-name-part></tp:taxon-name>
                  </italic>
                </td><td rowspan="1" colspan="1">
                  <italic>
                    <tp:taxon-name><tp:taxon-name-part taxon-name-part-type="genus" reg="Eupholidoptera"/><tp:taxon-name-part taxon-name-part-type="species" reg="gemellata">gemellata</tp:taxon-name-part></tp:taxon-name>
                  </italic>
                </td></tr><tr><td rowspan="1" colspan="1">FC1916</td><td rowspan="1" colspan="1">12/06/2001</td><td rowspan="1" colspan="1">Idi Mt.</td><td rowspan="1" colspan="1">
                  <named-content xmlns:xlink="http://www.w3.org/1999/xlink" content-type="dwc:verbatimCoordinates" xlink:type="simple">
                    <named-content content-type="geo-json" specific-use="{&#34;type&#34;:&#34;Point&#34;,&#34;coordinates&#34;:[24.792000,35.197300]}" id="NCID0EAHKM" xlink:type="simple">35.1973, 24.7920</named-content>
                  </named-content>
                </td><td rowspan="1" colspan="1">1910</td><td rowspan="1" colspan="1">
                  <italic>
                    <tp:taxon-name><tp:taxon-name-part taxon-name-part-type="genus" reg="Eupholidoptera"/><tp:taxon-name-part taxon-name-part-type="species" reg="forcipata">forcipata</tp:taxon-name-part></tp:taxon-name>
                  </italic>
                </td><td rowspan="1" colspan="1">
                  <italic>
                    <tp:taxon-name><tp:taxon-name-part taxon-name-part-type="genus" reg="Eupholidoptera"/><tp:taxon-name-part taxon-name-part-type="species" reg="gemellata">gemellata</tp:taxon-name-part></tp:taxon-name>
                  </italic>
                </td></tr><tr><td rowspan="1" colspan="1">FC17807</td><td rowspan="1" colspan="1">19/10/2018</td><td rowspan="1" colspan="1">Lefka Mt.</td><td rowspan="1" colspan="1">
                  <named-content xmlns:xlink="http://www.w3.org/1999/xlink" content-type="dwc:verbatimCoordinates" xlink:type="simple">
                    <named-content content-type="geo-json" specific-use="{&#34;type&#34;:&#34;Point&#34;,&#34;coordinates&#34;:[23.905000,35.352400]}" id="NCID0EVIKM" xlink:type="simple">35.3524, 23.9050</named-content>
                  </named-content>
                </td><td rowspan="1" colspan="1">1200</td><td rowspan="1" colspan="1">
                  <italic>
                    <tp:taxon-name><tp:taxon-name-part taxon-name-part-type="genus" reg="Eupholidoptera"/><tp:taxon-name-part taxon-name-part-type="species" reg="cretica">cretica</tp:taxon-name-part></tp:taxon-name>
                  </italic>
                </td><td rowspan="1" colspan="1">
                  <italic>
                    <tp:taxon-name><tp:taxon-name-part taxon-name-part-type="genus" reg="Eupholidoptera"/><tp:taxon-name-part taxon-name-part-type="species" reg="latens">latens</tp:taxon-name-part></tp:taxon-name>
                  </italic>
                </td></tr></tbody></table></table-wrap><table-wrap id="T10" position="float" orientation="portrait"><label>Table 10.</label><caption><p>Current IUCN Red List Status for <italic><tp:taxon-name><tp:taxon-name-part taxon-name-part-type="genus" reg="Eupholidoptera">Eupholidoptera</tp:taxon-name-part></tp:taxon-name></italic> species of Crete and adjacent islands.</p></caption><table id="TID0E5BEM" rules="all"><tbody><tr><th rowspan="1" colspan="1">Species</th><th rowspan="1" colspan="1">Common name</th><th rowspan="1" colspan="1">IUCN RLA status*</th></tr><tr><td rowspan="1" colspan="1">
                  <italic>
                    <tp:taxon-name><tp:taxon-name-part taxon-name-part-type="genus" reg="Eupholidoptera">E.</tp:taxon-name-part><tp:taxon-name-part taxon-name-part-type="species" reg="annamariae">annamariae</tp:taxon-name-part></tp:taxon-name>
                  </italic>
                </td><td rowspan="1" colspan="1">Annamaria’s Marbled Bush-cricket</td><td rowspan="1" colspan="1">
                  <abbrev xmlns:xlink="http://www.w3.org/1999/xlink" xlink:title="Vulnerable" id="ABBRID0EY3KM" xlink:type="simple">VU</abbrev>
                </td></tr><tr><td rowspan="1" colspan="1">
                  <italic>
                    <tp:taxon-name><tp:taxon-name-part taxon-name-part-type="genus" reg="Eupholidoptera">E.</tp:taxon-name-part><tp:taxon-name-part taxon-name-part-type="species" reg="astyla">astyla</tp:taxon-name-part></tp:taxon-name>
                  </italic>
                </td><td rowspan="1" colspan="1">Mount Ida Marbled Bush-cricket</td><td rowspan="1" colspan="1">
                  <abbrev xmlns:xlink="http://www.w3.org/1999/xlink" xlink:title="Endangered" id="ABBRID0ET4KM" xlink:type="simple">EN</abbrev>
                </td></tr><tr><td rowspan="1" colspan="1">
                  <italic>
                    <tp:taxon-name><tp:taxon-name-part taxon-name-part-type="genus" reg="Eupholidoptera">E.</tp:taxon-name-part><tp:taxon-name-part taxon-name-part-type="species" reg="cretica">cretica</tp:taxon-name-part></tp:taxon-name>
                  </italic>
                </td><td rowspan="1" colspan="1">Cretan Marbled Bush-cricket</td><td rowspan="1" colspan="1">
                  <abbrev xmlns:xlink="http://www.w3.org/1999/xlink" xlink:title="Vulnerable" id="ABBRID0EO5KM" xlink:type="simple">VU</abbrev>
                </td></tr><tr><td rowspan="1" colspan="1">
                  <italic>
                    <tp:taxon-name><tp:taxon-name-part taxon-name-part-type="genus" reg="Eupholidoptera">E.</tp:taxon-name-part><tp:taxon-name-part taxon-name-part-type="species" reg="feri">feri</tp:taxon-name-part></tp:taxon-name>
                  </italic>
                </td><td rowspan="1" colspan="1">Fer’s Marbled Bush-cricket</td><td rowspan="1" colspan="1">
                  <abbrev xmlns:xlink="http://www.w3.org/1999/xlink" xlink:title="Critically Endangered" id="ABBRID0EJ6KM" xlink:type="simple">CR</abbrev>
                </td></tr><tr><td rowspan="1" colspan="1">
                  <italic>
                    <tp:taxon-name><tp:taxon-name-part taxon-name-part-type="genus" reg="Eupholidoptera">E.</tp:taxon-name-part><tp:taxon-name-part taxon-name-part-type="species" reg="forcipata">forcipata</tp:taxon-name-part></tp:taxon-name>
                  </italic>
                </td><td rowspan="1" colspan="1">Idi Marbled Bush-cricket</td><td rowspan="1" colspan="1">
                  <abbrev xmlns:xlink="http://www.w3.org/1999/xlink" xlink:title="Vulnerable" id="ABBRID0EEALM" xlink:type="simple">VU</abbrev>
                </td></tr><tr><td rowspan="1" colspan="1"><italic><tp:taxon-name><tp:taxon-name-part taxon-name-part-type="genus" reg="Eupholidoptera">E.</tp:taxon-name-part><tp:taxon-name-part taxon-name-part-type="species" reg="francisae">francisae</tp:taxon-name-part></tp:taxon-name></italic> sp. nov.</td><td rowspan="1" colspan="1">Francis’s Marbled Bush-cricket</td><td rowspan="1" colspan="1">Not Evaluated</td></tr><tr><td rowspan="1" colspan="1">
                  <italic>
                    <tp:taxon-name><tp:taxon-name-part taxon-name-part-type="genus" reg="Eupholidoptera">E.</tp:taxon-name-part><tp:taxon-name-part taxon-name-part-type="species" reg="gemellata">gemellata</tp:taxon-name-part></tp:taxon-name>
                  </italic>
                </td><td rowspan="1" colspan="1">Skaronero Marbled Bush-cricket</td><td rowspan="1" colspan="1">
                  <abbrev xmlns:xlink="http://www.w3.org/1999/xlink" xlink:title="Vulnerable" id="ABBRID0EVBLM" xlink:type="simple">VU</abbrev>
                </td></tr><tr><td rowspan="1" colspan="1">
                  <italic>
                    <tp:taxon-name><tp:taxon-name-part taxon-name-part-type="genus" reg="Eupholidoptera">E.</tp:taxon-name-part><tp:taxon-name-part taxon-name-part-type="species" reg="giuliae">giuliae</tp:taxon-name-part></tp:taxon-name>
                  </italic>
                </td><td rowspan="1" colspan="1">Giulia’s Marbled Bush-cricket</td><td rowspan="1" colspan="1">
                  <abbrev xmlns:xlink="http://www.w3.org/1999/xlink" xlink:title="Vulnerable" id="ABBRID0EQCLM" xlink:type="simple">VU</abbrev>
                </td></tr><tr><td rowspan="1" colspan="1">
                  <italic>
                    <tp:taxon-name><tp:taxon-name-part taxon-name-part-type="genus" reg="Eupholidoptera">E.</tp:taxon-name-part><tp:taxon-name-part taxon-name-part-type="species" reg="jacquelinae">jacquelinae</tp:taxon-name-part></tp:taxon-name>
                  </italic>
                </td><td rowspan="1" colspan="1">Jacqueline’s Marbled Bush-cricket</td><td rowspan="1" colspan="1">
                  <abbrev xmlns:xlink="http://www.w3.org/1999/xlink" xlink:title="Vulnerable" id="ABBRID0ELDLM" xlink:type="simple">VU</abbrev>
                </td></tr><tr><td rowspan="1" colspan="1">
                  <italic>
                    <tp:taxon-name><tp:taxon-name-part taxon-name-part-type="genus" reg="Eupholidoptera">E.</tp:taxon-name-part><tp:taxon-name-part taxon-name-part-type="species" reg="latens">latens</tp:taxon-name-part></tp:taxon-name>
                  </italic>
                </td><td rowspan="1" colspan="1">Hidden Marbled Bush-cricket</td><td rowspan="1" colspan="1">
                  <abbrev xmlns:xlink="http://www.w3.org/1999/xlink" xlink:title="Vulnerable" id="ABBRID0EGELM" xlink:type="simple">VU</abbrev>
                </td></tr><tr><td rowspan="1" colspan="1">
                  <italic>
                    <tp:taxon-name><tp:taxon-name-part taxon-name-part-type="genus" reg="Eupholidoptera">E.</tp:taxon-name-part><tp:taxon-name-part taxon-name-part-type="species" reg="mariannae">mariannae</tp:taxon-name-part></tp:taxon-name>
                  </italic>
                </td><td rowspan="1" colspan="1">Marianne’s Marbled Bush-cricket</td><td rowspan="1" colspan="1">
                  <abbrev xmlns:xlink="http://www.w3.org/1999/xlink" xlink:title="Vulnerable" id="ABBRID0EBFLM" xlink:type="simple">VU</abbrev>
                </td></tr><tr><td rowspan="1" colspan="1"><italic><tp:taxon-name><tp:taxon-name-part taxon-name-part-type="genus" reg="Eupholidoptera">E.</tp:taxon-name-part><tp:taxon-name-part taxon-name-part-type="species" reg="marietheresae">marietheresae</tp:taxon-name-part></tp:taxon-name></italic> sp. nov.</td><td rowspan="1" colspan="1">Marietherese’s Marbled Bush-cricket</td><td rowspan="1" colspan="1">Not Evaluated</td></tr><tr><td rowspan="1" colspan="1">
                  <italic>
                    <tp:taxon-name><tp:taxon-name-part taxon-name-part-type="genus" reg="Eupholidoptera">E.</tp:taxon-name-part><tp:taxon-name-part taxon-name-part-type="species" reg="pallipes">pallipes</tp:taxon-name-part></tp:taxon-name>
                  </italic>
                </td><td rowspan="1" colspan="1">Pale-legged Marbled Bush-cricket</td><td rowspan="1" colspan="1">
                  <abbrev xmlns:xlink="http://www.w3.org/1999/xlink" xlink:title="Vulnerable" id="ABBRID0ESGLM" xlink:type="simple">VU</abbrev>
                </td></tr><tr><td rowspan="1" colspan="1">
                  <italic>
                    <tp:taxon-name><tp:taxon-name-part taxon-name-part-type="genus" reg="Eupholidoptera">E.</tp:taxon-name-part><tp:taxon-name-part taxon-name-part-type="species" reg="smyrnensis">smyrnensis</tp:taxon-name-part></tp:taxon-name>
                  </italic>
                </td><td rowspan="1" colspan="1">Smyrna Marbled Bush-cricket</td><td rowspan="1" colspan="1">
                  <abbrev xmlns:xlink="http://www.w3.org/1999/xlink" xlink:title="Least Concern" id="ABBRID0ENHLM" xlink:type="simple">LC</abbrev>
                </td></tr></tbody></table><table-wrap-foot><fn><p><sup>*</sup>: <abbrev xmlns:xlink="http://www.w3.org/1999/xlink" xlink:title="Critically Endangered" id="ABBRID0EXHLM" xlink:type="simple">CR</abbrev> – Critically Endangered, <abbrev xmlns:xlink="http://www.w3.org/1999/xlink" xlink:title="Endangered" id="ABBRID0E2HLM" xlink:type="simple">EN</abbrev> – Endangered, <abbrev xmlns:xlink="http://www.w3.org/1999/xlink" xlink:title="Vulnerable" id="ABBRID0E6HLM" xlink:type="simple">VU</abbrev> – Vulnerable, <abbrev xmlns:xlink="http://www.w3.org/1999/xlink" xlink:title="Least Concern" id="ABBRID0EDILM" xlink:type="simple">LC</abbrev> – Least Concern.</p></fn></table-wrap-foot></table-wrap><supplementary-material xmlns:xlink="http://www.w3.org/1999/xlink" id="S1" position="float" orientation="portrait" xlink:type="simple"><object-id content-type="doi" xlink:type="simple">10.3897/zookeys.1151.97514.suppl1</object-id><object-id content-type="zenodo_dep_id" xlink:type="simple">7695048</object-id><object-id content-type="arpha" xlink:type="simple">4B14C92D-9D7B-5513-A6AE-EDF15D58D8AB</object-id><label>Supplementary material 1</label><caption><p>List of localities, specimens, and repositories of <italic><tp:taxon-name><tp:taxon-name-part taxon-name-part-type="genus" reg="Eupholidoptera">Eupholidoptera</tp:taxon-name-part></tp:taxon-name></italic> from Crete, Gavdos, Gavdopoula, and Andikithira</p></caption><statement content-type="dataType"><label>Data type</label><p>occurrence data (excel document)</p></statement><statement content-type="notes"><label>Explanation note</label><p>The table contains all published and unpublished localities, specimens collected and their repositories for all <italic><tp:taxon-name><tp:taxon-name-part taxon-name-part-type="genus" reg="Eupholidoptera">Eupholidoptera</tp:taxon-name-part></tp:taxon-name></italic> species from Crete and its satellite islands known to the authors.</p></statement><media xlink:href="zookeys-1151-067_article-97514__-s001.xlsx" mimetype="application" mime-subtype="vnd.openxmlformats-officedocument.spreadsheetml.sheet" position="float" orientation="portrait" xlink:type="simple" id="oo_817964.xlsx"><uri content-type="original_file" xlink:type="simple">https://binary.pensoft.net/file/817964</uri></media><permissions><license xlink:type="simple"><license-p>This dataset is made available under the Open Database License (http://opendatacommons.org/licenses/odbl/1.0/). The Open Database License (ODbL) is a license agreement intended to allow users to freely share, modify, and use this Dataset while maintaining this same freedom for others, provided that the original source and author(s) are credited.</license-p></license></permissions><attrib specific-use="authors">Luc Willemse, Jos Tilmans, Nefeli Kotitsa, Apostolos Trichas, Klaus-Gerhard Heller, Dragan Chobanov, Baudewijn Odé</attrib></supplementary-material><supplementary-material xmlns:xlink="http://www.w3.org/1999/xlink" id="S2" position="float" orientation="portrait" xlink:type="simple"><object-id content-type="doi" xlink:type="simple">10.3897/zookeys.1151.97514.suppl2</object-id><object-id content-type="zenodo_dep_id" xlink:type="simple">7695042</object-id><object-id content-type="arpha" xlink:type="simple">71DA3260-3098-5D6B-98B3-241EC1073721</object-id><label>Supplementary material 2</label><caption><p>Examined specimens</p></caption><statement content-type="dataType"><label>Data type</label><p>specimen studied (excel document)</p></statement><statement content-type="notes"><label>Explanation note</label><p>This table lists examined specimens with an indication of how they are stored (D: dry pinned; W: in alcohol), whether they have been measured (mm), photographed (image), sampled for DNA analysis (DNA), or audio recorded (audio). Abbreviations used: √: done; S: stacked images(s); F: field image from life specimen; H: habitus image from collection specimen; FC: trap. For more details of location and trap see Suppl. material <xref ref-type="supplementary-material" rid="S1">1</xref>. Specimens are arranged in alphabetical order of species and within species on region and location.</p></statement><media xlink:href="zookeys-1151-067_article-97514__-s002.xlsx" mimetype="application" mime-subtype="vnd.openxmlformats-officedocument.spreadsheetml.sheet" position="float" orientation="portrait" xlink:type="simple" id="oo_817965.xlsx"><uri content-type="original_file" xlink:type="simple">https://binary.pensoft.net/file/817965</uri></media><permissions><license xlink:type="simple"><license-p>This dataset is made available under the Open Database License (http://opendatacommons.org/licenses/odbl/1.0/). The Open Database License (ODbL) is a license agreement intended to allow users to freely share, modify, and use this Dataset while maintaining this same freedom for others, provided that the original source and author(s) are credited.</license-p></license></permissions><attrib specific-use="authors">Luc Willemse, Jos Tilmans, Nefeli Kotitsa, Apostolos Trichas, Klaus-Gerhard Heller, Dragan Chobanov, Baudewijn Odé</attrib></supplementary-material></tp:treatment-sec><ref-list><ref id="B42"><mixed-citation xmlns:xlink="http://www.w3.org/1999/xlink" xlink:type="simple"><person-group><name name-style="western"><surname>Nadig</surname><given-names>A</given-names></name></person-group> (<year>1985</year>) <article-title>Zur Orthopterenfauna Kretas mit Beschreibung einer neuen Art: <italic><tp:taxon-name><tp:taxon-name-part taxon-name-part-type="genus">Eupholidoptera</tp:taxon-name-part><tp:taxon-name-part taxon-name-part-type="species">annamariae</tp:taxon-name-part></tp:taxon-name></italic> spec. nova.</article-title><source>Mitteilungen der schweizerischen Entomologischen Gesellschaft</source><volume>58</volume>: <fpage>325</fpage>–<lpage>335</lpage>.</mixed-citation></ref><ref id="B12"><mixed-citation xmlns:xlink="http://www.w3.org/1999/xlink" xlink:type="simple"><person-group><name name-style="western"><surname>Çiplak</surname><given-names>B</given-names></name><name name-style="western"><surname>Heller</surname><given-names>K-G</given-names></name><name name-style="western"><surname>Willemse</surname><given-names>F</given-names></name></person-group> (<year>2009</year>) <article-title>Review of the genus <italic><tp:taxon-name><tp:taxon-name-part taxon-name-part-type="genus">Eupholidoptera</tp:taxon-name-part></tp:taxon-name></italic> (<tp:taxon-name><tp:taxon-name-part taxon-name-part-type="order">Orthoptera</tp:taxon-name-part></tp:taxon-name>, <tp:taxon-name><tp:taxon-name-part taxon-name-part-type="family">Tettigoniidae</tp:taxon-name-part></tp:taxon-name>): Different genitalia, uniform song.</article-title><source>Zootaxa</source><volume>2156</volume>(<issue>1</issue>): <fpage>1</fpage>–<lpage>77</lpage>. <ext-link xlink:href="10.11646/zootaxa.2156.1.1" ext-link-type="doi" xlink:type="simple">https://doi.org/10.11646/zootaxa.2156.1.1</ext-link></mixed-citation></ref><ref id="B51"><mixed-citation xmlns:xlink="http://www.w3.org/1999/xlink" xlink:type="simple"><person-group><name name-style="western"><surname>Ramme</surname><given-names>W</given-names></name></person-group> (<year>1927</year>) <article-title>Die Dermapteren und Orthopteren Siziliens und Kretas.</article-title><source>Eos</source><volume>3</volume>: <fpage>111</fpage>–<lpage>200</lpage>.</mixed-citation></ref><ref id="B52"><mixed-citation xmlns:xlink="http://www.w3.org/1999/xlink" xlink:type="simple"><person-group><name name-style="western"><surname>Ramme</surname><given-names>W</given-names></name></person-group> (<year>1951</year>) <article-title>Zur Systematik, Faunistik und Biologie der Orthopteren von Südost-Europa und Vorderasien.</article-title><source>Mitteilungen aus dem Zoologischen Museum in Berlin</source><volume>27</volume>(<issue>1950</issue>): <fpage>1</fpage>–<lpage>431</lpage>. <ext-link xlink:href="10.1002/mmnz.4830270108" ext-link-type="doi" xlink:type="simple">https://doi.org/10.1002/mmnz.4830270108</ext-link></mixed-citation></ref><ref id="B76"><mixed-citation xmlns:xlink="http://www.w3.org/1999/xlink" xlink:type="simple"><person-group><name name-style="western"><surname>Willemse</surname><given-names>F</given-names></name><name name-style="western"><surname>Heller</surname><given-names>K-G</given-names></name></person-group> (<year>2001</year>) <article-title>Two new species of <italic><tp:taxon-name><tp:taxon-name-part taxon-name-part-type="genus">Eupholidoptera</tp:taxon-name-part></tp:taxon-name></italic> Maran (<tp:taxon-name><tp:taxon-name-part taxon-name-part-type="order">Orthoptera</tp:taxon-name-part></tp:taxon-name>, <tp:taxon-name><tp:taxon-name-part taxon-name-part-type="family">Tettigoniidae</tp:taxon-name-part></tp:taxon-name>) from Crete with a checklist and key to the species.</article-title><source>Tijdschrift voor Entomologie</source><volume>144</volume>(<issue>2</issue>): <fpage>329</fpage>–<lpage>343</lpage>. <ext-link xlink:href="10.1163/22119434-900000092" ext-link-type="doi" xlink:type="simple">https://doi.org/10.1163/22119434-900000092</ext-link></mixed-citation></ref><ref id="B77"><mixed-citation xmlns:xlink="http://www.w3.org/1999/xlink" xlink:type="simple"><person-group><name name-style="western"><surname>Willemse</surname><given-names>F</given-names></name><name name-style="western"><surname>Kruseman</surname><given-names>G</given-names></name></person-group> (<year>1976</year>) <article-title><tp:taxon-name><tp:taxon-name-part taxon-name-part-type="superfamily">Orthopteroidea</tp:taxon-name-part></tp:taxon-name> of Crete.</article-title><source>Tijdschrift voor Entomologie</source><volume>119</volume>: <fpage>123</fpage>–<lpage>164</lpage>.</mixed-citation></ref><ref id="B40"><mixed-citation xmlns:xlink="http://www.w3.org/1999/xlink" xlink:type="simple"><person-group><name name-style="western"><surname>Massa</surname><given-names>B</given-names></name></person-group> (<year>1999</year>) Ortotteri dell’ area Mediterranea e delle isole Azorre nuovi e poco noti (<tp:taxon-name><tp:taxon-name-part taxon-name-part-type="class">Insecta</tp:taxon-name-part></tp:taxon-name>). Atti dell’ Academia Roveretana degli Agiati 249 ser. 7, 9B: 57–90.</mixed-citation></ref><ref id="B64"><mixed-citation xmlns:xlink="http://www.w3.org/1999/xlink" xlink:type="simple"><person-group><name name-style="western"><surname>Tilmans</surname><given-names>J</given-names></name></person-group> (<year>2002</year>) <italic><tp:taxon-name><tp:taxon-name-part taxon-name-part-type="genus">Eupholidoptera</tp:taxon-name-part><tp:taxon-name-part taxon-name-part-type="species">jacquelinae</tp:taxon-name-part></tp:taxon-name></italic> spec. nov. from the Greek island of Gavdos, south of Crete (<tp:taxon-name><tp:taxon-name-part taxon-name-part-type="order">Orthoptera</tp:taxon-name-part></tp:taxon-name>: <tp:taxon-name><tp:taxon-name-part taxon-name-part-type="family">Tettigoniidae</tp:taxon-name-part></tp:taxon-name>). Journal of <tp:taxon-name><tp:taxon-name-part taxon-name-part-type="order">Orthoptera</tp:taxon-name-part></tp:taxon-name> Research 11(2): 157–161. <ext-link xlink:href="10.1665/1082-6467(2002)011%5B0157:EJSNFT%5D2.0.CO;2" ext-link-type="doi" xlink:type="simple">https://doi.org/10.1665/1082-6467(2002)011[0157:EJSNFT]2.0.CO;2</ext-link></mixed-citation></ref><ref id="B44"><mixed-citation xmlns:xlink="http://www.w3.org/1999/xlink" xlink:type="simple"><person-group><name name-style="western"><surname>Odé</surname><given-names>B</given-names></name></person-group> (<year>2014</year>) <italic><tp:taxon-name><tp:taxon-name-part taxon-name-part-type="genus">Eupholidoptera</tp:taxon-name-part></tp:taxon-name></italic> sp. <ext-link xlink:href="https://observation.org/waarneming/view/85039950" ext-link-type="uri" xlink:type="simple">https://observation.org/waarneming/view/85039950</ext-link></mixed-citation></ref></ref-list></tp:taxon-treatment>
