# Supplementary material for: ﻿A review of Eupholidoptera (Orthoptera, Tettigoniidae) from Crete, Gavdos, Gavdopoula, and Andikithira
Source: Zookeys. 2023 Mar 1;1151:67–158. doi: 10.3897/zookeys.1151.97514 (PMC10207466; doi:10.3897/zookeys.1151.97514)
Supplement: XML Treatment for Eupholidoptera giuliae [file zookeys.1151.97514-treatment8.xml]

<!DOCTYPE tp:taxon-treatment
  PUBLIC "-//TaxonX//DTD Taxonomic Treatment Publishing DTD v0 20100105//EN" "tax-treatment-NSO.dtd">
<tp:taxon-treatment xmlns:tp="http://www.plazi.org/taxpub"><tp:treatment-meta><kwd-group><label>Taxon classification</label><kwd>
                <named-content content-type="kingdom">Animalia</named-content>
              </kwd><kwd>
                <named-content content-type="order">Orthoptera</named-content>
              </kwd><kwd>
                <named-content content-type="family">Tettigoniidae</named-content>
              </kwd></kwd-group><mixed-citation publication-type="journal"><person-group><name><surname>Willemse</surname><given-names>Luc</given-names></name><name><surname>Tilmans</surname><given-names>Jos</given-names></name><name><surname>Kotitsa</surname><given-names>Nefeli</given-names></name><name><surname>Trichas</surname><given-names>Apostolos</given-names></name><name><surname>Heller</surname><given-names>Klaus-Gerhard</given-names></name><name><surname>Chobanov</surname><given-names>Dragan</given-names></name><name><surname>Odé</surname><given-names>Baudewijn</given-names></name></person-group><article-title>﻿A review of <italic><tp:taxon-name><tp:taxon-name-part taxon-name-part-type="genus" reg="Eupholidoptera">Eupholidoptera</tp:taxon-name-part></tp:taxon-name></italic> (<tp:taxon-name><tp:taxon-name-part taxon-name-part-type="order">Orthoptera</tp:taxon-name-part></tp:taxon-name>, <tp:taxon-name><tp:taxon-name-part taxon-name-part-type="family">Tettigoniidae</tp:taxon-name-part></tp:taxon-name>) from Crete, Gavdos, Gavdopoula, and Andikithira</article-title><source>Zookeys</source><day>01</day><month>03</month><year>2023</year><volume>1151</volume><fpage>67</fpage><lpage>158</lpage><pub-id pub-id-type="doi">10.3897/zookeys.1151.97514</pub-id></mixed-citation></tp:treatment-meta><tp:nomenclature><label>﻿</label><tp:taxon-name>
              <object-id xmlns:xlink="http://www.w3.org/1999/xlink" content-type="arpha" xlink:type="simple">EF64048A-9EA1-5F42-A17D-55AA260C3466</object-id>
              <tp:taxon-name-part taxon-name-part-type="genus" reg="Eupholidoptera">Eupholidoptera</tp:taxon-name-part>
              <tp:taxon-name-part taxon-name-part-type="species" reg="giuliae">giuliae</tp:taxon-name-part>
            </tp:taxon-name><tp:taxon-authority>Massa, 1999</tp:taxon-authority><xref ref-type="fig" rid="F5">Figs 16</xref><xref ref-type="fig" rid="F6">, 30</xref><xref ref-type="fig" rid="F7">, 44</xref><xref ref-type="fig" rid="F8">, 58</xref><xref ref-type="fig" rid="F10">, 74</xref><xref ref-type="fig" rid="F11">, 88</xref><xref ref-type="fig" rid="F12">, 102</xref><xref ref-type="fig" rid="F13">, 116</xref><xref ref-type="fig" rid="F14">, 131</xref><xref ref-type="fig" rid="F15">, 145</xref><xref ref-type="fig" rid="F16">, 159</xref><xref ref-type="fig" rid="F17">, 173</xref><xref ref-type="fig" rid="F18">, 188</xref><xref ref-type="fig" rid="F19">, 204</xref><xref ref-type="fig" rid="F23">, 220–223</xref><xref ref-type="fig" rid="F27">, 247</xref><xref ref-type="fig" rid="F27">, 248</xref><xref ref-type="fig" rid="F28">, 254</xref><xref ref-type="fig" rid="F29">, 256</xref><xref ref-type="fig" rid="F30">, 257</xref><xref ref-type="fig" rid="F31">, 258</xref><xref ref-type="fig" rid="F32">, 259</xref><xref ref-type="table" rid="T1">, Tables 1</xref><xref ref-type="table" rid="T2">, 2</xref><xref ref-type="table" rid="T5">, 5</xref><xref ref-type="table" rid="T6">, 6</xref><xref ref-type="table" rid="T7">, 7</xref><xref ref-type="table" rid="T8">, 8</xref><xref ref-type="table" rid="T9">, 9</xref><xref ref-type="table" rid="T10">, 10</xref><xref ref-type="supplementary-material" rid="S1">, Suppl. material 1</xref><xref ref-type="supplementary-material" rid="S2">, 2</xref><xref ref-type="supplementary-material" rid="S3">, 3</xref><xref ref-type="supplementary-material" rid="S4">, 4</xref><tp:nomenclature-citation-list><tp:nomenclature-citation><tp:taxon-name>
                  <tp:taxon-name-part taxon-name-part-type="genus" reg="Eupholidoptera">Eupholidoptera</tp:taxon-name-part>
                  <tp:taxon-name-part taxon-name-part-type="species" reg="giuliae">giuliae</tp:taxon-name-part>
                </tp:taxon-name><comment>Massa, 1999: 72.</comment></tp:nomenclature-citation><tp:nomenclature-citation><tp:taxon-name>
                  <tp:taxon-name-part taxon-name-part-type="genus" reg="Eupholidoptera"/>
                  <tp:taxon-name-part taxon-name-part-type="species" reg="giuliae"/>
                </tp:taxon-name><comment>Morphological description. <xref ref-type="bibr" rid="B40">Massa 1999</xref>: 72–75; <xref ref-type="bibr" rid="B76">Willemse and Heller 2001</xref>: figs 8, 16, 23, 30, 45. </comment></tp:nomenclature-citation></tp:nomenclature-citation-list></tp:nomenclature><tp:treatment-sec sec-type="Examined specimens" id="SECID0EYKDM"><title>Examined specimens.</title><p>2 ♂, 1♀ (<bold>paratypes</bold>); 52 ♂, 30 ♀ (for details see Suppl. material <xref ref-type="supplementary-material" rid="S2">2</xref>).</p></tp:treatment-sec><tp:treatment-sec sec-type="Diagnostic features" id="SECID0EELDM"><title>Diagnostic features.</title><p>Frontal part of head (Fig. <xref ref-type="fig" rid="F5">16</xref>) pale with black dots; frontal half of pronotal disc (Fig. <xref ref-type="fig" rid="F6">30</xref>) with extensive central black patch not reaching sides, border with pale rear half diffuse or distinct V-shaped. Male (Fig. <xref ref-type="fig" rid="F27">247</xref>) – stridulatory file with 106 teeth (including proximal and distal ones), density of teeth in middle two thirds of the file 23 teeth per mm; anal tergite (Figs <xref ref-type="fig" rid="F10">74</xref>, <xref ref-type="fig" rid="F11">88</xref>, <xref ref-type="fig" rid="F12">102</xref>) wide, centrally depressed, distally bend downward forming two pointed lobes pointing downward and slightly outward separated by wide excision; cerci (Figs <xref ref-type="fig" rid="F13">116</xref>, <xref ref-type="fig" rid="F14">131</xref>) unarmed, 5–6× longer than wide, basal half cylindrical, apical half conical almost straight to slightly curved inward, in profile straight; subgenital plate (Figs <xref ref-type="fig" rid="F15">145</xref>, <xref ref-type="fig" rid="F16">159</xref>) wider than long, widest in proximal third, sides rimmed in proximal half, in profile upturned, pointing upward, tip apical lobes rounded, spineless, at inner side emarginate with V-shaped excision along one seventh of length; styli (Fig. <xref ref-type="fig" rid="F17">173</xref>) minute, square to circular, as long as wide, inserted at internal margin of apical lobes proximal of tip, pointing inward to slightly downward; titillator (Figs <xref ref-type="fig" rid="F18">188</xref>, <xref ref-type="fig" rid="F19">204</xref>) symmetrical, apical arms proximally fused, halfway to two thirds diverging into two parallel or divergent, smooth hooks, in profile basal half distinctly wider than in ventral or dorsal view, halfway recurved, forming wide angle with beak-like evenly, weakly curved spines. Female (Fig. <xref ref-type="fig" rid="F27">248</xref>) – subgenital plate (Figs <xref ref-type="fig" rid="F7">44</xref>, <xref ref-type="fig" rid="F8">58</xref>) generally as long as wide, widest in proximal third, proximally with two distinct, dark-coloured concavities separated by a median ridge, tip apical lobes acute, rounded, separated by slit-like medial excision along one third to half the length, in profile triangular, ventrally and in proximal upper corner depressed.</p></tp:treatment-sec><tp:treatment-sec sec-type="description" id="SECID0EKNDM"><title>Measurements.</title><p>See Tables <xref ref-type="table" rid="T6">6</xref>, <xref ref-type="table" rid="T7">7</xref>.</p></tp:treatment-sec><tp:treatment-sec sec-type="Bioacoustics" id="SECID0EYNDM"><title>Bioacoustics.</title><p>Based upon the sound recordings of 5 specimens (50 syllables measured), the song of <italic><tp:taxon-name><tp:taxon-name-part taxon-name-part-type="genus" reg="Eupholidoptera">E.</tp:taxon-name-part><tp:taxon-name-part taxon-name-part-type="species" reg="giuliae">giuliae</tp:taxon-name-part></tp:taxon-name></italic> – as in all species of <italic><tp:taxon-name><tp:taxon-name-part taxon-name-part-type="genus" reg="Eupholidoptera">Eupholidoptera</tp:taxon-name-part></tp:taxon-name></italic> – consists of isolated syllables produced in long series with the opening hemisyllable much shorter and weaker than the closing hemisyllable. In <italic><tp:taxon-name><tp:taxon-name-part taxon-name-part-type="genus" reg="Eupholidoptera">E.</tp:taxon-name-part><tp:taxon-name-part taxon-name-part-type="species" reg="giuliae">giuliae</tp:taxon-name-part></tp:taxon-name></italic>, the syllable duration is ~ 199 ms, with a syllable rate up to ~ 1/s. There are no published descriptions of the song of this species. The song may most likely be confused with the other species of <italic><tp:taxon-name><tp:taxon-name-part taxon-name-part-type="genus" reg="Eupholidoptera">Eupholidoptera</tp:taxon-name-part></tp:taxon-name></italic> in Crete, except <italic><tp:taxon-name><tp:taxon-name-part taxon-name-part-type="genus" reg="Eupholidoptera">E.</tp:taxon-name-part><tp:taxon-name-part taxon-name-part-type="species" reg="smyrnensis">smyrnensis</tp:taxon-name-part></tp:taxon-name></italic> and <italic><tp:taxon-name><tp:taxon-name-part taxon-name-part-type="genus" reg="Eupholidoptera">E.</tp:taxon-name-part><tp:taxon-name-part taxon-name-part-type="species" reg="forcipata">forcipata</tp:taxon-name-part></tp:taxon-name></italic>. For details of sound recordings of <italic><tp:taxon-name><tp:taxon-name-part taxon-name-part-type="genus" reg="Eupholidoptera">Eupholidoptera</tp:taxon-name-part><tp:taxon-name-part taxon-name-part-type="species" reg="giuliae">giuliae</tp:taxon-name-part></tp:taxon-name></italic> see Suppl. material <xref ref-type="supplementary-material" rid="S3">3</xref>.</p></tp:treatment-sec><tp:treatment-sec sec-type="variation" id="SECID0EHQDM"><title>Variation.</title><p>Along the south coast and more to the northeast up toward the town of Rethimno males show little variation in cerci, anal tergite, subgenital plate or titillator. Styli are small, mostly pointing inward but in some specimens somewhat downward. In the titillator the two apical arms are mostly divergent but sometimes almost parallel and close to each other. It is unclear whether such variation is structural, the result of the drying up process after killing or the age of the specimen in number of days after the final moult. Toward the northwest, in the municipalities of Chania and Apokoronas, male subgenital plates (Fig. <xref ref-type="fig" rid="F23">220</xref>) are longer than wide with long styli pointing downward (Fig. <xref ref-type="fig" rid="F23">221</xref>) resembling the subgenital plate in <italic><tp:taxon-name><tp:taxon-name-part taxon-name-part-type="genus" reg="Eupholidoptera">E.</tp:taxon-name-part><tp:taxon-name-part taxon-name-part-type="species" reg="latens">latens</tp:taxon-name-part></tp:taxon-name></italic>. A unique feature found in males from this area are the teeth bordering the medial excision in the hind margin of the anal tergite (Fig. <xref ref-type="fig" rid="F23">222</xref>) which are distinctly longer than in other areas. Notwithstanding differences in the subgenital plate and anal tergite, populations from Chania and Apokoronas have been assigned to <italic><tp:taxon-name><tp:taxon-name-part taxon-name-part-type="genus" reg="Eupholidoptera">E.</tp:taxon-name-part><tp:taxon-name-part taxon-name-part-type="species" reg="giuliae">giuliae</tp:taxon-name-part></tp:taxon-name></italic> because the titillator with its slender apical arms and long apical hooks (Fig. <xref ref-type="fig" rid="F23">223</xref>) perfectly fits this species. The morphological variation in <italic><tp:taxon-name><tp:taxon-name-part taxon-name-part-type="genus" reg="Eupholidoptera">E.</tp:taxon-name-part><tp:taxon-name-part taxon-name-part-type="species" reg="giuliae">giuliae</tp:taxon-name-part></tp:taxon-name></italic>, its geographical pattern and links to <italic><tp:taxon-name><tp:taxon-name-part taxon-name-part-type="genus" reg="Eupholidoptera">E.</tp:taxon-name-part><tp:taxon-name-part taxon-name-part-type="species" reg="latens">latens</tp:taxon-name-part></tp:taxon-name></italic>, are further elaborated in the discussion.</p></tp:treatment-sec><tp:treatment-sec sec-type="Differential diagnosis" id="SECID0EJSDM"><title>Differential diagnosis.</title><p>Males differ from congenerics in the wide, upturned, spineless subgenital plate (Figs <xref ref-type="fig" rid="F15">145</xref>, <xref ref-type="fig" rid="F16">159</xref>) with styli (Fig. <xref ref-type="fig" rid="F17">173</xref>) inserted at the inner margin of apical lobes pointing inward to slightly downward, in the anal tergite (Figs <xref ref-type="fig" rid="F10">74</xref>, <xref ref-type="fig" rid="F11">88</xref>, <xref ref-type="fig" rid="F12">102</xref>) medially bent downward forming two widely separated lobes with tips pointing downward and slightly outward, in the slender, weakly inward bent, unarmed cerci (Figs <xref ref-type="fig" rid="F13">116</xref>, <xref ref-type="fig" rid="F14">131</xref>) and in the stout apical arms of the titillator (Figs <xref ref-type="fig" rid="F18">188</xref>, <xref ref-type="fig" rid="F19">204</xref>), fused in basal half, separated into two strong, long, parallel to diverging curved hooks. Females differ in the elongated subgenital plate (Figs <xref ref-type="fig" rid="F7">44</xref>, <xref ref-type="fig" rid="F8">58</xref>), proximally with two distinct concavities, apical lobes with slit-like excision along one third to half the length. In colouration, the amount of black shown by <italic><tp:taxon-name><tp:taxon-name-part taxon-name-part-type="genus" reg="Eupholidoptera">E.</tp:taxon-name-part><tp:taxon-name-part taxon-name-part-type="species" reg="giuliae">giuliae</tp:taxon-name-part></tp:taxon-name></italic> is intermediate between overall pale coloured species such as <italic><tp:taxon-name><tp:taxon-name-part taxon-name-part-type="genus" reg="Eupholidoptera">E.</tp:taxon-name-part><tp:taxon-name-part taxon-name-part-type="species" reg="cretica">cretica</tp:taxon-name-part></tp:taxon-name></italic>, <italic><tp:taxon-name><tp:taxon-name-part taxon-name-part-type="genus" reg="Eupholidoptera">E.</tp:taxon-name-part><tp:taxon-name-part taxon-name-part-type="species" reg="jacquelinae">jacquelinae</tp:taxon-name-part></tp:taxon-name></italic> and <italic><tp:taxon-name><tp:taxon-name-part taxon-name-part-type="genus" reg="Eupholidoptera">E.</tp:taxon-name-part><tp:taxon-name-part taxon-name-part-type="species" reg="smyrnensis">smyrnensis</tp:taxon-name-part></tp:taxon-name></italic> and dark coloured species like <italic><tp:taxon-name><tp:taxon-name-part taxon-name-part-type="genus" reg="Eupholidoptera">E.</tp:taxon-name-part><tp:taxon-name-part taxon-name-part-type="species" reg="annamariae">annamariae</tp:taxon-name-part></tp:taxon-name></italic>, <italic><tp:taxon-name><tp:taxon-name-part taxon-name-part-type="genus" reg="Eupholidoptera">E.</tp:taxon-name-part><tp:taxon-name-part taxon-name-part-type="species" reg="astyla">astyla</tp:taxon-name-part></tp:taxon-name></italic>, or <italic><tp:taxon-name><tp:taxon-name-part taxon-name-part-type="genus" reg="Eupholidoptera">E.</tp:taxon-name-part><tp:taxon-name-part taxon-name-part-type="species" reg="mariannae">mariannae</tp:taxon-name-part></tp:taxon-name></italic>. For more details differentiating <italic><tp:taxon-name><tp:taxon-name-part taxon-name-part-type="genus" reg="Eupholidoptera">E.</tp:taxon-name-part><tp:taxon-name-part taxon-name-part-type="species" reg="giuliae">giuliae</tp:taxon-name-part></tp:taxon-name></italic> from other Cretan <italic><tp:taxon-name><tp:taxon-name-part taxon-name-part-type="genus" reg="Eupholidoptera">Eupholidoptera</tp:taxon-name-part></tp:taxon-name></italic>, see Table <xref ref-type="table" rid="T5">5</xref>.</p><fig id="F23" position="float" orientation="portrait"><object-id xmlns:xlink="http://www.w3.org/1999/xlink" content-type="doi" xlink:type="simple">10.3897/zookeys.1151.97514.figures220-223</object-id><object-id xmlns:xlink="http://www.w3.org/1999/xlink" content-type="arpha" xlink:type="simple">A4AD4AA0-7BBD-5F10-8877-EC1A31259B8F</object-id><label>Figures 220–223.</label><caption><p>Male terminalia <italic><tp:taxon-name><tp:taxon-name-part taxon-name-part-type="genus" reg="Eupholidoptera">Eupholidoptera</tp:taxon-name-part><tp:taxon-name-part taxon-name-part-type="species" reg="giuliae">giuliae</tp:taxon-name-part></tp:taxon-name></italic> complex <bold>220</bold> subgenital plate in ventral view Drapanos <named-content xmlns:xlink="http://www.w3.org/1999/xlink" content-type="dwc:institutional_code" xlink:title="Naturalis Biodiversity Center, Leiden, The Netherlands" xlink:href="http://grbio.org/institution/national-museum-natural-history-naturalis" xlink:type="simple">RMNH</named-content>.5086980 <bold>221</bold> styli in lateral view Skloka CT2019.022.01 <bold>222</bold> anal tergite in caudal view Skloka CT2019.022.01 <bold>223</bold> titillator in lateral view Skloka CT2019.022.01 Scale bars: 1 mm.</p></caption><graphic xmlns:xlink="http://www.w3.org/1999/xlink" xlink:href="zookeys-1151-067_article-97514__-g023.jpg" position="float" orientation="portrait" xlink:type="simple" id="oo_817953.jpg"><uri content-type="original_file" xlink:type="simple">https://binary.pensoft.net/fig/817953</uri></graphic></fig></tp:treatment-sec><tp:treatment-sec sec-type="distribution" id="SECID0EKYDM"><title>Distribution.</title><p>The species was described from Chora Sfakion and a site 2.5 km east of Argoules along the southwestern coast of Crete (<xref ref-type="bibr" rid="B40">Massa 1999</xref>; <xref ref-type="bibr" rid="B12">Çiplak et al. 2009</xref>). Additional data gathered over the past years indicate that <italic><tp:taxon-name><tp:taxon-name-part taxon-name-part-type="genus" reg="Eupholidoptera">E.</tp:taxon-name-part><tp:taxon-name-part taxon-name-part-type="species" reg="giuliae">giuliae</tp:taxon-name-part></tp:taxon-name></italic> occurs from the eastern part of the Chania regional unit to the western part of the Rethimno regional unit not only along the southern coast but across the island up to the northern coast (Fig. <xref ref-type="fig" rid="F28">254</xref>). The westernmost find of <italic><tp:taxon-name><tp:taxon-name-part taxon-name-part-type="genus" reg="Eupholidoptera">E.</tp:taxon-name-part><tp:taxon-name-part taxon-name-part-type="species" reg="giuliae">giuliae</tp:taxon-name-part></tp:taxon-name></italic> just south of Chania town is quite close to the easternmost find of <italic><tp:taxon-name><tp:taxon-name-part taxon-name-part-type="genus" reg="Eupholidoptera">E.</tp:taxon-name-part><tp:taxon-name-part taxon-name-part-type="species" reg="latens">latens</tp:taxon-name-part></tp:taxon-name></italic> from Lakki. For a complete list of localities, specimens and repositories see Suppl. material <xref ref-type="supplementary-material" rid="S1">1</xref>.</p></tp:treatment-sec><tp:treatment-sec sec-type="habitat" id="SECID0EB1DM"><title>Habitat.</title><p>Based on current data <italic><tp:taxon-name><tp:taxon-name-part taxon-name-part-type="genus" reg="Eupholidoptera">E.</tp:taxon-name-part><tp:taxon-name-part taxon-name-part-type="species" reg="giuliae">giuliae</tp:taxon-name-part></tp:taxon-name></italic> is a lowland species occurring from sea level up to some 500 m. It has been found in a variety of habitats ranging from very dry phrygana covered hills and <italic><tp:taxon-name><tp:taxon-name-part taxon-name-part-type="genus" reg="Quercus">Quercus</tp:taxon-name-part></tp:taxon-name></italic> forest, to rather wet lush vegetations including ferns.</p></tp:treatment-sec><tp:treatment-sec sec-type="phenology" id="SECID0EZ1DM"><title>Phenology.</title><p>Adults of this species have been collected by hand from 10 May to 24 June. This is also the period during which most pitfall catches were made but at least in one instance <italic><tp:taxon-name><tp:taxon-name-part taxon-name-part-type="genus" reg="Eupholidoptera">E.</tp:taxon-name-part><tp:taxon-name-part taxon-name-part-type="species" reg="giuliae">giuliae</tp:taxon-name-part></tp:taxon-name></italic> adults were caught in a trap that had been set 20 August. This indicates that although adults may appear early in the season and may be most numerous in June, they can still be found until late August.</p></tp:treatment-sec><tp:treatment-sec><!--Section generated to contain objects referenced in tp:taxon-treatment.--><fig id="F5" position="float" orientation="portrait"><object-id xmlns:xlink="http://www.w3.org/1999/xlink" content-type="doi" xlink:type="simple">10.3897/zookeys.1151.97514.figures11-24</object-id><object-id xmlns:xlink="http://www.w3.org/1999/xlink" content-type="arpha" xlink:type="simple">1128C165-79FD-5AAF-AC94-08F0D5140AE2</object-id><label>Figures 11–24.</label><caption><p>Colour pattern of head, frontal view <bold>11</bold><italic><tp:taxon-name><tp:taxon-name-part taxon-name-part-type="genus" reg="Eupholidoptera">Eupholidoptera</tp:taxon-name-part><tp:taxon-name-part taxon-name-part-type="species" reg="smyrnensis">smyrnensis</tp:taxon-name-part></tp:taxon-name></italic> ♀ Makrigiannis RMNH5014918 <bold>12</bold><italic><tp:taxon-name><tp:taxon-name-part taxon-name-part-type="genus" reg="Eupholidoptera">Eupholidoptera</tp:taxon-name-part><tp:taxon-name-part taxon-name-part-type="species" reg="gemellata">gemellata</tp:taxon-name-part></tp:taxon-name></italic> ♂ Mt. Idhi <named-content xmlns:xlink="http://www.w3.org/1999/xlink" content-type="dwc:institutional_code" xlink:title="Naturalis Biodiversity Center, Leiden, The Netherlands" xlink:href="http://grbio.org/institution/national-museum-natural-history-naturalis" xlink:type="simple">RMNH</named-content>.INS1141843 <bold>13</bold><italic><tp:taxon-name><tp:taxon-name-part taxon-name-part-type="genus" reg="Eupholidoptera">Eupholidoptera</tp:taxon-name-part><tp:taxon-name-part taxon-name-part-type="species" reg="pallipes">pallipes</tp:taxon-name-part></tp:taxon-name></italic> ♂ paratype Mt. Lefka <named-content xmlns:xlink="http://www.w3.org/1999/xlink" content-type="dwc:institutional_code" xlink:title="Naturalis Biodiversity Center, Leiden, The Netherlands" xlink:href="http://grbio.org/institution/national-museum-natural-history-naturalis" xlink:type="simple">RMNH</named-content>.INS1105313 <bold>14</bold><italic><tp:taxon-name><tp:taxon-name-part taxon-name-part-type="genus" reg="Eupholidoptera">Eupholidoptera</tp:taxon-name-part><tp:taxon-name-part taxon-name-part-type="species" reg="cretica">cretica</tp:taxon-name-part></tp:taxon-name></italic> ♂ Mt. Lefka, Omalos <named-content xmlns:xlink="http://www.w3.org/1999/xlink" content-type="dwc:institutional_code" xlink:title="Naturalis Biodiversity Center, Leiden, The Netherlands" xlink:href="http://grbio.org/institution/national-museum-natural-history-naturalis" xlink:type="simple">RMNH</named-content>.INS114838 <bold>15</bold><italic><tp:taxon-name><tp:taxon-name-part taxon-name-part-type="genus" reg="Eupholidoptera">Eupholidoptera</tp:taxon-name-part><tp:taxon-name-part taxon-name-part-type="species" reg="latens">latens</tp:taxon-name-part></tp:taxon-name></italic> ♀ Mt. Lefka, Kalergi CT1987.047.04 <bold>16</bold><italic><tp:taxon-name><tp:taxon-name-part taxon-name-part-type="genus" reg="Eupholidoptera">Eupholidoptera</tp:taxon-name-part><tp:taxon-name-part taxon-name-part-type="species" reg="giuliae">giuliae</tp:taxon-name-part></tp:taxon-name></italic> ♂ Argoules CT1995.011.18 <bold>17</bold><italic><tp:taxon-name><tp:taxon-name-part taxon-name-part-type="genus" reg="Eupholidoptera">Eupholidoptera</tp:taxon-name-part><tp:taxon-name-part taxon-name-part-type="species" reg="francisae">francisae</tp:taxon-name-part></tp:taxon-name></italic> sp. nov. ♀ allotype Andikithira <abbrev xmlns:xlink="http://www.w3.org/1999/xlink" xlink:title="collection Jos Tilmans, Wassenberg-Rothenbach, Germany" id="ABBRID0EJSAI" xlink:type="simple">CT</abbrev> 2002.004.11 <bold>18</bold><italic><tp:taxon-name><tp:taxon-name-part taxon-name-part-type="genus" reg="Eupholidoptera">Eupholidoptera</tp:taxon-name-part><tp:taxon-name-part taxon-name-part-type="species" reg="annamariae">annamariae</tp:taxon-name-part></tp:taxon-name></italic> ♀ Kato Zakros CT1995.020.03 <bold>19</bold><italic><tp:taxon-name><tp:taxon-name-part taxon-name-part-type="genus" reg="Eupholidoptera">Eupholidoptera</tp:taxon-name-part><tp:taxon-name-part taxon-name-part-type="species" reg="astyla">astyla</tp:taxon-name-part></tp:taxon-name></italic> ♀ Ano Viannos CT1987.024.03 <bold>20</bold><italic><tp:taxon-name><tp:taxon-name-part taxon-name-part-type="genus" reg="Eupholidoptera">Eupholidoptera</tp:taxon-name-part><tp:taxon-name-part taxon-name-part-type="species" reg="feri">feri</tp:taxon-name-part></tp:taxon-name></italic> ♂ holotype Mt. Dikti, Katharo plain <named-content xmlns:xlink="http://www.w3.org/1999/xlink" content-type="dwc:institutional_code" xlink:title="Naturalis Biodiversity Center, Leiden, The Netherlands" xlink:href="http://grbio.org/institution/national-museum-natural-history-naturalis" xlink:type="simple">RMNH</named-content>.INS1105297 <bold>21</bold><italic><tp:taxon-name><tp:taxon-name-part taxon-name-part-type="genus" reg="Eupholidoptera">Eupholidoptera</tp:taxon-name-part><tp:taxon-name-part taxon-name-part-type="species" reg="mariannae">mariannae</tp:taxon-name-part></tp:taxon-name></italic> ♀ Ag. Ioannis <named-content xmlns:xlink="http://www.w3.org/1999/xlink" content-type="dwc:institutional_code" xlink:title="Naturalis Biodiversity Center, Leiden, The Netherlands" xlink:href="http://grbio.org/institution/national-museum-natural-history-naturalis" xlink:type="simple">RMNH</named-content>.5014906 <bold>22</bold><italic><tp:taxon-name><tp:taxon-name-part taxon-name-part-type="genus" reg="Eupholidoptera">Eupholidoptera</tp:taxon-name-part><tp:taxon-name-part taxon-name-part-type="species" reg="forcipata">forcipata</tp:taxon-name-part></tp:taxon-name></italic> ♂ Mt. Idhi CT1987.044.03 <bold>23</bold><italic><tp:taxon-name><tp:taxon-name-part taxon-name-part-type="genus" reg="Eupholidoptera">Eupholidoptera</tp:taxon-name-part><tp:taxon-name-part taxon-name-part-type="species" reg="marietheresae">marietheresae</tp:taxon-name-part></tp:taxon-name></italic> sp. nov. ♂ paratype Mt. Dikti, FC1606 CT2000.096.01 <bold>24</bold><italic><tp:taxon-name><tp:taxon-name-part taxon-name-part-type="genus" reg="Eupholidoptera">Eupholidoptera</tp:taxon-name-part><tp:taxon-name-part taxon-name-part-type="species" reg="jacquelinae">jacquelinae</tp:taxon-name-part></tp:taxon-name></italic> ♂ holotype Gavdos CT2000.005.02. Scale bars: 5 mm.</p></caption><graphic xmlns:xlink="http://www.w3.org/1999/xlink" xlink:href="zookeys-1151-067_article-97514__-g005.jpg" position="float" orientation="portrait" xlink:type="simple" id="oo_817935.jpg"><uri content-type="original_file" xlink:type="simple">https://binary.pensoft.net/fig/817935</uri></graphic></fig><fig id="F6" position="float" orientation="portrait"><object-id xmlns:xlink="http://www.w3.org/1999/xlink" content-type="doi" xlink:type="simple">10.3897/zookeys.1151.97514.figures25-38</object-id><object-id xmlns:xlink="http://www.w3.org/1999/xlink" content-type="arpha" xlink:type="simple">CF5D0B91-A9F3-5FF1-BF8A-493867FE3903</object-id><label>Figures 25–38.</label><caption><p>Colour pattern of pronotum, dorsal view <bold>25</bold><italic><tp:taxon-name><tp:taxon-name-part taxon-name-part-type="genus" reg="Eupholidoptera">Eupholidoptera</tp:taxon-name-part><tp:taxon-name-part taxon-name-part-type="species" reg="smyrnensis">smyrnensis</tp:taxon-name-part></tp:taxon-name></italic> ♂ Makrigiannis <named-content xmlns:xlink="http://www.w3.org/1999/xlink" content-type="dwc:institutional_code" xlink:title="Naturalis Biodiversity Center, Leiden, The Netherlands" xlink:href="http://grbio.org/institution/national-museum-natural-history-naturalis" xlink:type="simple">RMNH</named-content>.INS152909 <bold>26</bold><italic><tp:taxon-name><tp:taxon-name-part taxon-name-part-type="genus" reg="Eupholidoptera">Eupholidoptera</tp:taxon-name-part><tp:taxon-name-part taxon-name-part-type="species" reg="gemellata">gemellata</tp:taxon-name-part></tp:taxon-name></italic> ♂ Mt. Idhi, Amariou <named-content xmlns:xlink="http://www.w3.org/1999/xlink" content-type="dwc:institutional_code" xlink:title="Naturalis Biodiversity Center, Leiden, The Netherlands" xlink:href="http://grbio.org/institution/national-museum-natural-history-naturalis" xlink:type="simple">RMNH</named-content>.INS1141843 <bold>27</bold><italic><tp:taxon-name><tp:taxon-name-part taxon-name-part-type="genus" reg="Eupholidoptera">Eupholidoptera</tp:taxon-name-part><tp:taxon-name-part taxon-name-part-type="species" reg="pallipes">pallipes</tp:taxon-name-part></tp:taxon-name></italic> ♂ paratype Mt. Lefka <named-content xmlns:xlink="http://www.w3.org/1999/xlink" content-type="dwc:institutional_code" xlink:title="Naturalis Biodiversity Center, Leiden, The Netherlands" xlink:href="http://grbio.org/institution/national-museum-natural-history-naturalis" xlink:type="simple">RMNH</named-content>.INS1105313 <bold>28</bold><italic><tp:taxon-name><tp:taxon-name-part taxon-name-part-type="genus" reg="Eupholidoptera">Eupholidoptera</tp:taxon-name-part><tp:taxon-name-part taxon-name-part-type="species" reg="cretica">cretica</tp:taxon-name-part></tp:taxon-name></italic> ♂ Mt. Lefka, Omalos <named-content xmlns:xlink="http://www.w3.org/1999/xlink" content-type="dwc:institutional_code" xlink:title="Naturalis Biodiversity Center, Leiden, The Netherlands" xlink:href="http://grbio.org/institution/national-museum-natural-history-naturalis" xlink:type="simple">RMNH</named-content>.INS1141838 <bold>29</bold><italic><tp:taxon-name><tp:taxon-name-part taxon-name-part-type="genus" reg="Eupholidoptera">Eupholidoptera</tp:taxon-name-part><tp:taxon-name-part taxon-name-part-type="species" reg="latens">latens</tp:taxon-name-part></tp:taxon-name></italic> ♂ Rhodopos CH8236 <bold>30</bold><italic><tp:taxon-name><tp:taxon-name-part taxon-name-part-type="genus" reg="Eupholidoptera">Eupholidoptera</tp:taxon-name-part><tp:taxon-name-part taxon-name-part-type="species" reg="giuliae">giuliae</tp:taxon-name-part></tp:taxon-name></italic> Chora Sfakion ♂ CT2000.014.10 <bold>31</bold><italic><tp:taxon-name><tp:taxon-name-part taxon-name-part-type="genus" reg="Eupholidoptera">Eupholidoptera</tp:taxon-name-part><tp:taxon-name-part taxon-name-part-type="species" reg="francisae">francisae</tp:taxon-name-part></tp:taxon-name></italic> sp. nov. ♂ holotype Andikithira CT2002.004.04 <bold>32</bold><italic><tp:taxon-name><tp:taxon-name-part taxon-name-part-type="genus" reg="Eupholidoptera">Eupholidoptera</tp:taxon-name-part><tp:taxon-name-part taxon-name-part-type="species" reg="annamariae">annamariae</tp:taxon-name-part></tp:taxon-name></italic> ♂ Kato Zakros CT2000.030.04 <bold>33</bold><italic><tp:taxon-name><tp:taxon-name-part taxon-name-part-type="genus" reg="Eupholidoptera">Eupholidoptera</tp:taxon-name-part><tp:taxon-name-part taxon-name-part-type="species" reg="astyla">astyla</tp:taxon-name-part></tp:taxon-name></italic> ♂ Krotos <named-content xmlns:xlink="http://www.w3.org/1999/xlink" content-type="dwc:institutional_code" xlink:title="Naturalis Biodiversity Center, Leiden, The Netherlands" xlink:href="http://grbio.org/institution/national-museum-natural-history-naturalis" xlink:type="simple">RMNH</named-content>.INS1141819 <bold>34</bold><italic><tp:taxon-name><tp:taxon-name-part taxon-name-part-type="genus" reg="Eupholidoptera">Eupholidoptera</tp:taxon-name-part><tp:taxon-name-part taxon-name-part-type="species" reg="feri">feri</tp:taxon-name-part></tp:taxon-name></italic> ♂ holotype Mt. Dikti, Katharo plain <named-content xmlns:xlink="http://www.w3.org/1999/xlink" content-type="dwc:institutional_code" xlink:title="Naturalis Biodiversity Center, Leiden, The Netherlands" xlink:href="http://grbio.org/institution/national-museum-natural-history-naturalis" xlink:type="simple">RMNH</named-content>.INS1105297 <bold>35</bold><italic><tp:taxon-name><tp:taxon-name-part taxon-name-part-type="genus" reg="Eupholidoptera">Eupholidoptera</tp:taxon-name-part><tp:taxon-name-part taxon-name-part-type="species" reg="mariannae">mariannae</tp:taxon-name-part></tp:taxon-name></italic> ♀ Kalavros <named-content xmlns:xlink="http://www.w3.org/1999/xlink" content-type="dwc:institutional_code" xlink:title="Naturalis Biodiversity Center, Leiden, The Netherlands" xlink:href="http://grbio.org/institution/national-museum-natural-history-naturalis" xlink:type="simple">RMNH</named-content>.5086974 <bold>36</bold><italic><tp:taxon-name><tp:taxon-name-part taxon-name-part-type="genus" reg="Eupholidoptera">Eupholidoptera</tp:taxon-name-part><tp:taxon-name-part taxon-name-part-type="species" reg="forcipata">forcipata</tp:taxon-name-part></tp:taxon-name></italic> ♂ Mt. Idhi CT1987.044.03 <bold>37</bold><italic><tp:taxon-name><tp:taxon-name-part taxon-name-part-type="genus" reg="Eupholidoptera">Eupholidoptera</tp:taxon-name-part><tp:taxon-name-part taxon-name-part-type="species" reg="marietheresae">marietheresae</tp:taxon-name-part></tp:taxon-name></italic> sp. nov. ♂ holotype Mt. Dikti <named-content xmlns:xlink="http://www.w3.org/1999/xlink" content-type="dwc:institutional_code" xlink:title="Naturalis Biodiversity Center, Leiden, The Netherlands" xlink:href="http://grbio.org/institution/national-museum-natural-history-naturalis" xlink:type="simple">RMNH</named-content>.INS1141850 <bold>38</bold><italic><tp:taxon-name><tp:taxon-name-part taxon-name-part-type="genus" reg="Eupholidoptera">Eupholidoptera</tp:taxon-name-part><tp:taxon-name-part taxon-name-part-type="species" reg="jacquelinae">jacquelinae</tp:taxon-name-part></tp:taxon-name></italic> ♂ holotype Gavdos CT2000.005.02. Scale bars: 5 mm.</p></caption><graphic xmlns:xlink="http://www.w3.org/1999/xlink" xlink:href="zookeys-1151-067_article-97514__-g006.jpg" position="float" orientation="portrait" xlink:type="simple" id="oo_817936.jpg"><uri content-type="original_file" xlink:type="simple">https://binary.pensoft.net/fig/817936</uri></graphic></fig><fig id="F7" position="float" orientation="portrait"><object-id xmlns:xlink="http://www.w3.org/1999/xlink" content-type="doi" xlink:type="simple">10.3897/zookeys.1151.97514.figures39-52</object-id><object-id xmlns:xlink="http://www.w3.org/1999/xlink" content-type="arpha" xlink:type="simple">E51D966D-B377-55DE-A7EC-B6C63E0A4EDC</object-id><label>Figures 39–52.</label><caption><p>Female subgenital plate in ventral view <bold>39</bold><italic><tp:taxon-name><tp:taxon-name-part taxon-name-part-type="genus" reg="Eupholidoptera">Eupholidoptera</tp:taxon-name-part><tp:taxon-name-part taxon-name-part-type="species" reg="smyrnensis">smyrnensis</tp:taxon-name-part></tp:taxon-name></italic> Makrigiannis <named-content xmlns:xlink="http://www.w3.org/1999/xlink" content-type="dwc:institutional_code" xlink:title="Naturalis Biodiversity Center, Leiden, The Netherlands" xlink:href="http://grbio.org/institution/national-museum-natural-history-naturalis" xlink:type="simple">RMNH</named-content>.5014918 <bold>40</bold><italic><tp:taxon-name><tp:taxon-name-part taxon-name-part-type="genus" reg="Eupholidoptera">Eupholidoptera</tp:taxon-name-part><tp:taxon-name-part taxon-name-part-type="species" reg="gemellata">gemellata</tp:taxon-name-part></tp:taxon-name></italic> Mt. Idhi, FC1602 CT2000.095.02 <bold>41</bold><italic><tp:taxon-name><tp:taxon-name-part taxon-name-part-type="genus" reg="Eupholidoptera">Eupholidoptera</tp:taxon-name-part><tp:taxon-name-part taxon-name-part-type="species" reg="pallipes">pallipes</tp:taxon-name-part></tp:taxon-name></italic> allotype Mt. Lefka <named-content xmlns:xlink="http://www.w3.org/1999/xlink" content-type="dwc:institutional_code" xlink:title="Naturalis Biodiversity Center, Leiden, The Netherlands" xlink:href="http://grbio.org/institution/national-museum-natural-history-naturalis" xlink:type="simple">RMNH</named-content>.INS1105312 <bold>42</bold><italic><tp:taxon-name><tp:taxon-name-part taxon-name-part-type="genus" reg="Eupholidoptera">Eupholidoptera</tp:taxon-name-part><tp:taxon-name-part taxon-name-part-type="species" reg="cretica">cretica</tp:taxon-name-part></tp:taxon-name></italic> Mt. Lefka, Omalos <named-content xmlns:xlink="http://www.w3.org/1999/xlink" content-type="dwc:institutional_code" xlink:title="Naturalis Biodiversity Center, Leiden, The Netherlands" xlink:href="http://grbio.org/institution/national-museum-natural-history-naturalis" xlink:type="simple">RMNH</named-content>.INS1141837 <bold>43</bold><italic><tp:taxon-name><tp:taxon-name-part taxon-name-part-type="genus" reg="Eupholidoptera">Eupholidoptera</tp:taxon-name-part><tp:taxon-name-part taxon-name-part-type="species" reg="latens">latens</tp:taxon-name-part></tp:taxon-name></italic> Mt. Lefka, Kalergi CT1987.047.04 <bold>44</bold><italic><tp:taxon-name><tp:taxon-name-part taxon-name-part-type="genus" reg="Eupholidoptera">Eupholidoptera</tp:taxon-name-part><tp:taxon-name-part taxon-name-part-type="species" reg="giuliae">giuliae</tp:taxon-name-part></tp:taxon-name></italic> Argoules CT1995.011.03 <bold>45</bold><italic><tp:taxon-name><tp:taxon-name-part taxon-name-part-type="genus" reg="Eupholidoptera">Eupholidoptera</tp:taxon-name-part><tp:taxon-name-part taxon-name-part-type="species" reg="francisae">francisae</tp:taxon-name-part></tp:taxon-name></italic> sp. nov. allotype Andikithira CT2002.004.11 <bold>46</bold><italic><tp:taxon-name><tp:taxon-name-part taxon-name-part-type="genus" reg="Eupholidoptera">Eupholidoptera</tp:taxon-name-part><tp:taxon-name-part taxon-name-part-type="species" reg="annamariae">annamariae</tp:taxon-name-part></tp:taxon-name></italic> Kato Zakros CT1995.020.03 <bold>47</bold><italic><tp:taxon-name><tp:taxon-name-part taxon-name-part-type="genus" reg="Eupholidoptera">Eupholidoptera</tp:taxon-name-part><tp:taxon-name-part taxon-name-part-type="species" reg="astyla">astyla</tp:taxon-name-part></tp:taxon-name></italic> Krotos <named-content xmlns:xlink="http://www.w3.org/1999/xlink" content-type="dwc:institutional_code" xlink:title="Naturalis Biodiversity Center, Leiden, The Netherlands" xlink:href="http://grbio.org/institution/national-museum-natural-history-naturalis" xlink:type="simple">RMNH</named-content>.INS1141820 <bold>48</bold><italic><tp:taxon-name><tp:taxon-name-part taxon-name-part-type="genus" reg="Eupholidoptera">Eupholidoptera</tp:taxon-name-part><tp:taxon-name-part taxon-name-part-type="species" reg="feri">feri</tp:taxon-name-part></tp:taxon-name></italic> allotype Mt. Dikti, Katharo plain <named-content xmlns:xlink="http://www.w3.org/1999/xlink" content-type="dwc:institutional_code" xlink:title="Naturalis Biodiversity Center, Leiden, The Netherlands" xlink:href="http://grbio.org/institution/national-museum-natural-history-naturalis" xlink:type="simple">RMNH</named-content>.INS1105298 <bold>49</bold><italic><tp:taxon-name><tp:taxon-name-part taxon-name-part-type="genus" reg="Eupholidoptera">Eupholidoptera</tp:taxon-name-part><tp:taxon-name-part taxon-name-part-type="species" reg="mariannae">mariannae</tp:taxon-name-part></tp:taxon-name></italic> Kalavros RMNH5014912 <bold>50</bold><italic><tp:taxon-name><tp:taxon-name-part taxon-name-part-type="genus" reg="Eupholidoptera">Eupholidoptera</tp:taxon-name-part><tp:taxon-name-part taxon-name-part-type="species" reg="forcipata">forcipata</tp:taxon-name-part></tp:taxon-name></italic> Mt. Idhi, FC1602 <named-content xmlns:xlink="http://www.w3.org/1999/xlink" content-type="dwc:institutional_code" xlink:title="Naturalis Biodiversity Center, Leiden, The Netherlands" xlink:href="http://grbio.org/institution/national-museum-natural-history-naturalis" xlink:type="simple">RMNH</named-content>.INS1141845 <bold>51</bold><italic><tp:taxon-name><tp:taxon-name-part taxon-name-part-type="genus" reg="Eupholidoptera">Eupholidoptera</tp:taxon-name-part><tp:taxon-name-part taxon-name-part-type="species" reg="marietheresae">marietheresae</tp:taxon-name-part></tp:taxon-name></italic> sp. nov. allotype Mt. Dikti <named-content xmlns:xlink="http://www.w3.org/1999/xlink" content-type="dwc:institutional_code" xlink:title="Naturalis Biodiversity Center, Leiden, The Netherlands" xlink:href="http://grbio.org/institution/national-museum-natural-history-naturalis" xlink:type="simple">RMNH</named-content>.INS1141849 <bold>52</bold><italic><tp:taxon-name><tp:taxon-name-part taxon-name-part-type="genus" reg="Eupholidoptera">Eupholidoptera</tp:taxon-name-part><tp:taxon-name-part taxon-name-part-type="species" reg="jacquelinae">jacquelinae</tp:taxon-name-part></tp:taxon-name></italic> Gavdos allotype CT2001.004.13. Scale bars: 1 mm.</p></caption><graphic xmlns:xlink="http://www.w3.org/1999/xlink" xlink:href="zookeys-1151-067_article-97514__-g007.jpg" position="float" orientation="portrait" xlink:type="simple" id="oo_817937.jpg"><uri content-type="original_file" xlink:type="simple">https://binary.pensoft.net/fig/817937</uri></graphic></fig><fig id="F8" position="float" orientation="portrait"><object-id xmlns:xlink="http://www.w3.org/1999/xlink" content-type="doi" xlink:type="simple">10.3897/zookeys.1151.97514.figures53-66</object-id><object-id xmlns:xlink="http://www.w3.org/1999/xlink" content-type="arpha" xlink:type="simple">B94DFD7B-9683-50D5-85DE-AB33A7456ECA</object-id><label>Figures 53–66.</label><caption><p>Female subgenital plate in lateral view <bold>53</bold><italic><tp:taxon-name><tp:taxon-name-part taxon-name-part-type="genus" reg="Eupholidoptera">Eupholidoptera</tp:taxon-name-part><tp:taxon-name-part taxon-name-part-type="species" reg="smyrnensis">smyrnensis</tp:taxon-name-part></tp:taxon-name></italic> Makrigiannis <named-content xmlns:xlink="http://www.w3.org/1999/xlink" content-type="dwc:institutional_code" xlink:title="Naturalis Biodiversity Center, Leiden, The Netherlands" xlink:href="http://grbio.org/institution/national-museum-natural-history-naturalis" xlink:type="simple">RMNH</named-content>.5014918 <bold>54</bold><italic><tp:taxon-name><tp:taxon-name-part taxon-name-part-type="genus" reg="Eupholidoptera">Eupholidoptera</tp:taxon-name-part><tp:taxon-name-part taxon-name-part-type="species" reg="gemellata">gemellata</tp:taxon-name-part></tp:taxon-name></italic> Mt. Idhi, FC1602 CT2000.095.02 <bold>55</bold><italic><tp:taxon-name><tp:taxon-name-part taxon-name-part-type="genus" reg="Eupholidoptera">Eupholidoptera</tp:taxon-name-part><tp:taxon-name-part taxon-name-part-type="species" reg="pallipes">pallipes</tp:taxon-name-part></tp:taxon-name></italic> allotype Mt. Lefka <named-content xmlns:xlink="http://www.w3.org/1999/xlink" content-type="dwc:institutional_code" xlink:title="Naturalis Biodiversity Center, Leiden, The Netherlands" xlink:href="http://grbio.org/institution/national-museum-natural-history-naturalis" xlink:type="simple">RMNH</named-content>.INS1105312 <bold>56</bold><italic><tp:taxon-name><tp:taxon-name-part taxon-name-part-type="genus" reg="Eupholidoptera">Eupholidoptera</tp:taxon-name-part><tp:taxon-name-part taxon-name-part-type="species" reg="cretica">cretica</tp:taxon-name-part></tp:taxon-name></italic> Mt. Lefka, Omalos <named-content xmlns:xlink="http://www.w3.org/1999/xlink" content-type="dwc:institutional_code" xlink:title="Naturalis Biodiversity Center, Leiden, The Netherlands" xlink:href="http://grbio.org/institution/national-museum-natural-history-naturalis" xlink:type="simple">RMNH</named-content>.INS1141837 <bold>57</bold><italic><tp:taxon-name><tp:taxon-name-part taxon-name-part-type="genus" reg="Eupholidoptera">Eupholidoptera</tp:taxon-name-part><tp:taxon-name-part taxon-name-part-type="species" reg="latens">latens</tp:taxon-name-part></tp:taxon-name></italic> Mt. Lefka, Kalergi CT1987.047.04 <bold>58</bold><italic><tp:taxon-name><tp:taxon-name-part taxon-name-part-type="genus" reg="Eupholidoptera">Eupholidoptera</tp:taxon-name-part><tp:taxon-name-part taxon-name-part-type="species" reg="giuliae">giuliae</tp:taxon-name-part></tp:taxon-name></italic> Argoules CT1995.011.03 <bold>59</bold><italic><tp:taxon-name><tp:taxon-name-part taxon-name-part-type="genus" reg="Eupholidoptera">Eupholidoptera</tp:taxon-name-part><tp:taxon-name-part taxon-name-part-type="species" reg="francisae">francisae</tp:taxon-name-part></tp:taxon-name></italic> sp. nov. allotype Andikithira CT2002.004.11 <bold>60</bold><italic><tp:taxon-name><tp:taxon-name-part taxon-name-part-type="genus" reg="Eupholidoptera">Eupholidoptera</tp:taxon-name-part><tp:taxon-name-part taxon-name-part-type="species" reg="annamariae">annamariae</tp:taxon-name-part></tp:taxon-name></italic> Kato Zakros CT1995.020.03 <bold>61</bold><italic><tp:taxon-name><tp:taxon-name-part taxon-name-part-type="genus" reg="Eupholidoptera">Eupholidoptera</tp:taxon-name-part><tp:taxon-name-part taxon-name-part-type="species" reg="astyla">astyla</tp:taxon-name-part></tp:taxon-name></italic> Krotos <named-content xmlns:xlink="http://www.w3.org/1999/xlink" content-type="dwc:institutional_code" xlink:title="Naturalis Biodiversity Center, Leiden, The Netherlands" xlink:href="http://grbio.org/institution/national-museum-natural-history-naturalis" xlink:type="simple">RMNH</named-content>.INS1141820 <bold>62</bold><italic><tp:taxon-name><tp:taxon-name-part taxon-name-part-type="genus" reg="Eupholidoptera">Eupholidoptera</tp:taxon-name-part><tp:taxon-name-part taxon-name-part-type="species" reg="feri">feri</tp:taxon-name-part></tp:taxon-name></italic> allotype Mt. Dikti, Katharo plain <named-content xmlns:xlink="http://www.w3.org/1999/xlink" content-type="dwc:institutional_code" xlink:title="Naturalis Biodiversity Center, Leiden, The Netherlands" xlink:href="http://grbio.org/institution/national-museum-natural-history-naturalis" xlink:type="simple">RMNH</named-content>.INS1105298 <bold>63</bold><italic><tp:taxon-name><tp:taxon-name-part taxon-name-part-type="genus" reg="Eupholidoptera">Eupholidoptera</tp:taxon-name-part><tp:taxon-name-part taxon-name-part-type="species" reg="mariannae">mariannae</tp:taxon-name-part></tp:taxon-name></italic> Kalavros RMNH5014912 <bold>64</bold><italic><tp:taxon-name><tp:taxon-name-part taxon-name-part-type="genus" reg="Eupholidoptera">Eupholidoptera</tp:taxon-name-part><tp:taxon-name-part taxon-name-part-type="species" reg="forcipata">forcipata</tp:taxon-name-part></tp:taxon-name></italic> Mt. Idhi, FC1602 <named-content xmlns:xlink="http://www.w3.org/1999/xlink" content-type="dwc:institutional_code" xlink:title="Naturalis Biodiversity Center, Leiden, The Netherlands" xlink:href="http://grbio.org/institution/national-museum-natural-history-naturalis" xlink:type="simple">RMNH</named-content>.INS1141845 <bold>65</bold><italic><tp:taxon-name><tp:taxon-name-part taxon-name-part-type="genus" reg="Eupholidoptera">Eupholidoptera</tp:taxon-name-part><tp:taxon-name-part taxon-name-part-type="species" reg="marietheresae">marietheresae</tp:taxon-name-part></tp:taxon-name></italic> sp. nov. allotype Mt. Dikti <named-content xmlns:xlink="http://www.w3.org/1999/xlink" content-type="dwc:institutional_code" xlink:title="Naturalis Biodiversity Center, Leiden, The Netherlands" xlink:href="http://grbio.org/institution/national-museum-natural-history-naturalis" xlink:type="simple">RMNH</named-content>.INS1141849 <bold>66</bold><italic><tp:taxon-name><tp:taxon-name-part taxon-name-part-type="genus" reg="Eupholidoptera">Eupholidoptera</tp:taxon-name-part><tp:taxon-name-part taxon-name-part-type="species" reg="jacquelinae">jacquelinae</tp:taxon-name-part></tp:taxon-name></italic> allotype Gavdos CT2001.004.13. Scale bars: 1 mm.</p></caption><graphic xmlns:xlink="http://www.w3.org/1999/xlink" xlink:href="zookeys-1151-067_article-97514__-g008.jpg" position="float" orientation="portrait" xlink:type="simple" id="oo_817938.jpg"><uri content-type="original_file" xlink:type="simple">https://binary.pensoft.net/fig/817938</uri></graphic></fig><fig id="F10" position="float" orientation="portrait"><object-id xmlns:xlink="http://www.w3.org/1999/xlink" content-type="doi" xlink:type="simple">10.3897/zookeys.1151.97514.figures69-82</object-id><object-id xmlns:xlink="http://www.w3.org/1999/xlink" content-type="arpha" xlink:type="simple">A15E1E51-7A58-59ED-83B1-90DC4407FD7E</object-id><label>Figures 69–82.</label><caption><p>Male anal tergite in dorsal view <bold>69</bold><italic><tp:taxon-name><tp:taxon-name-part taxon-name-part-type="genus" reg="Eupholidoptera">Eupholidoptera</tp:taxon-name-part><tp:taxon-name-part taxon-name-part-type="species" reg="smyrnensis">smyrnensis</tp:taxon-name-part></tp:taxon-name></italic> Makrigiannis <named-content xmlns:xlink="http://www.w3.org/1999/xlink" content-type="dwc:institutional_code" xlink:title="Naturalis Biodiversity Center, Leiden, The Netherlands" xlink:href="http://grbio.org/institution/national-museum-natural-history-naturalis" xlink:type="simple">RMNH</named-content>.INS152909 <bold>70</bold><italic><tp:taxon-name><tp:taxon-name-part taxon-name-part-type="genus" reg="Eupholidoptera">Eupholidoptera</tp:taxon-name-part><tp:taxon-name-part taxon-name-part-type="species" reg="gemellata">gemellata</tp:taxon-name-part></tp:taxon-name></italic> holotype Mt. Idhi <named-content xmlns:xlink="http://www.w3.org/1999/xlink" content-type="dwc:institutional_code" xlink:title="Naturalis Biodiversity Center, Leiden, The Netherlands" xlink:href="http://grbio.org/institution/national-museum-natural-history-naturalis" xlink:type="simple">RMNH</named-content>.INS1105300 <bold>71</bold><italic><tp:taxon-name><tp:taxon-name-part taxon-name-part-type="genus" reg="Eupholidoptera">Eupholidoptera</tp:taxon-name-part><tp:taxon-name-part taxon-name-part-type="species" reg="pallipes">pallipes</tp:taxon-name-part></tp:taxon-name></italic> paratype Mt. Lefka <named-content xmlns:xlink="http://www.w3.org/1999/xlink" content-type="dwc:institutional_code" xlink:title="Naturalis Biodiversity Center, Leiden, The Netherlands" xlink:href="http://grbio.org/institution/national-museum-natural-history-naturalis" xlink:type="simple">RMNH</named-content>.INS1105313 <bold>72</bold><italic><tp:taxon-name><tp:taxon-name-part taxon-name-part-type="genus" reg="Eupholidoptera">Eupholidoptera</tp:taxon-name-part><tp:taxon-name-part taxon-name-part-type="species" reg="cretica">cretica</tp:taxon-name-part></tp:taxon-name></italic> Mt. Lefka, Omalos FC17807 <named-content xmlns:xlink="http://www.w3.org/1999/xlink" content-type="dwc:institutional_code" xlink:title="Naturalis Biodiversity Center, Leiden, The Netherlands" xlink:href="http://grbio.org/institution/national-museum-natural-history-naturalis" xlink:type="simple">RMNH</named-content>.INS1141838 <bold>73</bold><italic><tp:taxon-name><tp:taxon-name-part taxon-name-part-type="genus" reg="Eupholidoptera">Eupholidoptera</tp:taxon-name-part><tp:taxon-name-part taxon-name-part-type="species" reg="latens">latens</tp:taxon-name-part></tp:taxon-name></italic> Mt. Lefka, Kalergi CT2003.009.01 <bold>74</bold><italic><tp:taxon-name><tp:taxon-name-part taxon-name-part-type="genus" reg="Eupholidoptera">Eupholidoptera</tp:taxon-name-part><tp:taxon-name-part taxon-name-part-type="species" reg="giuliae">giuliae</tp:taxon-name-part></tp:taxon-name></italic> Chora Sfakion CT2000.024.04 <bold>75</bold><italic><tp:taxon-name><tp:taxon-name-part taxon-name-part-type="genus" reg="Eupholidoptera">Eupholidoptera</tp:taxon-name-part><tp:taxon-name-part taxon-name-part-type="species" reg="francisae">francisae</tp:taxon-name-part></tp:taxon-name></italic> sp. nov. holotype Andikithira CT2002.004.04 <bold>76</bold><italic><tp:taxon-name><tp:taxon-name-part taxon-name-part-type="genus" reg="Eupholidoptera">Eupholidoptera</tp:taxon-name-part><tp:taxon-name-part taxon-name-part-type="species" reg="annamariae">annamariae</tp:taxon-name-part></tp:taxon-name></italic> Kato Zakros CT2000.030.04 <bold>77</bold><italic><tp:taxon-name><tp:taxon-name-part taxon-name-part-type="genus" reg="Eupholidoptera">Eupholidoptera</tp:taxon-name-part><tp:taxon-name-part taxon-name-part-type="species" reg="astyla">astyla</tp:taxon-name-part></tp:taxon-name></italic> Krotos <named-content xmlns:xlink="http://www.w3.org/1999/xlink" content-type="dwc:institutional_code" xlink:title="Naturalis Biodiversity Center, Leiden, The Netherlands" xlink:href="http://grbio.org/institution/national-museum-natural-history-naturalis" xlink:type="simple">RMNH</named-content>.INS1141819 <bold>78</bold><italic><tp:taxon-name><tp:taxon-name-part taxon-name-part-type="genus" reg="Eupholidoptera">Eupholidoptera</tp:taxon-name-part><tp:taxon-name-part taxon-name-part-type="species" reg="feri">feri</tp:taxon-name-part></tp:taxon-name></italic> holotype Mt. Dikti, Katharo plain <named-content xmlns:xlink="http://www.w3.org/1999/xlink" content-type="dwc:institutional_code" xlink:title="Naturalis Biodiversity Center, Leiden, The Netherlands" xlink:href="http://grbio.org/institution/national-museum-natural-history-naturalis" xlink:type="simple">RMNH</named-content>.INS 1105297 <bold>79</bold><italic><tp:taxon-name><tp:taxon-name-part taxon-name-part-type="genus" reg="Eupholidoptera">Eupholidoptera</tp:taxon-name-part><tp:taxon-name-part taxon-name-part-type="species" reg="mariannae">mariannae</tp:taxon-name-part></tp:taxon-name></italic> holotype Anatoli <named-content xmlns:xlink="http://www.w3.org/1999/xlink" content-type="dwc:institutional_code" xlink:title="Naturalis Biodiversity Center, Leiden, The Netherlands" xlink:href="http://grbio.org/institution/national-museum-natural-history-naturalis" xlink:type="simple">RMNH</named-content>.INS1105311 <bold>80</bold><italic><tp:taxon-name><tp:taxon-name-part taxon-name-part-type="genus" reg="Eupholidoptera">Eupholidoptera</tp:taxon-name-part><tp:taxon-name-part taxon-name-part-type="species" reg="forcipata">forcipata</tp:taxon-name-part></tp:taxon-name></italic> Mt. Idhi CT1987.044.01 <bold>81</bold><italic><tp:taxon-name><tp:taxon-name-part taxon-name-part-type="genus" reg="Eupholidoptera">Eupholidoptera</tp:taxon-name-part><tp:taxon-name-part taxon-name-part-type="species" reg="marietheresae">marietheresae</tp:taxon-name-part></tp:taxon-name></italic> sp. nov. paratype Mt. Dikti FC1606 CT2000.096.01 <bold>82</bold><italic><tp:taxon-name><tp:taxon-name-part taxon-name-part-type="genus" reg="Eupholidoptera">Eupholidoptera</tp:taxon-name-part><tp:taxon-name-part taxon-name-part-type="species" reg="jacquelinae">jacquelinae</tp:taxon-name-part></tp:taxon-name></italic> holotype Gavdos CT2000.005.02. Scale bars: 1 mm.</p></caption><graphic xmlns:xlink="http://www.w3.org/1999/xlink" xlink:href="zookeys-1151-067_article-97514__-g010.jpg" position="float" orientation="portrait" xlink:type="simple" id="oo_817940.jpg"><uri content-type="original_file" xlink:type="simple">https://binary.pensoft.net/fig/817940</uri></graphic></fig><fig id="F11" position="float" orientation="portrait"><object-id xmlns:xlink="http://www.w3.org/1999/xlink" content-type="doi" xlink:type="simple">10.3897/zookeys.1151.97514.figures83-96</object-id><object-id xmlns:xlink="http://www.w3.org/1999/xlink" content-type="arpha" xlink:type="simple">A2AEBD0A-F700-54A7-AF11-72BEECEF19F0</object-id><label>Figures 83–96.</label><caption><p>Male anal tergite in caudal view <bold>83</bold><italic><tp:taxon-name><tp:taxon-name-part taxon-name-part-type="genus" reg="Eupholidoptera">Eupholidoptera</tp:taxon-name-part><tp:taxon-name-part taxon-name-part-type="species" reg="smyrnensis">smyrnensis</tp:taxon-name-part></tp:taxon-name></italic> Makrigiannis <named-content xmlns:xlink="http://www.w3.org/1999/xlink" content-type="dwc:institutional_code" xlink:title="Naturalis Biodiversity Center, Leiden, The Netherlands" xlink:href="http://grbio.org/institution/national-museum-natural-history-naturalis" xlink:type="simple">RMNH</named-content>.INS152909 <bold>84</bold><italic><tp:taxon-name><tp:taxon-name-part taxon-name-part-type="genus" reg="Eupholidoptera">Eupholidoptera</tp:taxon-name-part><tp:taxon-name-part taxon-name-part-type="species" reg="gemellata">gemellata</tp:taxon-name-part></tp:taxon-name></italic> Mt. Idhi CT2000.095.01 <bold>85</bold><italic><tp:taxon-name><tp:taxon-name-part taxon-name-part-type="genus" reg="Eupholidoptera">Eupholidoptera</tp:taxon-name-part><tp:taxon-name-part taxon-name-part-type="species" reg="pallipes">pallipes</tp:taxon-name-part></tp:taxon-name></italic> paratype Mt. Lefka <named-content xmlns:xlink="http://www.w3.org/1999/xlink" content-type="dwc:institutional_code" xlink:title="Naturalis Biodiversity Center, Leiden, The Netherlands" xlink:href="http://grbio.org/institution/national-museum-natural-history-naturalis" xlink:type="simple">RMNH</named-content>.INS1105314 <bold>86</bold><italic><tp:taxon-name><tp:taxon-name-part taxon-name-part-type="genus" reg="Eupholidoptera">Eupholidoptera</tp:taxon-name-part><tp:taxon-name-part taxon-name-part-type="species" reg="cretica">cretica</tp:taxon-name-part></tp:taxon-name></italic> Mt. Lefka, Omalos FC17807 <named-content xmlns:xlink="http://www.w3.org/1999/xlink" content-type="dwc:institutional_code" xlink:title="Naturalis Biodiversity Center, Leiden, The Netherlands" xlink:href="http://grbio.org/institution/national-museum-natural-history-naturalis" xlink:type="simple">RMNH</named-content>.INS1141838 <bold>87</bold><italic><tp:taxon-name><tp:taxon-name-part taxon-name-part-type="genus" reg="Eupholidoptera">Eupholidoptera</tp:taxon-name-part><tp:taxon-name-part taxon-name-part-type="species" reg="latens">latens</tp:taxon-name-part></tp:taxon-name></italic> Mt. Lefka, Kalergi CT2003.009.01 <bold>88</bold><italic><tp:taxon-name><tp:taxon-name-part taxon-name-part-type="genus" reg="Eupholidoptera">Eupholidoptera</tp:taxon-name-part><tp:taxon-name-part taxon-name-part-type="species" reg="giuliae">giuliae</tp:taxon-name-part></tp:taxon-name></italic> Chora Sfakion CT2000.014.01 <bold>89</bold><italic><tp:taxon-name><tp:taxon-name-part taxon-name-part-type="genus" reg="Eupholidoptera">Eupholidoptera</tp:taxon-name-part><tp:taxon-name-part taxon-name-part-type="species" reg="francisae">francisae</tp:taxon-name-part></tp:taxon-name></italic> sp. nov. paratype Andikithira CT2002.004.02 <bold>90</bold><italic><tp:taxon-name><tp:taxon-name-part taxon-name-part-type="genus" reg="Eupholidoptera">Eupholidoptera</tp:taxon-name-part><tp:taxon-name-part taxon-name-part-type="species" reg="annamariae">annamariae</tp:taxon-name-part></tp:taxon-name></italic> Kato Zakros CT2000.030.01 <bold>91</bold><italic><tp:taxon-name><tp:taxon-name-part taxon-name-part-type="genus" reg="Eupholidoptera">Eupholidoptera</tp:taxon-name-part><tp:taxon-name-part taxon-name-part-type="species" reg="astyla">astyla</tp:taxon-name-part></tp:taxon-name></italic> Krotos <named-content xmlns:xlink="http://www.w3.org/1999/xlink" content-type="dwc:institutional_code" xlink:title="Naturalis Biodiversity Center, Leiden, The Netherlands" xlink:href="http://grbio.org/institution/national-museum-natural-history-naturalis" xlink:type="simple">RMNH</named-content>.INS1141819 <bold>92</bold><italic><tp:taxon-name><tp:taxon-name-part taxon-name-part-type="genus" reg="Eupholidoptera">Eupholidoptera</tp:taxon-name-part><tp:taxon-name-part taxon-name-part-type="species" reg="feri">feri</tp:taxon-name-part></tp:taxon-name></italic> holotype Mt. Dikti, Katharo plain <named-content xmlns:xlink="http://www.w3.org/1999/xlink" content-type="dwc:institutional_code" xlink:title="Naturalis Biodiversity Center, Leiden, The Netherlands" xlink:href="http://grbio.org/institution/national-museum-natural-history-naturalis" xlink:type="simple">RMNH</named-content>.INS1105297 <bold>93</bold><italic><tp:taxon-name><tp:taxon-name-part taxon-name-part-type="genus" reg="Eupholidoptera">Eupholidoptera</tp:taxon-name-part><tp:taxon-name-part taxon-name-part-type="species" reg="mariannae">mariannae</tp:taxon-name-part></tp:taxon-name></italic> Prina FC17798 <named-content xmlns:xlink="http://www.w3.org/1999/xlink" content-type="dwc:institutional_code" xlink:title="Naturalis Biodiversity Center, Leiden, The Netherlands" xlink:href="http://grbio.org/institution/national-museum-natural-history-naturalis" xlink:type="simple">RMNH</named-content>.INS1141840 <bold>94</bold><italic><tp:taxon-name><tp:taxon-name-part taxon-name-part-type="genus" reg="Eupholidoptera">Eupholidoptera</tp:taxon-name-part><tp:taxon-name-part taxon-name-part-type="species" reg="forcipata">forcipata</tp:taxon-name-part></tp:taxon-name></italic> Mt. Idhi CT1987.044.01 <bold>95</bold><italic><tp:taxon-name><tp:taxon-name-part taxon-name-part-type="genus" reg="Eupholidoptera">Eupholidoptera</tp:taxon-name-part><tp:taxon-name-part taxon-name-part-type="species" reg="marietheresae">marietheresae</tp:taxon-name-part></tp:taxon-name></italic> sp. nov. paratype Mt. Dikti FC1606 CT2000.096.01 <bold>96</bold><italic><tp:taxon-name><tp:taxon-name-part taxon-name-part-type="genus" reg="Eupholidoptera">Eupholidoptera</tp:taxon-name-part><tp:taxon-name-part taxon-name-part-type="species" reg="jacquelinae">jacquelinae</tp:taxon-name-part></tp:taxon-name></italic> paratype Gavdos NHMC2001.004.12. Scale bars: 1 mm.</p></caption><graphic xmlns:xlink="http://www.w3.org/1999/xlink" xlink:href="zookeys-1151-067_article-97514__-g011.jpg" position="float" orientation="portrait" xlink:type="simple" id="oo_817941.jpg"><uri content-type="original_file" xlink:type="simple">https://binary.pensoft.net/fig/817941</uri></graphic></fig><fig id="F12" position="float" orientation="portrait"><object-id xmlns:xlink="http://www.w3.org/1999/xlink" content-type="doi" xlink:type="simple">10.3897/zookeys.1151.97514.figures97-110</object-id><object-id xmlns:xlink="http://www.w3.org/1999/xlink" content-type="arpha" xlink:type="simple">151334DD-1ED7-514D-BC04-A7534BB7BF6C</object-id><label>Figures 97–110.</label><caption><p>Male anal tergite in lateral view <bold>97</bold><italic><tp:taxon-name><tp:taxon-name-part taxon-name-part-type="genus" reg="Eupholidoptera">Eupholidoptera</tp:taxon-name-part><tp:taxon-name-part taxon-name-part-type="species" reg="smyrnensis">smyrnensis</tp:taxon-name-part></tp:taxon-name></italic> Makrigiannis RMNH5087053 <bold>98</bold><italic><tp:taxon-name><tp:taxon-name-part taxon-name-part-type="genus" reg="Eupholidoptera">Eupholidoptera</tp:taxon-name-part><tp:taxon-name-part taxon-name-part-type="species" reg="gemellata">gemellata</tp:taxon-name-part></tp:taxon-name></italic> Mt. Idhi CT2000.095.01 <bold>99</bold><italic><tp:taxon-name><tp:taxon-name-part taxon-name-part-type="genus" reg="Eupholidoptera">Eupholidoptera</tp:taxon-name-part><tp:taxon-name-part taxon-name-part-type="species" reg="pallipes">pallipes</tp:taxon-name-part></tp:taxon-name></italic> paratype Mt. Lefka <named-content xmlns:xlink="http://www.w3.org/1999/xlink" content-type="dwc:institutional_code" xlink:title="Naturalis Biodiversity Center, Leiden, The Netherlands" xlink:href="http://grbio.org/institution/national-museum-natural-history-naturalis" xlink:type="simple">RMNH</named-content>.INS1105314 <bold>100</bold><italic><tp:taxon-name><tp:taxon-name-part taxon-name-part-type="genus" reg="Eupholidoptera">Eupholidoptera</tp:taxon-name-part><tp:taxon-name-part taxon-name-part-type="species" reg="cretica">cretica</tp:taxon-name-part></tp:taxon-name></italic> Mt. Lefka, Omalos FC17807 <named-content xmlns:xlink="http://www.w3.org/1999/xlink" content-type="dwc:institutional_code" xlink:title="Naturalis Biodiversity Center, Leiden, The Netherlands" xlink:href="http://grbio.org/institution/national-museum-natural-history-naturalis" xlink:type="simple">RMNH</named-content>.INS1141838 <bold>101</bold><italic><tp:taxon-name><tp:taxon-name-part taxon-name-part-type="genus" reg="Eupholidoptera">Eupholidoptera</tp:taxon-name-part><tp:taxon-name-part taxon-name-part-type="species" reg="latens">latens</tp:taxon-name-part></tp:taxon-name></italic> Mt. Lefka, Kalergi CT1987.047.01 <bold>102</bold><italic><tp:taxon-name><tp:taxon-name-part taxon-name-part-type="genus" reg="Eupholidoptera">Eupholidoptera</tp:taxon-name-part><tp:taxon-name-part taxon-name-part-type="species" reg="giuliae">giuliae</tp:taxon-name-part></tp:taxon-name></italic> Argoules CT1995.011.11 <bold>103</bold><italic><tp:taxon-name><tp:taxon-name-part taxon-name-part-type="genus" reg="Eupholidoptera">Eupholidoptera</tp:taxon-name-part><tp:taxon-name-part taxon-name-part-type="species" reg="francisae">francisae</tp:taxon-name-part></tp:taxon-name></italic> sp. nov. paratype Andikithira CT2002.004.02 <bold>104</bold><italic><tp:taxon-name><tp:taxon-name-part taxon-name-part-type="genus" reg="Eupholidoptera">Eupholidoptera</tp:taxon-name-part><tp:taxon-name-part taxon-name-part-type="species" reg="annamariae">annamariae</tp:taxon-name-part></tp:taxon-name></italic> Kato Zakros CT2000.030.03 <bold>105</bold><italic><tp:taxon-name><tp:taxon-name-part taxon-name-part-type="genus" reg="Eupholidoptera">Eupholidoptera</tp:taxon-name-part><tp:taxon-name-part taxon-name-part-type="species" reg="astyla">astyla</tp:taxon-name-part></tp:taxon-name></italic> Ano Viannos CT1995.024.01 <bold>106</bold><italic><tp:taxon-name><tp:taxon-name-part taxon-name-part-type="genus" reg="Eupholidoptera">Eupholidoptera</tp:taxon-name-part><tp:taxon-name-part taxon-name-part-type="species" reg="feri">feri</tp:taxon-name-part></tp:taxon-name></italic> holotype Mt. Dikti, Katharo plain <named-content xmlns:xlink="http://www.w3.org/1999/xlink" content-type="dwc:institutional_code" xlink:title="Naturalis Biodiversity Center, Leiden, The Netherlands" xlink:href="http://grbio.org/institution/national-museum-natural-history-naturalis" xlink:type="simple">RMNH</named-content>.INS1105297 <bold>107</bold><italic><tp:taxon-name><tp:taxon-name-part taxon-name-part-type="genus" reg="Eupholidoptera">Eupholidoptera</tp:taxon-name-part><tp:taxon-name-part taxon-name-part-type="species" reg="mariannae">mariannae</tp:taxon-name-part></tp:taxon-name></italic> Kalavros CT2017.029.01 <bold>108</bold><italic><tp:taxon-name><tp:taxon-name-part taxon-name-part-type="genus" reg="Eupholidoptera">Eupholidoptera</tp:taxon-name-part><tp:taxon-name-part taxon-name-part-type="species" reg="forcipata">forcipata</tp:taxon-name-part></tp:taxon-name></italic> Mt. Idhi CT1987.044.01 <bold>109</bold><italic><tp:taxon-name><tp:taxon-name-part taxon-name-part-type="genus" reg="Eupholidoptera">Eupholidoptera</tp:taxon-name-part><tp:taxon-name-part taxon-name-part-type="species" reg="marietheresae">marietheresae</tp:taxon-name-part></tp:taxon-name></italic> sp. nov. paratype Mt. Dikti FC1606 CT2000.096.01 <bold>110</bold><italic><tp:taxon-name><tp:taxon-name-part taxon-name-part-type="genus" reg="Eupholidoptera">Eupholidoptera</tp:taxon-name-part><tp:taxon-name-part taxon-name-part-type="species" reg="jacquelinae">jacquelinae</tp:taxon-name-part></tp:taxon-name></italic> Gavdopoula CT1996.019.01. Scale bars: 1 mm.</p></caption><graphic xmlns:xlink="http://www.w3.org/1999/xlink" xlink:href="zookeys-1151-067_article-97514__-g012.jpg" position="float" orientation="portrait" xlink:type="simple" id="oo_817942.jpg"><uri content-type="original_file" xlink:type="simple">https://binary.pensoft.net/fig/817942</uri></graphic></fig><fig id="F13" position="float" orientation="portrait"><object-id xmlns:xlink="http://www.w3.org/1999/xlink" content-type="doi" xlink:type="simple">10.3897/zookeys.1151.97514.figures111-125</object-id><object-id xmlns:xlink="http://www.w3.org/1999/xlink" content-type="arpha" xlink:type="simple">AE9326E9-E30B-56E5-BF43-5939E52584D3</object-id><label>Figures 111–125.</label><caption><p>Male cercus in dorsal view <bold>111</bold><italic><tp:taxon-name><tp:taxon-name-part taxon-name-part-type="genus" reg="Eupholidoptera">Eupholidoptera</tp:taxon-name-part><tp:taxon-name-part taxon-name-part-type="species" reg="smyrnensis">smyrnensis</tp:taxon-name-part></tp:taxon-name></italic> Makrigiannis RMNH5087053 <bold>112</bold><italic><tp:taxon-name><tp:taxon-name-part taxon-name-part-type="genus" reg="Eupholidoptera">Eupholidoptera</tp:taxon-name-part><tp:taxon-name-part taxon-name-part-type="species" reg="gemellata">gemellata</tp:taxon-name-part></tp:taxon-name></italic> Mt. Idhi FC1651 <named-content xmlns:xlink="http://www.w3.org/1999/xlink" content-type="dwc:institutional_code" xlink:title="Naturalis Biodiversity Center, Leiden, The Netherlands" xlink:href="http://grbio.org/institution/national-museum-natural-history-naturalis" xlink:type="simple">RMNH</named-content>.INS1141843 <bold>113</bold><italic><tp:taxon-name><tp:taxon-name-part taxon-name-part-type="genus" reg="Eupholidoptera">Eupholidoptera</tp:taxon-name-part><tp:taxon-name-part taxon-name-part-type="species" reg="pallipes">pallipes</tp:taxon-name-part></tp:taxon-name></italic> Mt. Lefka paratype <named-content xmlns:xlink="http://www.w3.org/1999/xlink" content-type="dwc:institutional_code" xlink:title="Naturalis Biodiversity Center, Leiden, The Netherlands" xlink:href="http://grbio.org/institution/national-museum-natural-history-naturalis" xlink:type="simple">RMNH</named-content>.INS1105314 <bold>114</bold><italic><tp:taxon-name><tp:taxon-name-part taxon-name-part-type="genus" reg="Eupholidoptera">Eupholidoptera</tp:taxon-name-part><tp:taxon-name-part taxon-name-part-type="species" reg="cretica">cretica</tp:taxon-name-part></tp:taxon-name></italic> Mt. Lefka, Omalos FC17807 <named-content xmlns:xlink="http://www.w3.org/1999/xlink" content-type="dwc:institutional_code" xlink:title="Naturalis Biodiversity Center, Leiden, The Netherlands" xlink:href="http://grbio.org/institution/national-museum-natural-history-naturalis" xlink:type="simple">RMNH</named-content>.INS1141838 <bold>115</bold><italic><tp:taxon-name><tp:taxon-name-part taxon-name-part-type="genus" reg="Eupholidoptera">Eupholidoptera</tp:taxon-name-part><tp:taxon-name-part taxon-name-part-type="species" reg="latens">latens</tp:taxon-name-part></tp:taxon-name></italic> Xiloskalo <named-content xmlns:xlink="http://www.w3.org/1999/xlink" content-type="dwc:institutional_code" xlink:title="Institute of Biodiversity and Ecosystem Research, Bulgarian Academy of Sciences, Sofia, Bulgaria" xlink:href="http://grbio.org/institution/bulgarian-academy-sciences" xlink:type="simple">IBER</named-content> DC-Ort000558 <bold>116</bold><italic><tp:taxon-name><tp:taxon-name-part taxon-name-part-type="genus" reg="Eupholidoptera">Eupholidoptera</tp:taxon-name-part><tp:taxon-name-part taxon-name-part-type="species" reg="giuliae">giuliae</tp:taxon-name-part></tp:taxon-name></italic> Chora Sfakion CT2000.014.02 <bold>117</bold><italic><tp:taxon-name><tp:taxon-name-part taxon-name-part-type="genus" reg="Eupholidoptera">Eupholidoptera</tp:taxon-name-part><tp:taxon-name-part taxon-name-part-type="species" reg="francisae">francisae</tp:taxon-name-part></tp:taxon-name></italic> sp. nov. holotype Andikithira CT2002.004.04 <bold>118</bold><italic><tp:taxon-name><tp:taxon-name-part taxon-name-part-type="genus" reg="Eupholidoptera">Eupholidoptera</tp:taxon-name-part><tp:taxon-name-part taxon-name-part-type="species" reg="annamariae">annamariae</tp:taxon-name-part></tp:taxon-name></italic> Kato Zakros CT2000.030.03 <bold>119</bold><italic><tp:taxon-name><tp:taxon-name-part taxon-name-part-type="genus" reg="Eupholidoptera">Eupholidoptera</tp:taxon-name-part><tp:taxon-name-part taxon-name-part-type="species" reg="annamariae">annamariae</tp:taxon-name-part></tp:taxon-name></italic> Xerokampos, male with anomalous cercus, <named-content xmlns:xlink="http://www.w3.org/1999/xlink" content-type="dwc:institutional_code" xlink:title="Institute of Biodiversity and Ecosystem Research, Bulgarian Academy of Sciences, Sofia, Bulgaria" xlink:href="http://grbio.org/institution/bulgarian-academy-sciences" xlink:type="simple">IBER</named-content> DC-Ort000565 <bold>120</bold><italic><tp:taxon-name><tp:taxon-name-part taxon-name-part-type="genus" reg="Eupholidoptera">Eupholidoptera</tp:taxon-name-part><tp:taxon-name-part taxon-name-part-type="species" reg="astyla">astyla</tp:taxon-name-part></tp:taxon-name></italic> Ierapetra MfN s.n. <bold>121</bold><italic><tp:taxon-name><tp:taxon-name-part taxon-name-part-type="genus" reg="Eupholidoptera">Eupholidoptera</tp:taxon-name-part><tp:taxon-name-part taxon-name-part-type="species" reg="feri">feri</tp:taxon-name-part></tp:taxon-name></italic> holotype Mt. Dikti, Katharo plain <named-content xmlns:xlink="http://www.w3.org/1999/xlink" content-type="dwc:institutional_code" xlink:title="Naturalis Biodiversity Center, Leiden, The Netherlands" xlink:href="http://grbio.org/institution/national-museum-natural-history-naturalis" xlink:type="simple">RMNH</named-content>.INS1105297 <bold>122</bold><italic><tp:taxon-name><tp:taxon-name-part taxon-name-part-type="genus" reg="Eupholidoptera">Eupholidoptera</tp:taxon-name-part><tp:taxon-name-part taxon-name-part-type="species" reg="mariannae">mariannae</tp:taxon-name-part></tp:taxon-name></italic> holotype Anatoli <named-content xmlns:xlink="http://www.w3.org/1999/xlink" content-type="dwc:institutional_code" xlink:title="Naturalis Biodiversity Center, Leiden, The Netherlands" xlink:href="http://grbio.org/institution/national-museum-natural-history-naturalis" xlink:type="simple">RMNH</named-content>.INS1105311 <bold>123</bold><italic><tp:taxon-name><tp:taxon-name-part taxon-name-part-type="genus" reg="Eupholidoptera">Eupholidoptera</tp:taxon-name-part><tp:taxon-name-part taxon-name-part-type="species" reg="forcipata">forcipata</tp:taxon-name-part></tp:taxon-name></italic> Mt. Idhi CT1987.044.01 <bold>124</bold><italic><tp:taxon-name><tp:taxon-name-part taxon-name-part-type="genus" reg="Eupholidoptera">Eupholidoptera</tp:taxon-name-part><tp:taxon-name-part taxon-name-part-type="species" reg="marietheresae">marietheresae</tp:taxon-name-part></tp:taxon-name></italic> sp. nov. holotype Mt. Dikti FC1606 <named-content xmlns:xlink="http://www.w3.org/1999/xlink" content-type="dwc:institutional_code" xlink:title="Naturalis Biodiversity Center, Leiden, The Netherlands" xlink:href="http://grbio.org/institution/national-museum-natural-history-naturalis" xlink:type="simple">RMNH</named-content>.INS1141850 <bold>125</bold><italic><tp:taxon-name><tp:taxon-name-part taxon-name-part-type="genus" reg="Eupholidoptera">Eupholidoptera</tp:taxon-name-part><tp:taxon-name-part taxon-name-part-type="species" reg="jacquelinae">jacquelinae</tp:taxon-name-part></tp:taxon-name></italic> holotype Gavdos CT2000.005.02. Scale bars: 1 mm.</p></caption><graphic xmlns:xlink="http://www.w3.org/1999/xlink" xlink:href="zookeys-1151-067_article-97514__-g013.jpg" position="float" orientation="portrait" xlink:type="simple" id="oo_817943.jpg"><uri content-type="original_file" xlink:type="simple">https://binary.pensoft.net/fig/817943</uri></graphic></fig><fig id="F14" position="float" orientation="portrait"><object-id xmlns:xlink="http://www.w3.org/1999/xlink" content-type="doi" xlink:type="simple">10.3897/zookeys.1151.97514.figures126-139</object-id><object-id xmlns:xlink="http://www.w3.org/1999/xlink" content-type="arpha" xlink:type="simple">E499A0F2-EE87-5B05-8866-80D0E50B0169</object-id><label>Figures 126–139.</label><caption><p>Male cercus in lateral view <bold>126</bold><italic><tp:taxon-name><tp:taxon-name-part taxon-name-part-type="genus" reg="Eupholidoptera">Eupholidoptera</tp:taxon-name-part><tp:taxon-name-part taxon-name-part-type="species" reg="smyrnensis">smyrnensis</tp:taxon-name-part></tp:taxon-name></italic> Makrigiannis <named-content xmlns:xlink="http://www.w3.org/1999/xlink" content-type="dwc:institutional_code" xlink:title="Naturalis Biodiversity Center, Leiden, The Netherlands" xlink:href="http://grbio.org/institution/national-museum-natural-history-naturalis" xlink:type="simple">RMNH</named-content>.5087053 <bold>127</bold><italic><tp:taxon-name><tp:taxon-name-part taxon-name-part-type="genus" reg="Eupholidoptera">Eupholidoptera</tp:taxon-name-part><tp:taxon-name-part taxon-name-part-type="species" reg="gemellata">gemellata</tp:taxon-name-part></tp:taxon-name></italic> Mt. Idhi FC1651 <named-content xmlns:xlink="http://www.w3.org/1999/xlink" content-type="dwc:institutional_code" xlink:title="Naturalis Biodiversity Center, Leiden, The Netherlands" xlink:href="http://grbio.org/institution/national-museum-natural-history-naturalis" xlink:type="simple">RMNH</named-content>.INS1141843 <bold>128</bold><italic><tp:taxon-name><tp:taxon-name-part taxon-name-part-type="genus" reg="Eupholidoptera">Eupholidoptera</tp:taxon-name-part><tp:taxon-name-part taxon-name-part-type="species" reg="pallipes">pallipes</tp:taxon-name-part></tp:taxon-name></italic> paratype Mt. Lefka <named-content xmlns:xlink="http://www.w3.org/1999/xlink" content-type="dwc:institutional_code" xlink:title="Naturalis Biodiversity Center, Leiden, The Netherlands" xlink:href="http://grbio.org/institution/national-museum-natural-history-naturalis" xlink:type="simple">RMNH</named-content>.INS1105314 <bold>129</bold><italic><tp:taxon-name><tp:taxon-name-part taxon-name-part-type="genus" reg="Eupholidoptera">Eupholidoptera</tp:taxon-name-part><tp:taxon-name-part taxon-name-part-type="species" reg="cretica">cretica</tp:taxon-name-part></tp:taxon-name></italic> Mt. Lefka, Omalos FC17807 <named-content xmlns:xlink="http://www.w3.org/1999/xlink" content-type="dwc:institutional_code" xlink:title="Naturalis Biodiversity Center, Leiden, The Netherlands" xlink:href="http://grbio.org/institution/national-museum-natural-history-naturalis" xlink:type="simple">RMNH</named-content>.INS1141838 <bold>130</bold><italic><tp:taxon-name><tp:taxon-name-part taxon-name-part-type="genus" reg="Eupholidoptera">Eupholidoptera</tp:taxon-name-part><tp:taxon-name-part taxon-name-part-type="species" reg="latens">latens</tp:taxon-name-part></tp:taxon-name></italic> Mt. Lefka Kalergi CT2003.009.01 <bold>131</bold><italic><tp:taxon-name><tp:taxon-name-part taxon-name-part-type="genus" reg="Eupholidoptera">Eupholidoptera</tp:taxon-name-part><tp:taxon-name-part taxon-name-part-type="species" reg="giuliae">giuliae</tp:taxon-name-part></tp:taxon-name></italic> Chora Sfakion CT2000.024.04 <bold>132</bold><italic><tp:taxon-name><tp:taxon-name-part taxon-name-part-type="genus" reg="Eupholidoptera">Eupholidoptera</tp:taxon-name-part><tp:taxon-name-part taxon-name-part-type="species" reg="francisae">francisae</tp:taxon-name-part></tp:taxon-name></italic> paratype sp. nov. Andikithira CT2002.004.08 <bold>133</bold><italic><tp:taxon-name><tp:taxon-name-part taxon-name-part-type="genus" reg="Eupholidoptera">Eupholidoptera</tp:taxon-name-part><tp:taxon-name-part taxon-name-part-type="species" reg="annamariae">annamariae</tp:taxon-name-part></tp:taxon-name></italic> Kato Zakros CT1995.020.02 <bold>134</bold><italic><tp:taxon-name><tp:taxon-name-part taxon-name-part-type="genus" reg="Eupholidoptera">Eupholidoptera</tp:taxon-name-part><tp:taxon-name-part taxon-name-part-type="species" reg="astyla">astyla</tp:taxon-name-part></tp:taxon-name></italic> paratype Ierapetra MfN s.n. <bold>135</bold><italic><tp:taxon-name><tp:taxon-name-part taxon-name-part-type="genus" reg="Eupholidoptera">Eupholidoptera</tp:taxon-name-part><tp:taxon-name-part taxon-name-part-type="species" reg="feri">feri</tp:taxon-name-part></tp:taxon-name></italic> holotype Mt. Dikti, Katharo plain <named-content xmlns:xlink="http://www.w3.org/1999/xlink" content-type="dwc:institutional_code" xlink:title="Naturalis Biodiversity Center, Leiden, The Netherlands" xlink:href="http://grbio.org/institution/national-museum-natural-history-naturalis" xlink:type="simple">RMNH</named-content>.INS1105297 <bold>136</bold><italic><tp:taxon-name><tp:taxon-name-part taxon-name-part-type="genus" reg="Eupholidoptera">Eupholidoptera</tp:taxon-name-part><tp:taxon-name-part taxon-name-part-type="species" reg="mariannae">mariannae</tp:taxon-name-part></tp:taxon-name></italic> holotype Anatoli <named-content xmlns:xlink="http://www.w3.org/1999/xlink" content-type="dwc:institutional_code" xlink:title="Naturalis Biodiversity Center, Leiden, The Netherlands" xlink:href="http://grbio.org/institution/national-museum-natural-history-naturalis" xlink:type="simple">RMNH</named-content>.INS1105311 <bold>137</bold><italic><tp:taxon-name><tp:taxon-name-part taxon-name-part-type="genus" reg="Eupholidoptera">Eupholidoptera</tp:taxon-name-part><tp:taxon-name-part taxon-name-part-type="species" reg="forcipata">forcipata</tp:taxon-name-part></tp:taxon-name></italic> Mt. Idhi CT1987.044.01 <bold>138</bold><italic><tp:taxon-name><tp:taxon-name-part taxon-name-part-type="genus" reg="Eupholidoptera">Eupholidoptera</tp:taxon-name-part><tp:taxon-name-part taxon-name-part-type="species" reg="marietheresae">marietheresae</tp:taxon-name-part></tp:taxon-name></italic> sp. nov. holotype Mt. Dikti FC1606 <named-content xmlns:xlink="http://www.w3.org/1999/xlink" content-type="dwc:institutional_code" xlink:title="Naturalis Biodiversity Center, Leiden, The Netherlands" xlink:href="http://grbio.org/institution/national-museum-natural-history-naturalis" xlink:type="simple">RMNH</named-content>.INS1141850 <bold>139</bold><italic><tp:taxon-name><tp:taxon-name-part taxon-name-part-type="genus" reg="Eupholidoptera">Eupholidoptera</tp:taxon-name-part><tp:taxon-name-part taxon-name-part-type="species" reg="jacquelinae">jacquelinae</tp:taxon-name-part></tp:taxon-name></italic> holotype Gavdos CT2000.005.02. Scale bars: 1 mm.</p></caption><graphic xmlns:xlink="http://www.w3.org/1999/xlink" xlink:href="zookeys-1151-067_article-97514__-g014.jpg" position="float" orientation="portrait" xlink:type="simple" id="oo_817944.jpg"><uri content-type="original_file" xlink:type="simple">https://binary.pensoft.net/fig/817944</uri></graphic></fig><fig id="F15" position="float" orientation="portrait"><object-id xmlns:xlink="http://www.w3.org/1999/xlink" content-type="doi" xlink:type="simple">10.3897/zookeys.1151.97514.figures140-153</object-id><object-id xmlns:xlink="http://www.w3.org/1999/xlink" content-type="arpha" xlink:type="simple">277487D3-2462-5D90-A05C-AF9F250F9ABB</object-id><label>Figures 140–153.</label><caption><p>Male subgenital plate in ventral view <bold>140</bold><italic><tp:taxon-name><tp:taxon-name-part taxon-name-part-type="genus" reg="Eupholidoptera">Eupholidoptera</tp:taxon-name-part><tp:taxon-name-part taxon-name-part-type="species" reg="smyrnensis">smyrnensis</tp:taxon-name-part></tp:taxon-name></italic> Lagkada <named-content xmlns:xlink="http://www.w3.org/1999/xlink" content-type="dwc:institutional_code" xlink:title="Naturalis Biodiversity Center, Leiden, The Netherlands" xlink:href="http://grbio.org/institution/national-museum-natural-history-naturalis" xlink:type="simple">RMNH</named-content> 5106270 <bold>141</bold><italic><tp:taxon-name><tp:taxon-name-part taxon-name-part-type="genus" reg="Eupholidoptera">Eupholidoptera</tp:taxon-name-part><tp:taxon-name-part taxon-name-part-type="species" reg="gemellata">gemellata</tp:taxon-name-part></tp:taxon-name></italic> Mt. Idhi FC1651 <named-content xmlns:xlink="http://www.w3.org/1999/xlink" content-type="dwc:institutional_code" xlink:title="Naturalis Biodiversity Center, Leiden, The Netherlands" xlink:href="http://grbio.org/institution/national-museum-natural-history-naturalis" xlink:type="simple">RMNH</named-content>.INS1141843 <bold>142</bold><italic><tp:taxon-name><tp:taxon-name-part taxon-name-part-type="genus" reg="Eupholidoptera">Eupholidoptera</tp:taxon-name-part><tp:taxon-name-part taxon-name-part-type="species" reg="pallipes">pallipes</tp:taxon-name-part></tp:taxon-name></italic> paratype Mt. Lefka <named-content xmlns:xlink="http://www.w3.org/1999/xlink" content-type="dwc:institutional_code" xlink:title="Naturalis Biodiversity Center, Leiden, The Netherlands" xlink:href="http://grbio.org/institution/national-museum-natural-history-naturalis" xlink:type="simple">RMNH</named-content>.INS1105313 <bold>143</bold><italic><tp:taxon-name><tp:taxon-name-part taxon-name-part-type="genus" reg="Eupholidoptera">Eupholidoptera</tp:taxon-name-part><tp:taxon-name-part taxon-name-part-type="species" reg="cretica">cretica</tp:taxon-name-part></tp:taxon-name></italic> Mt. Lefka, Omalos FC17807 <named-content xmlns:xlink="http://www.w3.org/1999/xlink" content-type="dwc:institutional_code" xlink:title="Naturalis Biodiversity Center, Leiden, The Netherlands" xlink:href="http://grbio.org/institution/national-museum-natural-history-naturalis" xlink:type="simple">RMNH</named-content>.INS1141838 <bold>144</bold><italic><tp:taxon-name><tp:taxon-name-part taxon-name-part-type="genus" reg="Eupholidoptera">Eupholidoptera</tp:taxon-name-part><tp:taxon-name-part taxon-name-part-type="species" reg="latens">latens</tp:taxon-name-part></tp:taxon-name> Mt. Lefka Kalergi</italic> CT1987.047.02 <bold>145</bold><italic><tp:taxon-name><tp:taxon-name-part taxon-name-part-type="genus" reg="Eupholidoptera">Eupholidoptera</tp:taxon-name-part><tp:taxon-name-part taxon-name-part-type="species" reg="giuliae">giuliae</tp:taxon-name-part></tp:taxon-name></italic> Skaloti <named-content xmlns:xlink="http://www.w3.org/1999/xlink" content-type="dwc:institutional_code" xlink:title="Institute of Biodiversity and Ecosystem Research, Bulgarian Academy of Sciences, Sofia, Bulgaria" xlink:href="http://grbio.org/institution/bulgarian-academy-sciences" xlink:type="simple">IBER</named-content> DC-Ort000564 <bold>146</bold><italic><tp:taxon-name><tp:taxon-name-part taxon-name-part-type="genus" reg="Eupholidoptera">Eupholidoptera</tp:taxon-name-part><tp:taxon-name-part taxon-name-part-type="species" reg="francisae">francisae</tp:taxon-name-part></tp:taxon-name></italic> sp. nov. holotype Andikithira CT2002.004.04 <bold>147</bold><italic><tp:taxon-name><tp:taxon-name-part taxon-name-part-type="genus" reg="Eupholidoptera">Eupholidoptera</tp:taxon-name-part><tp:taxon-name-part taxon-name-part-type="species" reg="annamariae">annamariae</tp:taxon-name-part></tp:taxon-name></italic> Kato Zakros CT2000.030.04 <bold>148</bold><italic><tp:taxon-name><tp:taxon-name-part taxon-name-part-type="genus" reg="Eupholidoptera">Eupholidoptera</tp:taxon-name-part><tp:taxon-name-part taxon-name-part-type="species" reg="astyla">astyla</tp:taxon-name-part></tp:taxon-name></italic> Krotos <named-content xmlns:xlink="http://www.w3.org/1999/xlink" content-type="dwc:institutional_code" xlink:title="Naturalis Biodiversity Center, Leiden, The Netherlands" xlink:href="http://grbio.org/institution/national-museum-natural-history-naturalis" xlink:type="simple">RMNH</named-content>.INS1141819 <bold>149</bold><italic><tp:taxon-name><tp:taxon-name-part taxon-name-part-type="genus" reg="Eupholidoptera">Eupholidoptera</tp:taxon-name-part><tp:taxon-name-part taxon-name-part-type="species" reg="feri">feri</tp:taxon-name-part></tp:taxon-name></italic> holotype Mt. Dikti, Katharo plain <named-content xmlns:xlink="http://www.w3.org/1999/xlink" content-type="dwc:institutional_code" xlink:title="Naturalis Biodiversity Center, Leiden, The Netherlands" xlink:href="http://grbio.org/institution/national-museum-natural-history-naturalis" xlink:type="simple">RMNH</named-content>.INS1105297 <bold>150</bold><italic><tp:taxon-name><tp:taxon-name-part taxon-name-part-type="genus" reg="Eupholidoptera">Eupholidoptera</tp:taxon-name-part><tp:taxon-name-part taxon-name-part-type="species" reg="mariannae">mariannae</tp:taxon-name-part></tp:taxon-name></italic> holotype Anatoli <named-content xmlns:xlink="http://www.w3.org/1999/xlink" content-type="dwc:institutional_code" xlink:title="Naturalis Biodiversity Center, Leiden, The Netherlands" xlink:href="http://grbio.org/institution/national-museum-natural-history-naturalis" xlink:type="simple">RMNH</named-content>.INS1105311 <bold>151</bold><italic><tp:taxon-name><tp:taxon-name-part taxon-name-part-type="genus" reg="Eupholidoptera">Eupholidoptera</tp:taxon-name-part><tp:taxon-name-part taxon-name-part-type="species" reg="forcipata">forcipata</tp:taxon-name-part></tp:taxon-name></italic> Mt. Idhi CT1987.044.03 <bold>152</bold><italic><tp:taxon-name><tp:taxon-name-part taxon-name-part-type="genus" reg="Eupholidoptera">Eupholidoptera</tp:taxon-name-part><tp:taxon-name-part taxon-name-part-type="species" reg="marietheresae">marietheresae</tp:taxon-name-part></tp:taxon-name></italic> sp. nov. holotype Mt. Dikti FC1606 <named-content xmlns:xlink="http://www.w3.org/1999/xlink" content-type="dwc:institutional_code" xlink:title="Naturalis Biodiversity Center, Leiden, The Netherlands" xlink:href="http://grbio.org/institution/national-museum-natural-history-naturalis" xlink:type="simple">RMNH</named-content>.INS1141850 <bold>153</bold><italic><tp:taxon-name><tp:taxon-name-part taxon-name-part-type="genus" reg="Eupholidoptera">Eupholidoptera</tp:taxon-name-part><tp:taxon-name-part taxon-name-part-type="species" reg="jacquelinae">jacquelinae</tp:taxon-name-part></tp:taxon-name></italic> holotype Gavdos 2000.005.02. Scale bars: 1 mm.</p></caption><graphic xmlns:xlink="http://www.w3.org/1999/xlink" xlink:href="zookeys-1151-067_article-97514__-g015.jpg" position="float" orientation="portrait" xlink:type="simple" id="oo_817945.jpg"><uri content-type="original_file" xlink:type="simple">https://binary.pensoft.net/fig/817945</uri></graphic></fig><fig id="F16" position="float" orientation="portrait"><object-id xmlns:xlink="http://www.w3.org/1999/xlink" content-type="doi" xlink:type="simple">10.3897/zookeys.1151.97514.figures154-167</object-id><object-id xmlns:xlink="http://www.w3.org/1999/xlink" content-type="arpha" xlink:type="simple">1D2B7F36-F6EB-50D4-AB9C-C0F64E8BD43A</object-id><label>Figures 154–167.</label><caption><p>Male subgenital plate in lateral view <bold>154</bold><italic><tp:taxon-name><tp:taxon-name-part taxon-name-part-type="genus" reg="Eupholidoptera">Eupholidoptera</tp:taxon-name-part><tp:taxon-name-part taxon-name-part-type="species" reg="smyrnensis">smyrnensis</tp:taxon-name-part></tp:taxon-name></italic> Lagkada <named-content xmlns:xlink="http://www.w3.org/1999/xlink" content-type="dwc:institutional_code" xlink:title="Naturalis Biodiversity Center, Leiden, The Netherlands" xlink:href="http://grbio.org/institution/national-museum-natural-history-naturalis" xlink:type="simple">RMNH</named-content>.INS152909 <bold>155</bold><italic><tp:taxon-name><tp:taxon-name-part taxon-name-part-type="genus" reg="Eupholidoptera">Eupholidoptera</tp:taxon-name-part><tp:taxon-name-part taxon-name-part-type="species" reg="gemellata">gemellata</tp:taxon-name-part></tp:taxon-name></italic> holotype Mt. Idhi <named-content xmlns:xlink="http://www.w3.org/1999/xlink" content-type="dwc:institutional_code" xlink:title="Naturalis Biodiversity Center, Leiden, The Netherlands" xlink:href="http://grbio.org/institution/national-museum-natural-history-naturalis" xlink:type="simple">RMNH</named-content>.INS1105300 <bold>156</bold><italic><tp:taxon-name><tp:taxon-name-part taxon-name-part-type="genus" reg="Eupholidoptera">Eupholidoptera</tp:taxon-name-part><tp:taxon-name-part taxon-name-part-type="species" reg="pallipes">pallipes</tp:taxon-name-part></tp:taxon-name></italic> paratype Mt. Lefka <named-content xmlns:xlink="http://www.w3.org/1999/xlink" content-type="dwc:institutional_code" xlink:title="Naturalis Biodiversity Center, Leiden, The Netherlands" xlink:href="http://grbio.org/institution/national-museum-natural-history-naturalis" xlink:type="simple">RMNH</named-content>.INS1105313 <bold>157</bold><italic><tp:taxon-name><tp:taxon-name-part taxon-name-part-type="genus" reg="Eupholidoptera">Eupholidoptera</tp:taxon-name-part><tp:taxon-name-part taxon-name-part-type="species" reg="cretica">cretica</tp:taxon-name-part></tp:taxon-name></italic> Mt. Lefka, Omalos FC17807 (<named-content xmlns:xlink="http://www.w3.org/1999/xlink" content-type="dwc:institutional_code" xlink:title="Naturalis Biodiversity Center, Leiden, The Netherlands" xlink:href="http://grbio.org/institution/national-museum-natural-history-naturalis" xlink:type="simple">RMNH</named-content>.INS1141838 <bold>158</bold><italic><tp:taxon-name><tp:taxon-name-part taxon-name-part-type="genus" reg="Eupholidoptera">Eupholidoptera</tp:taxon-name-part><tp:taxon-name-part taxon-name-part-type="species" reg="latens">latens</tp:taxon-name-part></tp:taxon-name></italic> Mt. Lefka Kalergi CT2003.009.01 <bold>159</bold><italic><tp:taxon-name><tp:taxon-name-part taxon-name-part-type="genus" reg="Eupholidoptera">Eupholidoptera</tp:taxon-name-part><tp:taxon-name-part taxon-name-part-type="species" reg="giuliae">giuliae</tp:taxon-name-part></tp:taxon-name></italic> Skaloti <named-content xmlns:xlink="http://www.w3.org/1999/xlink" content-type="dwc:institutional_code" xlink:title="Institute of Biodiversity and Ecosystem Research, Bulgarian Academy of Sciences, Sofia, Bulgaria" xlink:href="http://grbio.org/institution/bulgarian-academy-sciences" xlink:type="simple">IBER</named-content> DC-Ort000564 <bold>160</bold><italic><tp:taxon-name><tp:taxon-name-part taxon-name-part-type="genus" reg="Eupholidoptera">Eupholidoptera</tp:taxon-name-part><tp:taxon-name-part taxon-name-part-type="species" reg="francisae">francisae</tp:taxon-name-part></tp:taxon-name></italic> sp. nov. holotype Andikithira CT2002.004.04 <bold>161</bold><italic><tp:taxon-name><tp:taxon-name-part taxon-name-part-type="genus" reg="Eupholidoptera">Eupholidoptera</tp:taxon-name-part><tp:taxon-name-part taxon-name-part-type="species" reg="annamariae">annamariae</tp:taxon-name-part></tp:taxon-name></italic> Kato Zakros CT2000.030.04 <bold>162</bold><italic><tp:taxon-name><tp:taxon-name-part taxon-name-part-type="genus" reg="Eupholidoptera">Eupholidoptera</tp:taxon-name-part><tp:taxon-name-part taxon-name-part-type="species" reg="astyla">astyla</tp:taxon-name-part></tp:taxon-name></italic> Krotos RMNH5086992 <bold>163</bold><italic><tp:taxon-name><tp:taxon-name-part taxon-name-part-type="genus" reg="Eupholidoptera">Eupholidoptera</tp:taxon-name-part><tp:taxon-name-part taxon-name-part-type="species" reg="feri">feri</tp:taxon-name-part></tp:taxon-name></italic> holotype Mt. Dikti, Katharo plain <named-content xmlns:xlink="http://www.w3.org/1999/xlink" content-type="dwc:institutional_code" xlink:title="Naturalis Biodiversity Center, Leiden, The Netherlands" xlink:href="http://grbio.org/institution/national-museum-natural-history-naturalis" xlink:type="simple">RMNH</named-content>.INS1105297 <bold>164</bold><italic><tp:taxon-name><tp:taxon-name-part taxon-name-part-type="genus" reg="Eupholidoptera">Eupholidoptera</tp:taxon-name-part><tp:taxon-name-part taxon-name-part-type="species" reg="mariannae">mariannae</tp:taxon-name-part></tp:taxon-name></italic> holotype Anatoli <named-content xmlns:xlink="http://www.w3.org/1999/xlink" content-type="dwc:institutional_code" xlink:title="Naturalis Biodiversity Center, Leiden, The Netherlands" xlink:href="http://grbio.org/institution/national-museum-natural-history-naturalis" xlink:type="simple">RMNH</named-content>.INS1105311 <bold>165</bold><italic><tp:taxon-name><tp:taxon-name-part taxon-name-part-type="genus" reg="Eupholidoptera">Eupholidoptera</tp:taxon-name-part><tp:taxon-name-part taxon-name-part-type="species" reg="forcipata">forcipata</tp:taxon-name-part></tp:taxon-name></italic> Mt. Idhi CT1987.044.03 <bold>166</bold><italic><tp:taxon-name><tp:taxon-name-part taxon-name-part-type="genus" reg="Eupholidoptera">Eupholidoptera</tp:taxon-name-part><tp:taxon-name-part taxon-name-part-type="species" reg="marietheresae">marietheresae</tp:taxon-name-part></tp:taxon-name></italic> sp. nov. holotype Mt. Dikti FC1606 <named-content xmlns:xlink="http://www.w3.org/1999/xlink" content-type="dwc:institutional_code" xlink:title="Naturalis Biodiversity Center, Leiden, The Netherlands" xlink:href="http://grbio.org/institution/national-museum-natural-history-naturalis" xlink:type="simple">RMNH</named-content>.INS1141850 <bold>167</bold><italic><tp:taxon-name><tp:taxon-name-part taxon-name-part-type="genus" reg="Eupholidoptera">Eupholidoptera</tp:taxon-name-part><tp:taxon-name-part taxon-name-part-type="species" reg="jacquelinae">jacquelinae</tp:taxon-name-part></tp:taxon-name></italic> holotype Gavdos CT2000.005.02. Scale bars: 1 mm.</p></caption><graphic xmlns:xlink="http://www.w3.org/1999/xlink" xlink:href="zookeys-1151-067_article-97514__-g016.jpg" position="float" orientation="portrait" xlink:type="simple" id="oo_817946.jpg"><uri content-type="original_file" xlink:type="simple">https://binary.pensoft.net/fig/817946</uri></graphic></fig><fig id="F17" position="float" orientation="portrait"><object-id xmlns:xlink="http://www.w3.org/1999/xlink" content-type="doi" xlink:type="simple">10.3897/zookeys.1151.97514.figures168-181</object-id><object-id xmlns:xlink="http://www.w3.org/1999/xlink" content-type="arpha" xlink:type="simple">828AEFE8-71AE-562E-9E34-830DAAB9998F</object-id><label>Figures 168–181.</label><caption><p>Male stylus in lateral view <bold>168</bold><italic><tp:taxon-name><tp:taxon-name-part taxon-name-part-type="genus" reg="Eupholidoptera">Eupholidoptera</tp:taxon-name-part><tp:taxon-name-part taxon-name-part-type="species" reg="smyrnensis">smyrnensis</tp:taxon-name-part></tp:taxon-name></italic> Makrigiannis <named-content xmlns:xlink="http://www.w3.org/1999/xlink" content-type="dwc:institutional_code" xlink:title="Naturalis Biodiversity Center, Leiden, The Netherlands" xlink:href="http://grbio.org/institution/national-museum-natural-history-naturalis" xlink:type="simple">RMNH</named-content>.INS152909 <bold>169</bold><italic><tp:taxon-name><tp:taxon-name-part taxon-name-part-type="genus" reg="Eupholidoptera">Eupholidoptera</tp:taxon-name-part><tp:taxon-name-part taxon-name-part-type="species" reg="gemellata">gemellata</tp:taxon-name-part></tp:taxon-name></italic> holotype Mt. Idhi <named-content xmlns:xlink="http://www.w3.org/1999/xlink" content-type="dwc:institutional_code" xlink:title="Naturalis Biodiversity Center, Leiden, The Netherlands" xlink:href="http://grbio.org/institution/national-museum-natural-history-naturalis" xlink:type="simple">RMNH</named-content>.INS1105300 <bold>170</bold><italic><tp:taxon-name><tp:taxon-name-part taxon-name-part-type="genus" reg="Eupholidoptera">Eupholidoptera</tp:taxon-name-part><tp:taxon-name-part taxon-name-part-type="species" reg="pallipes">pallipes</tp:taxon-name-part></tp:taxon-name></italic> paratype Mt. Lefka <named-content xmlns:xlink="http://www.w3.org/1999/xlink" content-type="dwc:institutional_code" xlink:title="Naturalis Biodiversity Center, Leiden, The Netherlands" xlink:href="http://grbio.org/institution/national-museum-natural-history-naturalis" xlink:type="simple">RMNH</named-content>.INS1105313 <bold>171</bold><italic><tp:taxon-name><tp:taxon-name-part taxon-name-part-type="genus" reg="Eupholidoptera">Eupholidoptera</tp:taxon-name-part><tp:taxon-name-part taxon-name-part-type="species" reg="cretica">cretica</tp:taxon-name-part></tp:taxon-name></italic> Mt. Lefka, Omalos FC17807 <named-content xmlns:xlink="http://www.w3.org/1999/xlink" content-type="dwc:institutional_code" xlink:title="Naturalis Biodiversity Center, Leiden, The Netherlands" xlink:href="http://grbio.org/institution/national-museum-natural-history-naturalis" xlink:type="simple">RMNH</named-content>.INS1141838 <bold>172</bold><italic><tp:taxon-name><tp:taxon-name-part taxon-name-part-type="genus" reg="Eupholidoptera">Eupholidoptera</tp:taxon-name-part><tp:taxon-name-part taxon-name-part-type="species" reg="latens">latens</tp:taxon-name-part></tp:taxon-name></italic> Mt. Lefka Kalergi CT2003.009.01 <bold>173</bold><italic><tp:taxon-name><tp:taxon-name-part taxon-name-part-type="genus" reg="Eupholidoptera">Eupholidoptera</tp:taxon-name-part><tp:taxon-name-part taxon-name-part-type="species" reg="giuliae">giuliae</tp:taxon-name-part></tp:taxon-name></italic> Skaloti <named-content xmlns:xlink="http://www.w3.org/1999/xlink" content-type="dwc:institutional_code" xlink:title="Institute of Biodiversity and Ecosystem Research, Bulgarian Academy of Sciences, Sofia, Bulgaria" xlink:href="http://grbio.org/institution/bulgarian-academy-sciences" xlink:type="simple">IBER</named-content> DC-Ort000564 <bold>174</bold><italic><tp:taxon-name><tp:taxon-name-part taxon-name-part-type="genus" reg="Eupholidoptera">Eupholidoptera</tp:taxon-name-part><tp:taxon-name-part taxon-name-part-type="species" reg="francisae">francisae</tp:taxon-name-part></tp:taxon-name></italic> sp. nov. paratype Andikithira CT2002.004.08 <bold>175</bold><italic><tp:taxon-name><tp:taxon-name-part taxon-name-part-type="genus" reg="Eupholidoptera">Eupholidoptera</tp:taxon-name-part><tp:taxon-name-part taxon-name-part-type="species" reg="annamariae">annamariae</tp:taxon-name-part></tp:taxon-name></italic> Kato Zakros CT2000.030.04 <bold>176</bold><italic><tp:taxon-name><tp:taxon-name-part taxon-name-part-type="genus" reg="Eupholidoptera">Eupholidoptera</tp:taxon-name-part><tp:taxon-name-part taxon-name-part-type="species" reg="astyla">astyla</tp:taxon-name-part></tp:taxon-name></italic> Krotos <named-content xmlns:xlink="http://www.w3.org/1999/xlink" content-type="dwc:institutional_code" xlink:title="Naturalis Biodiversity Center, Leiden, The Netherlands" xlink:href="http://grbio.org/institution/national-museum-natural-history-naturalis" xlink:type="simple">RMNH</named-content>.INS1141819 <bold>177</bold><italic><tp:taxon-name><tp:taxon-name-part taxon-name-part-type="genus" reg="Eupholidoptera">Eupholidoptera</tp:taxon-name-part><tp:taxon-name-part taxon-name-part-type="species" reg="feri">feri</tp:taxon-name-part></tp:taxon-name></italic> holotype Mt. Dikti, Katharo plain <named-content xmlns:xlink="http://www.w3.org/1999/xlink" content-type="dwc:institutional_code" xlink:title="Naturalis Biodiversity Center, Leiden, The Netherlands" xlink:href="http://grbio.org/institution/national-museum-natural-history-naturalis" xlink:type="simple">RMNH</named-content>.INS1105297 <bold>178</bold><italic><tp:taxon-name><tp:taxon-name-part taxon-name-part-type="genus" reg="Eupholidoptera">Eupholidoptera</tp:taxon-name-part><tp:taxon-name-part taxon-name-part-type="species" reg="mariannae">mariannae</tp:taxon-name-part></tp:taxon-name></italic> holotype Anatoli <named-content xmlns:xlink="http://www.w3.org/1999/xlink" content-type="dwc:institutional_code" xlink:title="Naturalis Biodiversity Center, Leiden, The Netherlands" xlink:href="http://grbio.org/institution/national-museum-natural-history-naturalis" xlink:type="simple">RMNH</named-content>.INS1105311 <bold>179</bold><italic><tp:taxon-name><tp:taxon-name-part taxon-name-part-type="genus" reg="Eupholidoptera">Eupholidoptera</tp:taxon-name-part><tp:taxon-name-part taxon-name-part-type="species" reg="forcipata">forcipata</tp:taxon-name-part></tp:taxon-name></italic> Mt. Idhi CT1987.044.03 <bold>180</bold><italic><tp:taxon-name><tp:taxon-name-part taxon-name-part-type="genus" reg="Eupholidoptera">Eupholidoptera</tp:taxon-name-part><tp:taxon-name-part taxon-name-part-type="species" reg="marietheresae">marietheresae</tp:taxon-name-part></tp:taxon-name></italic> sp. nov. holotype Mt. Dikti FC1606 <named-content xmlns:xlink="http://www.w3.org/1999/xlink" content-type="dwc:institutional_code" xlink:title="Naturalis Biodiversity Center, Leiden, The Netherlands" xlink:href="http://grbio.org/institution/national-museum-natural-history-naturalis" xlink:type="simple">RMNH</named-content>.INS1141850 <bold>181</bold><italic><tp:taxon-name><tp:taxon-name-part taxon-name-part-type="genus" reg="Eupholidoptera">Eupholidoptera</tp:taxon-name-part><tp:taxon-name-part taxon-name-part-type="species" reg="jacquelinae">jacquelinae</tp:taxon-name-part></tp:taxon-name></italic> holotype Gavdos CT2000.005.02. Scale bars: 1 mm.</p></caption><graphic xmlns:xlink="http://www.w3.org/1999/xlink" xlink:href="zookeys-1151-067_article-97514__-g017.jpg" position="float" orientation="portrait" xlink:type="simple" id="oo_817947.jpg"><uri content-type="original_file" xlink:type="simple">https://binary.pensoft.net/fig/817947</uri></graphic></fig><fig id="F18" position="float" orientation="portrait"><object-id xmlns:xlink="http://www.w3.org/1999/xlink" content-type="doi" xlink:type="simple">10.3897/zookeys.1151.97514.figures182-197</object-id><object-id xmlns:xlink="http://www.w3.org/1999/xlink" content-type="arpha" xlink:type="simple">4AD9606C-2AAF-52A7-AC1B-5A644369AB25</object-id><label>Figures 182–197.</label><caption><p>Male titillator in ventral view <bold>182</bold><italic><tp:taxon-name><tp:taxon-name-part taxon-name-part-type="genus" reg="Eupholidoptera">Eupholidoptera</tp:taxon-name-part><tp:taxon-name-part taxon-name-part-type="species" reg="smyrnensis">smyrnensis</tp:taxon-name-part></tp:taxon-name></italic> Makrigiannis RMNH5087053 <bold>183</bold><italic><tp:taxon-name><tp:taxon-name-part taxon-name-part-type="genus" reg="Eupholidoptera">Eupholidoptera</tp:taxon-name-part><tp:taxon-name-part taxon-name-part-type="species" reg="gemellata">gemellata</tp:taxon-name-part></tp:taxon-name></italic> Mt. Idhi Amariou FC1651 <named-content xmlns:xlink="http://www.w3.org/1999/xlink" content-type="dwc:institutional_code" xlink:title="Naturalis Biodiversity Center, Leiden, The Netherlands" xlink:href="http://grbio.org/institution/national-museum-natural-history-naturalis" xlink:type="simple">RMNH</named-content>.INS1141843 <bold>184</bold><italic><tp:taxon-name><tp:taxon-name-part taxon-name-part-type="genus" reg="Eupholidoptera">Eupholidoptera</tp:taxon-name-part><tp:taxon-name-part taxon-name-part-type="species" reg="pallipes">pallipes</tp:taxon-name-part></tp:taxon-name></italic> paratype Mt. Lefka <named-content xmlns:xlink="http://www.w3.org/1999/xlink" content-type="dwc:institutional_code" xlink:title="Naturalis Biodiversity Center, Leiden, The Netherlands" xlink:href="http://grbio.org/institution/national-museum-natural-history-naturalis" xlink:type="simple">RMNH</named-content>.INS1105314 <bold>185</bold><italic><tp:taxon-name><tp:taxon-name-part taxon-name-part-type="genus" reg="Eupholidoptera">Eupholidoptera</tp:taxon-name-part><tp:taxon-name-part taxon-name-part-type="species" reg="cretica">cretica</tp:taxon-name-part></tp:taxon-name></italic> Mt. Lefka, Omalos FC17807 <named-content xmlns:xlink="http://www.w3.org/1999/xlink" content-type="dwc:institutional_code" xlink:title="Naturalis Biodiversity Center, Leiden, The Netherlands" xlink:href="http://grbio.org/institution/national-museum-natural-history-naturalis" xlink:type="simple">RMNH</named-content>.INS1141838 <bold>186</bold><italic><tp:taxon-name><tp:taxon-name-part taxon-name-part-type="genus" reg="Eupholidoptera">Eupholidoptera</tp:taxon-name-part><tp:taxon-name-part taxon-name-part-type="species" reg="latens">latens</tp:taxon-name-part></tp:taxon-name></italic> Mt. Lefka Kalergi CT2003.009.01 <bold>187</bold><italic><tp:taxon-name><tp:taxon-name-part taxon-name-part-type="genus" reg="Eupholidoptera">Eupholidoptera</tp:taxon-name-part><tp:taxon-name-part taxon-name-part-type="species" reg="latens">latens</tp:taxon-name-part></tp:taxon-name></italic> Rhodopos <abbrev xmlns:xlink="http://www.w3.org/1999/xlink" xlink:title="collection Klaus-Gerhard Heller, Triesdorf, Germany" id="ABBRID0EZZDI" xlink:type="simple">CH</abbrev> 8236 <bold>188</bold><italic><tp:taxon-name><tp:taxon-name-part taxon-name-part-type="genus" reg="Eupholidoptera">Eupholidoptera</tp:taxon-name-part><tp:taxon-name-part taxon-name-part-type="species" reg="giuliae">giuliae</tp:taxon-name-part></tp:taxon-name></italic> Argoules CT1995.011.11 <bold>189</bold><italic><tp:taxon-name><tp:taxon-name-part taxon-name-part-type="genus" reg="Eupholidoptera">Eupholidoptera</tp:taxon-name-part><tp:taxon-name-part taxon-name-part-type="species" reg="francisae">francisae</tp:taxon-name-part></tp:taxon-name></italic> sp. nov. paratype Andikithira CT2002.004.08 <bold>190</bold><italic><tp:taxon-name><tp:taxon-name-part taxon-name-part-type="genus" reg="Eupholidoptera">Eupholidoptera</tp:taxon-name-part><tp:taxon-name-part taxon-name-part-type="species" reg="annamariae">annamariae</tp:taxon-name-part></tp:taxon-name></italic> Kato Zakros CT2000.030.01 <bold>191</bold><italic><tp:taxon-name><tp:taxon-name-part taxon-name-part-type="genus" reg="Eupholidoptera">Eupholidoptera</tp:taxon-name-part><tp:taxon-name-part taxon-name-part-type="species" reg="astyla">astyla</tp:taxon-name-part></tp:taxon-name></italic> Krotos <named-content xmlns:xlink="http://www.w3.org/1999/xlink" content-type="dwc:institutional_code" xlink:title="Naturalis Biodiversity Center, Leiden, The Netherlands" xlink:href="http://grbio.org/institution/national-museum-natural-history-naturalis" xlink:type="simple">RMNH</named-content>.INS1141819 <bold>192</bold><italic><tp:taxon-name><tp:taxon-name-part taxon-name-part-type="genus" reg="Eupholidoptera">Eupholidoptera</tp:taxon-name-part><tp:taxon-name-part taxon-name-part-type="species" reg="astyla">astyla</tp:taxon-name-part></tp:taxon-name></italic> Kofinas FC460 <named-content xmlns:xlink="http://www.w3.org/1999/xlink" content-type="dwc:institutional_code" xlink:title="Naturalis Biodiversity Center, Leiden, The Netherlands" xlink:href="http://grbio.org/institution/national-museum-natural-history-naturalis" xlink:type="simple">RMNH</named-content>.INS1141836 <bold>193</bold><italic><tp:taxon-name><tp:taxon-name-part taxon-name-part-type="genus" reg="Eupholidoptera">Eupholidoptera</tp:taxon-name-part><tp:taxon-name-part taxon-name-part-type="species" reg="feri">feri</tp:taxon-name-part></tp:taxon-name></italic> holotype Mt. Dikti, Katharo plain <named-content xmlns:xlink="http://www.w3.org/1999/xlink" content-type="dwc:institutional_code" xlink:title="Naturalis Biodiversity Center, Leiden, The Netherlands" xlink:href="http://grbio.org/institution/national-museum-natural-history-naturalis" xlink:type="simple">RMNH</named-content>.INS1105297 <bold>194</bold><italic><tp:taxon-name><tp:taxon-name-part taxon-name-part-type="genus" reg="Eupholidoptera">Eupholidoptera</tp:taxon-name-part><tp:taxon-name-part taxon-name-part-type="species" reg="mariannae">mariannae</tp:taxon-name-part></tp:taxon-name></italic> paratype Malles CH2906A <bold>195</bold><italic><tp:taxon-name><tp:taxon-name-part taxon-name-part-type="genus" reg="Eupholidoptera">Eupholidoptera</tp:taxon-name-part><tp:taxon-name-part taxon-name-part-type="species" reg="forcipata">forcipata</tp:taxon-name-part></tp:taxon-name></italic> Mt. Idhi CT2019.047.01 <bold>196</bold><italic><tp:taxon-name><tp:taxon-name-part taxon-name-part-type="genus" reg="Eupholidoptera">Eupholidoptera</tp:taxon-name-part><tp:taxon-name-part taxon-name-part-type="species" reg="marietheresae">marietheresae</tp:taxon-name-part></tp:taxon-name></italic> sp. nov. paratype Mt. Dikti FC1606 CT2000.096.01 <bold>197</bold><italic><tp:taxon-name><tp:taxon-name-part taxon-name-part-type="genus" reg="Eupholidoptera">Eupholidoptera</tp:taxon-name-part><tp:taxon-name-part taxon-name-part-type="species" reg="jacquelinae">jacquelinae</tp:taxon-name-part></tp:taxon-name></italic> holotype Gavdos CT2000.005.02. Scale bars: 1 mm.</p></caption><graphic xmlns:xlink="http://www.w3.org/1999/xlink" xlink:href="zookeys-1151-067_article-97514__-g018.jpg" position="float" orientation="portrait" xlink:type="simple" id="oo_817948.jpg"><uri content-type="original_file" xlink:type="simple">https://binary.pensoft.net/fig/817948</uri></graphic></fig><fig id="F19" position="float" orientation="portrait"><object-id xmlns:xlink="http://www.w3.org/1999/xlink" content-type="doi" xlink:type="simple">10.3897/zookeys.1151.97514.figures198-212</object-id><object-id xmlns:xlink="http://www.w3.org/1999/xlink" content-type="arpha" xlink:type="simple">48138240-61AA-5EE1-B56F-1A1C628E667C</object-id><label>Figures 198–212.</label><caption><p>Male titillator in lateral view <bold>198</bold><italic><tp:taxon-name><tp:taxon-name-part taxon-name-part-type="genus" reg="Eupholidoptera">Eupholidoptera</tp:taxon-name-part><tp:taxon-name-part taxon-name-part-type="species" reg="smyrnensis">smyrnensis</tp:taxon-name-part></tp:taxon-name></italic> Makrigiannis RMNH5087053 <bold>199</bold><italic><tp:taxon-name><tp:taxon-name-part taxon-name-part-type="genus" reg="Eupholidoptera">Eupholidoptera</tp:taxon-name-part><tp:taxon-name-part taxon-name-part-type="species" reg="gemellata">gemellata</tp:taxon-name-part></tp:taxon-name></italic> Mt. Idhi Amariou FC1651 <named-content xmlns:xlink="http://www.w3.org/1999/xlink" content-type="dwc:institutional_code" xlink:title="Naturalis Biodiversity Center, Leiden, The Netherlands" xlink:href="http://grbio.org/institution/national-museum-natural-history-naturalis" xlink:type="simple">RMNH</named-content>.INS1141843 <bold>200</bold><italic><tp:taxon-name><tp:taxon-name-part taxon-name-part-type="genus" reg="Eupholidoptera">Eupholidoptera</tp:taxon-name-part><tp:taxon-name-part taxon-name-part-type="species" reg="pallipes">pallipes</tp:taxon-name-part></tp:taxon-name></italic> paratype Mt. Lefka <named-content xmlns:xlink="http://www.w3.org/1999/xlink" content-type="dwc:institutional_code" xlink:title="Naturalis Biodiversity Center, Leiden, The Netherlands" xlink:href="http://grbio.org/institution/national-museum-natural-history-naturalis" xlink:type="simple">RMNH</named-content>.INS1105314 <bold>201</bold><italic><tp:taxon-name><tp:taxon-name-part taxon-name-part-type="genus" reg="Eupholidoptera">Eupholidoptera</tp:taxon-name-part><tp:taxon-name-part taxon-name-part-type="species" reg="cretica">cretica</tp:taxon-name-part></tp:taxon-name></italic> Mt. Lefka, Omalos FC17807 <named-content xmlns:xlink="http://www.w3.org/1999/xlink" content-type="dwc:institutional_code" xlink:title="Naturalis Biodiversity Center, Leiden, The Netherlands" xlink:href="http://grbio.org/institution/national-museum-natural-history-naturalis" xlink:type="simple">RMNH</named-content>.INS1141838 <bold>202</bold><italic><tp:taxon-name><tp:taxon-name-part taxon-name-part-type="genus" reg="Eupholidoptera">Eupholidoptera</tp:taxon-name-part><tp:taxon-name-part taxon-name-part-type="species" reg="latens">latens</tp:taxon-name-part></tp:taxon-name></italic> Mt. Lefka Kalergi CT2003.009.01 <bold>203</bold><italic><tp:taxon-name><tp:taxon-name-part taxon-name-part-type="genus" reg="Eupholidoptera">Eupholidoptera</tp:taxon-name-part><tp:taxon-name-part taxon-name-part-type="species" reg="latens">latens</tp:taxon-name-part></tp:taxon-name></italic> Rhodopos <abbrev xmlns:xlink="http://www.w3.org/1999/xlink" xlink:title="collection Klaus-Gerhard Heller, Triesdorf, Germany" id="ABBRID0ELCAK" xlink:type="simple">CH</abbrev> 8236 <bold>204</bold><italic><tp:taxon-name><tp:taxon-name-part taxon-name-part-type="genus" reg="Eupholidoptera">Eupholidoptera</tp:taxon-name-part><tp:taxon-name-part taxon-name-part-type="species" reg="giuliae">giuliae</tp:taxon-name-part></tp:taxon-name></italic> Argoules CT1995.011.11 <bold>205</bold><italic><tp:taxon-name><tp:taxon-name-part taxon-name-part-type="genus" reg="Eupholidoptera">Eupholidoptera</tp:taxon-name-part><tp:taxon-name-part taxon-name-part-type="species" reg="francisae">francisae</tp:taxon-name-part></tp:taxon-name></italic> sp. nov. paratype Andikithira CT2002.004.08 <bold>206</bold><italic><tp:taxon-name><tp:taxon-name-part taxon-name-part-type="genus" reg="Eupholidoptera">Eupholidoptera</tp:taxon-name-part><tp:taxon-name-part taxon-name-part-type="species" reg="annamariae">annamariae</tp:taxon-name-part></tp:taxon-name></italic> Kato Zakros CT2000.030.01 <bold>207</bold><italic><tp:taxon-name><tp:taxon-name-part taxon-name-part-type="genus" reg="Eupholidoptera">Eupholidoptera</tp:taxon-name-part><tp:taxon-name-part taxon-name-part-type="species" reg="astyla">astyla</tp:taxon-name-part></tp:taxon-name></italic> Krotos <named-content xmlns:xlink="http://www.w3.org/1999/xlink" content-type="dwc:institutional_code" xlink:title="Naturalis Biodiversity Center, Leiden, The Netherlands" xlink:href="http://grbio.org/institution/national-museum-natural-history-naturalis" xlink:type="simple">RMNH</named-content>.INS1141819 <bold>208</bold><italic><tp:taxon-name><tp:taxon-name-part taxon-name-part-type="genus" reg="Eupholidoptera">Eupholidoptera</tp:taxon-name-part><tp:taxon-name-part taxon-name-part-type="species" reg="feri">feri</tp:taxon-name-part></tp:taxon-name></italic> holotype Mt. Dikti, Katharo plain <named-content xmlns:xlink="http://www.w3.org/1999/xlink" content-type="dwc:institutional_code" xlink:title="Naturalis Biodiversity Center, Leiden, The Netherlands" xlink:href="http://grbio.org/institution/national-museum-natural-history-naturalis" xlink:type="simple">RMNH</named-content>.INS1105297 <bold>209</bold><italic><tp:taxon-name><tp:taxon-name-part taxon-name-part-type="genus" reg="Eupholidoptera">Eupholidoptera</tp:taxon-name-part><tp:taxon-name-part taxon-name-part-type="species" reg="mariannae">mariannae</tp:taxon-name-part></tp:taxon-name></italic> Kalavros CT2017.029.01 <bold>210</bold><italic><tp:taxon-name><tp:taxon-name-part taxon-name-part-type="genus" reg="Eupholidoptera">Eupholidoptera</tp:taxon-name-part><tp:taxon-name-part taxon-name-part-type="species" reg="forcipata">forcipata</tp:taxon-name-part></tp:taxon-name></italic> Mt. Idhi CT1987.044.01 <bold>211</bold><italic><tp:taxon-name><tp:taxon-name-part taxon-name-part-type="genus" reg="Eupholidoptera">Eupholidoptera</tp:taxon-name-part><tp:taxon-name-part taxon-name-part-type="species" reg="marietheresae">marietheresae</tp:taxon-name-part></tp:taxon-name></italic> sp. nov. holotype Mt. Dikti FC1606 <named-content xmlns:xlink="http://www.w3.org/1999/xlink" content-type="dwc:institutional_code" xlink:title="Naturalis Biodiversity Center, Leiden, The Netherlands" xlink:href="http://grbio.org/institution/national-museum-natural-history-naturalis" xlink:type="simple">RMNH</named-content>.INS1141850 <bold>212</bold><italic><tp:taxon-name><tp:taxon-name-part taxon-name-part-type="genus" reg="Eupholidoptera">Eupholidoptera</tp:taxon-name-part><tp:taxon-name-part taxon-name-part-type="species" reg="jacquelinae">jacquelinae</tp:taxon-name-part></tp:taxon-name></italic> holotype Gavdos CT2000.005.02. Scale bars: 1 mm.</p></caption><graphic xmlns:xlink="http://www.w3.org/1999/xlink" xlink:href="zookeys-1151-067_article-97514__-g019.jpg" position="float" orientation="portrait" xlink:type="simple" id="oo_817949.jpg"><uri content-type="original_file" xlink:type="simple">https://binary.pensoft.net/fig/817949</uri></graphic></fig><fig id="F27" position="float" orientation="portrait"><object-id xmlns:xlink="http://www.w3.org/1999/xlink" content-type="doi" xlink:type="simple">10.3897/zookeys.1151.97514.figures247-253</object-id><object-id xmlns:xlink="http://www.w3.org/1999/xlink" content-type="arpha" xlink:type="simple">074F5A87-7E2E-5973-A1C7-52233D7BCA74</object-id><label>Figures 247–253.</label><caption><p>Field images <italic><tp:taxon-name><tp:taxon-name-part taxon-name-part-type="genus" reg="Eupholidoptera">Eupholidoptera</tp:taxon-name-part></tp:taxon-name></italic> spp. Crete <bold>247</bold><italic><tp:taxon-name><tp:taxon-name-part taxon-name-part-type="genus" reg="Eupholidoptera">Eupholidoptera</tp:taxon-name-part><tp:taxon-name-part taxon-name-part-type="species" reg="giuliae">giuliae</tp:taxon-name-part></tp:taxon-name></italic> ♂ Prasies RMNH5087051 <bold>248</bold><italic><tp:taxon-name><tp:taxon-name-part taxon-name-part-type="genus" reg="Eupholidoptera">Eupholidoptera</tp:taxon-name-part><tp:taxon-name-part taxon-name-part-type="species" reg="giuliae">giuliae</tp:taxon-name-part></tp:taxon-name></italic> ♀ Rethymnon RMNH5014921 <bold>249</bold><italic><tp:taxon-name><tp:taxon-name-part taxon-name-part-type="genus" reg="Eupholidoptera">Eupholidoptera</tp:taxon-name-part><tp:taxon-name-part taxon-name-part-type="species" reg="latens">latens</tp:taxon-name-part></tp:taxon-name></italic> ♂ Kolympari RMNH553681 <bold>250</bold><italic><tp:taxon-name><tp:taxon-name-part taxon-name-part-type="genus" reg="Eupholidoptera">Eupholidoptera</tp:taxon-name-part><tp:taxon-name-part taxon-name-part-type="species" reg="mariannae">mariannae</tp:taxon-name-part></tp:taxon-name></italic> ♂ Kalavros RMNH5014907 <bold>251</bold><italic><tp:taxon-name><tp:taxon-name-part taxon-name-part-type="genus" reg="Eupholidoptera">Eupholidoptera</tp:taxon-name-part><tp:taxon-name-part taxon-name-part-type="species" reg="mariannae">mariannae</tp:taxon-name-part></tp:taxon-name></italic> ♀ Ag. Ioannis RMNH5014906 <bold>252</bold><italic><tp:taxon-name><tp:taxon-name-part taxon-name-part-type="genus" reg="Eupholidoptera">Eupholidoptera</tp:taxon-name-part><tp:taxon-name-part taxon-name-part-type="species" reg="pallipes">pallipes</tp:taxon-name-part></tp:taxon-name></italic> ♀ below Pakhnes <bold>253</bold><italic><tp:taxon-name><tp:taxon-name-part taxon-name-part-type="genus" reg="Eupholidoptera">Eupholidoptera</tp:taxon-name-part><tp:taxon-name-part taxon-name-part-type="species" reg="smyrnensis">smyrnensis</tp:taxon-name-part></tp:taxon-name></italic> ♂ Makrigiannis RMNH5087053.</p></caption><graphic xmlns:xlink="http://www.w3.org/1999/xlink" xlink:href="zookeys-1151-067_article-97514__-g027.jpg" position="float" orientation="portrait" xlink:type="simple" id="oo_817957.jpg"><uri content-type="original_file" xlink:type="simple">https://binary.pensoft.net/fig/817957</uri></graphic></fig><fig id="F28" position="float" orientation="portrait"><object-id xmlns:xlink="http://www.w3.org/1999/xlink" content-type="doi" xlink:type="simple">10.3897/zookeys.1151.97514.figures254-255</object-id><object-id xmlns:xlink="http://www.w3.org/1999/xlink" content-type="arpha" xlink:type="simple">6F78BCC8-4FCD-5713-9CE2-37D2B3950DFD</object-id><label>Figures 254, 255.</label><caption><p>Distribution maps <italic><tp:taxon-name><tp:taxon-name-part taxon-name-part-type="genus" reg="Eupholidoptera">Eupholidoptera</tp:taxon-name-part></tp:taxon-name></italic> Crete and adjacent islands <bold>254</bold> lowland species <bold>255</bold> highland species.</p></caption><graphic xmlns:xlink="http://www.w3.org/1999/xlink" xlink:href="zookeys-1151-067_article-97514__-g028.jpg" position="float" orientation="portrait" xlink:type="simple" id="oo_817958.jpg"><uri content-type="original_file" xlink:type="simple">https://binary.pensoft.net/fig/817958</uri></graphic></fig><fig id="F29" position="float" orientation="portrait"><object-id xmlns:xlink="http://www.w3.org/1999/xlink" content-type="doi" xlink:type="simple">10.3897/zookeys.1151.97514.figure256</object-id><object-id xmlns:xlink="http://www.w3.org/1999/xlink" content-type="arpha" xlink:type="simple">A3CDBC49-1965-56CF-9F65-CFD164FCD01D</object-id><label>Figure 256.</label><caption><p>Bayesian inference phylogenetic tree of <italic><tp:taxon-name><tp:taxon-name-part taxon-name-part-type="genus" reg="Eupholidoptera">Eupholidoptera</tp:taxon-name-part></tp:taxon-name></italic> of Crete, Andikithira and Gavdos, including two outgroups and congenerics from the Greek and Turkish mainlands, based on a 1684bp concatenated alignment of the <abbrev xmlns:xlink="http://www.w3.org/1999/xlink" xlink:title="NADH dehydrogenase subunit 2" id="ABBRID0EDKIM" xlink:type="simple">NADH2</abbrev> + ITS fragments. Node values at branches show node support with <abbrev xmlns:xlink="http://www.w3.org/1999/xlink" xlink:title="Bayesian inference" id="ABBRID0EHKIM" xlink:type="simple">BI</abbrev> posterior probabilities. Different colours correspond to the different morphological species. See Suppl. material <xref ref-type="supplementary-material" rid="S4">4</xref> for details of the specimens and Suppl. material <xref ref-type="supplementary-material" rid="S5">5</xref> for details of <abbrev xmlns:xlink="http://www.w3.org/1999/xlink" xlink:title="NADH dehydrogenase subunit 2" id="ABBRID0ETKIM" xlink:type="simple">NADH2</abbrev> and IT IS sequences.</p></caption><graphic xmlns:xlink="http://www.w3.org/1999/xlink" xlink:href="zookeys-1151-067_article-97514__-g029.jpg" position="float" orientation="portrait" xlink:type="simple" id="oo_817959.jpg"><uri content-type="original_file" xlink:type="simple">https://binary.pensoft.net/fig/817959</uri></graphic></fig><supplementary-material xmlns:xlink="http://www.w3.org/1999/xlink" id="S4" position="float" orientation="portrait" xlink:type="simple"><object-id content-type="doi" xlink:type="simple">10.3897/zookeys.1151.97514.suppl4</object-id><object-id content-type="zenodo_dep_id" xlink:type="simple">7695046</object-id><object-id content-type="arpha" xlink:type="simple">004D0D0F-A102-55E6-9259-A37E420E256B</object-id><label>Supplementary material 4</label><caption><p>Details of specimens used in phylogenetic analysis</p></caption><statement content-type="dataType"><label>Data type</label><p>table (excel document)</p></statement><statement content-type="notes"><label>Explanation note</label><p>Details of specimens used for the Bayesian inference phylogenetic tree of 9 <italic><tp:taxon-name><tp:taxon-name-part taxon-name-part-type="genus" reg="Eupholidoptera">Eupholidoptera</tp:taxon-name-part><tp:taxon-name-part taxon-name-part-type="species" reg="species">species</tp:taxon-name-part></tp:taxon-name></italic> from Crete, Andikithira, and Gavdos (see Figs <xref ref-type="fig" rid="F29">256</xref>, <xref ref-type="fig" rid="F31">258</xref>).</p></statement><media xlink:href="zookeys-1151-067_article-97514__-s004.xlsx" mimetype="application" mime-subtype="vnd.openxmlformats-officedocument.spreadsheetml.sheet" position="float" orientation="portrait" xlink:type="simple" id="oo_817967.xlsx"><uri content-type="original_file" xlink:type="simple">https://binary.pensoft.net/file/817967</uri></media><permissions><license xlink:type="simple"><license-p>This dataset is made available under the Open Database License (http://opendatacommons.org/licenses/odbl/1.0/). The Open Database License (ODbL) is a license agreement intended to allow users to freely share, modify, and use this Dataset while maintaining this same freedom for others, provided that the original source and author(s) are credited.</license-p></license></permissions><attrib specific-use="authors">Nefeli Kotitsa, Dragan Chobanov</attrib></supplementary-material><supplementary-material xmlns:xlink="http://www.w3.org/1999/xlink" id="S5" position="float" orientation="portrait" xlink:type="simple"><object-id content-type="doi" xlink:type="simple">10.3897/zookeys.1151.97514.suppl5</object-id><object-id content-type="zenodo_dep_id" xlink:type="simple">7695054</object-id><object-id content-type="arpha" xlink:type="simple">931A6001-1BEE-566C-90A1-09E489DCB44A</object-id><label>Supplementary material 5</label><caption><p>NADH2___ITIS_sequences</p></caption><statement content-type="dataType"><label>Data type</label><p>table (excel document)</p></statement><media xlink:href="zookeys-1151-067_article-97514__-s005.xlsx" mimetype="application" mime-subtype="vnd.openxmlformats-officedocument.spreadsheetml.sheet" position="float" orientation="portrait" xlink:type="simple" id="oo_817968.xlsx"><uri content-type="original_file" xlink:type="simple">https://binary.pensoft.net/file/817968</uri></media><permissions><license xlink:type="simple"><license-p>This dataset is made available under the Open Database License (http://opendatacommons.org/licenses/odbl/1.0/). The Open Database License (ODbL) is a license agreement intended to allow users to freely share, modify, and use this Dataset while maintaining this same freedom for others, provided that the original source and author(s) are credited.</license-p></license></permissions><attrib specific-use="authors">Nefeli Kotitsa, Dragan Chobanov</attrib></supplementary-material><fig id="F30" position="float" orientation="portrait"><object-id xmlns:xlink="http://www.w3.org/1999/xlink" content-type="doi" xlink:type="simple">10.3897/zookeys.1151.97514.figure257</object-id><object-id xmlns:xlink="http://www.w3.org/1999/xlink" content-type="arpha" xlink:type="simple">7667AC14-C64E-5134-B3E6-DD1C31151653</object-id><label>Figure 257.</label><caption><p>The <italic><tp:taxon-name><tp:taxon-name-part taxon-name-part-type="genus" reg="Eupholidoptera">Eupholidoptera</tp:taxon-name-part><tp:taxon-name-part taxon-name-part-type="species" reg="giuliae">giuliae</tp:taxon-name-part></tp:taxon-name></italic>-<italic><tp:taxon-name><tp:taxon-name-part taxon-name-part-type="genus" reg="Eupholidoptera"/><tp:taxon-name-part taxon-name-part-type="species" reg="latens">latens</tp:taxon-name-part></tp:taxon-name></italic>-<italic><tp:taxon-name><tp:taxon-name-part taxon-name-part-type="genus" reg="Eupholidoptera"/><tp:taxon-name-part taxon-name-part-type="species" reg="francisae">francisae</tp:taxon-name-part></tp:taxon-name></italic> complex: geographic distribution of five morphological entities in the <italic><tp:taxon-name><tp:taxon-name-part taxon-name-part-type="genus" reg="Eupholidoptera">Eupholidoptera</tp:taxon-name-part><tp:taxon-name-part taxon-name-part-type="species" reg="giuliae">giuliae</tp:taxon-name-part></tp:taxon-name></italic>-<italic><tp:taxon-name><tp:taxon-name-part taxon-name-part-type="genus" reg="Eupholidoptera"/><tp:taxon-name-part taxon-name-part-type="species" reg="latens">latens</tp:taxon-name-part></tp:taxon-name></italic>-<italic><tp:taxon-name><tp:taxon-name-part taxon-name-part-type="genus" reg="Eupholidoptera"/><tp:taxon-name-part taxon-name-part-type="species" reg="francisae">francisae</tp:taxon-name-part></tp:taxon-name></italic> complex: (1) eastern Chania + western Rethimno (<italic><tp:taxon-name><tp:taxon-name-part taxon-name-part-type="genus" reg="Eupholidoptera">E.</tp:taxon-name-part><tp:taxon-name-part taxon-name-part-type="species" reg="giuliae">giuliae</tp:taxon-name-part></tp:taxon-name></italic>), (2) northeastern Chania including Akrotiri peninsula (atypical <italic><tp:taxon-name><tp:taxon-name-part taxon-name-part-type="genus" reg="Eupholidoptera">E.</tp:taxon-name-part><tp:taxon-name-part taxon-name-part-type="species" reg="giuliae">giuliae</tp:taxon-name-part></tp:taxon-name></italic>), (3) northern and central Chania (<italic><tp:taxon-name><tp:taxon-name-part taxon-name-part-type="genus" reg="Eupholidoptera">E.</tp:taxon-name-part><tp:taxon-name-part taxon-name-part-type="species" reg="latens">latens</tp:taxon-name-part></tp:taxon-name></italic>), (4) western and southwestern Chania (<italic><tp:taxon-name><tp:taxon-name-part taxon-name-part-type="genus" reg="Eupholidoptera">E.</tp:taxon-name-part><tp:taxon-name-part taxon-name-part-type="species" reg="francisae">francisae</tp:taxon-name-part></tp:taxon-name></italic>), (5) Andikithira (<italic><tp:taxon-name><tp:taxon-name-part taxon-name-part-type="genus" reg="Eupholidoptera">E.</tp:taxon-name-part><tp:taxon-name-part taxon-name-part-type="species" reg="francisae">francisae</tp:taxon-name-part></tp:taxon-name></italic>).</p></caption><graphic xmlns:xlink="http://www.w3.org/1999/xlink" xlink:href="zookeys-1151-067_article-97514__-g030.jpg" position="float" orientation="portrait" xlink:type="simple" id="oo_817960.jpg"><uri content-type="original_file" xlink:type="simple">https://binary.pensoft.net/fig/817960</uri></graphic></fig><fig id="F31" position="float" orientation="portrait"><object-id xmlns:xlink="http://www.w3.org/1999/xlink" content-type="doi" xlink:type="simple">10.3897/zookeys.1151.97514.figure258</object-id><object-id xmlns:xlink="http://www.w3.org/1999/xlink" content-type="arpha" xlink:type="simple">14D4E954-B199-558B-9F4F-8A93DED04803</object-id><label>Figure 258.</label><caption><p>Distribution results genetic analysis: geographic pattern of analysis of genetic data of <italic><tp:taxon-name><tp:taxon-name-part taxon-name-part-type="genus" reg="Eupholidoptera">Eupholidoptera</tp:taxon-name-part></tp:taxon-name></italic> populations in western Crete. yellow dots: <italic><tp:taxon-name><tp:taxon-name-part taxon-name-part-type="genus" reg="Eupholidoptera">E.</tp:taxon-name-part><tp:taxon-name-part taxon-name-part-type="species" reg="francisae">francisae</tp:taxon-name-part></tp:taxon-name></italic>, purple dots: <italic><tp:taxon-name><tp:taxon-name-part taxon-name-part-type="genus" reg="Eupholidoptera">E.</tp:taxon-name-part><tp:taxon-name-part taxon-name-part-type="species" reg="latens">latens</tp:taxon-name-part></tp:taxon-name></italic>, blue dots: <italic><tp:taxon-name><tp:taxon-name-part taxon-name-part-type="genus" reg="Eupholidoptera">E.</tp:taxon-name-part><tp:taxon-name-part taxon-name-part-type="species" reg="giuliae">giuliae</tp:taxon-name-part></tp:taxon-name></italic>, light blue dots: atypical <italic><tp:taxon-name><tp:taxon-name-part taxon-name-part-type="genus" reg="Eupholidoptera">E.</tp:taxon-name-part><tp:taxon-name-part taxon-name-part-type="species" reg="giuliae">giuliae</tp:taxon-name-part></tp:taxon-name></italic>.</p></caption><graphic xmlns:xlink="http://www.w3.org/1999/xlink" xlink:href="zookeys-1151-067_article-97514__-g031.jpg" position="float" orientation="portrait" xlink:type="simple" id="oo_817961.jpg"><uri content-type="original_file" xlink:type="simple">https://binary.pensoft.net/fig/817961</uri></graphic></fig><fig id="F32" position="float" orientation="portrait"><object-id xmlns:xlink="http://www.w3.org/1999/xlink" content-type="doi" xlink:type="simple">10.3897/zookeys.1151.97514.figure259</object-id><object-id xmlns:xlink="http://www.w3.org/1999/xlink" content-type="arpha" xlink:type="simple">D4987C70-3095-570A-B926-E92468B9FEEA</object-id><label>Figure 259.</label><caption><p>Mean syllable duration in recorded species from Crete (incl. Gavdos and Andikithira). See Suppl. material <xref ref-type="supplementary-material" rid="S3">3</xref> for measurements per recorded specimen.</p></caption><graphic xmlns:xlink="http://www.w3.org/1999/xlink" xlink:href="zookeys-1151-067_article-97514__-g032.jpg" position="float" orientation="portrait" xlink:type="simple" id="oo_817962.jpg"><uri content-type="original_file" xlink:type="simple">https://binary.pensoft.net/fig/817962</uri></graphic></fig><supplementary-material xmlns:xlink="http://www.w3.org/1999/xlink" id="S3" position="float" orientation="portrait" xlink:type="simple"><object-id content-type="doi" xlink:type="simple">10.3897/zookeys.1151.97514.suppl3</object-id><object-id content-type="zenodo_dep_id" xlink:type="simple">7695052</object-id><object-id content-type="arpha" xlink:type="simple">568F1603-ECF4-5B6C-A61C-52792BA6FDDC</object-id><label>Supplementary material 3</label><caption><p>Sound recordings and song data</p></caption><statement content-type="dataType"><label>Data type</label><p>bioacoustic recordings (excel document)</p></statement><statement content-type="notes"><label>Explanation note</label><p>table with detailed information on sound recordings and song data. The tab sound recordings summarises details of sound recordings of <tp:taxon-name><tp:taxon-name-part taxon-name-part-type="genus" reg="Eupholidoptera">Eupholidoptera</tp:taxon-name-part><tp:taxon-name-part taxon-name-part-type="species" reg="species">species</tp:taxon-name-part></tp:taxon-name> from Crete, Andikithira, and Gavdos. Recordings are in the collection of Jos Tilmans, Baudewijn Odé, and Klaus-Gerhard Heller. The tab song details provides information about the ambient temperature and mean syllable duration for individual specimen.</p></statement><media xlink:href="zookeys-1151-067_article-97514__-s003.rar" mimetype="application" mime-subtype="octet-stream" position="float" orientation="portrait" xlink:type="simple" id="oo_817966.rar"><uri content-type="original_file" xlink:type="simple">https://binary.pensoft.net/file/817966</uri></media><permissions><license xlink:type="simple"><license-p>This dataset is made available under the Open Database License (http://opendatacommons.org/licenses/odbl/1.0/). The Open Database License (ODbL) is a license agreement intended to allow users to freely share, modify, and use this Dataset while maintaining this same freedom for others, provided that the original source and author(s) are credited.</license-p></license></permissions><attrib specific-use="authors">Baudewijn Odé, Jos Tilmans, Klaus-Gerhard Heller</attrib></supplementary-material><table-wrap id="T1" position="float" orientation="portrait"><label>Table 1.</label><caption><p>Published record of <italic><tp:taxon-name><tp:taxon-name-part taxon-name-part-type="genus" reg="Eupholidoptera">Eupholidoptera</tp:taxon-name-part></tp:taxon-name></italic> species from Crete and Gavdos.</p></caption><table id="TID0EHJBK" rules="all"><tbody><tr><th rowspan="1" colspan="1">Species</th><th rowspan="1" colspan="1">Number of locations</th><th rowspan="1" colspan="1">Altitude (m)</th><th rowspan="1" colspan="1">Reference</th></tr><tr><td rowspan="1" colspan="1">
                <italic>
                  <tp:taxon-name><tp:taxon-name-part taxon-name-part-type="genus" reg="Eupholidoptera">E.</tp:taxon-name-part><tp:taxon-name-part taxon-name-part-type="species" reg="annamariae">annamariae</tp:taxon-name-part></tp:taxon-name>
                </italic>
              </td><td rowspan="1" colspan="1">2</td><td rowspan="1" colspan="1">50–200</td><td rowspan="1" colspan="1"><xref ref-type="bibr" rid="B42">Nadig 1985</xref>; <xref ref-type="bibr" rid="B12">Çiplak et al. 2009</xref></td></tr><tr><td rowspan="1" colspan="1">
                <italic>
                  <tp:taxon-name><tp:taxon-name-part taxon-name-part-type="genus" reg="Eupholidoptera">E.</tp:taxon-name-part><tp:taxon-name-part taxon-name-part-type="species" reg="astyla">astyla</tp:taxon-name-part></tp:taxon-name>
                </italic>
              </td><td rowspan="1" colspan="1">10</td><td rowspan="1" colspan="1">800–1850</td><td rowspan="1" colspan="1"><xref ref-type="bibr" rid="B51">Ramme 1927</xref>; <xref ref-type="bibr" rid="B12">Çiplak et al. 2009</xref></td></tr><tr><td rowspan="1" colspan="1">
                <italic>
                  <tp:taxon-name><tp:taxon-name-part taxon-name-part-type="genus" reg="Eupholidoptera">E.</tp:taxon-name-part><tp:taxon-name-part taxon-name-part-type="species" reg="cretica">cretica</tp:taxon-name-part></tp:taxon-name>
                </italic>
              </td><td rowspan="1" colspan="1">1</td><td rowspan="1" colspan="1">not indicated</td><td rowspan="1" colspan="1">
                <xref ref-type="bibr" rid="B52">Ramme 1951</xref>
              </td></tr><tr><td rowspan="1" colspan="1">
                <italic>
                  <tp:taxon-name><tp:taxon-name-part taxon-name-part-type="genus" reg="Eupholidoptera">E.</tp:taxon-name-part><tp:taxon-name-part taxon-name-part-type="species" reg="feri">feri</tp:taxon-name-part></tp:taxon-name>
                </italic>
              </td><td rowspan="1" colspan="1">1</td><td rowspan="1" colspan="1">1100</td><td rowspan="1" colspan="1">
                <xref ref-type="bibr" rid="B76">Willemse and Heller 2001</xref>
              </td></tr><tr><td rowspan="1" colspan="1">
                <italic>
                  <tp:taxon-name><tp:taxon-name-part taxon-name-part-type="genus" reg="Eupholidoptera">E.</tp:taxon-name-part><tp:taxon-name-part taxon-name-part-type="species" reg="forcipata">forcipata</tp:taxon-name-part></tp:taxon-name>
                </italic>
              </td><td rowspan="1" colspan="1">3</td><td rowspan="1" colspan="1">1700–1850</td><td rowspan="1" colspan="1"><xref ref-type="bibr" rid="B77">Willemse and Kruseman 1976</xref>; <xref ref-type="bibr" rid="B12">Çiplak et al. 2009</xref></td></tr><tr><td rowspan="1" colspan="1">
                <italic>
                  <tp:taxon-name><tp:taxon-name-part taxon-name-part-type="genus" reg="Eupholidoptera">E.</tp:taxon-name-part><tp:taxon-name-part taxon-name-part-type="species" reg="gemellata">gemellata</tp:taxon-name-part></tp:taxon-name>
                </italic>
              </td><td rowspan="1" colspan="1">1</td><td rowspan="1" colspan="1">1650</td><td rowspan="1" colspan="1">
                <xref ref-type="bibr" rid="B77">Willemse and Kruseman 1976</xref>
              </td></tr><tr><td rowspan="1" colspan="1">
                <italic>
                  <tp:taxon-name><tp:taxon-name-part taxon-name-part-type="genus" reg="Eupholidoptera">E.</tp:taxon-name-part><tp:taxon-name-part taxon-name-part-type="species" reg="giuliae">giuliae</tp:taxon-name-part></tp:taxon-name>
                </italic>
              </td><td rowspan="1" colspan="1">3</td><td rowspan="1" colspan="1">0–175</td><td rowspan="1" colspan="1"><xref ref-type="bibr" rid="B40">Massa 1999</xref>; <xref ref-type="bibr" rid="B12">Çiplak et al. 2009</xref></td></tr><tr><td rowspan="1" colspan="1">
                <italic>
                  <tp:taxon-name><tp:taxon-name-part taxon-name-part-type="genus" reg="Eupholidoptera">E.</tp:taxon-name-part><tp:taxon-name-part taxon-name-part-type="species" reg="jacquelinae">jacquelinae</tp:taxon-name-part></tp:taxon-name>
                </italic>
              </td><td rowspan="1" colspan="1">1</td><td rowspan="1" colspan="1">50</td><td rowspan="1" colspan="1"><xref ref-type="bibr" rid="B64">Tilmans 2002</xref>; <xref ref-type="bibr" rid="B12">Çiplak et al. 2009</xref></td></tr><tr><td rowspan="1" colspan="1">
                <italic>
                  <tp:taxon-name><tp:taxon-name-part taxon-name-part-type="genus" reg="Eupholidoptera">E.</tp:taxon-name-part><tp:taxon-name-part taxon-name-part-type="species" reg="latens">latens</tp:taxon-name-part></tp:taxon-name>
                </italic>
              </td><td rowspan="1" colspan="1">7</td><td rowspan="1" colspan="1">500–1800</td><td rowspan="1" colspan="1"><xref ref-type="bibr" rid="B77">Willemse and Kruseman 1976</xref>; <xref ref-type="bibr" rid="B12">Çiplak et al. 2009</xref></td></tr><tr><td rowspan="1" colspan="1">
                <italic>
                  <tp:taxon-name><tp:taxon-name-part taxon-name-part-type="genus" reg="Eupholidoptera">E.</tp:taxon-name-part><tp:taxon-name-part taxon-name-part-type="species" reg="mariannae">mariannae</tp:taxon-name-part></tp:taxon-name>
                </italic>
              </td><td rowspan="1" colspan="1">4<sup>(1)</sup></td><td rowspan="1" colspan="1">500–700</td><td rowspan="1" colspan="1"><xref ref-type="bibr" rid="B76">Willemse and Heller 2001</xref>; <xref ref-type="bibr" rid="B51">Ramme 1927</xref></td></tr><tr><td rowspan="1" colspan="1">
                <italic>
                  <tp:taxon-name><tp:taxon-name-part taxon-name-part-type="genus" reg="Eupholidoptera">E.</tp:taxon-name-part><tp:taxon-name-part taxon-name-part-type="species" reg="pallipes">pallipes</tp:taxon-name-part></tp:taxon-name>
                </italic>
              </td><td rowspan="1" colspan="1">1</td><td rowspan="1" colspan="1">1600–1800</td><td rowspan="1" colspan="1">
                <xref ref-type="bibr" rid="B77">Willemse and Kruseman 1976</xref>
              </td></tr></tbody></table><table-wrap-foot><fn><p><sup>1</sup>: includes two locations of paratypes described by <xref ref-type="bibr" rid="B51">Ramme (1927)</xref> under <italic><tp:taxon-name><tp:taxon-name-part taxon-name-part-type="genus" reg="Eupholidoptera">E.</tp:taxon-name-part><tp:taxon-name-part taxon-name-part-type="species" reg="astyla">astyla</tp:taxon-name-part></tp:taxon-name></italic>.</p></fn></table-wrap-foot></table-wrap><table-wrap id="T2" position="float" orientation="portrait"><label>Table 2.</label><caption><p>Published and unpublished records (period 1987–2020) of <italic><tp:taxon-name><tp:taxon-name-part taxon-name-part-type="genus" reg="Eupholidoptera">Eupholidoptera</tp:taxon-name-part></tp:taxon-name></italic> from Crete and adjoining islands.</p></caption><table id="TID0ESVBK" rules="all"><tbody><tr><th rowspan="1" colspan="1"/><th rowspan="1" colspan="1">Altitudinal range (m)</th><th rowspan="1" colspan="1">Published locations (Table <xref ref-type="table" rid="T1">1</xref>)</th><th rowspan="1" colspan="1">Tilmans 1987–2019</th><th rowspan="1" colspan="1">Trapping program 1987–2019</th><th rowspan="1" colspan="1">
                <xref ref-type="bibr" rid="B44">Odé 2014</xref>
              </th><th rowspan="1" colspan="1">Observations 2012–2020</th><th rowspan="1" colspan="1">Heller 2016</th><th rowspan="1" colspan="1">Willemse and Zacharopoulou 2017</th><th rowspan="1" colspan="1">Chobanov et al. 2018</th><th rowspan="1" colspan="1">Tilmans and Willemse 2019</th><th rowspan="1" colspan="1">Total</th></tr><tr><td rowspan="1" colspan="1">
                <italic>
                  <tp:taxon-name><tp:taxon-name-part taxon-name-part-type="genus" reg="Eupholidoptera">E.</tp:taxon-name-part><tp:taxon-name-part taxon-name-part-type="species" reg="annamariae">annamariae</tp:taxon-name-part></tp:taxon-name>
                </italic>
              </td><td rowspan="1" colspan="1">5–550</td><td rowspan="1" colspan="1">2</td><td rowspan="1" colspan="1">5</td><td rowspan="1" colspan="1">3</td><td rowspan="1" colspan="1">0</td><td rowspan="1" colspan="1">0</td><td rowspan="1" colspan="1">0</td><td rowspan="1" colspan="1">2</td><td rowspan="1" colspan="1">2</td><td rowspan="1" colspan="1">0</td><td rowspan="1" colspan="1">14</td></tr><tr><td rowspan="1" colspan="1">
                <italic>
                  <tp:taxon-name><tp:taxon-name-part taxon-name-part-type="genus" reg="Eupholidoptera">E.</tp:taxon-name-part><tp:taxon-name-part taxon-name-part-type="species" reg="astyla">astyla</tp:taxon-name-part></tp:taxon-name>
                </italic>
              </td><td rowspan="1" colspan="1">5–1850</td><td rowspan="1" colspan="1">10</td><td rowspan="1" colspan="1">6</td><td rowspan="1" colspan="1">24</td><td rowspan="1" colspan="1">0</td><td rowspan="1" colspan="1">0</td><td rowspan="1" colspan="1">1</td><td rowspan="1" colspan="1">3</td><td rowspan="1" colspan="1">1</td><td rowspan="1" colspan="1">0</td><td rowspan="1" colspan="1">45</td></tr><tr><td rowspan="1" colspan="1">
                <italic>
                  <tp:taxon-name><tp:taxon-name-part taxon-name-part-type="genus" reg="Eupholidoptera">E.</tp:taxon-name-part><tp:taxon-name-part taxon-name-part-type="species" reg="cretica">cretica</tp:taxon-name-part></tp:taxon-name>
                </italic>
              </td><td rowspan="1" colspan="1">1165–1234</td><td rowspan="1" colspan="1">1</td><td rowspan="1" colspan="1">0</td><td rowspan="1" colspan="1">4</td><td rowspan="1" colspan="1">0</td><td rowspan="1" colspan="1">0</td><td rowspan="1" colspan="1">0</td><td rowspan="1" colspan="1">0</td><td rowspan="1" colspan="1">0</td><td rowspan="1" colspan="1">0</td><td rowspan="1" colspan="1">5</td></tr><tr><td rowspan="1" colspan="1">
                <italic>
                  <tp:taxon-name><tp:taxon-name-part taxon-name-part-type="genus" reg="Eupholidoptera">E.</tp:taxon-name-part><tp:taxon-name-part taxon-name-part-type="species" reg="feri">feri</tp:taxon-name-part></tp:taxon-name>
                </italic>
              </td><td rowspan="1" colspan="1">1100</td><td rowspan="1" colspan="1">1</td><td rowspan="1" colspan="1">0</td><td rowspan="1" colspan="1">0</td><td rowspan="1" colspan="1">0</td><td rowspan="1" colspan="1">0</td><td rowspan="1" colspan="1">0</td><td rowspan="1" colspan="1">0</td><td rowspan="1" colspan="1">0</td><td rowspan="1" colspan="1">0</td><td rowspan="1" colspan="1">1</td></tr><tr><td rowspan="1" colspan="1">
                <italic>
                  <tp:taxon-name><tp:taxon-name-part taxon-name-part-type="genus" reg="Eupholidoptera">E.</tp:taxon-name-part><tp:taxon-name-part taxon-name-part-type="species" reg="forcipata">forcipata</tp:taxon-name-part></tp:taxon-name>
                </italic>
              </td><td rowspan="1" colspan="1">1350–2225</td><td rowspan="1" colspan="1">3</td><td rowspan="1" colspan="1">2</td><td rowspan="1" colspan="1">3</td><td rowspan="1" colspan="1">0</td><td rowspan="1" colspan="1">0</td><td rowspan="1" colspan="1">0</td><td rowspan="1" colspan="1">0</td><td rowspan="1" colspan="1">0</td><td rowspan="1" colspan="1">0</td><td rowspan="1" colspan="1">8</td></tr><tr><td rowspan="1" colspan="1"><italic><tp:taxon-name><tp:taxon-name-part taxon-name-part-type="genus" reg="Eupholidoptera">E.</tp:taxon-name-part><tp:taxon-name-part taxon-name-part-type="species" reg="francisae">francisae</tp:taxon-name-part></tp:taxon-name></italic> sp. nov.</td><td rowspan="1" colspan="1">1–835</td><td rowspan="1" colspan="1">0</td><td rowspan="1" colspan="1">2</td><td rowspan="1" colspan="1">1</td><td rowspan="1" colspan="1">0</td><td rowspan="1" colspan="1">0</td><td rowspan="1" colspan="1">0</td><td rowspan="1" colspan="1">2</td><td rowspan="1" colspan="1">2</td><td rowspan="1" colspan="1">9</td><td rowspan="1" colspan="1">16</td></tr><tr><td rowspan="1" colspan="1">
                <italic>
                  <tp:taxon-name><tp:taxon-name-part taxon-name-part-type="genus" reg="Eupholidoptera">E.</tp:taxon-name-part><tp:taxon-name-part taxon-name-part-type="species" reg="gemellata">gemellata</tp:taxon-name-part></tp:taxon-name>
                </italic>
              </td><td rowspan="1" colspan="1">1650–1910</td><td rowspan="1" colspan="1">1</td><td rowspan="1" colspan="1">0</td><td rowspan="1" colspan="1">1</td><td rowspan="1" colspan="1">0</td><td rowspan="1" colspan="1">0</td><td rowspan="1" colspan="1">0</td><td rowspan="1" colspan="1">0</td><td rowspan="1" colspan="1">0</td><td rowspan="1" colspan="1">0</td><td rowspan="1" colspan="1">2</td></tr><tr><td rowspan="1" colspan="1">
                <italic>
                  <tp:taxon-name><tp:taxon-name-part taxon-name-part-type="genus" reg="Eupholidoptera">E.</tp:taxon-name-part><tp:taxon-name-part taxon-name-part-type="species" reg="giuliae">giuliae</tp:taxon-name-part></tp:taxon-name>
                </italic>
              </td><td rowspan="1" colspan="1">0–525</td><td rowspan="1" colspan="1">3</td><td rowspan="1" colspan="1">4</td><td rowspan="1" colspan="1">9</td><td rowspan="1" colspan="1">0</td><td rowspan="1" colspan="1">7</td><td rowspan="1" colspan="1">1</td><td rowspan="1" colspan="1">3</td><td rowspan="1" colspan="1">1</td><td rowspan="1" colspan="1">4</td><td rowspan="1" colspan="1">32</td></tr><tr><td rowspan="1" colspan="1">
                <italic>
                  <tp:taxon-name><tp:taxon-name-part taxon-name-part-type="genus" reg="Eupholidoptera">E.</tp:taxon-name-part><tp:taxon-name-part taxon-name-part-type="species" reg="jacquelinae">jacquelinae</tp:taxon-name-part></tp:taxon-name>
                </italic>
              </td><td rowspan="1" colspan="1">30–270</td><td rowspan="1" colspan="1">1</td><td rowspan="1" colspan="1">0</td><td rowspan="1" colspan="1">8</td><td rowspan="1" colspan="1">0</td><td rowspan="1" colspan="1">1</td><td rowspan="1" colspan="1">0</td><td rowspan="1" colspan="1">0</td><td rowspan="1" colspan="1">0</td><td rowspan="1" colspan="1">0</td><td rowspan="1" colspan="1">10</td></tr><tr><td rowspan="1" colspan="1">
                <italic>
                  <tp:taxon-name><tp:taxon-name-part taxon-name-part-type="genus" reg="Eupholidoptera">E.</tp:taxon-name-part><tp:taxon-name-part taxon-name-part-type="species" reg="latens">latens</tp:taxon-name-part></tp:taxon-name>
                </italic>
              </td><td rowspan="1" colspan="1">20–1815</td><td rowspan="1" colspan="1">7</td><td rowspan="1" colspan="1">3</td><td rowspan="1" colspan="1">4</td><td rowspan="1" colspan="1">1</td><td rowspan="1" colspan="1">0</td><td rowspan="1" colspan="1">1</td><td rowspan="1" colspan="1">1</td><td rowspan="1" colspan="1">2</td><td rowspan="1" colspan="1">2</td><td rowspan="1" colspan="1">21</td></tr><tr><td rowspan="1" colspan="1">
                <italic>
                  <tp:taxon-name><tp:taxon-name-part taxon-name-part-type="genus" reg="Eupholidoptera">E.</tp:taxon-name-part><tp:taxon-name-part taxon-name-part-type="species" reg="mariannae">mariannae</tp:taxon-name-part></tp:taxon-name>
                </italic>
              </td><td rowspan="1" colspan="1">0–1475</td><td rowspan="1" colspan="1">4</td><td rowspan="1" colspan="1">2</td><td rowspan="1" colspan="1">9</td><td rowspan="1" colspan="1">0</td><td rowspan="1" colspan="1">0</td><td rowspan="1" colspan="1">0</td><td rowspan="1" colspan="1">2</td><td rowspan="1" colspan="1">0</td><td rowspan="1" colspan="1">0</td><td rowspan="1" colspan="1">17</td></tr><tr><td rowspan="1" colspan="1"><italic><tp:taxon-name><tp:taxon-name-part taxon-name-part-type="genus" reg="Eupholidoptera">E.</tp:taxon-name-part><tp:taxon-name-part taxon-name-part-type="species" reg="marietheresae">marietheresae</tp:taxon-name-part></tp:taxon-name></italic> sp. nov.</td><td rowspan="1" colspan="1">1715</td><td rowspan="1" colspan="1">0</td><td rowspan="1" colspan="1">0</td><td rowspan="1" colspan="1">1</td><td rowspan="1" colspan="1">0</td><td rowspan="1" colspan="1">0</td><td rowspan="1" colspan="1">0</td><td rowspan="1" colspan="1">0</td><td rowspan="1" colspan="1">0</td><td rowspan="1" colspan="1">0</td><td rowspan="1" colspan="1">1</td></tr><tr><td rowspan="1" colspan="1">
                <italic>
                  <tp:taxon-name><tp:taxon-name-part taxon-name-part-type="genus" reg="Eupholidoptera">E.</tp:taxon-name-part><tp:taxon-name-part taxon-name-part-type="species" reg="pallipes">pallipes</tp:taxon-name-part></tp:taxon-name>
                </italic>
              </td><td rowspan="1" colspan="1">1600–2440</td><td rowspan="1" colspan="1">1</td><td rowspan="1" colspan="1">0</td><td rowspan="1" colspan="1">1</td><td rowspan="1" colspan="1">0</td><td rowspan="1" colspan="1">1</td><td rowspan="1" colspan="1">0</td><td rowspan="1" colspan="1">0</td><td rowspan="1" colspan="1">0</td><td rowspan="1" colspan="1">0</td><td rowspan="1" colspan="1">3</td></tr><tr><td rowspan="1" colspan="1">
                <italic>
                  <tp:taxon-name><tp:taxon-name-part taxon-name-part-type="genus" reg="Eupholidoptera">E.</tp:taxon-name-part><tp:taxon-name-part taxon-name-part-type="species" reg="smyrnensis">smyrnensis</tp:taxon-name-part></tp:taxon-name>
                </italic>
              </td><td rowspan="1" colspan="1">25–340</td><td rowspan="1" colspan="1">0</td><td rowspan="1" colspan="1">0</td><td rowspan="1" colspan="1">1</td><td rowspan="1" colspan="1">0</td><td rowspan="1" colspan="1">0</td><td rowspan="1" colspan="1">0</td><td rowspan="1" colspan="1">1</td><td rowspan="1" colspan="1">0</td><td rowspan="1" colspan="1">1</td><td rowspan="1" colspan="1">3</td></tr><tr><td rowspan="1" colspan="1">Total</td><td rowspan="1" colspan="1"/><td rowspan="1" colspan="1">34</td><td rowspan="1" colspan="1">23</td><td rowspan="1" colspan="1">69</td><td rowspan="1" colspan="1">1</td><td rowspan="1" colspan="1">9</td><td rowspan="1" colspan="1">3</td><td rowspan="1" colspan="1">14</td><td rowspan="1" colspan="1">8</td><td rowspan="1" colspan="1">16</td><td rowspan="1" colspan="1">178</td></tr></tbody></table></table-wrap><table-wrap id="T5" position="float" orientation="portrait"><label>Table 5.</label><caption><p>Diagnostic characters and character-states for <italic><tp:taxon-name><tp:taxon-name-part taxon-name-part-type="genus" reg="Eupholidoptera">Eupholidoptera</tp:taxon-name-part></tp:taxon-name></italic> species from Crete, Andikithira, Gavdos, and Gavdopoula.</p></caption><table id="TID0ENZFK" rules="all"><tbody><tr><th rowspan="1" colspan="1">Structure</th><th rowspan="1" colspan="3">1</th><th rowspan="1" colspan="3" style="background: #ebebea">2</th><th rowspan="1" colspan="2">3</th><th rowspan="1" colspan="4" style="background: #ebebea">4</th><th rowspan="1" colspan="2">5</th><th rowspan="1" colspan="4" style="background: #ebebea">6</th><th rowspan="1" colspan="4">7</th></tr><tr><th rowspan="1" colspan="1">Character</th><th rowspan="1" colspan="1">a</th><th rowspan="1" colspan="1">b</th><th rowspan="1" colspan="1">c</th><th rowspan="1" colspan="1" style="background: #ebebea">a</th><th rowspan="1" colspan="1" style="background: #ebebea">b</th><th rowspan="1" colspan="1" style="background: #ebebea">c</th><th rowspan="1" colspan="1">a</th><th rowspan="1" colspan="1">b</th><th rowspan="1" colspan="1" style="background: #ebebea">a</th><th rowspan="1" colspan="1" style="background: #ebebea">b</th><th rowspan="1" colspan="1" style="background: #ebebea">c</th><th rowspan="1" colspan="1" style="background: #ebebea">d</th><th rowspan="1" colspan="1">a</th><th rowspan="1" colspan="1">b</th><th rowspan="1" colspan="1" style="background: #ebebea">a</th><th rowspan="1" colspan="1" style="background: #ebebea">b</th><th rowspan="1" colspan="1" style="background: #ebebea">c</th><th rowspan="1" colspan="1" style="background: #ebebea">d</th><th rowspan="1" colspan="1">a</th><th rowspan="1" colspan="1">b</th><th rowspan="1" colspan="1">c</th><th rowspan="1" colspan="1">d</th></tr><tr><th rowspan="1" colspan="1">Species</th><th rowspan="1" colspan="22"/></tr><tr><td rowspan="1" colspan="1">
                      <italic>
                        <tp:taxon-name><tp:taxon-name-part taxon-name-part-type="genus" reg="Eupholidoptera"/><tp:taxon-name-part taxon-name-part-type="species" reg="annamariae">annamariae</tp:taxon-name-part></tp:taxon-name>
                      </italic>
                    </td><td rowspan="1" colspan="1">1</td><td rowspan="1" colspan="1">3</td><td rowspan="1" colspan="1">1</td><td rowspan="1" colspan="1" style="background: #ebebea">2</td><td rowspan="1" colspan="1" style="background: #ebebea">2</td><td rowspan="1" colspan="1" style="background: #ebebea">2</td><td rowspan="1" colspan="1">2</td><td rowspan="1" colspan="1">1</td><td rowspan="1" colspan="1" style="background: #ebebea">1</td><td rowspan="1" colspan="1" style="background: #ebebea">2</td><td rowspan="1" colspan="1" style="background: #ebebea">1</td><td rowspan="1" colspan="1" style="background: #ebebea">1</td><td rowspan="1" colspan="1">1</td><td rowspan="1" colspan="1">1</td><td rowspan="1" colspan="1" style="background: #ebebea">2</td><td rowspan="1" colspan="1" style="background: #ebebea">1</td><td rowspan="1" colspan="1" style="background: #ebebea">1</td><td rowspan="1" colspan="1" style="background: #ebebea">1</td><td rowspan="1" colspan="1">1–3</td><td rowspan="1" colspan="1">2</td><td rowspan="1" colspan="1">1</td><td rowspan="1" colspan="1">1</td></tr><tr><td rowspan="1" colspan="1">
                      <italic>
                        <tp:taxon-name><tp:taxon-name-part taxon-name-part-type="genus" reg="Eupholidoptera"/><tp:taxon-name-part taxon-name-part-type="species" reg="astyla">astyla</tp:taxon-name-part></tp:taxon-name>
                      </italic>
                    </td><td rowspan="1" colspan="1">1</td><td rowspan="1" colspan="1">3</td><td rowspan="1" colspan="1">1</td><td rowspan="1" colspan="1" style="background: #ebebea">1</td><td rowspan="1" colspan="1" style="background: #ebebea">1</td><td rowspan="1" colspan="1" style="background: #ebebea">1</td><td rowspan="1" colspan="1">3</td><td rowspan="1" colspan="1">1</td><td rowspan="1" colspan="1" style="background: #ebebea">1</td><td rowspan="1" colspan="1" style="background: #ebebea">1</td><td rowspan="1" colspan="1" style="background: #ebebea">1</td><td rowspan="1" colspan="1" style="background: #ebebea">1</td><td rowspan="1" colspan="1">1</td><td rowspan="1" colspan="1">1</td><td rowspan="1" colspan="1" style="background: #ebebea">3</td><td rowspan="1" colspan="1" style="background: #ebebea">1</td><td rowspan="1" colspan="1" style="background: #ebebea">3</td><td rowspan="1" colspan="1" style="background: #ebebea">1</td><td rowspan="1" colspan="1">3–4</td><td rowspan="1" colspan="1">2</td><td rowspan="1" colspan="1">1</td><td rowspan="1" colspan="1">1</td></tr><tr><td rowspan="1" colspan="1">
                      <italic>
                        <tp:taxon-name><tp:taxon-name-part taxon-name-part-type="genus" reg="Eupholidoptera"/><tp:taxon-name-part taxon-name-part-type="species" reg="cretica">cretica</tp:taxon-name-part></tp:taxon-name>
                      </italic>
                    </td><td rowspan="1" colspan="1">1</td><td rowspan="1" colspan="1">1</td><td rowspan="1" colspan="1">1</td><td rowspan="1" colspan="1" style="background: #ebebea">1</td><td rowspan="1" colspan="1" style="background: #ebebea">3</td><td rowspan="1" colspan="1" style="background: #ebebea">3</td><td rowspan="1" colspan="1">2</td><td rowspan="1" colspan="1">1</td><td rowspan="1" colspan="1" style="background: #ebebea">1</td><td rowspan="1" colspan="1" style="background: #ebebea">2</td><td rowspan="1" colspan="1" style="background: #ebebea">1</td><td rowspan="1" colspan="1" style="background: #ebebea">1</td><td rowspan="1" colspan="1">3</td><td rowspan="1" colspan="1">2</td><td rowspan="1" colspan="1" style="background: #ebebea">1</td><td rowspan="1" colspan="1" style="background: #ebebea">1</td><td rowspan="1" colspan="1" style="background: #ebebea">2</td><td rowspan="1" colspan="1" style="background: #ebebea">2</td><td rowspan="1" colspan="1">1</td><td rowspan="1" colspan="1">3</td><td rowspan="1" colspan="1">2</td><td rowspan="1" colspan="1">1</td></tr><tr><td rowspan="1" colspan="1">
                      <italic>
                        <tp:taxon-name><tp:taxon-name-part taxon-name-part-type="genus" reg="Eupholidoptera"/><tp:taxon-name-part taxon-name-part-type="species" reg="feri">feri</tp:taxon-name-part></tp:taxon-name>
                      </italic>
                    </td><td rowspan="1" colspan="1">1</td><td rowspan="1" colspan="1">3</td><td rowspan="1" colspan="1">1</td><td rowspan="1" colspan="1" style="background: #ebebea">1</td><td rowspan="1" colspan="1" style="background: #ebebea">1</td><td rowspan="1" colspan="1" style="background: #ebebea">1</td><td rowspan="1" colspan="1">2</td><td rowspan="1" colspan="1">3</td><td rowspan="1" colspan="1" style="background: #ebebea">1</td><td rowspan="1" colspan="1" style="background: #ebebea">1</td><td rowspan="1" colspan="1" style="background: #ebebea">1</td><td rowspan="1" colspan="1" style="background: #ebebea">1</td><td rowspan="1" colspan="1">1</td><td rowspan="1" colspan="1">1</td><td rowspan="1" colspan="1" style="background: #ebebea">2</td><td rowspan="1" colspan="1" style="background: #ebebea">1</td><td rowspan="1" colspan="1" style="background: #ebebea">2</td><td rowspan="1" colspan="1" style="background: #ebebea">1</td><td rowspan="1" colspan="1">4</td><td rowspan="1" colspan="1">2</td><td rowspan="1" colspan="1">1</td><td rowspan="1" colspan="1">2</td></tr><tr><td rowspan="1" colspan="1">
                      <italic>
                        <tp:taxon-name><tp:taxon-name-part taxon-name-part-type="genus" reg="Eupholidoptera"/><tp:taxon-name-part taxon-name-part-type="species" reg="forcipata">forcipata</tp:taxon-name-part></tp:taxon-name>
                      </italic>
                    </td><td rowspan="1" colspan="1">1</td><td rowspan="1" colspan="1">1</td><td rowspan="1" colspan="1">1</td><td rowspan="1" colspan="1" style="background: #ebebea">2</td><td rowspan="1" colspan="1" style="background: #ebebea">3</td><td rowspan="1" colspan="1" style="background: #ebebea">1</td><td rowspan="1" colspan="1">1</td><td rowspan="1" colspan="1">1</td><td rowspan="1" colspan="1" style="background: #ebebea">1–2</td><td rowspan="1" colspan="1" style="background: #ebebea">3</td><td rowspan="1" colspan="1" style="background: #ebebea">1</td><td rowspan="1" colspan="1" style="background: #ebebea">1</td><td rowspan="1" colspan="1">2</td><td rowspan="1" colspan="1">2</td><td rowspan="1" colspan="1" style="background: #ebebea">1</td><td rowspan="1" colspan="1" style="background: #ebebea">1</td><td rowspan="1" colspan="1" style="background: #ebebea">3</td><td rowspan="1" colspan="1" style="background: #ebebea">1</td><td rowspan="1" colspan="1">1</td><td rowspan="1" colspan="1">1</td><td rowspan="1" colspan="1">2</td><td rowspan="1" colspan="1">3</td></tr><tr><td rowspan="1" colspan="1">
                      <italic>
                        <tp:taxon-name><tp:taxon-name-part taxon-name-part-type="genus" reg="Eupholidoptera"/><tp:taxon-name-part taxon-name-part-type="species" reg="francisae">francisae</tp:taxon-name-part></tp:taxon-name>
                      </italic>
                    </td><td rowspan="1" colspan="1">1</td><td rowspan="1" colspan="1">2</td><td rowspan="1" colspan="1">1</td><td rowspan="1" colspan="1" style="background: #ebebea">1</td><td rowspan="1" colspan="1" style="background: #ebebea">2</td><td rowspan="1" colspan="1" style="background: #ebebea">1</td><td rowspan="1" colspan="1">3</td><td rowspan="1" colspan="1">1</td><td rowspan="1" colspan="1" style="background: #ebebea">3</td><td rowspan="1" colspan="1" style="background: #ebebea">2</td><td rowspan="1" colspan="1" style="background: #ebebea">1</td><td rowspan="1" colspan="1" style="background: #ebebea">1</td><td rowspan="1" colspan="1">1</td><td rowspan="1" colspan="1">1</td><td rowspan="1" colspan="1" style="background: #ebebea">1</td><td rowspan="1" colspan="1" style="background: #ebebea">1</td><td rowspan="1" colspan="1" style="background: #ebebea">3</td><td rowspan="1" colspan="1" style="background: #ebebea">2</td><td rowspan="1" colspan="1">1–3</td><td rowspan="1" colspan="1">3</td><td rowspan="1" colspan="1">2</td><td rowspan="1" colspan="1">2–3</td></tr><tr><td rowspan="1" colspan="1">
                      <italic>
                        <tp:taxon-name><tp:taxon-name-part taxon-name-part-type="genus" reg="Eupholidoptera"/><tp:taxon-name-part taxon-name-part-type="species" reg="gemellata">gemellata</tp:taxon-name-part></tp:taxon-name>
                      </italic>
                    </td><td rowspan="1" colspan="1">3</td><td rowspan="1" colspan="1">3</td><td rowspan="1" colspan="1">3</td><td rowspan="1" colspan="1" style="background: #ebebea">1</td><td rowspan="1" colspan="1" style="background: #ebebea">1</td><td rowspan="1" colspan="1" style="background: #ebebea">2</td><td rowspan="1" colspan="1">2</td><td rowspan="1" colspan="1">3</td><td rowspan="1" colspan="1" style="background: #ebebea">1–3</td><td rowspan="1" colspan="1" style="background: #ebebea">2</td><td rowspan="1" colspan="1" style="background: #ebebea">2</td><td rowspan="1" colspan="1" style="background: #ebebea">2</td><td rowspan="1" colspan="1">2</td><td rowspan="1" colspan="1">2</td><td rowspan="1" colspan="1" style="background: #ebebea">1</td><td rowspan="1" colspan="1" style="background: #ebebea">2</td><td rowspan="1" colspan="1" style="background: #ebebea">2</td><td rowspan="1" colspan="1" style="background: #ebebea">2</td><td rowspan="1" colspan="1">1</td><td rowspan="1" colspan="1">1</td><td rowspan="1" colspan="1">2</td><td rowspan="1" colspan="1">1</td></tr><tr><td rowspan="1" colspan="1">
                      <italic>
                        <tp:taxon-name><tp:taxon-name-part taxon-name-part-type="genus" reg="Eupholidoptera"/><tp:taxon-name-part taxon-name-part-type="species" reg="giuliae">giuliae</tp:taxon-name-part></tp:taxon-name>
                      </italic>
                    </td><td rowspan="1" colspan="1">1</td><td rowspan="1" colspan="1">2</td><td rowspan="1" colspan="1">1</td><td rowspan="1" colspan="1" style="background: #ebebea">1</td><td rowspan="1" colspan="1" style="background: #ebebea">2</td><td rowspan="1" colspan="1" style="background: #ebebea">1</td><td rowspan="1" colspan="1">3</td><td rowspan="1" colspan="1">1</td><td rowspan="1" colspan="1" style="background: #ebebea">1–3</td><td rowspan="1" colspan="1" style="background: #ebebea">1</td><td rowspan="1" colspan="1" style="background: #ebebea">1</td><td rowspan="1" colspan="1" style="background: #ebebea">1</td><td rowspan="1" colspan="1">1</td><td rowspan="1" colspan="1">3</td><td rowspan="1" colspan="1" style="background: #ebebea">1</td><td rowspan="1" colspan="1" style="background: #ebebea">1</td><td rowspan="1" colspan="1" style="background: #ebebea">3</td><td rowspan="1" colspan="1" style="background: #ebebea">2</td><td rowspan="1" colspan="1">2–4</td><td rowspan="1" colspan="1">3</td><td rowspan="1" colspan="1">1</td><td rowspan="1" colspan="1">3</td></tr><tr><td rowspan="1" colspan="1">
                      <italic>
                        <tp:taxon-name><tp:taxon-name-part taxon-name-part-type="genus" reg="Eupholidoptera"/><tp:taxon-name-part taxon-name-part-type="species" reg="jacquelinae">jacquelinae</tp:taxon-name-part></tp:taxon-name>
                      </italic>
                    </td><td rowspan="1" colspan="1">1</td><td rowspan="1" colspan="1">1</td><td rowspan="1" colspan="1">1</td><td rowspan="1" colspan="1" style="background: #ebebea">2</td><td rowspan="1" colspan="1" style="background: #ebebea">2</td><td rowspan="1" colspan="1" style="background: #ebebea">1</td><td rowspan="1" colspan="1">3</td><td rowspan="1" colspan="1">1</td><td rowspan="1" colspan="1" style="background: #ebebea">3</td><td rowspan="1" colspan="1" style="background: #ebebea">3</td><td rowspan="1" colspan="1" style="background: #ebebea">2</td><td rowspan="1" colspan="1" style="background: #ebebea">1</td><td rowspan="1" colspan="1">3</td><td rowspan="1" colspan="1">2</td><td rowspan="1" colspan="1" style="background: #ebebea">1</td><td rowspan="1" colspan="1" style="background: #ebebea">1</td><td rowspan="1" colspan="1" style="background: #ebebea">3</td><td rowspan="1" colspan="1" style="background: #ebebea">2</td><td rowspan="1" colspan="1">3–4</td><td rowspan="1" colspan="1">3</td><td rowspan="1" colspan="1">1</td><td rowspan="1" colspan="1">1</td></tr><tr><td rowspan="1" colspan="1">
                      <italic>
                        <tp:taxon-name><tp:taxon-name-part taxon-name-part-type="genus" reg="Eupholidoptera"/><tp:taxon-name-part taxon-name-part-type="species" reg="latens">latens</tp:taxon-name-part></tp:taxon-name>
                      </italic>
                    </td><td rowspan="1" colspan="1">1</td><td rowspan="1" colspan="1">2</td><td rowspan="1" colspan="1">1</td><td rowspan="1" colspan="1" style="background: #ebebea">1</td><td rowspan="1" colspan="1" style="background: #ebebea">2</td><td rowspan="1" colspan="1" style="background: #ebebea">1</td><td rowspan="1" colspan="1">3</td><td rowspan="1" colspan="1">1</td><td rowspan="1" colspan="1" style="background: #ebebea">(1)-3</td><td rowspan="1" colspan="1" style="background: #ebebea">2</td><td rowspan="1" colspan="1" style="background: #ebebea">1</td><td rowspan="1" colspan="1" style="background: #ebebea">1</td><td rowspan="1" colspan="1">2</td><td rowspan="1" colspan="1">1</td><td rowspan="1" colspan="1" style="background: #ebebea">1</td><td rowspan="1" colspan="1" style="background: #ebebea">1</td><td rowspan="1" colspan="1" style="background: #ebebea">3</td><td rowspan="1" colspan="1" style="background: #ebebea">2</td><td rowspan="1" colspan="1">2</td><td rowspan="1" colspan="1">3</td><td rowspan="1" colspan="1">1</td><td rowspan="1" colspan="1">2–3</td></tr><tr><td rowspan="1" colspan="1">
                      <italic>
                        <tp:taxon-name><tp:taxon-name-part taxon-name-part-type="genus" reg="Eupholidoptera"/><tp:taxon-name-part taxon-name-part-type="species" reg="mariannae">mariannae</tp:taxon-name-part></tp:taxon-name>
                      </italic>
                    </td><td rowspan="1" colspan="1">1</td><td rowspan="1" colspan="1">3</td><td rowspan="1" colspan="1">1</td><td rowspan="1" colspan="1" style="background: #ebebea">1</td><td rowspan="1" colspan="1" style="background: #ebebea">1</td><td rowspan="1" colspan="1" style="background: #ebebea">3</td><td rowspan="1" colspan="1">1</td><td rowspan="1" colspan="1">3</td><td rowspan="1" colspan="1" style="background: #ebebea">2</td><td rowspan="1" colspan="1" style="background: #ebebea">1</td><td rowspan="1" colspan="1" style="background: #ebebea">1</td><td rowspan="1" colspan="1" style="background: #ebebea">1</td><td rowspan="1" colspan="1">1</td><td rowspan="1" colspan="1">1</td><td rowspan="1" colspan="1" style="background: #ebebea">2</td><td rowspan="1" colspan="1" style="background: #ebebea">1</td><td rowspan="1" colspan="1" style="background: #ebebea">3</td><td rowspan="1" colspan="1" style="background: #ebebea">1</td><td rowspan="1" colspan="1">3–4</td><td rowspan="1" colspan="1">2</td><td rowspan="1" colspan="1">1</td><td rowspan="1" colspan="1">2–3</td></tr><tr><td rowspan="1" colspan="1">
                      <italic>
                        <tp:taxon-name><tp:taxon-name-part taxon-name-part-type="genus" reg="Eupholidoptera"/><tp:taxon-name-part taxon-name-part-type="species" reg="marietheresae">marietheresae</tp:taxon-name-part></tp:taxon-name>
                      </italic>
                    </td><td rowspan="1" colspan="1">3</td><td rowspan="1" colspan="1">1</td><td rowspan="1" colspan="1">1</td><td rowspan="1" colspan="1" style="background: #ebebea">2</td><td rowspan="1" colspan="1" style="background: #ebebea">3</td><td rowspan="1" colspan="1" style="background: #ebebea">1</td><td rowspan="1" colspan="1">1</td><td rowspan="1" colspan="1">1</td><td rowspan="1" colspan="1" style="background: #ebebea">1</td><td rowspan="1" colspan="1" style="background: #ebebea">3</td><td rowspan="1" colspan="1" style="background: #ebebea">1</td><td rowspan="1" colspan="1" style="background: #ebebea">1</td><td rowspan="1" colspan="1">2</td><td rowspan="1" colspan="1">2</td><td rowspan="1" colspan="1" style="background: #ebebea">1</td><td rowspan="1" colspan="1" style="background: #ebebea">1</td><td rowspan="1" colspan="1" style="background: #ebebea">3</td><td rowspan="1" colspan="1" style="background: #ebebea">1</td><td rowspan="1" colspan="1">1</td><td rowspan="1" colspan="1">2</td><td rowspan="1" colspan="1">2</td><td rowspan="1" colspan="1">3</td></tr><tr><td rowspan="1" colspan="1">
                      <italic>
                        <tp:taxon-name><tp:taxon-name-part taxon-name-part-type="genus" reg="Eupholidoptera"/><tp:taxon-name-part taxon-name-part-type="species" reg="pallipes">pallipes</tp:taxon-name-part></tp:taxon-name>
                      </italic>
                    </td><td rowspan="1" colspan="1">3</td><td rowspan="1" colspan="1">3</td><td rowspan="1" colspan="1">3</td><td rowspan="1" colspan="1" style="background: #ebebea">1</td><td rowspan="1" colspan="1" style="background: #ebebea">1</td><td rowspan="1" colspan="1" style="background: #ebebea">2</td><td rowspan="1" colspan="1">2</td><td rowspan="1" colspan="1">3</td><td rowspan="1" colspan="1" style="background: #ebebea">2</td><td rowspan="1" colspan="1" style="background: #ebebea">2</td><td rowspan="1" colspan="1" style="background: #ebebea">2</td><td rowspan="1" colspan="1" style="background: #ebebea">2</td><td rowspan="1" colspan="1">2</td><td rowspan="1" colspan="1">2</td><td rowspan="1" colspan="1" style="background: #ebebea">1</td><td rowspan="1" colspan="1" style="background: #ebebea">2</td><td rowspan="1" colspan="1" style="background: #ebebea">1</td><td rowspan="1" colspan="1" style="background: #ebebea">2</td><td rowspan="1" colspan="1">2</td><td rowspan="1" colspan="1">1</td><td rowspan="1" colspan="1">2</td><td rowspan="1" colspan="1">1</td></tr><tr><td rowspan="1" colspan="1">
                      <italic>
                        <tp:taxon-name><tp:taxon-name-part taxon-name-part-type="genus" reg="Eupholidoptera"/><tp:taxon-name-part taxon-name-part-type="species" reg="smyrnensis">smyrnensis</tp:taxon-name-part></tp:taxon-name>
                      </italic>
                    </td><td rowspan="1" colspan="1">2</td><td rowspan="1" colspan="1">1</td><td rowspan="1" colspan="1">2</td><td rowspan="1" colspan="1" style="background: #ebebea">1</td><td rowspan="1" colspan="1" style="background: #ebebea">3</td><td rowspan="1" colspan="1" style="background: #ebebea">1</td><td rowspan="1" colspan="1">1</td><td rowspan="1" colspan="1">2</td><td rowspan="1" colspan="1" style="background: #ebebea">2</td><td rowspan="1" colspan="1" style="background: #ebebea">3</td><td rowspan="1" colspan="1" style="background: #ebebea">3</td><td rowspan="1" colspan="1" style="background: #ebebea">2</td><td rowspan="1" colspan="1">2</td><td rowspan="1" colspan="1">2</td><td rowspan="1" colspan="1" style="background: #ebebea">1</td><td rowspan="1" colspan="1" style="background: #ebebea">1</td><td rowspan="1" colspan="1" style="background: #ebebea">3</td><td rowspan="1" colspan="1" style="background: #ebebea">2</td><td rowspan="1" colspan="1">3</td><td rowspan="1" colspan="1">2</td><td rowspan="1" colspan="1">2</td><td rowspan="1" colspan="1">1</td></tr><tr><td rowspan="1" colspan="23">1. Male and Female colouration</td></tr><tr><td rowspan="1" colspan="6">a. frons</td><td rowspan="1" colspan="17">1. dots (Fig. <xref ref-type="fig" rid="F5">12</xref>); 2. mosaic (Fig. <xref ref-type="fig" rid="F5">11</xref>); 3. black patch (Fig. <xref ref-type="fig" rid="F5">13</xref>)</td></tr><tr><td rowspan="1" colspan="6">b. pronotal disc</td><td rowspan="1" colspan="17">1. pale (Fig. <xref ref-type="fig" rid="F6">28</xref>); 2. small patch (Fig. <xref ref-type="fig" rid="F6">29</xref>); 3. large patch (Fig. <xref ref-type="fig" rid="F6">32</xref>)</td></tr><tr><td rowspan="1" colspan="6">c. abdomen</td><td rowspan="1" colspan="17">1. pale (Fig. <xref ref-type="fig" rid="F4">10</xref>); 2. black dot (Fig. <xref ref-type="fig" rid="F4">8</xref>); 3. black edge (Fig. <xref ref-type="fig" rid="F4">9</xref>)</td></tr><tr><td rowspan="1" colspan="23">2. Male anal tergite</td></tr><tr><td rowspan="1" colspan="6">a. extended backwards</td><td rowspan="1" colspan="17">1. not/hardly; 2. distinctly</td></tr><tr><td rowspan="1" colspan="6">b. excision tips</td><td rowspan="1" colspan="17">1. narrow; 2. intermediate; 3. wide</td></tr><tr><td rowspan="1" colspan="6">c. direction tips</td><td rowspan="1" colspan="17">1. downward; 2. inward; 3. forward</td></tr><tr><td rowspan="1" colspan="23">3. Male cercus</td></tr><tr><td rowspan="1" colspan="6">a. length-width ratio</td><td rowspan="1" colspan="17">1. &lt; 5; 2. 5–6.5; 3. &gt; 6.5</td></tr><tr><td rowspan="1" colspan="6">b. side tooth</td><td rowspan="1" colspan="17">1. missing; 2. basal; 3. sub-basal</td></tr><tr><td rowspan="1" colspan="23">4. Male subgenital plate</td></tr><tr><td rowspan="1" colspan="6">a. length-width ratio</td><td rowspan="1" colspan="17">1. &lt; 1; 2. ca. 1; 3. &gt; 1</td></tr><tr><td rowspan="1" colspan="6">b. length excision-total length ratio</td><td rowspan="1" colspan="17">1. 0.1–0.25; 2. 0.3–0.4; 3. 0.5–0.6</td></tr><tr><td rowspan="1" colspan="6">c. spine</td><td rowspan="1" colspan="17">1. absent; 2. one; 3. two</td></tr><tr><td rowspan="1" colspan="6">d. protuberance</td><td rowspan="1" colspan="17">1. absent; 2. present</td></tr><tr><td rowspan="1" colspan="23">5. Male styli</td></tr><tr><td rowspan="1" colspan="6">a. length-width ratio</td><td rowspan="1" colspan="17">1. 1.0–2.0; 2.0–3.0; 3. &gt; 4.0</td></tr><tr><td rowspan="1" colspan="6">b. direction</td><td rowspan="1" colspan="17">1. downward; 2. backward; 3. inward</td></tr><tr><td rowspan="1" colspan="23">6. Male titillator</td></tr><tr><td rowspan="1" colspan="6">a. symmetry</td><td rowspan="1" colspan="17">1. symmetrical; 2. subsymmetrical; 3. asymmetrical</td></tr><tr><td rowspan="1" colspan="6">b. basal arms</td><td rowspan="1" colspan="17">1. long; 2. short</td></tr><tr><td rowspan="1" colspan="6">c. apical arms</td><td rowspan="1" colspan="17">1. merged; 2. largely merged; 3. free for &gt; ⅓</td></tr><tr><td rowspan="1" colspan="6">d. apical arms</td><td rowspan="1" colspan="17">1. basal half stalk-like; 2. basal half wide</td></tr><tr><td rowspan="1" colspan="23">7. Female subgenital plate</td></tr><tr><td rowspan="1" colspan="6">a. length-width ratio</td><td rowspan="1" colspan="17">1. &lt; 0.75; 2. 0.75–0.90; 3. 0.90–1.10; 4. &gt;1.10</td></tr><tr><td rowspan="1" colspan="6">b. length excision-total length ratio</td><td rowspan="1" colspan="17">1. &lt; 0.25; 2. 0.25–0.33; 3. &gt; 0.33</td></tr><tr><td rowspan="1" colspan="6">c. medial excision</td><td rowspan="1" colspan="17">1. narrow; 2. wide</td></tr><tr><td rowspan="1" colspan="6">d. proximally</td><td rowspan="1" colspan="17">1. convex; 2. concave; 3. with 2 concavities</td></tr></tbody></table></table-wrap><fig id="F4" position="float" orientation="portrait"><object-id xmlns:xlink="http://www.w3.org/1999/xlink" content-type="doi" xlink:type="simple">10.3897/zookeys.1151.97514.figures8-10</object-id><object-id xmlns:xlink="http://www.w3.org/1999/xlink" content-type="arpha" xlink:type="simple">367FB285-BC63-5134-BCC8-7606D140E2C6</object-id><label>Figures 8–10.</label><caption><p>Colour pattern abdomen from above <bold>8</bold><italic><tp:taxon-name><tp:taxon-name-part taxon-name-part-type="genus" reg="Eupholidoptera">Eupholidoptera</tp:taxon-name-part><tp:taxon-name-part taxon-name-part-type="species" reg="smyrnensis">smyrnensis</tp:taxon-name-part></tp:taxon-name></italic> ♀ Makrigiannis <named-content xmlns:xlink="http://www.w3.org/1999/xlink" content-type="dwc:institutional_code" xlink:title="Naturalis Biodiversity Center, Leiden, The Netherlands" xlink:href="http://grbio.org/institution/national-museum-natural-history-naturalis" xlink:type="simple">RMNH</named-content>.INS152908 <bold>9</bold><italic><tp:taxon-name><tp:taxon-name-part taxon-name-part-type="genus" reg="Eupholidoptera">Eupholidoptera</tp:taxon-name-part><tp:taxon-name-part taxon-name-part-type="species" reg="gemellata">gemellata</tp:taxon-name-part></tp:taxon-name></italic> ♀ Mt. Idhi FC1651 <named-content xmlns:xlink="http://www.w3.org/1999/xlink" content-type="dwc:institutional_code" xlink:title="Naturalis Biodiversity Center, Leiden, The Netherlands" xlink:href="http://grbio.org/institution/national-museum-natural-history-naturalis" xlink:type="simple">RMNH</named-content>.INS1141844 <bold>10</bold><italic><tp:taxon-name><tp:taxon-name-part taxon-name-part-type="genus" reg="Eupholidoptera">Eupholidoptera</tp:taxon-name-part><tp:taxon-name-part taxon-name-part-type="species" reg="astyla">astyla</tp:taxon-name-part></tp:taxon-name></italic> ♂ Krotos RMNH5086990.</p></caption><graphic xmlns:xlink="http://www.w3.org/1999/xlink" xlink:href="zookeys-1151-067_article-97514__-g004.jpg" position="float" orientation="portrait" xlink:type="simple" id="oo_817934.jpg"><uri content-type="original_file" xlink:type="simple">https://binary.pensoft.net/fig/817934</uri></graphic></fig><table-wrap id="T6" position="float" orientation="portrait"><label>Table 6.</label><caption><p>Measurements (in mm), ratios, and biometrics of male <italic><tp:taxon-name><tp:taxon-name-part taxon-name-part-type="genus" reg="Eupholidoptera">Eupholidoptera</tp:taxon-name-part></tp:taxon-name></italic>.</p></caption><table id="TID0EOZHK" rules="all"><tbody><tr><th rowspan="1" colspan="1">Males</th><th rowspan="1" colspan="1">Body length</th><th rowspan="1" colspan="1">Pronotum length</th><th rowspan="1" colspan="1">Hind femur length</th><th rowspan="1" colspan="1">Hind femur width</th><th rowspan="1" colspan="1">Ratio length-width hind femur</th><th rowspan="1" colspan="1">Number of teeth</th></tr><tr><td rowspan="1" colspan="1" style="background: #dfdfde">
                      <italic>
                        <tp:taxon-name><tp:taxon-name-part taxon-name-part-type="genus" reg="Eupholidoptera"/><tp:taxon-name-part taxon-name-part-type="species" reg="annamariae">annamariae</tp:taxon-name-part></tp:taxon-name>
                      </italic>
                    </td><td rowspan="1" colspan="1" style="background: #dfdfde"><italic>n</italic> = 23</td><td rowspan="1" colspan="1" style="background: #dfdfde"><italic>n</italic> = 23</td><td rowspan="1" colspan="1" style="background: #dfdfde"><italic>n</italic> = 23</td><td rowspan="1" colspan="1" style="background: #dfdfde"><italic>n</italic> = 23</td><td rowspan="1" colspan="1" style="background: #dfdfde"><italic>n</italic> = 23</td><td rowspan="1" colspan="1" style="background: #dfdfde"><italic>n</italic> = 1</td></tr><tr><td rowspan="1" colspan="1" style="background: #dfdfde">mean ± SD</td><td rowspan="1" colspan="1" style="background: #dfdfde">28.3±2.1</td><td rowspan="1" colspan="1" style="background: #dfdfde">11.3±0.5</td><td rowspan="1" colspan="1" style="background: #dfdfde">21.3±0.8</td><td rowspan="1" colspan="1" style="background: #dfdfde">4.8±0.2</td><td rowspan="1" colspan="1" style="background: #dfdfde">4.43±0.16</td><td rowspan="1" colspan="1" style="background: #dfdfde"/></tr><tr><td rowspan="1" colspan="1" style="background: #dfdfde">min. – max.</td><td rowspan="1" colspan="1" style="background: #dfdfde">25.0–32.2</td><td rowspan="1" colspan="1" style="background: #dfdfde">10.5–13.1</td><td rowspan="1" colspan="1" style="background: #dfdfde">19.6–22.8</td><td rowspan="1" colspan="1" style="background: #dfdfde">4.4–5.1</td><td rowspan="1" colspan="1" style="background: #dfdfde">4.16–4.81</td><td rowspan="1" colspan="1" style="background: #dfdfde">109</td></tr><tr><td rowspan="1" colspan="1">
                      <italic>
                        <tp:taxon-name><tp:taxon-name-part taxon-name-part-type="genus" reg="Eupholidoptera"/><tp:taxon-name-part taxon-name-part-type="species" reg="astyla">astyla</tp:taxon-name-part></tp:taxon-name>
                      </italic>
                    </td><td rowspan="1" colspan="1"><italic>n</italic> = 79</td><td rowspan="1" colspan="1"><italic>n</italic> = 79</td><td rowspan="1" colspan="1"><italic>n</italic> = 70</td><td rowspan="1" colspan="1"><italic>n</italic> = 70</td><td rowspan="1" colspan="1"><italic>n</italic> = 70</td><td rowspan="1" colspan="1"><italic>n</italic> = 2</td></tr><tr><td rowspan="1" colspan="1">mean ± SD</td><td rowspan="1" colspan="1">25.5±2.4</td><td rowspan="1" colspan="1">9.9±1.0</td><td rowspan="1" colspan="1">19.5±2.0</td><td rowspan="1" colspan="1">4.5±0.4</td><td rowspan="1" colspan="1">4.34±0.17</td><td rowspan="1" colspan="1"/></tr><tr><td rowspan="1" colspan="1">min. – max.</td><td rowspan="1" colspan="1">21.0–30.8</td><td rowspan="1" colspan="1">8.2–12.2</td><td rowspan="1" colspan="1">16.2–23.0</td><td rowspan="1" colspan="1">3.9–5.3</td><td rowspan="1" colspan="1">3.77–4.74</td><td rowspan="1" colspan="1">101–105</td></tr><tr><td rowspan="1" colspan="1" style="background: #dfdfde">
                      <italic>
                        <tp:taxon-name><tp:taxon-name-part taxon-name-part-type="genus" reg="Eupholidoptera"/><tp:taxon-name-part taxon-name-part-type="species" reg="cretica">cretica</tp:taxon-name-part></tp:taxon-name>
                      </italic>
                    </td><td rowspan="1" colspan="1" style="background: #dfdfde"><italic>n</italic> = 1</td><td rowspan="1" colspan="1" style="background: #dfdfde"><italic>n</italic> = 1</td><td rowspan="1" colspan="1" style="background: #dfdfde"><italic>n</italic> = 1</td><td rowspan="1" colspan="1" style="background: #dfdfde"><italic>n</italic> = 1</td><td rowspan="1" colspan="1" style="background: #dfdfde"><italic>n</italic> = 1</td><td rowspan="1" colspan="1" style="background: #dfdfde"><italic>n</italic> = 1</td></tr><tr><td rowspan="1" colspan="1" style="background: #dfdfde">mean ± SD</td><td rowspan="1" colspan="1" style="background: #dfdfde">n.a.</td><td rowspan="1" colspan="1" style="background: #dfdfde">n.a.</td><td rowspan="1" colspan="1" style="background: #dfdfde">n.a.</td><td rowspan="1" colspan="1" style="background: #dfdfde">n.a.</td><td rowspan="1" colspan="1" style="background: #dfdfde">n.a.</td><td rowspan="1" colspan="1" style="background: #dfdfde"/></tr><tr><td rowspan="1" colspan="1" style="background: #dfdfde">min. – max.</td><td rowspan="1" colspan="1" style="background: #dfdfde">21.7</td><td rowspan="1" colspan="1" style="background: #dfdfde">8.8</td><td rowspan="1" colspan="1" style="background: #dfdfde">22.1</td><td rowspan="1" colspan="1" style="background: #dfdfde">4.4</td><td rowspan="1" colspan="1" style="background: #dfdfde">5.04</td><td rowspan="1" colspan="1" style="background: #dfdfde">107</td></tr><tr><td rowspan="1" colspan="1">
                      <italic>
                        <tp:taxon-name><tp:taxon-name-part taxon-name-part-type="genus" reg="Eupholidoptera"/><tp:taxon-name-part taxon-name-part-type="species" reg="feri">feri</tp:taxon-name-part></tp:taxon-name>
                      </italic>
                    </td><td rowspan="1" colspan="1"><italic>n</italic> = 1</td><td rowspan="1" colspan="1"><italic>n</italic> = 1</td><td rowspan="1" colspan="1"><italic>n</italic> = 1</td><td rowspan="1" colspan="1"><italic>n</italic> = 1</td><td rowspan="1" colspan="1"><italic>n</italic> = 1</td><td rowspan="1" colspan="1"><italic>n</italic> = 1</td></tr><tr><td rowspan="1" colspan="1">mean ± SD</td><td rowspan="1" colspan="1">n.a.</td><td rowspan="1" colspan="1">n.a.</td><td rowspan="1" colspan="1">n.a.</td><td rowspan="1" colspan="1">n.a.</td><td rowspan="1" colspan="1">n.a.</td><td rowspan="1" colspan="1"/></tr><tr><td rowspan="1" colspan="1">min. – max.</td><td rowspan="1" colspan="1">26.8</td><td rowspan="1" colspan="1">8.8</td><td rowspan="1" colspan="1">18.6</td><td rowspan="1" colspan="1">4.0</td><td rowspan="1" colspan="1">4.61</td><td rowspan="1" colspan="1">100</td></tr><tr><td rowspan="1" colspan="1" style="background: #dfdfde">
                      <italic>
                        <tp:taxon-name><tp:taxon-name-part taxon-name-part-type="genus" reg="Eupholidoptera"/><tp:taxon-name-part taxon-name-part-type="species" reg="forcipata">forcipata</tp:taxon-name-part></tp:taxon-name>
                      </italic>
                    </td><td rowspan="1" colspan="1" style="background: #dfdfde"><italic>n</italic> = 20</td><td rowspan="1" colspan="1" style="background: #dfdfde"><italic>n</italic> = 20</td><td rowspan="1" colspan="1" style="background: #dfdfde"><italic>n</italic> = 20</td><td rowspan="1" colspan="1" style="background: #dfdfde"><italic>n</italic> = 20</td><td rowspan="1" colspan="1" style="background: #dfdfde"><italic>n</italic> = 20</td><td rowspan="1" colspan="1" style="background: #dfdfde"><italic>n</italic> = 1</td></tr><tr><td rowspan="1" colspan="1" style="background: #dfdfde">mean ± SD</td><td rowspan="1" colspan="1" style="background: #dfdfde">23.4±1.6</td><td rowspan="1" colspan="1" style="background: #dfdfde">9.5±0.5</td><td rowspan="1" colspan="1" style="background: #dfdfde">17.8±0.7</td><td rowspan="1" colspan="1" style="background: #dfdfde">4.3±0.2</td><td rowspan="1" colspan="1" style="background: #dfdfde">4.18±0.11</td><td rowspan="1" colspan="1" style="background: #dfdfde"/></tr><tr><td rowspan="1" colspan="1" style="background: #dfdfde">min. – max.</td><td rowspan="1" colspan="1" style="background: #dfdfde">20.8–26.7</td><td rowspan="1" colspan="1" style="background: #dfdfde">8.6–10.5</td><td rowspan="1" colspan="1" style="background: #dfdfde">16.6–19.6</td><td rowspan="1" colspan="1" style="background: #dfdfde">4.0–4.7</td><td rowspan="1" colspan="1" style="background: #dfdfde">3.96–4.43</td><td rowspan="1" colspan="1" style="background: #dfdfde">193</td></tr><tr><td rowspan="1" colspan="1">
                      <italic>
                        <tp:taxon-name><tp:taxon-name-part taxon-name-part-type="genus" reg="Eupholidoptera"/><tp:taxon-name-part taxon-name-part-type="species" reg="francisae">francisae</tp:taxon-name-part></tp:taxon-name>
                      </italic>
                    </td><td rowspan="1" colspan="1"><italic>n</italic> = 38</td><td rowspan="1" colspan="1"><italic>n</italic> = 38</td><td rowspan="1" colspan="1"><italic>n</italic> = 37</td><td rowspan="1" colspan="1"><italic>n</italic> = 37</td><td rowspan="1" colspan="1"><italic>n</italic> = 37</td><td rowspan="1" colspan="1"><italic>n</italic> = 19</td></tr><tr><td rowspan="1" colspan="1">mean ± SD</td><td rowspan="1" colspan="1">24.1±2.7</td><td rowspan="1" colspan="1">9.5±0.7</td><td rowspan="1" colspan="1">21.1±0.9</td><td rowspan="1" colspan="1">4.3±0.3</td><td rowspan="1" colspan="1">4.88±0.25</td><td rowspan="1" colspan="1">119±10.3</td></tr><tr><td rowspan="1" colspan="1">min. – max.</td><td rowspan="1" colspan="1">19.0–28.8</td><td rowspan="1" colspan="1">8.0–10.7</td><td rowspan="1" colspan="1">19.0–23.1</td><td rowspan="1" colspan="1">3.7–4.9</td><td rowspan="1" colspan="1">4.47–5.49</td><td rowspan="1" colspan="1">96–138</td></tr><tr><td rowspan="1" colspan="1" style="background: #dfdfde">
                      <italic>
                        <tp:taxon-name><tp:taxon-name-part taxon-name-part-type="genus" reg="Eupholidoptera"/><tp:taxon-name-part taxon-name-part-type="species" reg="gemellata">gemellata</tp:taxon-name-part></tp:taxon-name>
                      </italic>
                    </td><td rowspan="1" colspan="1" style="background: #dfdfde"><italic>n</italic> = 3</td><td rowspan="1" colspan="1" style="background: #dfdfde"><italic>n</italic> = 4</td><td rowspan="1" colspan="1" style="background: #dfdfde"><italic>n</italic> = 4</td><td rowspan="1" colspan="1" style="background: #dfdfde"><italic>n</italic> = 4</td><td rowspan="1" colspan="1" style="background: #dfdfde"><italic>n</italic> = 4</td><td rowspan="1" colspan="1" style="background: #dfdfde"><italic>n</italic> = 1</td></tr><tr><td rowspan="1" colspan="1" style="background: #dfdfde">mean ± SD</td><td rowspan="1" colspan="1" style="background: #dfdfde">21.1±3.9</td><td rowspan="1" colspan="1" style="background: #dfdfde">7.4±0.3</td><td rowspan="1" colspan="1" style="background: #dfdfde">17.1±0.2</td><td rowspan="1" colspan="1" style="background: #dfdfde">4.0±0.1</td><td rowspan="1" colspan="1" style="background: #dfdfde">4.32±0.10</td><td rowspan="1" colspan="1" style="background: #dfdfde"/></tr><tr><td rowspan="1" colspan="1" style="background: #dfdfde">min. – max.</td><td rowspan="1" colspan="1" style="background: #dfdfde">16.8–24.2</td><td rowspan="1" colspan="1" style="background: #dfdfde">7.0–7.7</td><td rowspan="1" colspan="1" style="background: #dfdfde">16.8–17.3</td><td rowspan="1" colspan="1" style="background: #dfdfde">3.9–4.1</td><td rowspan="1" colspan="1" style="background: #dfdfde">4.17–4.45</td><td rowspan="1" colspan="1" style="background: #dfdfde">101</td></tr><tr><td rowspan="1" colspan="1">
                      <italic>
                        <tp:taxon-name><tp:taxon-name-part taxon-name-part-type="genus" reg="Eupholidoptera"/><tp:taxon-name-part taxon-name-part-type="species" reg="giuliae">giuliae</tp:taxon-name-part></tp:taxon-name>
                      </italic>
                    </td><td rowspan="1" colspan="1"><italic>n</italic> = 52</td><td rowspan="1" colspan="1"><italic>n</italic> = 52</td><td rowspan="1" colspan="1"><italic>n</italic> = 52</td><td rowspan="1" colspan="1"><italic>n</italic> = 52</td><td rowspan="1" colspan="1"><italic>n</italic> = 52</td><td rowspan="1" colspan="1"><italic>n</italic> = 1</td></tr><tr><td rowspan="1" colspan="1">mean ± SD</td><td rowspan="1" colspan="1">24.5±3.2</td><td rowspan="1" colspan="1">10.2±0.5</td><td rowspan="1" colspan="1">21.7±0.8</td><td rowspan="1" colspan="1">4.7±0.2</td><td rowspan="1" colspan="1">4.66±0.24</td><td rowspan="1" colspan="1"/></tr><tr><td rowspan="1" colspan="1">min. – max.</td><td rowspan="1" colspan="1">17.2–30.2</td><td rowspan="1" colspan="1">9.1–11.4</td><td rowspan="1" colspan="1">20.0–23.8</td><td rowspan="1" colspan="1">4.0–5.0</td><td rowspan="1" colspan="1">4.26–5.43</td><td rowspan="1" colspan="1">106</td></tr><tr><td rowspan="1" colspan="1" style="background: #dfdfde">
                      <italic>
                        <tp:taxon-name><tp:taxon-name-part taxon-name-part-type="genus" reg="Eupholidoptera"/><tp:taxon-name-part taxon-name-part-type="species" reg="jacquelinae">jacquelinae</tp:taxon-name-part></tp:taxon-name>
                      </italic>
                    </td><td rowspan="1" colspan="1" style="background: #dfdfde"><italic>n</italic> = 6</td><td rowspan="1" colspan="1" style="background: #dfdfde"><italic>n</italic> = 7</td><td rowspan="1" colspan="1" style="background: #dfdfde"><italic>n</italic> = 7</td><td rowspan="1" colspan="1" style="background: #dfdfde"><italic>n</italic> = 7</td><td rowspan="1" colspan="1" style="background: #dfdfde"><italic>n</italic> = 7</td><td rowspan="1" colspan="1" style="background: #dfdfde"><italic>n</italic> = 1</td></tr><tr><td rowspan="1" colspan="1" style="background: #dfdfde">mean ± SD</td><td rowspan="1" colspan="1" style="background: #dfdfde">27.4±2.5</td><td rowspan="1" colspan="1" style="background: #dfdfde">10.6±0.3</td><td rowspan="1" colspan="1" style="background: #dfdfde">24.8±1.1</td><td rowspan="1" colspan="1" style="background: #dfdfde">4.8±0.2</td><td rowspan="1" colspan="1" style="background: #dfdfde">5.14±0.36</td><td rowspan="1" colspan="1" style="background: #dfdfde"/></tr><tr><td rowspan="1" colspan="1" style="background: #dfdfde">min. – max.</td><td rowspan="1" colspan="1" style="background: #dfdfde">25.3–32.1</td><td rowspan="1" colspan="1" style="background: #dfdfde">10.2–11.2</td><td rowspan="1" colspan="1" style="background: #dfdfde">23.8–26.4</td><td rowspan="1" colspan="1" style="background: #dfdfde">4.4–5.1</td><td rowspan="1" colspan="1" style="background: #dfdfde">4.86–5.98</td><td rowspan="1" colspan="1" style="background: #dfdfde">144</td></tr><tr><td rowspan="1" colspan="1">
                      <italic>
                        <tp:taxon-name><tp:taxon-name-part taxon-name-part-type="genus" reg="Eupholidoptera"/><tp:taxon-name-part taxon-name-part-type="species" reg="latens">latens</tp:taxon-name-part></tp:taxon-name>
                      </italic>
                    </td><td rowspan="1" colspan="1"><italic>n</italic> = 9</td><td rowspan="1" colspan="1"><italic>n</italic> = 9</td><td rowspan="1" colspan="1"><italic>n</italic> = 13</td><td rowspan="1" colspan="1"><italic>n</italic> = 13</td><td rowspan="1" colspan="1"><italic>n</italic> = 13</td><td rowspan="1" colspan="1"><italic>n</italic> = 4</td></tr><tr><td rowspan="1" colspan="1">mean ± SD</td><td rowspan="1" colspan="1">22.4±2.6</td><td rowspan="1" colspan="1">9.1±0.5</td><td rowspan="1" colspan="1">19.3±2.3</td><td rowspan="1" colspan="1">4.3±0.2</td><td rowspan="1" colspan="1">4.53±0.37</td><td rowspan="1" colspan="1">113±7.1</td></tr><tr><td rowspan="1" colspan="1">min. – max.</td><td rowspan="1" colspan="1">18.9–27,1</td><td rowspan="1" colspan="1">8.4–9.9</td><td rowspan="1" colspan="1">17.0–22.7</td><td rowspan="1" colspan="1">3.9–4.8</td><td rowspan="1" colspan="1">4.14–5.28</td><td rowspan="1" colspan="1">108–123</td></tr><tr><td rowspan="1" colspan="1" style="background: #dfdfde">
                      <italic>
                        <tp:taxon-name><tp:taxon-name-part taxon-name-part-type="genus" reg="Eupholidoptera"/><tp:taxon-name-part taxon-name-part-type="species" reg="mariannae">mariannae</tp:taxon-name-part></tp:taxon-name>
                      </italic>
                    </td><td rowspan="1" colspan="1" style="background: #dfdfde"><italic>n</italic> = 9</td><td rowspan="1" colspan="1" style="background: #dfdfde"><italic>n</italic> = 9</td><td rowspan="1" colspan="1" style="background: #dfdfde"><italic>n</italic> = 9</td><td rowspan="1" colspan="1" style="background: #dfdfde"><italic>n</italic> = 9</td><td rowspan="1" colspan="1" style="background: #dfdfde"><italic>n</italic> = 9</td><td rowspan="1" colspan="1" style="background: #dfdfde"><italic>n</italic> = 4</td></tr><tr><td rowspan="1" colspan="1" style="background: #dfdfde">mean ± SD</td><td rowspan="1" colspan="1" style="background: #dfdfde">24.4±2.2</td><td rowspan="1" colspan="1" style="background: #dfdfde">10.1±0.4</td><td rowspan="1" colspan="1" style="background: #dfdfde">21.2±0.9</td><td rowspan="1" colspan="1" style="background: #dfdfde">4.6±0.3</td><td rowspan="1" colspan="1" style="background: #dfdfde">4.65±0.17</td><td rowspan="1" colspan="1" style="background: #dfdfde"/></tr><tr><td rowspan="1" colspan="1" style="background: #dfdfde">min. – max.</td><td rowspan="1" colspan="1" style="background: #dfdfde">21.5–28.9</td><td rowspan="1" colspan="1" style="background: #dfdfde">9.5–10.9</td><td rowspan="1" colspan="1" style="background: #dfdfde">19.8–22.3</td><td rowspan="1" colspan="1" style="background: #dfdfde">4.2–4.9</td><td rowspan="1" colspan="1" style="background: #dfdfde">4.36–5.00</td><td rowspan="1" colspan="1" style="background: #dfdfde">89–105</td></tr><tr><td rowspan="1" colspan="1">
                      <italic>
                        <tp:taxon-name><tp:taxon-name-part taxon-name-part-type="genus" reg="Eupholidoptera"/><tp:taxon-name-part taxon-name-part-type="species" reg="marietheresae">marietheresae</tp:taxon-name-part></tp:taxon-name>
                      </italic>
                    </td><td rowspan="1" colspan="1"><italic>n</italic> = 5</td><td rowspan="1" colspan="1"><italic>n</italic> = 5</td><td rowspan="1" colspan="1"><italic>n</italic> = 5</td><td rowspan="1" colspan="1"><italic>n</italic> = 5</td><td rowspan="1" colspan="1"><italic>n</italic> = 5</td><td rowspan="1" colspan="1"><italic>n</italic> = 2</td></tr><tr><td rowspan="1" colspan="1">mean ± SD</td><td rowspan="1" colspan="1">24.9±2.7</td><td rowspan="1" colspan="1">9.4±0.6</td><td rowspan="1" colspan="1">17.1±0.6</td><td rowspan="1" colspan="1">4.0±0.2</td><td rowspan="1" colspan="1">4.30±0.14</td><td rowspan="1" colspan="1"/></tr><tr><td rowspan="1" colspan="1">min. – max.</td><td rowspan="1" colspan="1">21.4–28.5</td><td rowspan="1" colspan="1">8.9–10.3</td><td rowspan="1" colspan="1">16.4–18.1</td><td rowspan="1" colspan="1">3.8–4.2</td><td rowspan="1" colspan="1">4.04–4.45</td><td rowspan="1" colspan="1">211–213</td></tr><tr><td rowspan="1" colspan="1" style="background: #dfdfde">
                      <italic>
                        <tp:taxon-name><tp:taxon-name-part taxon-name-part-type="genus" reg="Eupholidoptera"/><tp:taxon-name-part taxon-name-part-type="species" reg="pallipes">pallipes</tp:taxon-name-part></tp:taxon-name>
                      </italic>
                    </td><td rowspan="1" colspan="1" style="background: #dfdfde"><italic>n</italic> = 6</td><td rowspan="1" colspan="1" style="background: #dfdfde"><italic>n</italic> = 6</td><td rowspan="1" colspan="1" style="background: #dfdfde"><italic>n</italic> = 6</td><td rowspan="1" colspan="1" style="background: #dfdfde"><italic>n</italic> = 6</td><td rowspan="1" colspan="1" style="background: #dfdfde"><italic>n</italic> = 6</td><td rowspan="1" colspan="1" style="background: #dfdfde"><italic>n</italic> = 1</td></tr><tr><td rowspan="1" colspan="1" style="background: #dfdfde">mean ± SD</td><td rowspan="1" colspan="1" style="background: #dfdfde">20.3±1.0</td><td rowspan="1" colspan="1" style="background: #dfdfde">7.7±0.3</td><td rowspan="1" colspan="1" style="background: #dfdfde">16.9±0.6</td><td rowspan="1" colspan="1" style="background: #dfdfde">4.1±0.1</td><td rowspan="1" colspan="1" style="background: #dfdfde">4.18±0.13</td><td rowspan="1" colspan="1" style="background: #dfdfde"/></tr><tr><td rowspan="1" colspan="1" style="background: #dfdfde">min. – max.</td><td rowspan="1" colspan="1" style="background: #dfdfde">19.3–21.9</td><td rowspan="1" colspan="1" style="background: #dfdfde">7.4–8.1</td><td rowspan="1" colspan="1" style="background: #dfdfde">16.5–18.0</td><td rowspan="1" colspan="1" style="background: #dfdfde">3.9–4.2</td><td rowspan="1" colspan="1" style="background: #dfdfde">3.92–4.32</td><td rowspan="1" colspan="1" style="background: #dfdfde">94</td></tr><tr><td rowspan="1" colspan="1">
                      <italic>
                        <tp:taxon-name><tp:taxon-name-part taxon-name-part-type="genus" reg="Eupholidoptera"/><tp:taxon-name-part taxon-name-part-type="species" reg="smyrnensis">smyrnensis</tp:taxon-name-part></tp:taxon-name>
                      </italic>
                    </td><td rowspan="1" colspan="1"><italic>n</italic> = 7</td><td rowspan="1" colspan="1"><italic>n</italic> = 7</td><td rowspan="1" colspan="1"><italic>n</italic> = 7</td><td rowspan="1" colspan="1"><italic>n</italic> = 7</td><td rowspan="1" colspan="1"><italic>n</italic> = 7</td><td rowspan="1" colspan="1"><italic>n</italic> = 1</td></tr><tr><td rowspan="1" colspan="1">mean ± SD</td><td rowspan="1" colspan="1">20.2±1.6</td><td rowspan="1" colspan="1">9.8±0.4</td><td rowspan="1" colspan="1">23.3±0.6</td><td rowspan="1" colspan="1">4.5±0.1</td><td rowspan="1" colspan="1">5.24±0.19</td><td rowspan="1" colspan="1"/></tr><tr><td rowspan="1" colspan="1">min. – max.</td><td rowspan="1" colspan="1">17.5–22.6</td><td rowspan="1" colspan="1">9.5–10.3</td><td rowspan="1" colspan="1">22.4–24.0</td><td rowspan="1" colspan="1">4.3–4.6</td><td rowspan="1" colspan="1">4.92–5.48</td><td rowspan="1" colspan="1">100</td></tr></tbody></table></table-wrap><table-wrap id="T7" position="float" orientation="portrait"><label>Table 7.</label><caption><p>Measurements (in mm), ratios, and biometrics of female <italic><tp:taxon-name><tp:taxon-name-part taxon-name-part-type="genus" reg="Eupholidoptera">Eupholidoptera</tp:taxon-name-part></tp:taxon-name></italic>.</p></caption><table id="TID0EEPBM" rules="all"><tbody><tr><th rowspan="1" colspan="1">Females</th><th rowspan="1" colspan="1">Body length</th><th rowspan="1" colspan="1">Pronotum length</th><th rowspan="1" colspan="1">Hind femur length</th><th rowspan="1" colspan="1">Hind femur width</th><th rowspan="1" colspan="1">Ratio length-width hind femur</th><th rowspan="1" colspan="1">Ovipositor length</th><th rowspan="1" colspan="1">Ratio length ovipositor-length pronotum</th></tr><tr><td rowspan="1" colspan="1" style="background: #dfdfde">
                      <italic>
                        <tp:taxon-name><tp:taxon-name-part taxon-name-part-type="genus" reg="Eupholidoptera"/><tp:taxon-name-part taxon-name-part-type="species" reg="annamariae">annamariae</tp:taxon-name-part></tp:taxon-name>
                      </italic>
                    </td><td rowspan="1" colspan="1" style="background: #dfdfde"><italic>n</italic> = 24</td><td rowspan="1" colspan="1" style="background: #dfdfde"><italic>n</italic> = 24</td><td rowspan="1" colspan="1" style="background: #dfdfde"><italic>n</italic> = 24</td><td rowspan="1" colspan="1" style="background: #dfdfde"><italic>n</italic> = 24</td><td rowspan="1" colspan="1" style="background: #dfdfde"><italic>n</italic> = 24</td><td rowspan="1" colspan="1" style="background: #dfdfde"><italic>n</italic> = 24</td><td rowspan="1" colspan="1" style="background: #dfdfde"><italic>n</italic> = 24</td></tr><tr><td rowspan="1" colspan="1" style="background: #dfdfde">mean ± SD</td><td rowspan="1" colspan="1" style="background: #dfdfde">25.6±2.6</td><td rowspan="1" colspan="1" style="background: #dfdfde">10.8±0.5</td><td rowspan="1" colspan="1" style="background: #dfdfde">21.7±0.6</td><td rowspan="1" colspan="1" style="background: #dfdfde">4.9±0.2</td><td rowspan="1" colspan="1" style="background: #dfdfde">4.48±0.14</td><td rowspan="1" colspan="1" style="background: #dfdfde">19.0±1.1</td><td rowspan="1" colspan="1" style="background: #dfdfde">1.76±0.09</td></tr><tr><td rowspan="1" colspan="1" style="background: #dfdfde">min. – max.</td><td rowspan="1" colspan="1" style="background: #dfdfde">21.7–32.2</td><td rowspan="1" colspan="1" style="background: #dfdfde">10.2–12.1</td><td rowspan="1" colspan="1" style="background: #dfdfde">20.4–22.8</td><td rowspan="1" colspan="1" style="background: #dfdfde">4.6–5.2</td><td rowspan="1" colspan="1" style="background: #dfdfde">4.20–4.81</td><td rowspan="1" colspan="1" style="background: #dfdfde">17.0–21.2</td><td rowspan="1" colspan="1" style="background: #dfdfde">1.63–2.05</td></tr><tr><td rowspan="1" colspan="1">
                      <italic>
                        <tp:taxon-name><tp:taxon-name-part taxon-name-part-type="genus" reg="Eupholidoptera"/><tp:taxon-name-part taxon-name-part-type="species" reg="astyla">astyla</tp:taxon-name-part></tp:taxon-name>
                      </italic>
                    </td><td rowspan="1" colspan="1"><italic>n</italic> = 59</td><td rowspan="1" colspan="1"><italic>n</italic> = 59</td><td rowspan="1" colspan="1"><italic>n</italic> = 59</td><td rowspan="1" colspan="1"><italic>n</italic> = 59</td><td rowspan="1" colspan="1"><italic>n</italic> = 59</td><td rowspan="1" colspan="1"><italic>n</italic> = 59</td><td rowspan="1" colspan="1"><italic>n</italic> = 59</td></tr><tr><td rowspan="1" colspan="1">mean ± SD</td><td rowspan="1" colspan="1">23.8±2.8</td><td rowspan="1" colspan="1">9.6±1.1</td><td rowspan="1" colspan="1">20.1±2.1</td><td rowspan="1" colspan="1">4.5±0.4</td><td rowspan="1" colspan="1">4.41±0.19</td><td rowspan="1" colspan="1">17.3±1.9</td><td rowspan="1" colspan="1">1.80±0.13</td></tr><tr><td rowspan="1" colspan="1">min. – max.</td><td rowspan="1" colspan="1">17.8–30.7</td><td rowspan="1" colspan="1">7.9–11.9</td><td rowspan="1" colspan="1">16.8–23.8</td><td rowspan="1" colspan="1">3.8–5.2</td><td rowspan="1" colspan="1">3.77–4.89</td><td rowspan="1" colspan="1">14.0–20.9</td><td rowspan="1" colspan="1">1.42–2.16</td></tr><tr><td rowspan="1" colspan="1" style="background: #dfdfde">
                      <italic>
                        <tp:taxon-name><tp:taxon-name-part taxon-name-part-type="genus" reg="Eupholidoptera"/><tp:taxon-name-part taxon-name-part-type="species" reg="cretica">cretica</tp:taxon-name-part></tp:taxon-name>
                      </italic>
                    </td><td rowspan="1" colspan="1" style="background: #dfdfde"><italic>n</italic> = 2</td><td rowspan="1" colspan="1" style="background: #dfdfde"><italic>n</italic> = 2</td><td rowspan="1" colspan="1" style="background: #dfdfde"><italic>n</italic> = 2</td><td rowspan="1" colspan="1" style="background: #dfdfde"><italic>n</italic> = 2</td><td rowspan="1" colspan="1" style="background: #dfdfde"><italic>n</italic> = 2</td><td rowspan="1" colspan="1" style="background: #dfdfde"><italic>n</italic> = 2</td><td rowspan="1" colspan="1" style="background: #dfdfde"><italic>n</italic> = 2</td></tr><tr><td rowspan="1" colspan="1" style="background: #dfdfde">mean ± SD</td><td rowspan="1" colspan="1" style="background: #dfdfde">n.a.</td><td rowspan="1" colspan="1" style="background: #dfdfde">n.a.</td><td rowspan="1" colspan="1" style="background: #dfdfde">n.a.</td><td rowspan="1" colspan="1" style="background: #dfdfde">n.a.</td><td rowspan="1" colspan="1" style="background: #dfdfde">n.a.</td><td rowspan="1" colspan="1" style="background: #dfdfde">n.a.</td><td rowspan="1" colspan="1" style="background: #dfdfde">n.a.</td></tr><tr><td rowspan="1" colspan="1" style="background: #dfdfde">min. – max.</td><td rowspan="1" colspan="1" style="background: #dfdfde">22.2–24.2</td><td rowspan="1" colspan="1" style="background: #dfdfde">9.1–9.6</td><td rowspan="1" colspan="1" style="background: #dfdfde">21.4–22.4</td><td rowspan="1" colspan="1" style="background: #dfdfde">4.6–4.9</td><td rowspan="1" colspan="1" style="background: #dfdfde">4.36–4.87</td><td rowspan="1" colspan="1" style="background: #dfdfde">18.1–18.2</td><td rowspan="1" colspan="1" style="background: #dfdfde">1.86–1.99</td></tr><tr><td rowspan="1" colspan="1">
                      <italic>
                        <tp:taxon-name><tp:taxon-name-part taxon-name-part-type="genus" reg="Eupholidoptera"/><tp:taxon-name-part taxon-name-part-type="species" reg="feri">feri</tp:taxon-name-part></tp:taxon-name>
                      </italic>
                    </td><td rowspan="1" colspan="1"><italic>n</italic> = 1</td><td rowspan="1" colspan="1"><italic>n</italic> = 1</td><td rowspan="1" colspan="1"><italic>n</italic> = 1</td><td rowspan="1" colspan="1"><italic>n</italic> = 1</td><td rowspan="1" colspan="1"><italic>n</italic> = 1</td><td rowspan="1" colspan="1"><italic>n</italic> = 1</td><td rowspan="1" colspan="1"><italic>n</italic> = 1</td></tr><tr><td rowspan="1" colspan="1">mean ± SD</td><td rowspan="1" colspan="1">n.a.</td><td rowspan="1" colspan="1">n.a.</td><td rowspan="1" colspan="1">n.a.</td><td rowspan="1" colspan="1">n.a.</td><td rowspan="1" colspan="1">n.a.</td><td rowspan="1" colspan="1">n.a.</td><td rowspan="1" colspan="1">n.a.</td></tr><tr><td rowspan="1" colspan="1">min. – max.</td><td rowspan="1" colspan="1">27.8</td><td rowspan="1" colspan="1">9.6</td><td rowspan="1" colspan="1">21.7</td><td rowspan="1" colspan="1">4.9</td><td rowspan="1" colspan="1">4.43</td><td rowspan="1" colspan="1">16.1</td><td rowspan="1" colspan="1">1.67</td></tr><tr><td rowspan="1" colspan="1" style="background: #dfdfde">
                      <italic>
                        <tp:taxon-name><tp:taxon-name-part taxon-name-part-type="genus" reg="Eupholidoptera"/><tp:taxon-name-part taxon-name-part-type="species" reg="forcipata">forcipata</tp:taxon-name-part></tp:taxon-name>
                      </italic>
                    </td><td rowspan="1" colspan="1" style="background: #dfdfde"><italic>n</italic> = 14</td><td rowspan="1" colspan="1" style="background: #dfdfde"><italic>n</italic> = 14</td><td rowspan="1" colspan="1" style="background: #dfdfde"><italic>n</italic> = 14</td><td rowspan="1" colspan="1" style="background: #dfdfde"><italic>n</italic> = 14</td><td rowspan="1" colspan="1" style="background: #dfdfde"><italic>n</italic> = 14</td><td rowspan="1" colspan="1" style="background: #dfdfde"><italic>n</italic> = 14</td><td rowspan="1" colspan="1" style="background: #dfdfde"><italic>n</italic> = 14</td></tr><tr><td rowspan="1" colspan="1" style="background: #dfdfde">mean ± SD</td><td rowspan="1" colspan="1" style="background: #dfdfde">24.2±2.7</td><td rowspan="1" colspan="1" style="background: #dfdfde">9.5±0.8</td><td rowspan="1" colspan="1" style="background: #dfdfde">19.0±1.9</td><td rowspan="1" colspan="1" style="background: #dfdfde">4.4±0.4</td><td rowspan="1" colspan="1" style="background: #dfdfde">4.38±0.27</td><td rowspan="1" colspan="1" style="background: #dfdfde">17.9±0.8</td><td rowspan="1" colspan="1" style="background: #dfdfde">1.90±0.14</td></tr><tr><td rowspan="1" colspan="1" style="background: #dfdfde">min. – max.</td><td rowspan="1" colspan="1" style="background: #dfdfde">21.6–30.8</td><td rowspan="1" colspan="1" style="background: #dfdfde">8.3–11.00</td><td rowspan="1" colspan="1" style="background: #dfdfde">16.6–22.8</td><td rowspan="1" colspan="1" style="background: #dfdfde">4.0–5.3</td><td rowspan="1" colspan="1" style="background: #dfdfde">3.96–5.04</td><td rowspan="1" colspan="1" style="background: #dfdfde">16.7–19.6</td><td rowspan="1" colspan="1" style="background: #dfdfde">1.63–2.12</td></tr><tr><td rowspan="1" colspan="1">
                      <italic>
                        <tp:taxon-name><tp:taxon-name-part taxon-name-part-type="genus" reg="Eupholidoptera"/><tp:taxon-name-part taxon-name-part-type="species" reg="francisae">francisae</tp:taxon-name-part></tp:taxon-name>
                      </italic>
                    </td><td rowspan="1" colspan="1"><italic>n</italic> = 38</td><td rowspan="1" colspan="1"><italic>n</italic> = 38</td><td rowspan="1" colspan="1"><italic>n</italic> = 37</td><td rowspan="1" colspan="1"><italic>n</italic> = 37</td><td rowspan="1" colspan="1"><italic>n</italic> = 37</td><td rowspan="1" colspan="1"><italic>n</italic> = 38</td><td rowspan="1" colspan="1"><italic>n</italic> = 38</td></tr><tr><td rowspan="1" colspan="1">mean ± SD</td><td rowspan="1" colspan="1">24.1±2.4</td><td rowspan="1" colspan="1">9.6±0.6</td><td rowspan="1" colspan="1">22.2±1.0</td><td rowspan="1" colspan="1">4.5±0.2</td><td rowspan="1" colspan="1">4.93±0.28</td><td rowspan="1" colspan="1">16.6±1.4</td><td rowspan="1" colspan="1">1.73±0.11</td></tr><tr><td rowspan="1" colspan="1">min. – max.</td><td rowspan="1" colspan="1">19.5–31.5</td><td rowspan="1" colspan="1">8.5–10.5</td><td rowspan="1" colspan="1">20.9–24.9</td><td rowspan="1" colspan="1">4.1–5.1</td><td rowspan="1" colspan="1">4.55–5.62</td><td rowspan="1" colspan="1">13.8–19.3</td><td rowspan="1" colspan="1">1.52–1.99</td></tr><tr><td rowspan="1" colspan="1" style="background: #dfdfde">
                      <italic>
                        <tp:taxon-name><tp:taxon-name-part taxon-name-part-type="genus" reg="Eupholidoptera"/><tp:taxon-name-part taxon-name-part-type="species" reg="gemellata">gemellata</tp:taxon-name-part></tp:taxon-name>
                      </italic>
                    </td><td rowspan="1" colspan="1" style="background: #dfdfde"><italic>n</italic> = 2</td><td rowspan="1" colspan="1" style="background: #dfdfde"><italic>n</italic> = 2</td><td rowspan="1" colspan="1" style="background: #dfdfde"><italic>n</italic> = 2</td><td rowspan="1" colspan="1" style="background: #dfdfde"><italic>n</italic> = 2</td><td rowspan="1" colspan="1" style="background: #dfdfde"><italic>n</italic> = 2</td><td rowspan="1" colspan="1" style="background: #dfdfde"><italic>n</italic> = 2</td><td rowspan="1" colspan="1" style="background: #dfdfde"><italic>n</italic> = 2</td></tr><tr><td rowspan="1" colspan="1" style="background: #dfdfde">mean ± SD</td><td rowspan="1" colspan="1" style="background: #dfdfde">n.a.</td><td rowspan="1" colspan="1" style="background: #dfdfde">n.a.</td><td rowspan="1" colspan="1" style="background: #dfdfde">n.a.</td><td rowspan="1" colspan="1" style="background: #dfdfde">n.a.</td><td rowspan="1" colspan="1" style="background: #dfdfde">n.a.</td><td rowspan="1" colspan="1" style="background: #dfdfde">n.a.</td><td rowspan="1" colspan="1" style="background: #dfdfde">n.a.</td></tr><tr><td rowspan="1" colspan="1" style="background: #dfdfde">min. – max.</td><td rowspan="1" colspan="1" style="background: #dfdfde">20.5–22.1</td><td rowspan="1" colspan="1" style="background: #dfdfde">7.4–10.0</td><td rowspan="1" colspan="1" style="background: #dfdfde">16.5–22.4</td><td rowspan="1" colspan="1" style="background: #dfdfde">4.2–4.6</td><td rowspan="1" colspan="1" style="background: #dfdfde">3.93–4.92</td><td rowspan="1" colspan="1" style="background: #dfdfde">13.8–14.2</td><td rowspan="1" colspan="1" style="background: #dfdfde">1.42–1.86</td></tr><tr><td rowspan="1" colspan="1">
                      <italic>
                        <tp:taxon-name><tp:taxon-name-part taxon-name-part-type="genus" reg="Eupholidoptera"/><tp:taxon-name-part taxon-name-part-type="species" reg="giuliae">giuliae</tp:taxon-name-part></tp:taxon-name>
                      </italic>
                    </td><td rowspan="1" colspan="1"><italic>n</italic> = 30</td><td rowspan="1" colspan="1"><italic>n</italic> = 30</td><td rowspan="1" colspan="1"><italic>n</italic> = 30</td><td rowspan="1" colspan="1"><italic>n</italic> = 30</td><td rowspan="1" colspan="1"><italic>n</italic> = 30</td><td rowspan="1" colspan="1"><italic>n</italic> = 30</td><td rowspan="1" colspan="1"><italic>n</italic> = 30</td></tr><tr><td rowspan="1" colspan="1">mean ± SD</td><td rowspan="1" colspan="1">24.2±2.7</td><td rowspan="1" colspan="1">10.3±0.4</td><td rowspan="1" colspan="1">22.3±0.9</td><td rowspan="1" colspan="1">4.8±0.2</td><td rowspan="1" colspan="1">4.65±0.19</td><td rowspan="1" colspan="1">17.7±1.5</td><td rowspan="1" colspan="1">1.73±0.15</td></tr><tr><td rowspan="1" colspan="1">min. – max.</td><td rowspan="1" colspan="1">18.7–29.8</td><td rowspan="1" colspan="1">9.4–10.9</td><td rowspan="1" colspan="1">21.1–24.2</td><td rowspan="1" colspan="1">4.5–5.4</td><td rowspan="1" colspan="1">4.38–5.13</td><td rowspan="1" colspan="1">15.7–21.2</td><td rowspan="1" colspan="1">1.45–2.12</td></tr><tr><td rowspan="1" colspan="1" style="background: #dfdfde">
                      <italic>
                        <tp:taxon-name><tp:taxon-name-part taxon-name-part-type="genus" reg="Eupholidoptera"/><tp:taxon-name-part taxon-name-part-type="species" reg="jacquelinae">jacquelinae</tp:taxon-name-part></tp:taxon-name>
                      </italic>
                    </td><td rowspan="1" colspan="1" style="background: #dfdfde"><italic>n</italic> = 7</td><td rowspan="1" colspan="1" style="background: #dfdfde"><italic>n</italic> = 7</td><td rowspan="1" colspan="1" style="background: #dfdfde"><italic>n</italic> = 7</td><td rowspan="1" colspan="1" style="background: #dfdfde"><italic>n</italic> = 7</td><td rowspan="1" colspan="1" style="background: #dfdfde"><italic>n</italic> = 7</td><td rowspan="1" colspan="1" style="background: #dfdfde"><italic>n</italic> = 7</td><td rowspan="1" colspan="1" style="background: #dfdfde"><italic>n</italic> = 7</td></tr><tr><td rowspan="1" colspan="1" style="background: #dfdfde">mean ± SD</td><td rowspan="1" colspan="1" style="background: #dfdfde">28.3±2.9</td><td rowspan="1" colspan="1" style="background: #dfdfde">10.6±0.4</td><td rowspan="1" colspan="1" style="background: #dfdfde">26.2±0.8</td><td rowspan="1" colspan="1" style="background: #dfdfde">5.3±0.1</td><td rowspan="1" colspan="1" style="background: #dfdfde">4.96±0.16</td><td rowspan="1" colspan="1" style="background: #dfdfde">20.3±0.9</td><td rowspan="1" colspan="1" style="background: #dfdfde">1.91±0.09</td></tr><tr><td rowspan="1" colspan="1" style="background: #dfdfde">min. – max.</td><td rowspan="1" colspan="1" style="background: #dfdfde">24.9–33.6</td><td rowspan="1" colspan="1" style="background: #dfdfde">10.2–11.1</td><td rowspan="1" colspan="1" style="background: #dfdfde">25.2–27.5</td><td rowspan="1" colspan="1" style="background: #dfdfde">5.1–5.4</td><td rowspan="1" colspan="1" style="background: #dfdfde">4.74–5.29</td><td rowspan="1" colspan="1" style="background: #dfdfde">19.4–21.8</td><td rowspan="1" colspan="1" style="background: #dfdfde">1.76–2.04</td></tr><tr><td rowspan="1" colspan="1">
                      <italic>
                        <tp:taxon-name><tp:taxon-name-part taxon-name-part-type="genus" reg="Eupholidoptera"/><tp:taxon-name-part taxon-name-part-type="species" reg="latens">latens</tp:taxon-name-part></tp:taxon-name>
                      </italic>
                    </td><td rowspan="1" colspan="1"><italic>n</italic> = 8</td><td rowspan="1" colspan="1"><italic>n</italic> = 8</td><td rowspan="1" colspan="1"><italic>n</italic> = 9</td><td rowspan="1" colspan="1"><italic>n</italic> = 9</td><td rowspan="1" colspan="1"><italic>n</italic> = 9</td><td rowspan="1" colspan="1"><italic>n</italic> = 8</td><td rowspan="1" colspan="1"><italic>n</italic> = 8</td></tr><tr><td rowspan="1" colspan="1">mean ± SD</td><td rowspan="1" colspan="1">20.3±2.3</td><td rowspan="1" colspan="1">98.7±0.5</td><td rowspan="1" colspan="1">18.8±1.9</td><td rowspan="1" colspan="1">4.3±0.3</td><td rowspan="1" colspan="1">4.40±0.25</td><td rowspan="1" colspan="1">14.9±0.8</td><td rowspan="1" colspan="1">1.72±0.05</td></tr><tr><td rowspan="1" colspan="1">min. – max.</td><td rowspan="1" colspan="1">17.5–23.3</td><td rowspan="1" colspan="1">8.1–9.4</td><td rowspan="1" colspan="1">17.1–22.9</td><td rowspan="1" colspan="1">3.9–4.8</td><td rowspan="1" colspan="1">3.98–4.77</td><td rowspan="1" colspan="1">13.8–16.4</td><td rowspan="1" colspan="1">1.64–1.79</td></tr><tr><td rowspan="1" colspan="1" style="background: #dfdfde">
                      <italic>
                        <tp:taxon-name><tp:taxon-name-part taxon-name-part-type="genus" reg="Eupholidoptera"/><tp:taxon-name-part taxon-name-part-type="species" reg="mariannae">mariannae</tp:taxon-name-part></tp:taxon-name>
                      </italic>
                    </td><td rowspan="1" colspan="1" style="background: #dfdfde"><italic>n</italic> = 15</td><td rowspan="1" colspan="1" style="background: #dfdfde"><italic>n</italic> = 15</td><td rowspan="1" colspan="1" style="background: #dfdfde"><italic>n</italic> = 14</td><td rowspan="1" colspan="1" style="background: #dfdfde"><italic>n</italic> = 14</td><td rowspan="1" colspan="1" style="background: #dfdfde"><italic>n</italic> = 14</td><td rowspan="1" colspan="1" style="background: #dfdfde"><italic>n</italic> = 15</td><td rowspan="1" colspan="1" style="background: #dfdfde"><italic>n</italic> = 15</td></tr><tr><td rowspan="1" colspan="1" style="background: #dfdfde">mean ± SD</td><td rowspan="1" colspan="1" style="background: #dfdfde">22.4±2.8</td><td rowspan="1" colspan="1" style="background: #dfdfde">8.9±1.0</td><td rowspan="1" colspan="1" style="background: #dfdfde">19.0±2.4</td><td rowspan="1" colspan="1" style="background: #dfdfde">4.3±0.3</td><td rowspan="1" colspan="1" style="background: #dfdfde">4.43±0.27</td><td rowspan="1" colspan="1" style="background: #dfdfde">15.9±1.2</td><td rowspan="1" colspan="1" style="background: #dfdfde">1.80±0.22</td></tr><tr><td rowspan="1" colspan="1" style="background: #dfdfde">min. – max.</td><td rowspan="1" colspan="1" style="background: #dfdfde">19.1–27.5</td><td rowspan="1" colspan="1" style="background: #dfdfde">7.5–10.3</td><td rowspan="1" colspan="1" style="background: #dfdfde">16.5–22.8</td><td rowspan="1" colspan="1" style="background: #dfdfde">3.9–4.9</td><td rowspan="1" colspan="1" style="background: #dfdfde">3.92–4.74</td><td rowspan="1" colspan="1" style="background: #dfdfde">13.6–17.5</td><td rowspan="1" colspan="1" style="background: #dfdfde">1.41–2.23</td></tr><tr><td rowspan="1" colspan="1">
                      <italic>
                        <tp:taxon-name><tp:taxon-name-part taxon-name-part-type="genus" reg="Eupholidoptera"/><tp:taxon-name-part taxon-name-part-type="species" reg="marietheresae">marietheresae</tp:taxon-name-part></tp:taxon-name>
                      </italic>
                    </td><td rowspan="1" colspan="1"><italic>n</italic> = 6</td><td rowspan="1" colspan="1"><italic>n</italic> = 6</td><td rowspan="1" colspan="1"><italic>n</italic> = 6</td><td rowspan="1" colspan="1"><italic>n</italic> = 6</td><td rowspan="1" colspan="1"><italic>n</italic> = 6</td><td rowspan="1" colspan="1"><italic>n</italic> = 6</td><td rowspan="1" colspan="1"><italic>n</italic> = 6</td></tr><tr><td rowspan="1" colspan="1">mean ± SD</td><td rowspan="1" colspan="1">23.6±3.3</td><td rowspan="1" colspan="1">8.3±0.7</td><td rowspan="1" colspan="1">18.5±2.1</td><td rowspan="1" colspan="1">4.2±0.2</td><td rowspan="1" colspan="1">4.36±0.39</td><td rowspan="1" colspan="1">17.9±1.1</td><td rowspan="1" colspan="1">2.15±0.14</td></tr><tr><td rowspan="1" colspan="1">min. – max.</td><td rowspan="1" colspan="1">20.5–28.8</td><td rowspan="1" colspan="1">7.4–9.5</td><td rowspan="1" colspan="1">16.6–22.6</td><td rowspan="1" colspan="1">3.9–4.4</td><td rowspan="1" colspan="1">3.95–5.16</td><td rowspan="1" colspan="1">15.9–18.9</td><td rowspan="1" colspan="1">1.98–2.38</td></tr><tr><td rowspan="1" colspan="1" style="background: #dfdfde">
                      <italic>
                        <tp:taxon-name><tp:taxon-name-part taxon-name-part-type="genus" reg="Eupholidoptera"/><tp:taxon-name-part taxon-name-part-type="species" reg="pallipes">pallipes</tp:taxon-name-part></tp:taxon-name>
                      </italic>
                    </td><td rowspan="1" colspan="1" style="background: #dfdfde"><italic>n</italic> = 1</td><td rowspan="1" colspan="1" style="background: #dfdfde"><italic>n</italic> = 1</td><td rowspan="1" colspan="1" style="background: #dfdfde"><italic>n</italic> = 1</td><td rowspan="1" colspan="1" style="background: #dfdfde"><italic>n</italic> = 1</td><td rowspan="1" colspan="1" style="background: #dfdfde"><italic>n</italic> = 1</td><td rowspan="1" colspan="1" style="background: #dfdfde"><italic>n</italic> = 1</td><td rowspan="1" colspan="1" style="background: #dfdfde"><italic>n</italic> = 1</td></tr><tr><td rowspan="1" colspan="1" style="background: #dfdfde">mean ± SD</td><td rowspan="1" colspan="1" style="background: #dfdfde">n.a.</td><td rowspan="1" colspan="1" style="background: #dfdfde">n.a.</td><td rowspan="1" colspan="1" style="background: #dfdfde">n.a.</td><td rowspan="1" colspan="1" style="background: #dfdfde">n.a.</td><td rowspan="1" colspan="1" style="background: #dfdfde">n.a.</td><td rowspan="1" colspan="1" style="background: #dfdfde">n.a.</td><td rowspan="1" colspan="1" style="background: #dfdfde">n.a.</td></tr><tr><td rowspan="1" colspan="1" style="background: #dfdfde">min. – max.</td><td rowspan="1" colspan="1" style="background: #dfdfde">21.7</td><td rowspan="1" colspan="1" style="background: #dfdfde">9.5</td><td rowspan="1" colspan="1" style="background: #dfdfde">23.8</td><td rowspan="1" colspan="1" style="background: #dfdfde">4.6</td><td rowspan="1" colspan="1" style="background: #dfdfde">5.23</td><td rowspan="1" colspan="1" style="background: #dfdfde">13.5</td><td rowspan="1" colspan="1" style="background: #dfdfde">1.43</td></tr><tr><td rowspan="1" colspan="1">
                      <italic>
                        <tp:taxon-name><tp:taxon-name-part taxon-name-part-type="genus" reg="Eupholidoptera"/><tp:taxon-name-part taxon-name-part-type="species" reg="smyrnensis">smyrnensis</tp:taxon-name-part></tp:taxon-name>
                      </italic>
                    </td><td rowspan="1" colspan="1"><italic>n</italic> = 5</td><td rowspan="1" colspan="1"><italic>n</italic> = 5</td><td rowspan="1" colspan="1"><italic>n</italic> = 5</td><td rowspan="1" colspan="1"><italic>n</italic> = 5</td><td rowspan="1" colspan="1"><italic>n</italic> = 5</td><td rowspan="1" colspan="1"><italic>n</italic> = 5</td><td rowspan="1" colspan="1"><italic>n</italic> = 5</td></tr><tr><td rowspan="1" colspan="1">mean ± SD</td><td rowspan="1" colspan="1">20.0±1.8</td><td rowspan="1" colspan="1">9.9±0.3</td><td rowspan="1" colspan="1">23.6±0.9</td><td rowspan="1" colspan="1">4.6±0.1</td><td rowspan="1" colspan="1">5.18±0.18</td><td rowspan="1" colspan="1">17.6±0.8</td><td rowspan="1" colspan="1">1.78±0.12</td></tr><tr><td rowspan="1" colspan="1">min. – max.</td><td rowspan="1" colspan="1">17.5–22.6</td><td rowspan="1" colspan="1">9.5–10.3</td><td rowspan="1" colspan="1">22.4–24.7</td><td rowspan="1" colspan="1">4.4–4.7</td><td rowspan="1" colspan="1">4.92–5.48</td><td rowspan="1" colspan="1">16.6–18.6</td><td rowspan="1" colspan="1">1.61–1.96</td></tr></tbody></table></table-wrap><table-wrap id="T8" position="float" orientation="portrait"><label>Table 8.</label><caption><p>Morphological differences across the <italic><tp:taxon-name><tp:taxon-name-part taxon-name-part-type="genus" reg="Eupholidoptera">E.</tp:taxon-name-part><tp:taxon-name-part taxon-name-part-type="species" reg="latens">latens</tp:taxon-name-part></tp:taxon-name></italic>-<italic><tp:taxon-name><tp:taxon-name-part taxon-name-part-type="genus" reg="Eupholidoptera">E.</tp:taxon-name-part><tp:taxon-name-part taxon-name-part-type="species" reg="giuliae">giuliae</tp:taxon-name-part></tp:taxon-name></italic>-<italic><tp:taxon-name><tp:taxon-name-part taxon-name-part-type="genus" reg="Eupholidoptera">E.</tp:taxon-name-part><tp:taxon-name-part taxon-name-part-type="species" reg="francisae">francisae</tp:taxon-name-part></tp:taxon-name></italic> complex (see Fig. <xref ref-type="fig" rid="F30">257</xref>).</p></caption><table id="TID0EXODM" rules="all"><tbody><tr><th rowspan="1" colspan="1">Subgroups</th><th rowspan="1" colspan="1">Anal tergite excision-teeth</th><th rowspan="1" colspan="1">Subgenital plate</th><th rowspan="1" colspan="1">Styli</th><th rowspan="1" colspan="1">Titillator</th></tr><tr><td rowspan="1" colspan="1">1. Eastern Chania + western Rethimni</td><td rowspan="1" colspan="1">wide-short</td><td rowspan="1" colspan="1">compact</td><td rowspan="1" colspan="1">short-inward</td><td rowspan="1" colspan="1">compact – long hooks</td></tr><tr><td rowspan="1" colspan="1">2. Northeastern Chania incl. Akrotiri</td><td rowspan="1" colspan="1">narrow-long</td><td rowspan="1" colspan="1">intermediate</td><td rowspan="1" colspan="1">long-downward</td><td rowspan="1" colspan="1">slender – long hooks</td></tr><tr><td rowspan="1" colspan="1">3. Northern and central Chania</td><td rowspan="1" colspan="1">wide-short</td><td rowspan="1" colspan="1">slender</td><td rowspan="1" colspan="1">long-downward</td><td rowspan="1" colspan="1">compact – short hooks</td></tr><tr><td rowspan="1" colspan="1">4. Western and southwestern Chania</td><td rowspan="1" colspan="1">narrow-short</td><td rowspan="1" colspan="1">very slender</td><td rowspan="1" colspan="1">short to long, downward</td><td rowspan="1" colspan="1">compact – short hooks</td></tr><tr><td rowspan="1" colspan="1">5. Andikithira</td><td rowspan="1" colspan="1">narrow-short</td><td rowspan="1" colspan="1">extremely slender</td><td rowspan="1" colspan="1">short, downward</td><td rowspan="1" colspan="1">compact – short hooks</td></tr></tbody></table></table-wrap><table-wrap id="T9" position="float" orientation="portrait"><label>Table 9.</label><caption><p>Examples of syntopic occurrences of <italic><tp:taxon-name><tp:taxon-name-part taxon-name-part-type="genus" reg="Eupholidoptera">Eupholidoptera</tp:taxon-name-part></tp:taxon-name></italic> species in Crete.</p></caption><table id="TID0EYUDM" rules="all"><tbody><tr><th rowspan="1" colspan="1">Trap no.</th><th rowspan="1" colspan="1">Coll. date</th><th rowspan="1" colspan="1">Location</th><th rowspan="1" colspan="1">GPS Coordinates</th><th rowspan="1" colspan="1">Alt. (m)</th><th rowspan="1" colspan="1">Species 1</th><th rowspan="1" colspan="1">Species 2</th></tr><tr><td rowspan="1" colspan="1">FC111</td><td rowspan="1" colspan="1">30/10/1996</td><td rowspan="1" colspan="1">Limni Kourna</td><td rowspan="1" colspan="1">
                  <named-content xmlns:xlink="http://www.w3.org/1999/xlink" content-type="dwc:verbatimCoordinates" xlink:type="simple">
                    <named-content content-type="geo-json" specific-use="{&#34;type&#34;:&#34;Point&#34;,&#34;coordinates&#34;:[24.279000,35.326900]}" id="NCID0EYZJM" xlink:type="simple">35.3269, 24.2790</named-content>
                  </named-content>
                </td><td rowspan="1" colspan="1">25</td><td rowspan="1" colspan="1">
                  <italic>
                    <tp:taxon-name><tp:taxon-name-part taxon-name-part-type="genus" reg="Eupholidoptera"/><tp:taxon-name-part taxon-name-part-type="species" reg="giuliae">giuliae</tp:taxon-name-part></tp:taxon-name>
                  </italic>
                </td><td rowspan="1" colspan="1">
                  <italic>
                    <tp:taxon-name><tp:taxon-name-part taxon-name-part-type="genus" reg="Eupholidoptera"/><tp:taxon-name-part taxon-name-part-type="species" reg="smyrnensis">smyrnensis</tp:taxon-name-part></tp:taxon-name>
                  </italic>
                </td></tr><tr><td rowspan="1" colspan="1">FC495</td><td rowspan="1" colspan="1">10/07/1997</td><td rowspan="1" colspan="1">Limni Kourna</td><td rowspan="1" colspan="1">
                  <named-content xmlns:xlink="http://www.w3.org/1999/xlink" content-type="dwc:verbatimCoordinates" xlink:type="simple">
                    <named-content content-type="geo-json" specific-use="{&#34;type&#34;:&#34;Point&#34;,&#34;coordinates&#34;:[24.279000,35.326900]}" id="NCID0EN2JM" xlink:type="simple">35.3269, 24.2790</named-content>
                  </named-content>
                </td><td rowspan="1" colspan="1">25</td><td rowspan="1" colspan="1">
                  <italic>
                    <tp:taxon-name><tp:taxon-name-part taxon-name-part-type="genus" reg="Eupholidoptera"/><tp:taxon-name-part taxon-name-part-type="species" reg="giuliae">giuliae</tp:taxon-name-part></tp:taxon-name>
                  </italic>
                </td><td rowspan="1" colspan="1">
                  <italic>
                    <tp:taxon-name><tp:taxon-name-part taxon-name-part-type="genus" reg="Eupholidoptera"/><tp:taxon-name-part taxon-name-part-type="species" reg="smyrnensis">smyrnensis</tp:taxon-name-part></tp:taxon-name>
                  </italic>
                </td></tr><tr><td rowspan="1" colspan="1">FC70</td><td rowspan="1" colspan="1">20/08/1996</td><td rowspan="1" colspan="1">Limni Kourna</td><td rowspan="1" colspan="1">
                  <named-content xmlns:xlink="http://www.w3.org/1999/xlink" content-type="dwc:verbatimCoordinates" xlink:type="simple">
                    <named-content content-type="geo-json" specific-use="{&#34;type&#34;:&#34;Point&#34;,&#34;coordinates&#34;:[24.279000,35.326900]}" id="NCID0EC4JM" xlink:type="simple">35.3269, 24.2790</named-content>
                  </named-content>
                </td><td rowspan="1" colspan="1">25</td><td rowspan="1" colspan="1">
                  <italic>
                    <tp:taxon-name><tp:taxon-name-part taxon-name-part-type="genus" reg="Eupholidoptera"/><tp:taxon-name-part taxon-name-part-type="species" reg="giuliae">giuliae</tp:taxon-name-part></tp:taxon-name>
                  </italic>
                </td><td rowspan="1" colspan="1">
                  <italic>
                    <tp:taxon-name><tp:taxon-name-part taxon-name-part-type="genus" reg="Eupholidoptera"/><tp:taxon-name-part taxon-name-part-type="species" reg="smyrnensis">smyrnensis</tp:taxon-name-part></tp:taxon-name>
                  </italic>
                </td></tr><tr><td rowspan="1" colspan="1">FC1536</td><td rowspan="1" colspan="1">05/08/2000</td><td rowspan="1" colspan="1">Dikti Mt.</td><td rowspan="1" colspan="1">
                  <named-content xmlns:xlink="http://www.w3.org/1999/xlink" content-type="dwc:verbatimCoordinates" xlink:type="simple">
                    <named-content content-type="geo-json" specific-use="{&#34;type&#34;:&#34;Point&#34;,&#34;coordinates&#34;:[25.477900,35.110700]}" id="NCID0EX5JM" xlink:type="simple">35.1107, 25.4779</named-content>
                  </named-content>
                </td><td rowspan="1" colspan="1">1715</td><td rowspan="1" colspan="1">
                  <italic>
                    <tp:taxon-name><tp:taxon-name-part taxon-name-part-type="genus" reg="Eupholidoptera"/><tp:taxon-name-part taxon-name-part-type="species" reg="astyla">astyla</tp:taxon-name-part></tp:taxon-name>
                  </italic>
                </td><td rowspan="1" colspan="1"><italic><tp:taxon-name><tp:taxon-name-part taxon-name-part-type="genus" reg="Eupholidoptera"/><tp:taxon-name-part taxon-name-part-type="species" reg="marietheresae">marietheresae</tp:taxon-name-part></tp:taxon-name></italic> sp. nov.</td></tr><tr><td rowspan="1" colspan="1">FC1606</td><td rowspan="1" colspan="1">02/10/2000</td><td rowspan="1" colspan="1">Dikti Mt.</td><td rowspan="1" colspan="1">
                  <named-content xmlns:xlink="http://www.w3.org/1999/xlink" content-type="dwc:verbatimCoordinates" xlink:type="simple">
                    <named-content content-type="geo-json" specific-use="{&#34;type&#34;:&#34;Point&#34;,&#34;coordinates&#34;:[25.477900,35.110700]}" id="NCID0EMAKM" xlink:type="simple">35.1107, 25.4779</named-content>
                  </named-content>
                </td><td rowspan="1" colspan="1">1715</td><td rowspan="1" colspan="1">
                  <italic>
                    <tp:taxon-name><tp:taxon-name-part taxon-name-part-type="genus" reg="Eupholidoptera"/><tp:taxon-name-part taxon-name-part-type="species" reg="astyla">astyla</tp:taxon-name-part></tp:taxon-name>
                  </italic>
                </td><td rowspan="1" colspan="1"><italic><tp:taxon-name><tp:taxon-name-part taxon-name-part-type="genus" reg="Eupholidoptera"/><tp:taxon-name-part taxon-name-part-type="species" reg="marietheresae">marietheresae</tp:taxon-name-part></tp:taxon-name></italic> sp. nov.</td></tr><tr><td rowspan="1" colspan="1">FC1655</td><td rowspan="1" colspan="1">09/01/2001</td><td rowspan="1" colspan="1">Dikti Mt.</td><td rowspan="1" colspan="1">
                  <named-content xmlns:xlink="http://www.w3.org/1999/xlink" content-type="dwc:verbatimCoordinates" xlink:type="simple">
                    <named-content content-type="geo-json" specific-use="{&#34;type&#34;:&#34;Point&#34;,&#34;coordinates&#34;:[25.477900,35.110700]}" id="NCID0EBCKM" xlink:type="simple">35.1107, 25.4779</named-content>
                  </named-content>
                </td><td rowspan="1" colspan="1">1715</td><td rowspan="1" colspan="1">
                  <italic>
                    <tp:taxon-name><tp:taxon-name-part taxon-name-part-type="genus" reg="Eupholidoptera"/><tp:taxon-name-part taxon-name-part-type="species" reg="astyla">astyla</tp:taxon-name-part></tp:taxon-name>
                  </italic>
                </td><td rowspan="1" colspan="1"><italic><tp:taxon-name><tp:taxon-name-part taxon-name-part-type="genus" reg="Eupholidoptera"/><tp:taxon-name-part taxon-name-part-type="species" reg="marietheresae">marietheresae</tp:taxon-name-part></tp:taxon-name></italic> sp. nov.</td></tr><tr><td rowspan="1" colspan="1">FC1602</td><td rowspan="1" colspan="1">15/09/2000</td><td rowspan="1" colspan="1">Idi Mt.</td><td rowspan="1" colspan="1">
                  <named-content xmlns:xlink="http://www.w3.org/1999/xlink" content-type="dwc:verbatimCoordinates" xlink:type="simple">
                    <named-content content-type="geo-json" specific-use="{&#34;type&#34;:&#34;Point&#34;,&#34;coordinates&#34;:[24.792000,35.197300]}" id="NCID0EWDKM" xlink:type="simple">35.1973, 24.7920</named-content>
                  </named-content>
                </td><td rowspan="1" colspan="1">1910</td><td rowspan="1" colspan="1">
                  <italic>
                    <tp:taxon-name><tp:taxon-name-part taxon-name-part-type="genus" reg="Eupholidoptera"/><tp:taxon-name-part taxon-name-part-type="species" reg="forcipata">forcipata</tp:taxon-name-part></tp:taxon-name>
                  </italic>
                </td><td rowspan="1" colspan="1">
                  <italic>
                    <tp:taxon-name><tp:taxon-name-part taxon-name-part-type="genus" reg="Eupholidoptera"/><tp:taxon-name-part taxon-name-part-type="species" reg="gemellata">gemellata</tp:taxon-name-part></tp:taxon-name>
                  </italic>
                </td></tr><tr><td rowspan="1" colspan="1">FC1651</td><td rowspan="1" colspan="1">30/10/2000</td><td rowspan="1" colspan="1">Idi Mt.</td><td rowspan="1" colspan="1">
                  <named-content xmlns:xlink="http://www.w3.org/1999/xlink" content-type="dwc:verbatimCoordinates" xlink:type="simple">
                    <named-content content-type="geo-json" specific-use="{&#34;type&#34;:&#34;Point&#34;,&#34;coordinates&#34;:[24.792000,35.197300]}" id="NCID0ELFKM" xlink:type="simple">35.1973, 24.7920</named-content>
                  </named-content>
                </td><td rowspan="1" colspan="1">1910</td><td rowspan="1" colspan="1">
                  <italic>
                    <tp:taxon-name><tp:taxon-name-part taxon-name-part-type="genus" reg="Eupholidoptera"/><tp:taxon-name-part taxon-name-part-type="species" reg="forcipata">forcipata</tp:taxon-name-part></tp:taxon-name>
                  </italic>
                </td><td rowspan="1" colspan="1">
                  <italic>
                    <tp:taxon-name><tp:taxon-name-part taxon-name-part-type="genus" reg="Eupholidoptera"/><tp:taxon-name-part taxon-name-part-type="species" reg="gemellata">gemellata</tp:taxon-name-part></tp:taxon-name>
                  </italic>
                </td></tr><tr><td rowspan="1" colspan="1">FC1916</td><td rowspan="1" colspan="1">12/06/2001</td><td rowspan="1" colspan="1">Idi Mt.</td><td rowspan="1" colspan="1">
                  <named-content xmlns:xlink="http://www.w3.org/1999/xlink" content-type="dwc:verbatimCoordinates" xlink:type="simple">
                    <named-content content-type="geo-json" specific-use="{&#34;type&#34;:&#34;Point&#34;,&#34;coordinates&#34;:[24.792000,35.197300]}" id="NCID0EAHKM" xlink:type="simple">35.1973, 24.7920</named-content>
                  </named-content>
                </td><td rowspan="1" colspan="1">1910</td><td rowspan="1" colspan="1">
                  <italic>
                    <tp:taxon-name><tp:taxon-name-part taxon-name-part-type="genus" reg="Eupholidoptera"/><tp:taxon-name-part taxon-name-part-type="species" reg="forcipata">forcipata</tp:taxon-name-part></tp:taxon-name>
                  </italic>
                </td><td rowspan="1" colspan="1">
                  <italic>
                    <tp:taxon-name><tp:taxon-name-part taxon-name-part-type="genus" reg="Eupholidoptera"/><tp:taxon-name-part taxon-name-part-type="species" reg="gemellata">gemellata</tp:taxon-name-part></tp:taxon-name>
                  </italic>
                </td></tr><tr><td rowspan="1" colspan="1">FC17807</td><td rowspan="1" colspan="1">19/10/2018</td><td rowspan="1" colspan="1">Lefka Mt.</td><td rowspan="1" colspan="1">
                  <named-content xmlns:xlink="http://www.w3.org/1999/xlink" content-type="dwc:verbatimCoordinates" xlink:type="simple">
                    <named-content content-type="geo-json" specific-use="{&#34;type&#34;:&#34;Point&#34;,&#34;coordinates&#34;:[23.905000,35.352400]}" id="NCID0EVIKM" xlink:type="simple">35.3524, 23.9050</named-content>
                  </named-content>
                </td><td rowspan="1" colspan="1">1200</td><td rowspan="1" colspan="1">
                  <italic>
                    <tp:taxon-name><tp:taxon-name-part taxon-name-part-type="genus" reg="Eupholidoptera"/><tp:taxon-name-part taxon-name-part-type="species" reg="cretica">cretica</tp:taxon-name-part></tp:taxon-name>
                  </italic>
                </td><td rowspan="1" colspan="1">
                  <italic>
                    <tp:taxon-name><tp:taxon-name-part taxon-name-part-type="genus" reg="Eupholidoptera"/><tp:taxon-name-part taxon-name-part-type="species" reg="latens">latens</tp:taxon-name-part></tp:taxon-name>
                  </italic>
                </td></tr></tbody></table></table-wrap><table-wrap id="T10" position="float" orientation="portrait"><label>Table 10.</label><caption><p>Current IUCN Red List Status for <italic><tp:taxon-name><tp:taxon-name-part taxon-name-part-type="genus" reg="Eupholidoptera">Eupholidoptera</tp:taxon-name-part></tp:taxon-name></italic> species of Crete and adjacent islands.</p></caption><table id="TID0E5BEM" rules="all"><tbody><tr><th rowspan="1" colspan="1">Species</th><th rowspan="1" colspan="1">Common name</th><th rowspan="1" colspan="1">IUCN RLA status*</th></tr><tr><td rowspan="1" colspan="1">
                  <italic>
                    <tp:taxon-name><tp:taxon-name-part taxon-name-part-type="genus" reg="Eupholidoptera">E.</tp:taxon-name-part><tp:taxon-name-part taxon-name-part-type="species" reg="annamariae">annamariae</tp:taxon-name-part></tp:taxon-name>
                  </italic>
                </td><td rowspan="1" colspan="1">Annamaria’s Marbled Bush-cricket</td><td rowspan="1" colspan="1">
                  <abbrev xmlns:xlink="http://www.w3.org/1999/xlink" xlink:title="Vulnerable" id="ABBRID0EY3KM" xlink:type="simple">VU</abbrev>
                </td></tr><tr><td rowspan="1" colspan="1">
                  <italic>
                    <tp:taxon-name><tp:taxon-name-part taxon-name-part-type="genus" reg="Eupholidoptera">E.</tp:taxon-name-part><tp:taxon-name-part taxon-name-part-type="species" reg="astyla">astyla</tp:taxon-name-part></tp:taxon-name>
                  </italic>
                </td><td rowspan="1" colspan="1">Mount Ida Marbled Bush-cricket</td><td rowspan="1" colspan="1">
                  <abbrev xmlns:xlink="http://www.w3.org/1999/xlink" xlink:title="Endangered" id="ABBRID0ET4KM" xlink:type="simple">EN</abbrev>
                </td></tr><tr><td rowspan="1" colspan="1">
                  <italic>
                    <tp:taxon-name><tp:taxon-name-part taxon-name-part-type="genus" reg="Eupholidoptera">E.</tp:taxon-name-part><tp:taxon-name-part taxon-name-part-type="species" reg="cretica">cretica</tp:taxon-name-part></tp:taxon-name>
                  </italic>
                </td><td rowspan="1" colspan="1">Cretan Marbled Bush-cricket</td><td rowspan="1" colspan="1">
                  <abbrev xmlns:xlink="http://www.w3.org/1999/xlink" xlink:title="Vulnerable" id="ABBRID0EO5KM" xlink:type="simple">VU</abbrev>
                </td></tr><tr><td rowspan="1" colspan="1">
                  <italic>
                    <tp:taxon-name><tp:taxon-name-part taxon-name-part-type="genus" reg="Eupholidoptera">E.</tp:taxon-name-part><tp:taxon-name-part taxon-name-part-type="species" reg="feri">feri</tp:taxon-name-part></tp:taxon-name>
                  </italic>
                </td><td rowspan="1" colspan="1">Fer’s Marbled Bush-cricket</td><td rowspan="1" colspan="1">
                  <abbrev xmlns:xlink="http://www.w3.org/1999/xlink" xlink:title="Critically Endangered" id="ABBRID0EJ6KM" xlink:type="simple">CR</abbrev>
                </td></tr><tr><td rowspan="1" colspan="1">
                  <italic>
                    <tp:taxon-name><tp:taxon-name-part taxon-name-part-type="genus" reg="Eupholidoptera">E.</tp:taxon-name-part><tp:taxon-name-part taxon-name-part-type="species" reg="forcipata">forcipata</tp:taxon-name-part></tp:taxon-name>
                  </italic>
                </td><td rowspan="1" colspan="1">Idi Marbled Bush-cricket</td><td rowspan="1" colspan="1">
                  <abbrev xmlns:xlink="http://www.w3.org/1999/xlink" xlink:title="Vulnerable" id="ABBRID0EEALM" xlink:type="simple">VU</abbrev>
                </td></tr><tr><td rowspan="1" colspan="1"><italic><tp:taxon-name><tp:taxon-name-part taxon-name-part-type="genus" reg="Eupholidoptera">E.</tp:taxon-name-part><tp:taxon-name-part taxon-name-part-type="species" reg="francisae">francisae</tp:taxon-name-part></tp:taxon-name></italic> sp. nov.</td><td rowspan="1" colspan="1">Francis’s Marbled Bush-cricket</td><td rowspan="1" colspan="1">Not Evaluated</td></tr><tr><td rowspan="1" colspan="1">
                  <italic>
                    <tp:taxon-name><tp:taxon-name-part taxon-name-part-type="genus" reg="Eupholidoptera">E.</tp:taxon-name-part><tp:taxon-name-part taxon-name-part-type="species" reg="gemellata">gemellata</tp:taxon-name-part></tp:taxon-name>
                  </italic>
                </td><td rowspan="1" colspan="1">Skaronero Marbled Bush-cricket</td><td rowspan="1" colspan="1">
                  <abbrev xmlns:xlink="http://www.w3.org/1999/xlink" xlink:title="Vulnerable" id="ABBRID0EVBLM" xlink:type="simple">VU</abbrev>
                </td></tr><tr><td rowspan="1" colspan="1">
                  <italic>
                    <tp:taxon-name><tp:taxon-name-part taxon-name-part-type="genus" reg="Eupholidoptera">E.</tp:taxon-name-part><tp:taxon-name-part taxon-name-part-type="species" reg="giuliae">giuliae</tp:taxon-name-part></tp:taxon-name>
                  </italic>
                </td><td rowspan="1" colspan="1">Giulia’s Marbled Bush-cricket</td><td rowspan="1" colspan="1">
                  <abbrev xmlns:xlink="http://www.w3.org/1999/xlink" xlink:title="Vulnerable" id="ABBRID0EQCLM" xlink:type="simple">VU</abbrev>
                </td></tr><tr><td rowspan="1" colspan="1">
                  <italic>
                    <tp:taxon-name><tp:taxon-name-part taxon-name-part-type="genus" reg="Eupholidoptera">E.</tp:taxon-name-part><tp:taxon-name-part taxon-name-part-type="species" reg="jacquelinae">jacquelinae</tp:taxon-name-part></tp:taxon-name>
                  </italic>
                </td><td rowspan="1" colspan="1">Jacqueline’s Marbled Bush-cricket</td><td rowspan="1" colspan="1">
                  <abbrev xmlns:xlink="http://www.w3.org/1999/xlink" xlink:title="Vulnerable" id="ABBRID0ELDLM" xlink:type="simple">VU</abbrev>
                </td></tr><tr><td rowspan="1" colspan="1">
                  <italic>
                    <tp:taxon-name><tp:taxon-name-part taxon-name-part-type="genus" reg="Eupholidoptera">E.</tp:taxon-name-part><tp:taxon-name-part taxon-name-part-type="species" reg="latens">latens</tp:taxon-name-part></tp:taxon-name>
                  </italic>
                </td><td rowspan="1" colspan="1">Hidden Marbled Bush-cricket</td><td rowspan="1" colspan="1">
                  <abbrev xmlns:xlink="http://www.w3.org/1999/xlink" xlink:title="Vulnerable" id="ABBRID0EGELM" xlink:type="simple">VU</abbrev>
                </td></tr><tr><td rowspan="1" colspan="1">
                  <italic>
                    <tp:taxon-name><tp:taxon-name-part taxon-name-part-type="genus" reg="Eupholidoptera">E.</tp:taxon-name-part><tp:taxon-name-part taxon-name-part-type="species" reg="mariannae">mariannae</tp:taxon-name-part></tp:taxon-name>
                  </italic>
                </td><td rowspan="1" colspan="1">Marianne’s Marbled Bush-cricket</td><td rowspan="1" colspan="1">
                  <abbrev xmlns:xlink="http://www.w3.org/1999/xlink" xlink:title="Vulnerable" id="ABBRID0EBFLM" xlink:type="simple">VU</abbrev>
                </td></tr><tr><td rowspan="1" colspan="1"><italic><tp:taxon-name><tp:taxon-name-part taxon-name-part-type="genus" reg="Eupholidoptera">E.</tp:taxon-name-part><tp:taxon-name-part taxon-name-part-type="species" reg="marietheresae">marietheresae</tp:taxon-name-part></tp:taxon-name></italic> sp. nov.</td><td rowspan="1" colspan="1">Marietherese’s Marbled Bush-cricket</td><td rowspan="1" colspan="1">Not Evaluated</td></tr><tr><td rowspan="1" colspan="1">
                  <italic>
                    <tp:taxon-name><tp:taxon-name-part taxon-name-part-type="genus" reg="Eupholidoptera">E.</tp:taxon-name-part><tp:taxon-name-part taxon-name-part-type="species" reg="pallipes">pallipes</tp:taxon-name-part></tp:taxon-name>
                  </italic>
                </td><td rowspan="1" colspan="1">Pale-legged Marbled Bush-cricket</td><td rowspan="1" colspan="1">
                  <abbrev xmlns:xlink="http://www.w3.org/1999/xlink" xlink:title="Vulnerable" id="ABBRID0ESGLM" xlink:type="simple">VU</abbrev>
                </td></tr><tr><td rowspan="1" colspan="1">
                  <italic>
                    <tp:taxon-name><tp:taxon-name-part taxon-name-part-type="genus" reg="Eupholidoptera">E.</tp:taxon-name-part><tp:taxon-name-part taxon-name-part-type="species" reg="smyrnensis">smyrnensis</tp:taxon-name-part></tp:taxon-name>
                  </italic>
                </td><td rowspan="1" colspan="1">Smyrna Marbled Bush-cricket</td><td rowspan="1" colspan="1">
                  <abbrev xmlns:xlink="http://www.w3.org/1999/xlink" xlink:title="Least Concern" id="ABBRID0ENHLM" xlink:type="simple">LC</abbrev>
                </td></tr></tbody></table><table-wrap-foot><fn><p><sup>*</sup>: <abbrev xmlns:xlink="http://www.w3.org/1999/xlink" xlink:title="Critically Endangered" id="ABBRID0EXHLM" xlink:type="simple">CR</abbrev> – Critically Endangered, <abbrev xmlns:xlink="http://www.w3.org/1999/xlink" xlink:title="Endangered" id="ABBRID0E2HLM" xlink:type="simple">EN</abbrev> – Endangered, <abbrev xmlns:xlink="http://www.w3.org/1999/xlink" xlink:title="Vulnerable" id="ABBRID0E6HLM" xlink:type="simple">VU</abbrev> – Vulnerable, <abbrev xmlns:xlink="http://www.w3.org/1999/xlink" xlink:title="Least Concern" id="ABBRID0EDILM" xlink:type="simple">LC</abbrev> – Least Concern.</p></fn></table-wrap-foot></table-wrap><supplementary-material xmlns:xlink="http://www.w3.org/1999/xlink" id="S1" position="float" orientation="portrait" xlink:type="simple"><object-id content-type="doi" xlink:type="simple">10.3897/zookeys.1151.97514.suppl1</object-id><object-id content-type="zenodo_dep_id" xlink:type="simple">7695048</object-id><object-id content-type="arpha" xlink:type="simple">4B14C92D-9D7B-5513-A6AE-EDF15D58D8AB</object-id><label>Supplementary material 1</label><caption><p>List of localities, specimens, and repositories of <italic><tp:taxon-name><tp:taxon-name-part taxon-name-part-type="genus" reg="Eupholidoptera">Eupholidoptera</tp:taxon-name-part></tp:taxon-name></italic> from Crete, Gavdos, Gavdopoula, and Andikithira</p></caption><statement content-type="dataType"><label>Data type</label><p>occurrence data (excel document)</p></statement><statement content-type="notes"><label>Explanation note</label><p>The table contains all published and unpublished localities, specimens collected and their repositories for all <italic><tp:taxon-name><tp:taxon-name-part taxon-name-part-type="genus" reg="Eupholidoptera">Eupholidoptera</tp:taxon-name-part></tp:taxon-name></italic> species from Crete and its satellite islands known to the authors.</p></statement><media xlink:href="zookeys-1151-067_article-97514__-s001.xlsx" mimetype="application" mime-subtype="vnd.openxmlformats-officedocument.spreadsheetml.sheet" position="float" orientation="portrait" xlink:type="simple" id="oo_817964.xlsx"><uri content-type="original_file" xlink:type="simple">https://binary.pensoft.net/file/817964</uri></media><permissions><license xlink:type="simple"><license-p>This dataset is made available under the Open Database License (http://opendatacommons.org/licenses/odbl/1.0/). The Open Database License (ODbL) is a license agreement intended to allow users to freely share, modify, and use this Dataset while maintaining this same freedom for others, provided that the original source and author(s) are credited.</license-p></license></permissions><attrib specific-use="authors">Luc Willemse, Jos Tilmans, Nefeli Kotitsa, Apostolos Trichas, Klaus-Gerhard Heller, Dragan Chobanov, Baudewijn Odé</attrib></supplementary-material><supplementary-material xmlns:xlink="http://www.w3.org/1999/xlink" id="S2" position="float" orientation="portrait" xlink:type="simple"><object-id content-type="doi" xlink:type="simple">10.3897/zookeys.1151.97514.suppl2</object-id><object-id content-type="zenodo_dep_id" xlink:type="simple">7695042</object-id><object-id content-type="arpha" xlink:type="simple">71DA3260-3098-5D6B-98B3-241EC1073721</object-id><label>Supplementary material 2</label><caption><p>Examined specimens</p></caption><statement content-type="dataType"><label>Data type</label><p>specimen studied (excel document)</p></statement><statement content-type="notes"><label>Explanation note</label><p>This table lists examined specimens with an indication of how they are stored (D: dry pinned; W: in alcohol), whether they have been measured (mm), photographed (image), sampled for DNA analysis (DNA), or audio recorded (audio). Abbreviations used: √: done; S: stacked images(s); F: field image from life specimen; H: habitus image from collection specimen; FC: trap. For more details of location and trap see Suppl. material <xref ref-type="supplementary-material" rid="S1">1</xref>. Specimens are arranged in alphabetical order of species and within species on region and location.</p></statement><media xlink:href="zookeys-1151-067_article-97514__-s002.xlsx" mimetype="application" mime-subtype="vnd.openxmlformats-officedocument.spreadsheetml.sheet" position="float" orientation="portrait" xlink:type="simple" id="oo_817965.xlsx"><uri content-type="original_file" xlink:type="simple">https://binary.pensoft.net/file/817965</uri></media><permissions><license xlink:type="simple"><license-p>This dataset is made available under the Open Database License (http://opendatacommons.org/licenses/odbl/1.0/). The Open Database License (ODbL) is a license agreement intended to allow users to freely share, modify, and use this Dataset while maintaining this same freedom for others, provided that the original source and author(s) are credited.</license-p></license></permissions><attrib specific-use="authors">Luc Willemse, Jos Tilmans, Nefeli Kotitsa, Apostolos Trichas, Klaus-Gerhard Heller, Dragan Chobanov, Baudewijn Odé</attrib></supplementary-material></tp:treatment-sec><ref-list><ref id="B42"><mixed-citation xmlns:xlink="http://www.w3.org/1999/xlink" xlink:type="simple"><person-group><name name-style="western"><surname>Nadig</surname><given-names>A</given-names></name></person-group> (<year>1985</year>) <article-title>Zur Orthopterenfauna Kretas mit Beschreibung einer neuen Art: <italic><tp:taxon-name><tp:taxon-name-part taxon-name-part-type="genus">Eupholidoptera</tp:taxon-name-part><tp:taxon-name-part taxon-name-part-type="species">annamariae</tp:taxon-name-part></tp:taxon-name></italic> spec. nova.</article-title><source>Mitteilungen der schweizerischen Entomologischen Gesellschaft</source><volume>58</volume>: <fpage>325</fpage>–<lpage>335</lpage>.</mixed-citation></ref><ref id="B12"><mixed-citation xmlns:xlink="http://www.w3.org/1999/xlink" xlink:type="simple"><person-group><name name-style="western"><surname>Çiplak</surname><given-names>B</given-names></name><name name-style="western"><surname>Heller</surname><given-names>K-G</given-names></name><name name-style="western"><surname>Willemse</surname><given-names>F</given-names></name></person-group> (<year>2009</year>) <article-title>Review of the genus <italic><tp:taxon-name><tp:taxon-name-part taxon-name-part-type="genus">Eupholidoptera</tp:taxon-name-part></tp:taxon-name></italic> (<tp:taxon-name><tp:taxon-name-part taxon-name-part-type="order">Orthoptera</tp:taxon-name-part></tp:taxon-name>, <tp:taxon-name><tp:taxon-name-part taxon-name-part-type="family">Tettigoniidae</tp:taxon-name-part></tp:taxon-name>): Different genitalia, uniform song.</article-title><source>Zootaxa</source><volume>2156</volume>(<issue>1</issue>): <fpage>1</fpage>–<lpage>77</lpage>. <ext-link xlink:href="10.11646/zootaxa.2156.1.1" ext-link-type="doi" xlink:type="simple">https://doi.org/10.11646/zootaxa.2156.1.1</ext-link></mixed-citation></ref><ref id="B51"><mixed-citation xmlns:xlink="http://www.w3.org/1999/xlink" xlink:type="simple"><person-group><name name-style="western"><surname>Ramme</surname><given-names>W</given-names></name></person-group> (<year>1927</year>) <article-title>Die Dermapteren und Orthopteren Siziliens und Kretas.</article-title><source>Eos</source><volume>3</volume>: <fpage>111</fpage>–<lpage>200</lpage>.</mixed-citation></ref><ref id="B52"><mixed-citation xmlns:xlink="http://www.w3.org/1999/xlink" xlink:type="simple"><person-group><name name-style="western"><surname>Ramme</surname><given-names>W</given-names></name></person-group> (<year>1951</year>) <article-title>Zur Systematik, Faunistik und Biologie der Orthopteren von Südost-Europa und Vorderasien.</article-title><source>Mitteilungen aus dem Zoologischen Museum in Berlin</source><volume>27</volume>(<issue>1950</issue>): <fpage>1</fpage>–<lpage>431</lpage>. <ext-link xlink:href="10.1002/mmnz.4830270108" ext-link-type="doi" xlink:type="simple">https://doi.org/10.1002/mmnz.4830270108</ext-link></mixed-citation></ref><ref id="B76"><mixed-citation xmlns:xlink="http://www.w3.org/1999/xlink" xlink:type="simple"><person-group><name name-style="western"><surname>Willemse</surname><given-names>F</given-names></name><name name-style="western"><surname>Heller</surname><given-names>K-G</given-names></name></person-group> (<year>2001</year>) <article-title>Two new species of <italic><tp:taxon-name><tp:taxon-name-part taxon-name-part-type="genus">Eupholidoptera</tp:taxon-name-part></tp:taxon-name></italic> Maran (<tp:taxon-name><tp:taxon-name-part taxon-name-part-type="order">Orthoptera</tp:taxon-name-part></tp:taxon-name>, <tp:taxon-name><tp:taxon-name-part taxon-name-part-type="family">Tettigoniidae</tp:taxon-name-part></tp:taxon-name>) from Crete with a checklist and key to the species.</article-title><source>Tijdschrift voor Entomologie</source><volume>144</volume>(<issue>2</issue>): <fpage>329</fpage>–<lpage>343</lpage>. <ext-link xlink:href="10.1163/22119434-900000092" ext-link-type="doi" xlink:type="simple">https://doi.org/10.1163/22119434-900000092</ext-link></mixed-citation></ref><ref id="B77"><mixed-citation xmlns:xlink="http://www.w3.org/1999/xlink" xlink:type="simple"><person-group><name name-style="western"><surname>Willemse</surname><given-names>F</given-names></name><name name-style="western"><surname>Kruseman</surname><given-names>G</given-names></name></person-group> (<year>1976</year>) <article-title><tp:taxon-name><tp:taxon-name-part taxon-name-part-type="superfamily">Orthopteroidea</tp:taxon-name-part></tp:taxon-name> of Crete.</article-title><source>Tijdschrift voor Entomologie</source><volume>119</volume>: <fpage>123</fpage>–<lpage>164</lpage>.</mixed-citation></ref><ref id="B40"><mixed-citation xmlns:xlink="http://www.w3.org/1999/xlink" xlink:type="simple"><person-group><name name-style="western"><surname>Massa</surname><given-names>B</given-names></name></person-group> (<year>1999</year>) Ortotteri dell’ area Mediterranea e delle isole Azorre nuovi e poco noti (<tp:taxon-name><tp:taxon-name-part taxon-name-part-type="class">Insecta</tp:taxon-name-part></tp:taxon-name>). Atti dell’ Academia Roveretana degli Agiati 249 ser. 7, 9B: 57–90.</mixed-citation></ref><ref id="B64"><mixed-citation xmlns:xlink="http://www.w3.org/1999/xlink" xlink:type="simple"><person-group><name name-style="western"><surname>Tilmans</surname><given-names>J</given-names></name></person-group> (<year>2002</year>) <italic><tp:taxon-name><tp:taxon-name-part taxon-name-part-type="genus">Eupholidoptera</tp:taxon-name-part><tp:taxon-name-part taxon-name-part-type="species">jacquelinae</tp:taxon-name-part></tp:taxon-name></italic> spec. nov. from the Greek island of Gavdos, south of Crete (<tp:taxon-name><tp:taxon-name-part taxon-name-part-type="order">Orthoptera</tp:taxon-name-part></tp:taxon-name>: <tp:taxon-name><tp:taxon-name-part taxon-name-part-type="family">Tettigoniidae</tp:taxon-name-part></tp:taxon-name>). Journal of <tp:taxon-name><tp:taxon-name-part taxon-name-part-type="order">Orthoptera</tp:taxon-name-part></tp:taxon-name> Research 11(2): 157–161. <ext-link xlink:href="10.1665/1082-6467(2002)011%5B0157:EJSNFT%5D2.0.CO;2" ext-link-type="doi" xlink:type="simple">https://doi.org/10.1665/1082-6467(2002)011[0157:EJSNFT]2.0.CO;2</ext-link></mixed-citation></ref><ref id="B44"><mixed-citation xmlns:xlink="http://www.w3.org/1999/xlink" xlink:type="simple"><person-group><name name-style="western"><surname>Odé</surname><given-names>B</given-names></name></person-group> (<year>2014</year>) <italic><tp:taxon-name><tp:taxon-name-part taxon-name-part-type="genus">Eupholidoptera</tp:taxon-name-part></tp:taxon-name></italic> sp. <ext-link xlink:href="https://observation.org/waarneming/view/85039950" ext-link-type="uri" xlink:type="simple">https://observation.org/waarneming/view/85039950</ext-link></mixed-citation></ref></ref-list></tp:taxon-treatment>
