# Supplementary material for: ﻿A review of Eupholidoptera (Orthoptera, Tettigoniidae) from Crete, Gavdos, Gavdopoula, and Andikithira
Source: Zookeys. 2023 Mar 1;1151:67–158. doi: 10.3897/zookeys.1151.97514 (PMC10207466; doi:10.3897/zookeys.1151.97514)
Supplement: XML Treatment for Eupholidoptera latens [file zookeys.1151.97514-treatment10.xml]

<!DOCTYPE tp:taxon-treatment
  PUBLIC "-//TaxonX//DTD Taxonomic Treatment Publishing DTD v0 20100105//EN" "tax-treatment-NSO.dtd">
<tp:taxon-treatment xmlns:tp="http://www.plazi.org/taxpub"><tp:treatment-meta><kwd-group><label>Taxon classification</label><kwd>
                <named-content content-type="kingdom">Animalia</named-content>
              </kwd><kwd>
                <named-content content-type="order">Orthoptera</named-content>
              </kwd><kwd>
                <named-content content-type="family">Tettigoniidae</named-content>
              </kwd></kwd-group><mixed-citation publication-type="journal"><person-group><name><surname>Willemse</surname><given-names>Luc</given-names></name><name><surname>Tilmans</surname><given-names>Jos</given-names></name><name><surname>Kotitsa</surname><given-names>Nefeli</given-names></name><name><surname>Trichas</surname><given-names>Apostolos</given-names></name><name><surname>Heller</surname><given-names>Klaus-Gerhard</given-names></name><name><surname>Chobanov</surname><given-names>Dragan</given-names></name><name><surname>Odé</surname><given-names>Baudewijn</given-names></name></person-group><article-title>﻿A review of <italic><tp:taxon-name><tp:taxon-name-part taxon-name-part-type="genus" reg="Eupholidoptera">Eupholidoptera</tp:taxon-name-part></tp:taxon-name></italic> (<tp:taxon-name><tp:taxon-name-part taxon-name-part-type="order">Orthoptera</tp:taxon-name-part></tp:taxon-name>, <tp:taxon-name><tp:taxon-name-part taxon-name-part-type="family">Tettigoniidae</tp:taxon-name-part></tp:taxon-name>) from Crete, Gavdos, Gavdopoula, and Andikithira</article-title><source>Zookeys</source><day>01</day><month>03</month><year>2023</year><volume>1151</volume><fpage>67</fpage><lpage>158</lpage><pub-id pub-id-type="doi">10.3897/zookeys.1151.97514</pub-id></mixed-citation></tp:treatment-meta><tp:nomenclature><label>﻿</label><tp:taxon-name>
              <object-id xmlns:xlink="http://www.w3.org/1999/xlink" content-type="arpha" xlink:type="simple">1E2F5C7D-3A98-52D2-86E7-ED67E87F7BEB</object-id>
              <tp:taxon-name-part taxon-name-part-type="genus" reg="Eupholidoptera">Eupholidoptera</tp:taxon-name-part>
              <tp:taxon-name-part taxon-name-part-type="species" reg="latens">latens</tp:taxon-name-part>
            </tp:taxon-name><tp:taxon-authority>Willemse &amp; Kruseman, 1976</tp:taxon-authority><xref ref-type="fig" rid="F5">Figs 15</xref><xref ref-type="fig" rid="F6">, 29</xref><xref ref-type="fig" rid="F7">, 43</xref><xref ref-type="fig" rid="F8">, 57</xref><xref ref-type="fig" rid="F9">, 68</xref><xref ref-type="fig" rid="F10">, 73</xref><xref ref-type="fig" rid="F11">, 87</xref><xref ref-type="fig" rid="F12">, 101</xref><xref ref-type="fig" rid="F13">, 115</xref><xref ref-type="fig" rid="F14">, 130</xref><xref ref-type="fig" rid="F15">, 144</xref><xref ref-type="fig" rid="F16">, 158</xref><xref ref-type="fig" rid="F17">, 172</xref><xref ref-type="fig" rid="F18">, 186</xref><xref ref-type="fig" rid="F18">, 187</xref><xref ref-type="fig" rid="F19">, 202</xref><xref ref-type="fig" rid="F19">, 203</xref><xref ref-type="fig" rid="F27">, 249</xref><xref ref-type="fig" rid="F28">, 254</xref><xref ref-type="fig" rid="F29">, 256</xref><xref ref-type="fig" rid="F30">, 257</xref><xref ref-type="fig" rid="F31">, 258</xref><xref ref-type="fig" rid="F32">, 259</xref><xref ref-type="table" rid="T1">, Tables 1</xref><xref ref-type="table" rid="T2">, 2</xref><xref ref-type="table" rid="T3">, 3</xref><xref ref-type="table" rid="T4">, 4</xref><xref ref-type="table" rid="T5">, 5</xref><xref ref-type="table" rid="T6">, 6</xref><xref ref-type="table" rid="T7">, 7</xref><xref ref-type="table" rid="T8">, 8</xref><xref ref-type="table" rid="T9">, 9</xref><xref ref-type="table" rid="T10">, 10</xref><xref ref-type="supplementary-material" rid="S1">, Suppl. materials 1</xref><xref ref-type="supplementary-material" rid="S2">, 2</xref><xref ref-type="supplementary-material" rid="S3">, 3</xref><xref ref-type="supplementary-material" rid="S4">, 4</xref><tp:nomenclature-citation-list><tp:nomenclature-citation><tp:taxon-name>
                  <tp:taxon-name-part taxon-name-part-type="genus" reg="Eupholidoptera">Eupholidoptera</tp:taxon-name-part>
                  <tp:taxon-name-part taxon-name-part-type="species" reg="latens">latens</tp:taxon-name-part>
                </tp:taxon-name><comment>Willemse &amp; Kruseman, 1976: 134.</comment></tp:nomenclature-citation><tp:nomenclature-citation><tp:taxon-name>
                  <tp:taxon-name-part taxon-name-part-type="genus" reg="Eupholidoptera"/>
                  <tp:taxon-name-part taxon-name-part-type="species" reg="latens"/>
                </tp:taxon-name><comment>Morphological description. <xref ref-type="bibr" rid="B77">Willemse and Kruseman 1976</xref>: 134, 135. </comment></tp:nomenclature-citation><tp:nomenclature-citation><tp:taxon-name>
                  <tp:taxon-name-part taxon-name-part-type="genus" reg="Eupholidoptera"/>
                  <tp:taxon-name-part taxon-name-part-type="species" reg="latens"/>
                </tp:taxon-name><comment>Bioacoustics. <xref ref-type="bibr" rid="B12">Çiplak et al. 2009</xref>: 27, 51, 54, 55. </comment></tp:nomenclature-citation></tp:nomenclature-citation-list></tp:nomenclature><tp:treatment-sec sec-type="Examined specimens" id="SECID0E2AFM"><title>Examined specimens.</title><p><bold>Holotype, allotype</bold>, 4 ♂, 3f (<bold>paratypes</bold>); 12 ♂, 7 ♀ (for details see Suppl. material <xref ref-type="supplementary-material" rid="S2">2</xref>).</p></tp:treatment-sec><tp:treatment-sec sec-type="Diagnostics features" id="SECID0EJBFM"><title>Diagnostics features.</title><p>Frons (Fig. <xref ref-type="fig" rid="F5">15</xref>) pale with black dots; pronotal disc (Fig. <xref ref-type="fig" rid="F6">29</xref>) rarely completely pale, mostly frontal half with more or less well defined black central patch, border with pale rear half. V-shaped. Male (Fig. <xref ref-type="fig" rid="F27">249</xref>) – stridulatory file with 108–123 teeth (including proximal and distal ones), density of teeth in middle two thirds of the file 26–31 teeth per mm; anal tergite (Figs <xref ref-type="fig" rid="F10">73</xref>, <xref ref-type="fig" rid="F11">87</xref>, <xref ref-type="fig" rid="F12">101</xref>) centrally depressed, distally bend downward, forming two lobes with teeth like apex pointing downward, separated by wide excision; cerci (Figs <xref ref-type="fig" rid="F13">115</xref>, <xref ref-type="fig" rid="F14">130</xref>) unarmed, 6–7× longer than wide, in basal half conical, in apical half cylindrical, slightly curved inward in basal half, in profile straight to weakly upturned; subgenital plate (Figs <xref ref-type="fig" rid="F15">144</xref>, <xref ref-type="fig" rid="F16">158</xref>) longer than wide, widest in proximal third, tapering and distinctly narrower in distal two thirds, sides rimmed in proximal third, in profile pointing backward, tip apical lobes rounded, spineless, with narrow median excision along one quarter of length its proximal half narrower; styli (Fig. <xref ref-type="fig" rid="F17">172</xref>) short, one quarter as long as cerci, 2–3× longer than wide, round or flattened, inserted at ventral side of apical lobes, proximal of tip, pointing downward; titillator (Figs <xref ref-type="fig" rid="F18">186</xref>, <xref ref-type="fig" rid="F18">187</xref>, <xref ref-type="fig" rid="F19">202</xref>, <xref ref-type="fig" rid="F19">203</xref>) symmetrical, apical arms fused, parallel to slightly widening toward apical third inflated, diverging into two straight diverging hook-like teeth, in profile basal two thirds parallel, in second third swollen forming wide angle with two weakly upward curved hook-like teeth. Female – subgenital plate (Figs <xref ref-type="fig" rid="F7">43</xref>, <xref ref-type="fig" rid="F8">57</xref>) generally slightly wider than long, proximally with two concavities separated by keel, tip apical lobes rectangular, rounded, with slit-like to narrow V-shaped excision reaching one third to halfway, in profile rhomboid, upper distal angle rectangularly rounded.</p></tp:treatment-sec><tp:treatment-sec sec-type="description" id="SECID0ETDFM"><title>Measurements.</title><p>See Tables <xref ref-type="table" rid="T6">6</xref>, <xref ref-type="table" rid="T7">7</xref>.</p></tp:treatment-sec><tp:treatment-sec sec-type="Bioacoustics" id="SECID0EBEFM"><title>Bioacoustics.</title><p>Based upon the sound recordings of nine specimens (49 syllables measured), the song of <italic><tp:taxon-name><tp:taxon-name-part taxon-name-part-type="genus" reg="Eupholidoptera">E.</tp:taxon-name-part><tp:taxon-name-part taxon-name-part-type="species" reg="latens">latens</tp:taxon-name-part></tp:taxon-name></italic>, as in all species of <italic><tp:taxon-name><tp:taxon-name-part taxon-name-part-type="genus" reg="Eupholidoptera">Eupholidoptera</tp:taxon-name-part></tp:taxon-name></italic>, consists of isolated syllables produced in long series with the opening hemisyllable much shorter and weaker than the closing hemisyllable. In <italic><tp:taxon-name><tp:taxon-name-part taxon-name-part-type="genus" reg="Eupholidoptera">E.</tp:taxon-name-part><tp:taxon-name-part taxon-name-part-type="species" reg="latens">latens</tp:taxon-name-part></tp:taxon-name></italic>, the syllable duration is ~ 228 ms, with a syllable rate up to ~ 1/s. Published records (<xref ref-type="bibr" rid="B12">Çiplak et al. 2009</xref>) show a syllable duration of ~ 161 ms and a syllable repetition rate of ~ 0.5/s at maximum. The song may most likely be confused with the other species of <italic><tp:taxon-name><tp:taxon-name-part taxon-name-part-type="genus" reg="Eupholidoptera">Eupholidoptera</tp:taxon-name-part></tp:taxon-name></italic> in Crete, except <italic><tp:taxon-name><tp:taxon-name-part taxon-name-part-type="genus" reg="Eupholidoptera">E.</tp:taxon-name-part><tp:taxon-name-part taxon-name-part-type="species" reg="smyrnensis">smyrnensis</tp:taxon-name-part></tp:taxon-name></italic> and <italic><tp:taxon-name><tp:taxon-name-part taxon-name-part-type="genus" reg="Eupholidoptera">E.</tp:taxon-name-part><tp:taxon-name-part taxon-name-part-type="species" reg="forcipata">forcipata</tp:taxon-name-part></tp:taxon-name></italic>. For details of sound recordings of <italic><tp:taxon-name><tp:taxon-name-part taxon-name-part-type="genus" reg="Eupholidoptera">Eupholidoptera</tp:taxon-name-part><tp:taxon-name-part taxon-name-part-type="species" reg="latens">latens</tp:taxon-name-part></tp:taxon-name></italic> see Suppl. material <xref ref-type="supplementary-material" rid="S3">3</xref>.</p></tp:treatment-sec><tp:treatment-sec sec-type="variation" id="SECID0EUGFM"><title>Variation.</title><p><italic><tp:taxon-name><tp:taxon-name-part taxon-name-part-type="genus" reg="Eupholidoptera">Eupholidoptera</tp:taxon-name-part><tp:taxon-name-part taxon-name-part-type="species" reg="latens">latens</tp:taxon-name-part></tp:taxon-name></italic> is restricted to the northern and central Chania region in western Crete. The cerci and anal tergite show little variation across its range. Titillators in males from the Rodopou peninsula (Figs <xref ref-type="fig" rid="F18">187</xref>, <xref ref-type="fig" rid="F19">203</xref>) are relatively slender, with longer apical hooks, being intermediate between <italic><tp:taxon-name><tp:taxon-name-part taxon-name-part-type="genus" reg="Eupholidoptera">E.</tp:taxon-name-part><tp:taxon-name-part taxon-name-part-type="species" reg="latens">latens</tp:taxon-name-part></tp:taxon-name></italic> and <italic><tp:taxon-name><tp:taxon-name-part taxon-name-part-type="genus" reg="Eupholidoptera">E.</tp:taxon-name-part><tp:taxon-name-part taxon-name-part-type="species" reg="giuliae">giuliae</tp:taxon-name-part></tp:taxon-name></italic>. In males, morphological variation is most pronounced in the subgenital plates. In males from Kolympari, Rodhopos, and Kato Kefalia in central and northern Chania, as well as in the outlier found in Rethimno the subgenital plate is clearly more slender than in the populations of the Lefka area, the transition between the wide basal part and the narrow apical part generally being more distinct. The morphological variation found in <italic><tp:taxon-name><tp:taxon-name-part taxon-name-part-type="genus" reg="Eupholidoptera">E.</tp:taxon-name-part><tp:taxon-name-part taxon-name-part-type="species" reg="latens">latens</tp:taxon-name-part></tp:taxon-name></italic>, <italic><tp:taxon-name><tp:taxon-name-part taxon-name-part-type="genus" reg="Eupholidoptera">E.</tp:taxon-name-part><tp:taxon-name-part taxon-name-part-type="species" reg="giuliae">giuliae</tp:taxon-name-part></tp:taxon-name></italic>, and <italic><tp:taxon-name><tp:taxon-name-part taxon-name-part-type="genus" reg="Eupholidoptera">E.</tp:taxon-name-part><tp:taxon-name-part taxon-name-part-type="species" reg="francisae">francisae</tp:taxon-name-part></tp:taxon-name></italic> sp. nov. is further elaborated in the discussion.</p></tp:treatment-sec><tp:treatment-sec sec-type="Differential diagnosis" id="SECID0EEJFM"><title>Differential diagnosis.</title><p>Males differ from congenerics in the stout apical arms of the titillator (Figs <xref ref-type="fig" rid="F18">186</xref>, <xref ref-type="fig" rid="F18">187</xref>, <xref ref-type="fig" rid="F19">202</xref>, <xref ref-type="fig" rid="F19">203</xref>), fused in basal half, separated into two strong, short, parallel or diverging curved hooks in the elongated, in the slender subgenital plate (Figs <xref ref-type="fig" rid="F15">144</xref>, <xref ref-type="fig" rid="F16">158</xref>) narrowing at one third of the length, the apical lobes without a teeth at its apex and with short styli (Fig. <xref ref-type="fig" rid="F17">172</xref>), inserted pre-apically pointing downward, the anal tergite (Figs <xref ref-type="fig" rid="F10">73</xref>, <xref ref-type="fig" rid="F11">87</xref>, <xref ref-type="fig" rid="F12">101</xref>) medially bent downwards forming two widely separated lobes with short pointed tips pointing downward and in the slender, unarmed, weakly inward and upward bent cerci (Figs <xref ref-type="fig" rid="F13">115</xref>, <xref ref-type="fig" rid="F14">130</xref>). <italic><tp:taxon-name><tp:taxon-name-part taxon-name-part-type="genus" reg="Eupholidoptera">Eupholidoptera</tp:taxon-name-part><tp:taxon-name-part taxon-name-part-type="species" reg="latens">latens</tp:taxon-name-part></tp:taxon-name></italic> most closely resembles <italic><tp:taxon-name><tp:taxon-name-part taxon-name-part-type="genus" reg="Eupholidoptera">E.</tp:taxon-name-part><tp:taxon-name-part taxon-name-part-type="species" reg="francisae">francisae</tp:taxon-name-part></tp:taxon-name></italic> sp. nov. but differs in the shape of the subgenital plate (compare Fig. <xref ref-type="fig" rid="F15">144</xref> with Fig. <xref ref-type="fig" rid="F15">146</xref>), the length-width ratio of styli, the shape of the titillator (compare Figs <xref ref-type="fig" rid="F18">186</xref>, <xref ref-type="fig" rid="F18">187</xref> with Fig. <xref ref-type="fig" rid="F18">189</xref>), body size and the ratio height-length of the hind femur (see Tables <xref ref-type="table" rid="T3">3</xref>, <xref ref-type="table" rid="T4">4</xref> for measurements). Females differ in the subgenital plates (Figs <xref ref-type="fig" rid="F7">43</xref>, <xref ref-type="fig" rid="F8">57</xref>) being as long as wide, proximally with two concavities, slit-like to narrow V-shaped excision between the apical lobes reaching halfway. They can be distinguished from females of <italic><tp:taxon-name><tp:taxon-name-part taxon-name-part-type="genus" reg="Eupholidoptera">E.</tp:taxon-name-part><tp:taxon-name-part taxon-name-part-type="species" reg="francisae">francisae</tp:taxon-name-part></tp:taxon-name></italic> by the fact that in ventral view the incision of the hind margin in <italic><tp:taxon-name><tp:taxon-name-part taxon-name-part-type="genus" reg="Eupholidoptera">E.</tp:taxon-name-part><tp:taxon-name-part taxon-name-part-type="species" reg="francisae">francisae</tp:taxon-name-part></tp:taxon-name></italic> is shaped in the form of a wide V; in profile the apex of the female subgenital plate in <italic><tp:taxon-name><tp:taxon-name-part taxon-name-part-type="genus" reg="Eupholidoptera">E.</tp:taxon-name-part><tp:taxon-name-part taxon-name-part-type="species" reg="latens">latens</tp:taxon-name-part></tp:taxon-name></italic> reaches the distal half of the gonangulum or surpasses it (Fig. <xref ref-type="fig" rid="F9">68</xref>) while in <italic><tp:taxon-name><tp:taxon-name-part taxon-name-part-type="genus" reg="Eupholidoptera">E.</tp:taxon-name-part><tp:taxon-name-part taxon-name-part-type="species" reg="francisae">francisae</tp:taxon-name-part></tp:taxon-name></italic> it does not reach or surpass the proximal half of the gonangulum (Fig. <xref ref-type="fig" rid="F9">67</xref>). In colouration, the amount of black shown by <italic><tp:taxon-name><tp:taxon-name-part taxon-name-part-type="genus" reg="Eupholidoptera">E.</tp:taxon-name-part><tp:taxon-name-part taxon-name-part-type="species" reg="latens">latens</tp:taxon-name-part></tp:taxon-name></italic> is intermediate between overall pale coloured species like <italic><tp:taxon-name><tp:taxon-name-part taxon-name-part-type="genus" reg="Eupholidoptera">E.</tp:taxon-name-part><tp:taxon-name-part taxon-name-part-type="species" reg="cretica">cretica</tp:taxon-name-part></tp:taxon-name></italic>, <italic><tp:taxon-name><tp:taxon-name-part taxon-name-part-type="genus" reg="Eupholidoptera">E.</tp:taxon-name-part><tp:taxon-name-part taxon-name-part-type="species" reg="jacquelinae">jacquelinae</tp:taxon-name-part></tp:taxon-name></italic> and <italic><tp:taxon-name><tp:taxon-name-part taxon-name-part-type="genus" reg="Eupholidoptera">E.</tp:taxon-name-part><tp:taxon-name-part taxon-name-part-type="species" reg="smyrnensis">smyrnensis</tp:taxon-name-part></tp:taxon-name></italic> and dark-coloured species like <italic><tp:taxon-name><tp:taxon-name-part taxon-name-part-type="genus" reg="Eupholidoptera">E.</tp:taxon-name-part><tp:taxon-name-part taxon-name-part-type="species" reg="annamariae">annamariae</tp:taxon-name-part></tp:taxon-name></italic>, <italic><tp:taxon-name><tp:taxon-name-part taxon-name-part-type="genus" reg="Eupholidoptera">E.</tp:taxon-name-part><tp:taxon-name-part taxon-name-part-type="species" reg="astyla">astyla</tp:taxon-name-part></tp:taxon-name></italic>, or <italic><tp:taxon-name><tp:taxon-name-part taxon-name-part-type="genus" reg="Eupholidoptera">E.</tp:taxon-name-part><tp:taxon-name-part taxon-name-part-type="species" reg="mariannae">mariannae</tp:taxon-name-part></tp:taxon-name></italic>. For more details differentiating <italic><tp:taxon-name><tp:taxon-name-part taxon-name-part-type="genus" reg="Eupholidoptera">E.</tp:taxon-name-part><tp:taxon-name-part taxon-name-part-type="species" reg="latens">latens</tp:taxon-name-part></tp:taxon-name></italic> from other Cretan <italic><tp:taxon-name><tp:taxon-name-part taxon-name-part-type="genus" reg="Eupholidoptera">Eupholidoptera</tp:taxon-name-part></tp:taxon-name></italic> see Table <xref ref-type="table" rid="T5">5</xref>.</p></tp:treatment-sec><tp:treatment-sec sec-type="distribution" id="SECID0ELRFM"><title>Distribution.</title><p>The species was discovered in 1973 at high altitudes on Mt. Lefka, western Crete and published records from this species originated only from this mountain and its foothills (Lakki). Specimens collected between 2016 and 2019 indicate the species also occurs at low altitudes in the northern and northeastern parts of Chania region (Fig. <xref ref-type="fig" rid="F28">254</xref>). To the east the distribution area of <italic><tp:taxon-name><tp:taxon-name-part taxon-name-part-type="genus" reg="Eupholidoptera">E.</tp:taxon-name-part><tp:taxon-name-part taxon-name-part-type="species" reg="latens">latens</tp:taxon-name-part></tp:taxon-name></italic> borders to but is separated from <italic><tp:taxon-name><tp:taxon-name-part taxon-name-part-type="genus" reg="Eupholidoptera">E.</tp:taxon-name-part><tp:taxon-name-part taxon-name-part-type="species" reg="giuliae">giuliae</tp:taxon-name-part></tp:taxon-name></italic>. For a complete list of localities, specimens and repositories see Suppl. material <xref ref-type="supplementary-material" rid="S1">1</xref>.</p></tp:treatment-sec><tp:treatment-sec sec-type="habitat" id="SECID0EPSFM"><title>Habitat.</title><p>The species occupies habitats from sea level to alpine regions between 1600 and 1800 m on Mt. Lefka. It hides in low prickly shrublets in the phrygana while at lower altitudes it was also found on shrubs of blackberry (<italic><tp:taxon-name><tp:taxon-name-part taxon-name-part-type="genus" reg="Rubus">Rubus</tp:taxon-name-part></tp:taxon-name></italic>) or gorse (<italic><tp:taxon-name><tp:taxon-name-part taxon-name-part-type="genus" reg="Ulex">Ulex</tp:taxon-name-part></tp:taxon-name></italic>).</p></tp:treatment-sec><tp:treatment-sec sec-type="phenology" id="SECID0EDTFM"><title>Phenology.</title><p>At low altitudes adults appear around mid-May, at mid-level elevations toward the end of May or early June whereas at high altitudes it may take to the second half of July before the first adults appear.</p><fig id="F28" position="float" orientation="portrait"><object-id xmlns:xlink="http://www.w3.org/1999/xlink" content-type="doi" xlink:type="simple">10.3897/zookeys.1151.97514.figures254-255</object-id><object-id xmlns:xlink="http://www.w3.org/1999/xlink" content-type="arpha" xlink:type="simple">6F78BCC8-4FCD-5713-9CE2-37D2B3950DFD</object-id><label>Figures 254, 255.</label><caption><p>Distribution maps <italic><tp:taxon-name><tp:taxon-name-part taxon-name-part-type="genus" reg="Eupholidoptera">Eupholidoptera</tp:taxon-name-part></tp:taxon-name></italic> Crete and adjacent islands <bold>254</bold> lowland species <bold>255</bold> highland species.</p></caption><graphic xmlns:xlink="http://www.w3.org/1999/xlink" xlink:href="zookeys-1151-067_article-97514__-g028.jpg" position="float" orientation="portrait" xlink:type="simple" id="oo_817958.jpg"><uri content-type="original_file" xlink:type="simple">https://binary.pensoft.net/fig/817958</uri></graphic></fig></tp:treatment-sec><tp:treatment-sec><!--Section generated to contain objects referenced in tp:taxon-treatment.--><fig id="F5" position="float" orientation="portrait"><object-id xmlns:xlink="http://www.w3.org/1999/xlink" content-type="doi" xlink:type="simple">10.3897/zookeys.1151.97514.figures11-24</object-id><object-id xmlns:xlink="http://www.w3.org/1999/xlink" content-type="arpha" xlink:type="simple">1128C165-79FD-5AAF-AC94-08F0D5140AE2</object-id><label>Figures 11–24.</label><caption><p>Colour pattern of head, frontal view <bold>11</bold><italic><tp:taxon-name><tp:taxon-name-part taxon-name-part-type="genus" reg="Eupholidoptera">Eupholidoptera</tp:taxon-name-part><tp:taxon-name-part taxon-name-part-type="species" reg="smyrnensis">smyrnensis</tp:taxon-name-part></tp:taxon-name></italic> ♀ Makrigiannis RMNH5014918 <bold>12</bold><italic><tp:taxon-name><tp:taxon-name-part taxon-name-part-type="genus" reg="Eupholidoptera">Eupholidoptera</tp:taxon-name-part><tp:taxon-name-part taxon-name-part-type="species" reg="gemellata">gemellata</tp:taxon-name-part></tp:taxon-name></italic> ♂ Mt. Idhi <named-content xmlns:xlink="http://www.w3.org/1999/xlink" content-type="dwc:institutional_code" xlink:title="Naturalis Biodiversity Center, Leiden, The Netherlands" xlink:href="http://grbio.org/institution/national-museum-natural-history-naturalis" xlink:type="simple">RMNH</named-content>.INS1141843 <bold>13</bold><italic><tp:taxon-name><tp:taxon-name-part taxon-name-part-type="genus" reg="Eupholidoptera">Eupholidoptera</tp:taxon-name-part><tp:taxon-name-part taxon-name-part-type="species" reg="pallipes">pallipes</tp:taxon-name-part></tp:taxon-name></italic> ♂ paratype Mt. Lefka <named-content xmlns:xlink="http://www.w3.org/1999/xlink" content-type="dwc:institutional_code" xlink:title="Naturalis Biodiversity Center, Leiden, The Netherlands" xlink:href="http://grbio.org/institution/national-museum-natural-history-naturalis" xlink:type="simple">RMNH</named-content>.INS1105313 <bold>14</bold><italic><tp:taxon-name><tp:taxon-name-part taxon-name-part-type="genus" reg="Eupholidoptera">Eupholidoptera</tp:taxon-name-part><tp:taxon-name-part taxon-name-part-type="species" reg="cretica">cretica</tp:taxon-name-part></tp:taxon-name></italic> ♂ Mt. Lefka, Omalos <named-content xmlns:xlink="http://www.w3.org/1999/xlink" content-type="dwc:institutional_code" xlink:title="Naturalis Biodiversity Center, Leiden, The Netherlands" xlink:href="http://grbio.org/institution/national-museum-natural-history-naturalis" xlink:type="simple">RMNH</named-content>.INS114838 <bold>15</bold><italic><tp:taxon-name><tp:taxon-name-part taxon-name-part-type="genus" reg="Eupholidoptera">Eupholidoptera</tp:taxon-name-part><tp:taxon-name-part taxon-name-part-type="species" reg="latens">latens</tp:taxon-name-part></tp:taxon-name></italic> ♀ Mt. Lefka, Kalergi CT1987.047.04 <bold>16</bold><italic><tp:taxon-name><tp:taxon-name-part taxon-name-part-type="genus" reg="Eupholidoptera">Eupholidoptera</tp:taxon-name-part><tp:taxon-name-part taxon-name-part-type="species" reg="giuliae">giuliae</tp:taxon-name-part></tp:taxon-name></italic> ♂ Argoules CT1995.011.18 <bold>17</bold><italic><tp:taxon-name><tp:taxon-name-part taxon-name-part-type="genus" reg="Eupholidoptera">Eupholidoptera</tp:taxon-name-part><tp:taxon-name-part taxon-name-part-type="species" reg="francisae">francisae</tp:taxon-name-part></tp:taxon-name></italic> sp. nov. ♀ allotype Andikithira <abbrev xmlns:xlink="http://www.w3.org/1999/xlink" xlink:title="collection Jos Tilmans, Wassenberg-Rothenbach, Germany" id="ABBRID0EJSAI" xlink:type="simple">CT</abbrev> 2002.004.11 <bold>18</bold><italic><tp:taxon-name><tp:taxon-name-part taxon-name-part-type="genus" reg="Eupholidoptera">Eupholidoptera</tp:taxon-name-part><tp:taxon-name-part taxon-name-part-type="species" reg="annamariae">annamariae</tp:taxon-name-part></tp:taxon-name></italic> ♀ Kato Zakros CT1995.020.03 <bold>19</bold><italic><tp:taxon-name><tp:taxon-name-part taxon-name-part-type="genus" reg="Eupholidoptera">Eupholidoptera</tp:taxon-name-part><tp:taxon-name-part taxon-name-part-type="species" reg="astyla">astyla</tp:taxon-name-part></tp:taxon-name></italic> ♀ Ano Viannos CT1987.024.03 <bold>20</bold><italic><tp:taxon-name><tp:taxon-name-part taxon-name-part-type="genus" reg="Eupholidoptera">Eupholidoptera</tp:taxon-name-part><tp:taxon-name-part taxon-name-part-type="species" reg="feri">feri</tp:taxon-name-part></tp:taxon-name></italic> ♂ holotype Mt. Dikti, Katharo plain <named-content xmlns:xlink="http://www.w3.org/1999/xlink" content-type="dwc:institutional_code" xlink:title="Naturalis Biodiversity Center, Leiden, The Netherlands" xlink:href="http://grbio.org/institution/national-museum-natural-history-naturalis" xlink:type="simple">RMNH</named-content>.INS1105297 <bold>21</bold><italic><tp:taxon-name><tp:taxon-name-part taxon-name-part-type="genus" reg="Eupholidoptera">Eupholidoptera</tp:taxon-name-part><tp:taxon-name-part taxon-name-part-type="species" reg="mariannae">mariannae</tp:taxon-name-part></tp:taxon-name></italic> ♀ Ag. Ioannis <named-content xmlns:xlink="http://www.w3.org/1999/xlink" content-type="dwc:institutional_code" xlink:title="Naturalis Biodiversity Center, Leiden, The Netherlands" xlink:href="http://grbio.org/institution/national-museum-natural-history-naturalis" xlink:type="simple">RMNH</named-content>.5014906 <bold>22</bold><italic><tp:taxon-name><tp:taxon-name-part taxon-name-part-type="genus" reg="Eupholidoptera">Eupholidoptera</tp:taxon-name-part><tp:taxon-name-part taxon-name-part-type="species" reg="forcipata">forcipata</tp:taxon-name-part></tp:taxon-name></italic> ♂ Mt. Idhi CT1987.044.03 <bold>23</bold><italic><tp:taxon-name><tp:taxon-name-part taxon-name-part-type="genus" reg="Eupholidoptera">Eupholidoptera</tp:taxon-name-part><tp:taxon-name-part taxon-name-part-type="species" reg="marietheresae">marietheresae</tp:taxon-name-part></tp:taxon-name></italic> sp. nov. ♂ paratype Mt. Dikti, FC1606 CT2000.096.01 <bold>24</bold><italic><tp:taxon-name><tp:taxon-name-part taxon-name-part-type="genus" reg="Eupholidoptera">Eupholidoptera</tp:taxon-name-part><tp:taxon-name-part taxon-name-part-type="species" reg="jacquelinae">jacquelinae</tp:taxon-name-part></tp:taxon-name></italic> ♂ holotype Gavdos CT2000.005.02. Scale bars: 5 mm.</p></caption><graphic xmlns:xlink="http://www.w3.org/1999/xlink" xlink:href="zookeys-1151-067_article-97514__-g005.jpg" position="float" orientation="portrait" xlink:type="simple" id="oo_817935.jpg"><uri content-type="original_file" xlink:type="simple">https://binary.pensoft.net/fig/817935</uri></graphic></fig><fig id="F6" position="float" orientation="portrait"><object-id xmlns:xlink="http://www.w3.org/1999/xlink" content-type="doi" xlink:type="simple">10.3897/zookeys.1151.97514.figures25-38</object-id><object-id xmlns:xlink="http://www.w3.org/1999/xlink" content-type="arpha" xlink:type="simple">CF5D0B91-A9F3-5FF1-BF8A-493867FE3903</object-id><label>Figures 25–38.</label><caption><p>Colour pattern of pronotum, dorsal view <bold>25</bold><italic><tp:taxon-name><tp:taxon-name-part taxon-name-part-type="genus" reg="Eupholidoptera">Eupholidoptera</tp:taxon-name-part><tp:taxon-name-part taxon-name-part-type="species" reg="smyrnensis">smyrnensis</tp:taxon-name-part></tp:taxon-name></italic> ♂ Makrigiannis <named-content xmlns:xlink="http://www.w3.org/1999/xlink" content-type="dwc:institutional_code" xlink:title="Naturalis Biodiversity Center, Leiden, The Netherlands" xlink:href="http://grbio.org/institution/national-museum-natural-history-naturalis" xlink:type="simple">RMNH</named-content>.INS152909 <bold>26</bold><italic><tp:taxon-name><tp:taxon-name-part taxon-name-part-type="genus" reg="Eupholidoptera">Eupholidoptera</tp:taxon-name-part><tp:taxon-name-part taxon-name-part-type="species" reg="gemellata">gemellata</tp:taxon-name-part></tp:taxon-name></italic> ♂ Mt. Idhi, Amariou <named-content xmlns:xlink="http://www.w3.org/1999/xlink" content-type="dwc:institutional_code" xlink:title="Naturalis Biodiversity Center, Leiden, The Netherlands" xlink:href="http://grbio.org/institution/national-museum-natural-history-naturalis" xlink:type="simple">RMNH</named-content>.INS1141843 <bold>27</bold><italic><tp:taxon-name><tp:taxon-name-part taxon-name-part-type="genus" reg="Eupholidoptera">Eupholidoptera</tp:taxon-name-part><tp:taxon-name-part taxon-name-part-type="species" reg="pallipes">pallipes</tp:taxon-name-part></tp:taxon-name></italic> ♂ paratype Mt. Lefka <named-content xmlns:xlink="http://www.w3.org/1999/xlink" content-type="dwc:institutional_code" xlink:title="Naturalis Biodiversity Center, Leiden, The Netherlands" xlink:href="http://grbio.org/institution/national-museum-natural-history-naturalis" xlink:type="simple">RMNH</named-content>.INS1105313 <bold>28</bold><italic><tp:taxon-name><tp:taxon-name-part taxon-name-part-type="genus" reg="Eupholidoptera">Eupholidoptera</tp:taxon-name-part><tp:taxon-name-part taxon-name-part-type="species" reg="cretica">cretica</tp:taxon-name-part></tp:taxon-name></italic> ♂ Mt. Lefka, Omalos <named-content xmlns:xlink="http://www.w3.org/1999/xlink" content-type="dwc:institutional_code" xlink:title="Naturalis Biodiversity Center, Leiden, The Netherlands" xlink:href="http://grbio.org/institution/national-museum-natural-history-naturalis" xlink:type="simple">RMNH</named-content>.INS1141838 <bold>29</bold><italic><tp:taxon-name><tp:taxon-name-part taxon-name-part-type="genus" reg="Eupholidoptera">Eupholidoptera</tp:taxon-name-part><tp:taxon-name-part taxon-name-part-type="species" reg="latens">latens</tp:taxon-name-part></tp:taxon-name></italic> ♂ Rhodopos CH8236 <bold>30</bold><italic><tp:taxon-name><tp:taxon-name-part taxon-name-part-type="genus" reg="Eupholidoptera">Eupholidoptera</tp:taxon-name-part><tp:taxon-name-part taxon-name-part-type="species" reg="giuliae">giuliae</tp:taxon-name-part></tp:taxon-name></italic> Chora Sfakion ♂ CT2000.014.10 <bold>31</bold><italic><tp:taxon-name><tp:taxon-name-part taxon-name-part-type="genus" reg="Eupholidoptera">Eupholidoptera</tp:taxon-name-part><tp:taxon-name-part taxon-name-part-type="species" reg="francisae">francisae</tp:taxon-name-part></tp:taxon-name></italic> sp. nov. ♂ holotype Andikithira CT2002.004.04 <bold>32</bold><italic><tp:taxon-name><tp:taxon-name-part taxon-name-part-type="genus" reg="Eupholidoptera">Eupholidoptera</tp:taxon-name-part><tp:taxon-name-part taxon-name-part-type="species" reg="annamariae">annamariae</tp:taxon-name-part></tp:taxon-name></italic> ♂ Kato Zakros CT2000.030.04 <bold>33</bold><italic><tp:taxon-name><tp:taxon-name-part taxon-name-part-type="genus" reg="Eupholidoptera">Eupholidoptera</tp:taxon-name-part><tp:taxon-name-part taxon-name-part-type="species" reg="astyla">astyla</tp:taxon-name-part></tp:taxon-name></italic> ♂ Krotos <named-content xmlns:xlink="http://www.w3.org/1999/xlink" content-type="dwc:institutional_code" xlink:title="Naturalis Biodiversity Center, Leiden, The Netherlands" xlink:href="http://grbio.org/institution/national-museum-natural-history-naturalis" xlink:type="simple">RMNH</named-content>.INS1141819 <bold>34</bold><italic><tp:taxon-name><tp:taxon-name-part taxon-name-part-type="genus" reg="Eupholidoptera">Eupholidoptera</tp:taxon-name-part><tp:taxon-name-part taxon-name-part-type="species" reg="feri">feri</tp:taxon-name-part></tp:taxon-name></italic> ♂ holotype Mt. Dikti, Katharo plain <named-content xmlns:xlink="http://www.w3.org/1999/xlink" content-type="dwc:institutional_code" xlink:title="Naturalis Biodiversity Center, Leiden, The Netherlands" xlink:href="http://grbio.org/institution/national-museum-natural-history-naturalis" xlink:type="simple">RMNH</named-content>.INS1105297 <bold>35</bold><italic><tp:taxon-name><tp:taxon-name-part taxon-name-part-type="genus" reg="Eupholidoptera">Eupholidoptera</tp:taxon-name-part><tp:taxon-name-part taxon-name-part-type="species" reg="mariannae">mariannae</tp:taxon-name-part></tp:taxon-name></italic> ♀ Kalavros <named-content xmlns:xlink="http://www.w3.org/1999/xlink" content-type="dwc:institutional_code" xlink:title="Naturalis Biodiversity Center, Leiden, The Netherlands" xlink:href="http://grbio.org/institution/national-museum-natural-history-naturalis" xlink:type="simple">RMNH</named-content>.5086974 <bold>36</bold><italic><tp:taxon-name><tp:taxon-name-part taxon-name-part-type="genus" reg="Eupholidoptera">Eupholidoptera</tp:taxon-name-part><tp:taxon-name-part taxon-name-part-type="species" reg="forcipata">forcipata</tp:taxon-name-part></tp:taxon-name></italic> ♂ Mt. Idhi CT1987.044.03 <bold>37</bold><italic><tp:taxon-name><tp:taxon-name-part taxon-name-part-type="genus" reg="Eupholidoptera">Eupholidoptera</tp:taxon-name-part><tp:taxon-name-part taxon-name-part-type="species" reg="marietheresae">marietheresae</tp:taxon-name-part></tp:taxon-name></italic> sp. nov. ♂ holotype Mt. Dikti <named-content xmlns:xlink="http://www.w3.org/1999/xlink" content-type="dwc:institutional_code" xlink:title="Naturalis Biodiversity Center, Leiden, The Netherlands" xlink:href="http://grbio.org/institution/national-museum-natural-history-naturalis" xlink:type="simple">RMNH</named-content>.INS1141850 <bold>38</bold><italic><tp:taxon-name><tp:taxon-name-part taxon-name-part-type="genus" reg="Eupholidoptera">Eupholidoptera</tp:taxon-name-part><tp:taxon-name-part taxon-name-part-type="species" reg="jacquelinae">jacquelinae</tp:taxon-name-part></tp:taxon-name></italic> ♂ holotype Gavdos CT2000.005.02. Scale bars: 5 mm.</p></caption><graphic xmlns:xlink="http://www.w3.org/1999/xlink" xlink:href="zookeys-1151-067_article-97514__-g006.jpg" position="float" orientation="portrait" xlink:type="simple" id="oo_817936.jpg"><uri content-type="original_file" xlink:type="simple">https://binary.pensoft.net/fig/817936</uri></graphic></fig><fig id="F7" position="float" orientation="portrait"><object-id xmlns:xlink="http://www.w3.org/1999/xlink" content-type="doi" xlink:type="simple">10.3897/zookeys.1151.97514.figures39-52</object-id><object-id xmlns:xlink="http://www.w3.org/1999/xlink" content-type="arpha" xlink:type="simple">E51D966D-B377-55DE-A7EC-B6C63E0A4EDC</object-id><label>Figures 39–52.</label><caption><p>Female subgenital plate in ventral view <bold>39</bold><italic><tp:taxon-name><tp:taxon-name-part taxon-name-part-type="genus" reg="Eupholidoptera">Eupholidoptera</tp:taxon-name-part><tp:taxon-name-part taxon-name-part-type="species" reg="smyrnensis">smyrnensis</tp:taxon-name-part></tp:taxon-name></italic> Makrigiannis <named-content xmlns:xlink="http://www.w3.org/1999/xlink" content-type="dwc:institutional_code" xlink:title="Naturalis Biodiversity Center, Leiden, The Netherlands" xlink:href="http://grbio.org/institution/national-museum-natural-history-naturalis" xlink:type="simple">RMNH</named-content>.5014918 <bold>40</bold><italic><tp:taxon-name><tp:taxon-name-part taxon-name-part-type="genus" reg="Eupholidoptera">Eupholidoptera</tp:taxon-name-part><tp:taxon-name-part taxon-name-part-type="species" reg="gemellata">gemellata</tp:taxon-name-part></tp:taxon-name></italic> Mt. Idhi, FC1602 CT2000.095.02 <bold>41</bold><italic><tp:taxon-name><tp:taxon-name-part taxon-name-part-type="genus" reg="Eupholidoptera">Eupholidoptera</tp:taxon-name-part><tp:taxon-name-part taxon-name-part-type="species" reg="pallipes">pallipes</tp:taxon-name-part></tp:taxon-name></italic> allotype Mt. Lefka <named-content xmlns:xlink="http://www.w3.org/1999/xlink" content-type="dwc:institutional_code" xlink:title="Naturalis Biodiversity Center, Leiden, The Netherlands" xlink:href="http://grbio.org/institution/national-museum-natural-history-naturalis" xlink:type="simple">RMNH</named-content>.INS1105312 <bold>42</bold><italic><tp:taxon-name><tp:taxon-name-part taxon-name-part-type="genus" reg="Eupholidoptera">Eupholidoptera</tp:taxon-name-part><tp:taxon-name-part taxon-name-part-type="species" reg="cretica">cretica</tp:taxon-name-part></tp:taxon-name></italic> Mt. Lefka, Omalos <named-content xmlns:xlink="http://www.w3.org/1999/xlink" content-type="dwc:institutional_code" xlink:title="Naturalis Biodiversity Center, Leiden, The Netherlands" xlink:href="http://grbio.org/institution/national-museum-natural-history-naturalis" xlink:type="simple">RMNH</named-content>.INS1141837 <bold>43</bold><italic><tp:taxon-name><tp:taxon-name-part taxon-name-part-type="genus" reg="Eupholidoptera">Eupholidoptera</tp:taxon-name-part><tp:taxon-name-part taxon-name-part-type="species" reg="latens">latens</tp:taxon-name-part></tp:taxon-name></italic> Mt. Lefka, Kalergi CT1987.047.04 <bold>44</bold><italic><tp:taxon-name><tp:taxon-name-part taxon-name-part-type="genus" reg="Eupholidoptera">Eupholidoptera</tp:taxon-name-part><tp:taxon-name-part taxon-name-part-type="species" reg="giuliae">giuliae</tp:taxon-name-part></tp:taxon-name></italic> Argoules CT1995.011.03 <bold>45</bold><italic><tp:taxon-name><tp:taxon-name-part taxon-name-part-type="genus" reg="Eupholidoptera">Eupholidoptera</tp:taxon-name-part><tp:taxon-name-part taxon-name-part-type="species" reg="francisae">francisae</tp:taxon-name-part></tp:taxon-name></italic> sp. nov. allotype Andikithira CT2002.004.11 <bold>46</bold><italic><tp:taxon-name><tp:taxon-name-part taxon-name-part-type="genus" reg="Eupholidoptera">Eupholidoptera</tp:taxon-name-part><tp:taxon-name-part taxon-name-part-type="species" reg="annamariae">annamariae</tp:taxon-name-part></tp:taxon-name></italic> Kato Zakros CT1995.020.03 <bold>47</bold><italic><tp:taxon-name><tp:taxon-name-part taxon-name-part-type="genus" reg="Eupholidoptera">Eupholidoptera</tp:taxon-name-part><tp:taxon-name-part taxon-name-part-type="species" reg="astyla">astyla</tp:taxon-name-part></tp:taxon-name></italic> Krotos <named-content xmlns:xlink="http://www.w3.org/1999/xlink" content-type="dwc:institutional_code" xlink:title="Naturalis Biodiversity Center, Leiden, The Netherlands" xlink:href="http://grbio.org/institution/national-museum-natural-history-naturalis" xlink:type="simple">RMNH</named-content>.INS1141820 <bold>48</bold><italic><tp:taxon-name><tp:taxon-name-part taxon-name-part-type="genus" reg="Eupholidoptera">Eupholidoptera</tp:taxon-name-part><tp:taxon-name-part taxon-name-part-type="species" reg="feri">feri</tp:taxon-name-part></tp:taxon-name></italic> allotype Mt. Dikti, Katharo plain <named-content xmlns:xlink="http://www.w3.org/1999/xlink" content-type="dwc:institutional_code" xlink:title="Naturalis Biodiversity Center, Leiden, The Netherlands" xlink:href="http://grbio.org/institution/national-museum-natural-history-naturalis" xlink:type="simple">RMNH</named-content>.INS1105298 <bold>49</bold><italic><tp:taxon-name><tp:taxon-name-part taxon-name-part-type="genus" reg="Eupholidoptera">Eupholidoptera</tp:taxon-name-part><tp:taxon-name-part taxon-name-part-type="species" reg="mariannae">mariannae</tp:taxon-name-part></tp:taxon-name></italic> Kalavros RMNH5014912 <bold>50</bold><italic><tp:taxon-name><tp:taxon-name-part taxon-name-part-type="genus" reg="Eupholidoptera">Eupholidoptera</tp:taxon-name-part><tp:taxon-name-part taxon-name-part-type="species" reg="forcipata">forcipata</tp:taxon-name-part></tp:taxon-name></italic> Mt. Idhi, FC1602 <named-content xmlns:xlink="http://www.w3.org/1999/xlink" content-type="dwc:institutional_code" xlink:title="Naturalis Biodiversity Center, Leiden, The Netherlands" xlink:href="http://grbio.org/institution/national-museum-natural-history-naturalis" xlink:type="simple">RMNH</named-content>.INS1141845 <bold>51</bold><italic><tp:taxon-name><tp:taxon-name-part taxon-name-part-type="genus" reg="Eupholidoptera">Eupholidoptera</tp:taxon-name-part><tp:taxon-name-part taxon-name-part-type="species" reg="marietheresae">marietheresae</tp:taxon-name-part></tp:taxon-name></italic> sp. nov. allotype Mt. Dikti <named-content xmlns:xlink="http://www.w3.org/1999/xlink" content-type="dwc:institutional_code" xlink:title="Naturalis Biodiversity Center, Leiden, The Netherlands" xlink:href="http://grbio.org/institution/national-museum-natural-history-naturalis" xlink:type="simple">RMNH</named-content>.INS1141849 <bold>52</bold><italic><tp:taxon-name><tp:taxon-name-part taxon-name-part-type="genus" reg="Eupholidoptera">Eupholidoptera</tp:taxon-name-part><tp:taxon-name-part taxon-name-part-type="species" reg="jacquelinae">jacquelinae</tp:taxon-name-part></tp:taxon-name></italic> Gavdos allotype CT2001.004.13. Scale bars: 1 mm.</p></caption><graphic xmlns:xlink="http://www.w3.org/1999/xlink" xlink:href="zookeys-1151-067_article-97514__-g007.jpg" position="float" orientation="portrait" xlink:type="simple" id="oo_817937.jpg"><uri content-type="original_file" xlink:type="simple">https://binary.pensoft.net/fig/817937</uri></graphic></fig><fig id="F8" position="float" orientation="portrait"><object-id xmlns:xlink="http://www.w3.org/1999/xlink" content-type="doi" xlink:type="simple">10.3897/zookeys.1151.97514.figures53-66</object-id><object-id xmlns:xlink="http://www.w3.org/1999/xlink" content-type="arpha" xlink:type="simple">B94DFD7B-9683-50D5-85DE-AB33A7456ECA</object-id><label>Figures 53–66.</label><caption><p>Female subgenital plate in lateral view <bold>53</bold><italic><tp:taxon-name><tp:taxon-name-part taxon-name-part-type="genus" reg="Eupholidoptera">Eupholidoptera</tp:taxon-name-part><tp:taxon-name-part taxon-name-part-type="species" reg="smyrnensis">smyrnensis</tp:taxon-name-part></tp:taxon-name></italic> Makrigiannis <named-content xmlns:xlink="http://www.w3.org/1999/xlink" content-type="dwc:institutional_code" xlink:title="Naturalis Biodiversity Center, Leiden, The Netherlands" xlink:href="http://grbio.org/institution/national-museum-natural-history-naturalis" xlink:type="simple">RMNH</named-content>.5014918 <bold>54</bold><italic><tp:taxon-name><tp:taxon-name-part taxon-name-part-type="genus" reg="Eupholidoptera">Eupholidoptera</tp:taxon-name-part><tp:taxon-name-part taxon-name-part-type="species" reg="gemellata">gemellata</tp:taxon-name-part></tp:taxon-name></italic> Mt. Idhi, FC1602 CT2000.095.02 <bold>55</bold><italic><tp:taxon-name><tp:taxon-name-part taxon-name-part-type="genus" reg="Eupholidoptera">Eupholidoptera</tp:taxon-name-part><tp:taxon-name-part taxon-name-part-type="species" reg="pallipes">pallipes</tp:taxon-name-part></tp:taxon-name></italic> allotype Mt. Lefka <named-content xmlns:xlink="http://www.w3.org/1999/xlink" content-type="dwc:institutional_code" xlink:title="Naturalis Biodiversity Center, Leiden, The Netherlands" xlink:href="http://grbio.org/institution/national-museum-natural-history-naturalis" xlink:type="simple">RMNH</named-content>.INS1105312 <bold>56</bold><italic><tp:taxon-name><tp:taxon-name-part taxon-name-part-type="genus" reg="Eupholidoptera">Eupholidoptera</tp:taxon-name-part><tp:taxon-name-part taxon-name-part-type="species" reg="cretica">cretica</tp:taxon-name-part></tp:taxon-name></italic> Mt. Lefka, Omalos <named-content xmlns:xlink="http://www.w3.org/1999/xlink" content-type="dwc:institutional_code" xlink:title="Naturalis Biodiversity Center, Leiden, The Netherlands" xlink:href="http://grbio.org/institution/national-museum-natural-history-naturalis" xlink:type="simple">RMNH</named-content>.INS1141837 <bold>57</bold><italic><tp:taxon-name><tp:taxon-name-part taxon-name-part-type="genus" reg="Eupholidoptera">Eupholidoptera</tp:taxon-name-part><tp:taxon-name-part taxon-name-part-type="species" reg="latens">latens</tp:taxon-name-part></tp:taxon-name></italic> Mt. Lefka, Kalergi CT1987.047.04 <bold>58</bold><italic><tp:taxon-name><tp:taxon-name-part taxon-name-part-type="genus" reg="Eupholidoptera">Eupholidoptera</tp:taxon-name-part><tp:taxon-name-part taxon-name-part-type="species" reg="giuliae">giuliae</tp:taxon-name-part></tp:taxon-name></italic> Argoules CT1995.011.03 <bold>59</bold><italic><tp:taxon-name><tp:taxon-name-part taxon-name-part-type="genus" reg="Eupholidoptera">Eupholidoptera</tp:taxon-name-part><tp:taxon-name-part taxon-name-part-type="species" reg="francisae">francisae</tp:taxon-name-part></tp:taxon-name></italic> sp. nov. allotype Andikithira CT2002.004.11 <bold>60</bold><italic><tp:taxon-name><tp:taxon-name-part taxon-name-part-type="genus" reg="Eupholidoptera">Eupholidoptera</tp:taxon-name-part><tp:taxon-name-part taxon-name-part-type="species" reg="annamariae">annamariae</tp:taxon-name-part></tp:taxon-name></italic> Kato Zakros CT1995.020.03 <bold>61</bold><italic><tp:taxon-name><tp:taxon-name-part taxon-name-part-type="genus" reg="Eupholidoptera">Eupholidoptera</tp:taxon-name-part><tp:taxon-name-part taxon-name-part-type="species" reg="astyla">astyla</tp:taxon-name-part></tp:taxon-name></italic> Krotos <named-content xmlns:xlink="http://www.w3.org/1999/xlink" content-type="dwc:institutional_code" xlink:title="Naturalis Biodiversity Center, Leiden, The Netherlands" xlink:href="http://grbio.org/institution/national-museum-natural-history-naturalis" xlink:type="simple">RMNH</named-content>.INS1141820 <bold>62</bold><italic><tp:taxon-name><tp:taxon-name-part taxon-name-part-type="genus" reg="Eupholidoptera">Eupholidoptera</tp:taxon-name-part><tp:taxon-name-part taxon-name-part-type="species" reg="feri">feri</tp:taxon-name-part></tp:taxon-name></italic> allotype Mt. Dikti, Katharo plain <named-content xmlns:xlink="http://www.w3.org/1999/xlink" content-type="dwc:institutional_code" xlink:title="Naturalis Biodiversity Center, Leiden, The Netherlands" xlink:href="http://grbio.org/institution/national-museum-natural-history-naturalis" xlink:type="simple">RMNH</named-content>.INS1105298 <bold>63</bold><italic><tp:taxon-name><tp:taxon-name-part taxon-name-part-type="genus" reg="Eupholidoptera">Eupholidoptera</tp:taxon-name-part><tp:taxon-name-part taxon-name-part-type="species" reg="mariannae">mariannae</tp:taxon-name-part></tp:taxon-name></italic> Kalavros RMNH5014912 <bold>64</bold><italic><tp:taxon-name><tp:taxon-name-part taxon-name-part-type="genus" reg="Eupholidoptera">Eupholidoptera</tp:taxon-name-part><tp:taxon-name-part taxon-name-part-type="species" reg="forcipata">forcipata</tp:taxon-name-part></tp:taxon-name></italic> Mt. Idhi, FC1602 <named-content xmlns:xlink="http://www.w3.org/1999/xlink" content-type="dwc:institutional_code" xlink:title="Naturalis Biodiversity Center, Leiden, The Netherlands" xlink:href="http://grbio.org/institution/national-museum-natural-history-naturalis" xlink:type="simple">RMNH</named-content>.INS1141845 <bold>65</bold><italic><tp:taxon-name><tp:taxon-name-part taxon-name-part-type="genus" reg="Eupholidoptera">Eupholidoptera</tp:taxon-name-part><tp:taxon-name-part taxon-name-part-type="species" reg="marietheresae">marietheresae</tp:taxon-name-part></tp:taxon-name></italic> sp. nov. allotype Mt. Dikti <named-content xmlns:xlink="http://www.w3.org/1999/xlink" content-type="dwc:institutional_code" xlink:title="Naturalis Biodiversity Center, Leiden, The Netherlands" xlink:href="http://grbio.org/institution/national-museum-natural-history-naturalis" xlink:type="simple">RMNH</named-content>.INS1141849 <bold>66</bold><italic><tp:taxon-name><tp:taxon-name-part taxon-name-part-type="genus" reg="Eupholidoptera">Eupholidoptera</tp:taxon-name-part><tp:taxon-name-part taxon-name-part-type="species" reg="jacquelinae">jacquelinae</tp:taxon-name-part></tp:taxon-name></italic> allotype Gavdos CT2001.004.13. Scale bars: 1 mm.</p></caption><graphic xmlns:xlink="http://www.w3.org/1999/xlink" xlink:href="zookeys-1151-067_article-97514__-g008.jpg" position="float" orientation="portrait" xlink:type="simple" id="oo_817938.jpg"><uri content-type="original_file" xlink:type="simple">https://binary.pensoft.net/fig/817938</uri></graphic></fig><fig id="F9" position="float" orientation="portrait"><object-id xmlns:xlink="http://www.w3.org/1999/xlink" content-type="doi" xlink:type="simple">10.3897/zookeys.1151.97514.figures67-68</object-id><object-id xmlns:xlink="http://www.w3.org/1999/xlink" content-type="arpha" xlink:type="simple">B14BE047-99CA-5B94-82ED-CB7FC7107F64</object-id><label>Figures 67, 68.</label><caption><p>Female subgenital plate in lateral view <bold>67</bold><italic><tp:taxon-name><tp:taxon-name-part taxon-name-part-type="genus" reg="Eupholidoptera">Eupholidoptera</tp:taxon-name-part><tp:taxon-name-part taxon-name-part-type="species" reg="francisae">francisae</tp:taxon-name-part></tp:taxon-name></italic> sp. nov. Anidhroi CT2001.002.07 <bold>68</bold><italic><tp:taxon-name><tp:taxon-name-part taxon-name-part-type="genus" reg="Eupholidoptera">Eupholidoptera</tp:taxon-name-part><tp:taxon-name-part taxon-name-part-type="species" reg="latens">latens</tp:taxon-name-part></tp:taxon-name></italic> Prases DC-Ort000512.</p></caption><graphic xmlns:xlink="http://www.w3.org/1999/xlink" xlink:href="zookeys-1151-067_article-97514__-g009.jpg" position="float" orientation="portrait" xlink:type="simple" id="oo_817939.jpg"><uri content-type="original_file" xlink:type="simple">https://binary.pensoft.net/fig/817939</uri></graphic></fig><fig id="F10" position="float" orientation="portrait"><object-id xmlns:xlink="http://www.w3.org/1999/xlink" content-type="doi" xlink:type="simple">10.3897/zookeys.1151.97514.figures69-82</object-id><object-id xmlns:xlink="http://www.w3.org/1999/xlink" content-type="arpha" xlink:type="simple">A15E1E51-7A58-59ED-83B1-90DC4407FD7E</object-id><label>Figures 69–82.</label><caption><p>Male anal tergite in dorsal view <bold>69</bold><italic><tp:taxon-name><tp:taxon-name-part taxon-name-part-type="genus" reg="Eupholidoptera">Eupholidoptera</tp:taxon-name-part><tp:taxon-name-part taxon-name-part-type="species" reg="smyrnensis">smyrnensis</tp:taxon-name-part></tp:taxon-name></italic> Makrigiannis <named-content xmlns:xlink="http://www.w3.org/1999/xlink" content-type="dwc:institutional_code" xlink:title="Naturalis Biodiversity Center, Leiden, The Netherlands" xlink:href="http://grbio.org/institution/national-museum-natural-history-naturalis" xlink:type="simple">RMNH</named-content>.INS152909 <bold>70</bold><italic><tp:taxon-name><tp:taxon-name-part taxon-name-part-type="genus" reg="Eupholidoptera">Eupholidoptera</tp:taxon-name-part><tp:taxon-name-part taxon-name-part-type="species" reg="gemellata">gemellata</tp:taxon-name-part></tp:taxon-name></italic> holotype Mt. Idhi <named-content xmlns:xlink="http://www.w3.org/1999/xlink" content-type="dwc:institutional_code" xlink:title="Naturalis Biodiversity Center, Leiden, The Netherlands" xlink:href="http://grbio.org/institution/national-museum-natural-history-naturalis" xlink:type="simple">RMNH</named-content>.INS1105300 <bold>71</bold><italic><tp:taxon-name><tp:taxon-name-part taxon-name-part-type="genus" reg="Eupholidoptera">Eupholidoptera</tp:taxon-name-part><tp:taxon-name-part taxon-name-part-type="species" reg="pallipes">pallipes</tp:taxon-name-part></tp:taxon-name></italic> paratype Mt. Lefka <named-content xmlns:xlink="http://www.w3.org/1999/xlink" content-type="dwc:institutional_code" xlink:title="Naturalis Biodiversity Center, Leiden, The Netherlands" xlink:href="http://grbio.org/institution/national-museum-natural-history-naturalis" xlink:type="simple">RMNH</named-content>.INS1105313 <bold>72</bold><italic><tp:taxon-name><tp:taxon-name-part taxon-name-part-type="genus" reg="Eupholidoptera">Eupholidoptera</tp:taxon-name-part><tp:taxon-name-part taxon-name-part-type="species" reg="cretica">cretica</tp:taxon-name-part></tp:taxon-name></italic> Mt. Lefka, Omalos FC17807 <named-content xmlns:xlink="http://www.w3.org/1999/xlink" content-type="dwc:institutional_code" xlink:title="Naturalis Biodiversity Center, Leiden, The Netherlands" xlink:href="http://grbio.org/institution/national-museum-natural-history-naturalis" xlink:type="simple">RMNH</named-content>.INS1141838 <bold>73</bold><italic><tp:taxon-name><tp:taxon-name-part taxon-name-part-type="genus" reg="Eupholidoptera">Eupholidoptera</tp:taxon-name-part><tp:taxon-name-part taxon-name-part-type="species" reg="latens">latens</tp:taxon-name-part></tp:taxon-name></italic> Mt. Lefka, Kalergi CT2003.009.01 <bold>74</bold><italic><tp:taxon-name><tp:taxon-name-part taxon-name-part-type="genus" reg="Eupholidoptera">Eupholidoptera</tp:taxon-name-part><tp:taxon-name-part taxon-name-part-type="species" reg="giuliae">giuliae</tp:taxon-name-part></tp:taxon-name></italic> Chora Sfakion CT2000.024.04 <bold>75</bold><italic><tp:taxon-name><tp:taxon-name-part taxon-name-part-type="genus" reg="Eupholidoptera">Eupholidoptera</tp:taxon-name-part><tp:taxon-name-part taxon-name-part-type="species" reg="francisae">francisae</tp:taxon-name-part></tp:taxon-name></italic> sp. nov. holotype Andikithira CT2002.004.04 <bold>76</bold><italic><tp:taxon-name><tp:taxon-name-part taxon-name-part-type="genus" reg="Eupholidoptera">Eupholidoptera</tp:taxon-name-part><tp:taxon-name-part taxon-name-part-type="species" reg="annamariae">annamariae</tp:taxon-name-part></tp:taxon-name></italic> Kato Zakros CT2000.030.04 <bold>77</bold><italic><tp:taxon-name><tp:taxon-name-part taxon-name-part-type="genus" reg="Eupholidoptera">Eupholidoptera</tp:taxon-name-part><tp:taxon-name-part taxon-name-part-type="species" reg="astyla">astyla</tp:taxon-name-part></tp:taxon-name></italic> Krotos <named-content xmlns:xlink="http://www.w3.org/1999/xlink" content-type="dwc:institutional_code" xlink:title="Naturalis Biodiversity Center, Leiden, The Netherlands" xlink:href="http://grbio.org/institution/national-museum-natural-history-naturalis" xlink:type="simple">RMNH</named-content>.INS1141819 <bold>78</bold><italic><tp:taxon-name><tp:taxon-name-part taxon-name-part-type="genus" reg="Eupholidoptera">Eupholidoptera</tp:taxon-name-part><tp:taxon-name-part taxon-name-part-type="species" reg="feri">feri</tp:taxon-name-part></tp:taxon-name></italic> holotype Mt. Dikti, Katharo plain <named-content xmlns:xlink="http://www.w3.org/1999/xlink" content-type="dwc:institutional_code" xlink:title="Naturalis Biodiversity Center, Leiden, The Netherlands" xlink:href="http://grbio.org/institution/national-museum-natural-history-naturalis" xlink:type="simple">RMNH</named-content>.INS 1105297 <bold>79</bold><italic><tp:taxon-name><tp:taxon-name-part taxon-name-part-type="genus" reg="Eupholidoptera">Eupholidoptera</tp:taxon-name-part><tp:taxon-name-part taxon-name-part-type="species" reg="mariannae">mariannae</tp:taxon-name-part></tp:taxon-name></italic> holotype Anatoli <named-content xmlns:xlink="http://www.w3.org/1999/xlink" content-type="dwc:institutional_code" xlink:title="Naturalis Biodiversity Center, Leiden, The Netherlands" xlink:href="http://grbio.org/institution/national-museum-natural-history-naturalis" xlink:type="simple">RMNH</named-content>.INS1105311 <bold>80</bold><italic><tp:taxon-name><tp:taxon-name-part taxon-name-part-type="genus" reg="Eupholidoptera">Eupholidoptera</tp:taxon-name-part><tp:taxon-name-part taxon-name-part-type="species" reg="forcipata">forcipata</tp:taxon-name-part></tp:taxon-name></italic> Mt. Idhi CT1987.044.01 <bold>81</bold><italic><tp:taxon-name><tp:taxon-name-part taxon-name-part-type="genus" reg="Eupholidoptera">Eupholidoptera</tp:taxon-name-part><tp:taxon-name-part taxon-name-part-type="species" reg="marietheresae">marietheresae</tp:taxon-name-part></tp:taxon-name></italic> sp. nov. paratype Mt. Dikti FC1606 CT2000.096.01 <bold>82</bold><italic><tp:taxon-name><tp:taxon-name-part taxon-name-part-type="genus" reg="Eupholidoptera">Eupholidoptera</tp:taxon-name-part><tp:taxon-name-part taxon-name-part-type="species" reg="jacquelinae">jacquelinae</tp:taxon-name-part></tp:taxon-name></italic> holotype Gavdos CT2000.005.02. Scale bars: 1 mm.</p></caption><graphic xmlns:xlink="http://www.w3.org/1999/xlink" xlink:href="zookeys-1151-067_article-97514__-g010.jpg" position="float" orientation="portrait" xlink:type="simple" id="oo_817940.jpg"><uri content-type="original_file" xlink:type="simple">https://binary.pensoft.net/fig/817940</uri></graphic></fig><fig id="F11" position="float" orientation="portrait"><object-id xmlns:xlink="http://www.w3.org/1999/xlink" content-type="doi" xlink:type="simple">10.3897/zookeys.1151.97514.figures83-96</object-id><object-id xmlns:xlink="http://www.w3.org/1999/xlink" content-type="arpha" xlink:type="simple">A2AEBD0A-F700-54A7-AF11-72BEECEF19F0</object-id><label>Figures 83–96.</label><caption><p>Male anal tergite in caudal view <bold>83</bold><italic><tp:taxon-name><tp:taxon-name-part taxon-name-part-type="genus" reg="Eupholidoptera">Eupholidoptera</tp:taxon-name-part><tp:taxon-name-part taxon-name-part-type="species" reg="smyrnensis">smyrnensis</tp:taxon-name-part></tp:taxon-name></italic> Makrigiannis <named-content xmlns:xlink="http://www.w3.org/1999/xlink" content-type="dwc:institutional_code" xlink:title="Naturalis Biodiversity Center, Leiden, The Netherlands" xlink:href="http://grbio.org/institution/national-museum-natural-history-naturalis" xlink:type="simple">RMNH</named-content>.INS152909 <bold>84</bold><italic><tp:taxon-name><tp:taxon-name-part taxon-name-part-type="genus" reg="Eupholidoptera">Eupholidoptera</tp:taxon-name-part><tp:taxon-name-part taxon-name-part-type="species" reg="gemellata">gemellata</tp:taxon-name-part></tp:taxon-name></italic> Mt. Idhi CT2000.095.01 <bold>85</bold><italic><tp:taxon-name><tp:taxon-name-part taxon-name-part-type="genus" reg="Eupholidoptera">Eupholidoptera</tp:taxon-name-part><tp:taxon-name-part taxon-name-part-type="species" reg="pallipes">pallipes</tp:taxon-name-part></tp:taxon-name></italic> paratype Mt. Lefka <named-content xmlns:xlink="http://www.w3.org/1999/xlink" content-type="dwc:institutional_code" xlink:title="Naturalis Biodiversity Center, Leiden, The Netherlands" xlink:href="http://grbio.org/institution/national-museum-natural-history-naturalis" xlink:type="simple">RMNH</named-content>.INS1105314 <bold>86</bold><italic><tp:taxon-name><tp:taxon-name-part taxon-name-part-type="genus" reg="Eupholidoptera">Eupholidoptera</tp:taxon-name-part><tp:taxon-name-part taxon-name-part-type="species" reg="cretica">cretica</tp:taxon-name-part></tp:taxon-name></italic> Mt. Lefka, Omalos FC17807 <named-content xmlns:xlink="http://www.w3.org/1999/xlink" content-type="dwc:institutional_code" xlink:title="Naturalis Biodiversity Center, Leiden, The Netherlands" xlink:href="http://grbio.org/institution/national-museum-natural-history-naturalis" xlink:type="simple">RMNH</named-content>.INS1141838 <bold>87</bold><italic><tp:taxon-name><tp:taxon-name-part taxon-name-part-type="genus" reg="Eupholidoptera">Eupholidoptera</tp:taxon-name-part><tp:taxon-name-part taxon-name-part-type="species" reg="latens">latens</tp:taxon-name-part></tp:taxon-name></italic> Mt. Lefka, Kalergi CT2003.009.01 <bold>88</bold><italic><tp:taxon-name><tp:taxon-name-part taxon-name-part-type="genus" reg="Eupholidoptera">Eupholidoptera</tp:taxon-name-part><tp:taxon-name-part taxon-name-part-type="species" reg="giuliae">giuliae</tp:taxon-name-part></tp:taxon-name></italic> Chora Sfakion CT2000.014.01 <bold>89</bold><italic><tp:taxon-name><tp:taxon-name-part taxon-name-part-type="genus" reg="Eupholidoptera">Eupholidoptera</tp:taxon-name-part><tp:taxon-name-part taxon-name-part-type="species" reg="francisae">francisae</tp:taxon-name-part></tp:taxon-name></italic> sp. nov. paratype Andikithira CT2002.004.02 <bold>90</bold><italic><tp:taxon-name><tp:taxon-name-part taxon-name-part-type="genus" reg="Eupholidoptera">Eupholidoptera</tp:taxon-name-part><tp:taxon-name-part taxon-name-part-type="species" reg="annamariae">annamariae</tp:taxon-name-part></tp:taxon-name></italic> Kato Zakros CT2000.030.01 <bold>91</bold><italic><tp:taxon-name><tp:taxon-name-part taxon-name-part-type="genus" reg="Eupholidoptera">Eupholidoptera</tp:taxon-name-part><tp:taxon-name-part taxon-name-part-type="species" reg="astyla">astyla</tp:taxon-name-part></tp:taxon-name></italic> Krotos <named-content xmlns:xlink="http://www.w3.org/1999/xlink" content-type="dwc:institutional_code" xlink:title="Naturalis Biodiversity Center, Leiden, The Netherlands" xlink:href="http://grbio.org/institution/national-museum-natural-history-naturalis" xlink:type="simple">RMNH</named-content>.INS1141819 <bold>92</bold><italic><tp:taxon-name><tp:taxon-name-part taxon-name-part-type="genus" reg="Eupholidoptera">Eupholidoptera</tp:taxon-name-part><tp:taxon-name-part taxon-name-part-type="species" reg="feri">feri</tp:taxon-name-part></tp:taxon-name></italic> holotype Mt. Dikti, Katharo plain <named-content xmlns:xlink="http://www.w3.org/1999/xlink" content-type="dwc:institutional_code" xlink:title="Naturalis Biodiversity Center, Leiden, The Netherlands" xlink:href="http://grbio.org/institution/national-museum-natural-history-naturalis" xlink:type="simple">RMNH</named-content>.INS1105297 <bold>93</bold><italic><tp:taxon-name><tp:taxon-name-part taxon-name-part-type="genus" reg="Eupholidoptera">Eupholidoptera</tp:taxon-name-part><tp:taxon-name-part taxon-name-part-type="species" reg="mariannae">mariannae</tp:taxon-name-part></tp:taxon-name></italic> Prina FC17798 <named-content xmlns:xlink="http://www.w3.org/1999/xlink" content-type="dwc:institutional_code" xlink:title="Naturalis Biodiversity Center, Leiden, The Netherlands" xlink:href="http://grbio.org/institution/national-museum-natural-history-naturalis" xlink:type="simple">RMNH</named-content>.INS1141840 <bold>94</bold><italic><tp:taxon-name><tp:taxon-name-part taxon-name-part-type="genus" reg="Eupholidoptera">Eupholidoptera</tp:taxon-name-part><tp:taxon-name-part taxon-name-part-type="species" reg="forcipata">forcipata</tp:taxon-name-part></tp:taxon-name></italic> Mt. Idhi CT1987.044.01 <bold>95</bold><italic><tp:taxon-name><tp:taxon-name-part taxon-name-part-type="genus" reg="Eupholidoptera">Eupholidoptera</tp:taxon-name-part><tp:taxon-name-part taxon-name-part-type="species" reg="marietheresae">marietheresae</tp:taxon-name-part></tp:taxon-name></italic> sp. nov. paratype Mt. Dikti FC1606 CT2000.096.01 <bold>96</bold><italic><tp:taxon-name><tp:taxon-name-part taxon-name-part-type="genus" reg="Eupholidoptera">Eupholidoptera</tp:taxon-name-part><tp:taxon-name-part taxon-name-part-type="species" reg="jacquelinae">jacquelinae</tp:taxon-name-part></tp:taxon-name></italic> paratype Gavdos NHMC2001.004.12. Scale bars: 1 mm.</p></caption><graphic xmlns:xlink="http://www.w3.org/1999/xlink" xlink:href="zookeys-1151-067_article-97514__-g011.jpg" position="float" orientation="portrait" xlink:type="simple" id="oo_817941.jpg"><uri content-type="original_file" xlink:type="simple">https://binary.pensoft.net/fig/817941</uri></graphic></fig><fig id="F12" position="float" orientation="portrait"><object-id xmlns:xlink="http://www.w3.org/1999/xlink" content-type="doi" xlink:type="simple">10.3897/zookeys.1151.97514.figures97-110</object-id><object-id xmlns:xlink="http://www.w3.org/1999/xlink" content-type="arpha" xlink:type="simple">151334DD-1ED7-514D-BC04-A7534BB7BF6C</object-id><label>Figures 97–110.</label><caption><p>Male anal tergite in lateral view <bold>97</bold><italic><tp:taxon-name><tp:taxon-name-part taxon-name-part-type="genus" reg="Eupholidoptera">Eupholidoptera</tp:taxon-name-part><tp:taxon-name-part taxon-name-part-type="species" reg="smyrnensis">smyrnensis</tp:taxon-name-part></tp:taxon-name></italic> Makrigiannis RMNH5087053 <bold>98</bold><italic><tp:taxon-name><tp:taxon-name-part taxon-name-part-type="genus" reg="Eupholidoptera">Eupholidoptera</tp:taxon-name-part><tp:taxon-name-part taxon-name-part-type="species" reg="gemellata">gemellata</tp:taxon-name-part></tp:taxon-name></italic> Mt. Idhi CT2000.095.01 <bold>99</bold><italic><tp:taxon-name><tp:taxon-name-part taxon-name-part-type="genus" reg="Eupholidoptera">Eupholidoptera</tp:taxon-name-part><tp:taxon-name-part taxon-name-part-type="species" reg="pallipes">pallipes</tp:taxon-name-part></tp:taxon-name></italic> paratype Mt. Lefka <named-content xmlns:xlink="http://www.w3.org/1999/xlink" content-type="dwc:institutional_code" xlink:title="Naturalis Biodiversity Center, Leiden, The Netherlands" xlink:href="http://grbio.org/institution/national-museum-natural-history-naturalis" xlink:type="simple">RMNH</named-content>.INS1105314 <bold>100</bold><italic><tp:taxon-name><tp:taxon-name-part taxon-name-part-type="genus" reg="Eupholidoptera">Eupholidoptera</tp:taxon-name-part><tp:taxon-name-part taxon-name-part-type="species" reg="cretica">cretica</tp:taxon-name-part></tp:taxon-name></italic> Mt. Lefka, Omalos FC17807 <named-content xmlns:xlink="http://www.w3.org/1999/xlink" content-type="dwc:institutional_code" xlink:title="Naturalis Biodiversity Center, Leiden, The Netherlands" xlink:href="http://grbio.org/institution/national-museum-natural-history-naturalis" xlink:type="simple">RMNH</named-content>.INS1141838 <bold>101</bold><italic><tp:taxon-name><tp:taxon-name-part taxon-name-part-type="genus" reg="Eupholidoptera">Eupholidoptera</tp:taxon-name-part><tp:taxon-name-part taxon-name-part-type="species" reg="latens">latens</tp:taxon-name-part></tp:taxon-name></italic> Mt. Lefka, Kalergi CT1987.047.01 <bold>102</bold><italic><tp:taxon-name><tp:taxon-name-part taxon-name-part-type="genus" reg="Eupholidoptera">Eupholidoptera</tp:taxon-name-part><tp:taxon-name-part taxon-name-part-type="species" reg="giuliae">giuliae</tp:taxon-name-part></tp:taxon-name></italic> Argoules CT1995.011.11 <bold>103</bold><italic><tp:taxon-name><tp:taxon-name-part taxon-name-part-type="genus" reg="Eupholidoptera">Eupholidoptera</tp:taxon-name-part><tp:taxon-name-part taxon-name-part-type="species" reg="francisae">francisae</tp:taxon-name-part></tp:taxon-name></italic> sp. nov. paratype Andikithira CT2002.004.02 <bold>104</bold><italic><tp:taxon-name><tp:taxon-name-part taxon-name-part-type="genus" reg="Eupholidoptera">Eupholidoptera</tp:taxon-name-part><tp:taxon-name-part taxon-name-part-type="species" reg="annamariae">annamariae</tp:taxon-name-part></tp:taxon-name></italic> Kato Zakros CT2000.030.03 <bold>105</bold><italic><tp:taxon-name><tp:taxon-name-part taxon-name-part-type="genus" reg="Eupholidoptera">Eupholidoptera</tp:taxon-name-part><tp:taxon-name-part taxon-name-part-type="species" reg="astyla">astyla</tp:taxon-name-part></tp:taxon-name></italic> Ano Viannos CT1995.024.01 <bold>106</bold><italic><tp:taxon-name><tp:taxon-name-part taxon-name-part-type="genus" reg="Eupholidoptera">Eupholidoptera</tp:taxon-name-part><tp:taxon-name-part taxon-name-part-type="species" reg="feri">feri</tp:taxon-name-part></tp:taxon-name></italic> holotype Mt. Dikti, Katharo plain <named-content xmlns:xlink="http://www.w3.org/1999/xlink" content-type="dwc:institutional_code" xlink:title="Naturalis Biodiversity Center, Leiden, The Netherlands" xlink:href="http://grbio.org/institution/national-museum-natural-history-naturalis" xlink:type="simple">RMNH</named-content>.INS1105297 <bold>107</bold><italic><tp:taxon-name><tp:taxon-name-part taxon-name-part-type="genus" reg="Eupholidoptera">Eupholidoptera</tp:taxon-name-part><tp:taxon-name-part taxon-name-part-type="species" reg="mariannae">mariannae</tp:taxon-name-part></tp:taxon-name></italic> Kalavros CT2017.029.01 <bold>108</bold><italic><tp:taxon-name><tp:taxon-name-part taxon-name-part-type="genus" reg="Eupholidoptera">Eupholidoptera</tp:taxon-name-part><tp:taxon-name-part taxon-name-part-type="species" reg="forcipata">forcipata</tp:taxon-name-part></tp:taxon-name></italic> Mt. Idhi CT1987.044.01 <bold>109</bold><italic><tp:taxon-name><tp:taxon-name-part taxon-name-part-type="genus" reg="Eupholidoptera">Eupholidoptera</tp:taxon-name-part><tp:taxon-name-part taxon-name-part-type="species" reg="marietheresae">marietheresae</tp:taxon-name-part></tp:taxon-name></italic> sp. nov. paratype Mt. Dikti FC1606 CT2000.096.01 <bold>110</bold><italic><tp:taxon-name><tp:taxon-name-part taxon-name-part-type="genus" reg="Eupholidoptera">Eupholidoptera</tp:taxon-name-part><tp:taxon-name-part taxon-name-part-type="species" reg="jacquelinae">jacquelinae</tp:taxon-name-part></tp:taxon-name></italic> Gavdopoula CT1996.019.01. Scale bars: 1 mm.</p></caption><graphic xmlns:xlink="http://www.w3.org/1999/xlink" xlink:href="zookeys-1151-067_article-97514__-g012.jpg" position="float" orientation="portrait" xlink:type="simple" id="oo_817942.jpg"><uri content-type="original_file" xlink:type="simple">https://binary.pensoft.net/fig/817942</uri></graphic></fig><fig id="F13" position="float" orientation="portrait"><object-id xmlns:xlink="http://www.w3.org/1999/xlink" content-type="doi" xlink:type="simple">10.3897/zookeys.1151.97514.figures111-125</object-id><object-id xmlns:xlink="http://www.w3.org/1999/xlink" content-type="arpha" xlink:type="simple">AE9326E9-E30B-56E5-BF43-5939E52584D3</object-id><label>Figures 111–125.</label><caption><p>Male cercus in dorsal view <bold>111</bold><italic><tp:taxon-name><tp:taxon-name-part taxon-name-part-type="genus" reg="Eupholidoptera">Eupholidoptera</tp:taxon-name-part><tp:taxon-name-part taxon-name-part-type="species" reg="smyrnensis">smyrnensis</tp:taxon-name-part></tp:taxon-name></italic> Makrigiannis RMNH5087053 <bold>112</bold><italic><tp:taxon-name><tp:taxon-name-part taxon-name-part-type="genus" reg="Eupholidoptera">Eupholidoptera</tp:taxon-name-part><tp:taxon-name-part taxon-name-part-type="species" reg="gemellata">gemellata</tp:taxon-name-part></tp:taxon-name></italic> Mt. Idhi FC1651 <named-content xmlns:xlink="http://www.w3.org/1999/xlink" content-type="dwc:institutional_code" xlink:title="Naturalis Biodiversity Center, Leiden, The Netherlands" xlink:href="http://grbio.org/institution/national-museum-natural-history-naturalis" xlink:type="simple">RMNH</named-content>.INS1141843 <bold>113</bold><italic><tp:taxon-name><tp:taxon-name-part taxon-name-part-type="genus" reg="Eupholidoptera">Eupholidoptera</tp:taxon-name-part><tp:taxon-name-part taxon-name-part-type="species" reg="pallipes">pallipes</tp:taxon-name-part></tp:taxon-name></italic> Mt. Lefka paratype <named-content xmlns:xlink="http://www.w3.org/1999/xlink" content-type="dwc:institutional_code" xlink:title="Naturalis Biodiversity Center, Leiden, The Netherlands" xlink:href="http://grbio.org/institution/national-museum-natural-history-naturalis" xlink:type="simple">RMNH</named-content>.INS1105314 <bold>114</bold><italic><tp:taxon-name><tp:taxon-name-part taxon-name-part-type="genus" reg="Eupholidoptera">Eupholidoptera</tp:taxon-name-part><tp:taxon-name-part taxon-name-part-type="species" reg="cretica">cretica</tp:taxon-name-part></tp:taxon-name></italic> Mt. Lefka, Omalos FC17807 <named-content xmlns:xlink="http://www.w3.org/1999/xlink" content-type="dwc:institutional_code" xlink:title="Naturalis Biodiversity Center, Leiden, The Netherlands" xlink:href="http://grbio.org/institution/national-museum-natural-history-naturalis" xlink:type="simple">RMNH</named-content>.INS1141838 <bold>115</bold><italic><tp:taxon-name><tp:taxon-name-part taxon-name-part-type="genus" reg="Eupholidoptera">Eupholidoptera</tp:taxon-name-part><tp:taxon-name-part taxon-name-part-type="species" reg="latens">latens</tp:taxon-name-part></tp:taxon-name></italic> Xiloskalo <named-content xmlns:xlink="http://www.w3.org/1999/xlink" content-type="dwc:institutional_code" xlink:title="Institute of Biodiversity and Ecosystem Research, Bulgarian Academy of Sciences, Sofia, Bulgaria" xlink:href="http://grbio.org/institution/bulgarian-academy-sciences" xlink:type="simple">IBER</named-content> DC-Ort000558 <bold>116</bold><italic><tp:taxon-name><tp:taxon-name-part taxon-name-part-type="genus" reg="Eupholidoptera">Eupholidoptera</tp:taxon-name-part><tp:taxon-name-part taxon-name-part-type="species" reg="giuliae">giuliae</tp:taxon-name-part></tp:taxon-name></italic> Chora Sfakion CT2000.014.02 <bold>117</bold><italic><tp:taxon-name><tp:taxon-name-part taxon-name-part-type="genus" reg="Eupholidoptera">Eupholidoptera</tp:taxon-name-part><tp:taxon-name-part taxon-name-part-type="species" reg="francisae">francisae</tp:taxon-name-part></tp:taxon-name></italic> sp. nov. holotype Andikithira CT2002.004.04 <bold>118</bold><italic><tp:taxon-name><tp:taxon-name-part taxon-name-part-type="genus" reg="Eupholidoptera">Eupholidoptera</tp:taxon-name-part><tp:taxon-name-part taxon-name-part-type="species" reg="annamariae">annamariae</tp:taxon-name-part></tp:taxon-name></italic> Kato Zakros CT2000.030.03 <bold>119</bold><italic><tp:taxon-name><tp:taxon-name-part taxon-name-part-type="genus" reg="Eupholidoptera">Eupholidoptera</tp:taxon-name-part><tp:taxon-name-part taxon-name-part-type="species" reg="annamariae">annamariae</tp:taxon-name-part></tp:taxon-name></italic> Xerokampos, male with anomalous cercus, <named-content xmlns:xlink="http://www.w3.org/1999/xlink" content-type="dwc:institutional_code" xlink:title="Institute of Biodiversity and Ecosystem Research, Bulgarian Academy of Sciences, Sofia, Bulgaria" xlink:href="http://grbio.org/institution/bulgarian-academy-sciences" xlink:type="simple">IBER</named-content> DC-Ort000565 <bold>120</bold><italic><tp:taxon-name><tp:taxon-name-part taxon-name-part-type="genus" reg="Eupholidoptera">Eupholidoptera</tp:taxon-name-part><tp:taxon-name-part taxon-name-part-type="species" reg="astyla">astyla</tp:taxon-name-part></tp:taxon-name></italic> Ierapetra MfN s.n. <bold>121</bold><italic><tp:taxon-name><tp:taxon-name-part taxon-name-part-type="genus" reg="Eupholidoptera">Eupholidoptera</tp:taxon-name-part><tp:taxon-name-part taxon-name-part-type="species" reg="feri">feri</tp:taxon-name-part></tp:taxon-name></italic> holotype Mt. Dikti, Katharo plain <named-content xmlns:xlink="http://www.w3.org/1999/xlink" content-type="dwc:institutional_code" xlink:title="Naturalis Biodiversity Center, Leiden, The Netherlands" xlink:href="http://grbio.org/institution/national-museum-natural-history-naturalis" xlink:type="simple">RMNH</named-content>.INS1105297 <bold>122</bold><italic><tp:taxon-name><tp:taxon-name-part taxon-name-part-type="genus" reg="Eupholidoptera">Eupholidoptera</tp:taxon-name-part><tp:taxon-name-part taxon-name-part-type="species" reg="mariannae">mariannae</tp:taxon-name-part></tp:taxon-name></italic> holotype Anatoli <named-content xmlns:xlink="http://www.w3.org/1999/xlink" content-type="dwc:institutional_code" xlink:title="Naturalis Biodiversity Center, Leiden, The Netherlands" xlink:href="http://grbio.org/institution/national-museum-natural-history-naturalis" xlink:type="simple">RMNH</named-content>.INS1105311 <bold>123</bold><italic><tp:taxon-name><tp:taxon-name-part taxon-name-part-type="genus" reg="Eupholidoptera">Eupholidoptera</tp:taxon-name-part><tp:taxon-name-part taxon-name-part-type="species" reg="forcipata">forcipata</tp:taxon-name-part></tp:taxon-name></italic> Mt. Idhi CT1987.044.01 <bold>124</bold><italic><tp:taxon-name><tp:taxon-name-part taxon-name-part-type="genus" reg="Eupholidoptera">Eupholidoptera</tp:taxon-name-part><tp:taxon-name-part taxon-name-part-type="species" reg="marietheresae">marietheresae</tp:taxon-name-part></tp:taxon-name></italic> sp. nov. holotype Mt. Dikti FC1606 <named-content xmlns:xlink="http://www.w3.org/1999/xlink" content-type="dwc:institutional_code" xlink:title="Naturalis Biodiversity Center, Leiden, The Netherlands" xlink:href="http://grbio.org/institution/national-museum-natural-history-naturalis" xlink:type="simple">RMNH</named-content>.INS1141850 <bold>125</bold><italic><tp:taxon-name><tp:taxon-name-part taxon-name-part-type="genus" reg="Eupholidoptera">Eupholidoptera</tp:taxon-name-part><tp:taxon-name-part taxon-name-part-type="species" reg="jacquelinae">jacquelinae</tp:taxon-name-part></tp:taxon-name></italic> holotype Gavdos CT2000.005.02. Scale bars: 1 mm.</p></caption><graphic xmlns:xlink="http://www.w3.org/1999/xlink" xlink:href="zookeys-1151-067_article-97514__-g013.jpg" position="float" orientation="portrait" xlink:type="simple" id="oo_817943.jpg"><uri content-type="original_file" xlink:type="simple">https://binary.pensoft.net/fig/817943</uri></graphic></fig><fig id="F14" position="float" orientation="portrait"><object-id xmlns:xlink="http://www.w3.org/1999/xlink" content-type="doi" xlink:type="simple">10.3897/zookeys.1151.97514.figures126-139</object-id><object-id xmlns:xlink="http://www.w3.org/1999/xlink" content-type="arpha" xlink:type="simple">E499A0F2-EE87-5B05-8866-80D0E50B0169</object-id><label>Figures 126–139.</label><caption><p>Male cercus in lateral view <bold>126</bold><italic><tp:taxon-name><tp:taxon-name-part taxon-name-part-type="genus" reg="Eupholidoptera">Eupholidoptera</tp:taxon-name-part><tp:taxon-name-part taxon-name-part-type="species" reg="smyrnensis">smyrnensis</tp:taxon-name-part></tp:taxon-name></italic> Makrigiannis <named-content xmlns:xlink="http://www.w3.org/1999/xlink" content-type="dwc:institutional_code" xlink:title="Naturalis Biodiversity Center, Leiden, The Netherlands" xlink:href="http://grbio.org/institution/national-museum-natural-history-naturalis" xlink:type="simple">RMNH</named-content>.5087053 <bold>127</bold><italic><tp:taxon-name><tp:taxon-name-part taxon-name-part-type="genus" reg="Eupholidoptera">Eupholidoptera</tp:taxon-name-part><tp:taxon-name-part taxon-name-part-type="species" reg="gemellata">gemellata</tp:taxon-name-part></tp:taxon-name></italic> Mt. Idhi FC1651 <named-content xmlns:xlink="http://www.w3.org/1999/xlink" content-type="dwc:institutional_code" xlink:title="Naturalis Biodiversity Center, Leiden, The Netherlands" xlink:href="http://grbio.org/institution/national-museum-natural-history-naturalis" xlink:type="simple">RMNH</named-content>.INS1141843 <bold>128</bold><italic><tp:taxon-name><tp:taxon-name-part taxon-name-part-type="genus" reg="Eupholidoptera">Eupholidoptera</tp:taxon-name-part><tp:taxon-name-part taxon-name-part-type="species" reg="pallipes">pallipes</tp:taxon-name-part></tp:taxon-name></italic> paratype Mt. Lefka <named-content xmlns:xlink="http://www.w3.org/1999/xlink" content-type="dwc:institutional_code" xlink:title="Naturalis Biodiversity Center, Leiden, The Netherlands" xlink:href="http://grbio.org/institution/national-museum-natural-history-naturalis" xlink:type="simple">RMNH</named-content>.INS1105314 <bold>129</bold><italic><tp:taxon-name><tp:taxon-name-part taxon-name-part-type="genus" reg="Eupholidoptera">Eupholidoptera</tp:taxon-name-part><tp:taxon-name-part taxon-name-part-type="species" reg="cretica">cretica</tp:taxon-name-part></tp:taxon-name></italic> Mt. Lefka, Omalos FC17807 <named-content xmlns:xlink="http://www.w3.org/1999/xlink" content-type="dwc:institutional_code" xlink:title="Naturalis Biodiversity Center, Leiden, The Netherlands" xlink:href="http://grbio.org/institution/national-museum-natural-history-naturalis" xlink:type="simple">RMNH</named-content>.INS1141838 <bold>130</bold><italic><tp:taxon-name><tp:taxon-name-part taxon-name-part-type="genus" reg="Eupholidoptera">Eupholidoptera</tp:taxon-name-part><tp:taxon-name-part taxon-name-part-type="species" reg="latens">latens</tp:taxon-name-part></tp:taxon-name></italic> Mt. Lefka Kalergi CT2003.009.01 <bold>131</bold><italic><tp:taxon-name><tp:taxon-name-part taxon-name-part-type="genus" reg="Eupholidoptera">Eupholidoptera</tp:taxon-name-part><tp:taxon-name-part taxon-name-part-type="species" reg="giuliae">giuliae</tp:taxon-name-part></tp:taxon-name></italic> Chora Sfakion CT2000.024.04 <bold>132</bold><italic><tp:taxon-name><tp:taxon-name-part taxon-name-part-type="genus" reg="Eupholidoptera">Eupholidoptera</tp:taxon-name-part><tp:taxon-name-part taxon-name-part-type="species" reg="francisae">francisae</tp:taxon-name-part></tp:taxon-name></italic> paratype sp. nov. Andikithira CT2002.004.08 <bold>133</bold><italic><tp:taxon-name><tp:taxon-name-part taxon-name-part-type="genus" reg="Eupholidoptera">Eupholidoptera</tp:taxon-name-part><tp:taxon-name-part taxon-name-part-type="species" reg="annamariae">annamariae</tp:taxon-name-part></tp:taxon-name></italic> Kato Zakros CT1995.020.02 <bold>134</bold><italic><tp:taxon-name><tp:taxon-name-part taxon-name-part-type="genus" reg="Eupholidoptera">Eupholidoptera</tp:taxon-name-part><tp:taxon-name-part taxon-name-part-type="species" reg="astyla">astyla</tp:taxon-name-part></tp:taxon-name></italic> paratype Ierapetra MfN s.n. <bold>135</bold><italic><tp:taxon-name><tp:taxon-name-part taxon-name-part-type="genus" reg="Eupholidoptera">Eupholidoptera</tp:taxon-name-part><tp:taxon-name-part taxon-name-part-type="species" reg="feri">feri</tp:taxon-name-part></tp:taxon-name></italic> holotype Mt. Dikti, Katharo plain <named-content xmlns:xlink="http://www.w3.org/1999/xlink" content-type="dwc:institutional_code" xlink:title="Naturalis Biodiversity Center, Leiden, The Netherlands" xlink:href="http://grbio.org/institution/national-museum-natural-history-naturalis" xlink:type="simple">RMNH</named-content>.INS1105297 <bold>136</bold><italic><tp:taxon-name><tp:taxon-name-part taxon-name-part-type="genus" reg="Eupholidoptera">Eupholidoptera</tp:taxon-name-part><tp:taxon-name-part taxon-name-part-type="species" reg="mariannae">mariannae</tp:taxon-name-part></tp:taxon-name></italic> holotype Anatoli <named-content xmlns:xlink="http://www.w3.org/1999/xlink" content-type="dwc:institutional_code" xlink:title="Naturalis Biodiversity Center, Leiden, The Netherlands" xlink:href="http://grbio.org/institution/national-museum-natural-history-naturalis" xlink:type="simple">RMNH</named-content>.INS1105311 <bold>137</bold><italic><tp:taxon-name><tp:taxon-name-part taxon-name-part-type="genus" reg="Eupholidoptera">Eupholidoptera</tp:taxon-name-part><tp:taxon-name-part taxon-name-part-type="species" reg="forcipata">forcipata</tp:taxon-name-part></tp:taxon-name></italic> Mt. Idhi CT1987.044.01 <bold>138</bold><italic><tp:taxon-name><tp:taxon-name-part taxon-name-part-type="genus" reg="Eupholidoptera">Eupholidoptera</tp:taxon-name-part><tp:taxon-name-part taxon-name-part-type="species" reg="marietheresae">marietheresae</tp:taxon-name-part></tp:taxon-name></italic> sp. nov. holotype Mt. Dikti FC1606 <named-content xmlns:xlink="http://www.w3.org/1999/xlink" content-type="dwc:institutional_code" xlink:title="Naturalis Biodiversity Center, Leiden, The Netherlands" xlink:href="http://grbio.org/institution/national-museum-natural-history-naturalis" xlink:type="simple">RMNH</named-content>.INS1141850 <bold>139</bold><italic><tp:taxon-name><tp:taxon-name-part taxon-name-part-type="genus" reg="Eupholidoptera">Eupholidoptera</tp:taxon-name-part><tp:taxon-name-part taxon-name-part-type="species" reg="jacquelinae">jacquelinae</tp:taxon-name-part></tp:taxon-name></italic> holotype Gavdos CT2000.005.02. Scale bars: 1 mm.</p></caption><graphic xmlns:xlink="http://www.w3.org/1999/xlink" xlink:href="zookeys-1151-067_article-97514__-g014.jpg" position="float" orientation="portrait" xlink:type="simple" id="oo_817944.jpg"><uri content-type="original_file" xlink:type="simple">https://binary.pensoft.net/fig/817944</uri></graphic></fig><fig id="F15" position="float" orientation="portrait"><object-id xmlns:xlink="http://www.w3.org/1999/xlink" content-type="doi" xlink:type="simple">10.3897/zookeys.1151.97514.figures140-153</object-id><object-id xmlns:xlink="http://www.w3.org/1999/xlink" content-type="arpha" xlink:type="simple">277487D3-2462-5D90-A05C-AF9F250F9ABB</object-id><label>Figures 140–153.</label><caption><p>Male subgenital plate in ventral view <bold>140</bold><italic><tp:taxon-name><tp:taxon-name-part taxon-name-part-type="genus" reg="Eupholidoptera">Eupholidoptera</tp:taxon-name-part><tp:taxon-name-part taxon-name-part-type="species" reg="smyrnensis">smyrnensis</tp:taxon-name-part></tp:taxon-name></italic> Lagkada <named-content xmlns:xlink="http://www.w3.org/1999/xlink" content-type="dwc:institutional_code" xlink:title="Naturalis Biodiversity Center, Leiden, The Netherlands" xlink:href="http://grbio.org/institution/national-museum-natural-history-naturalis" xlink:type="simple">RMNH</named-content> 5106270 <bold>141</bold><italic><tp:taxon-name><tp:taxon-name-part taxon-name-part-type="genus" reg="Eupholidoptera">Eupholidoptera</tp:taxon-name-part><tp:taxon-name-part taxon-name-part-type="species" reg="gemellata">gemellata</tp:taxon-name-part></tp:taxon-name></italic> Mt. Idhi FC1651 <named-content xmlns:xlink="http://www.w3.org/1999/xlink" content-type="dwc:institutional_code" xlink:title="Naturalis Biodiversity Center, Leiden, The Netherlands" xlink:href="http://grbio.org/institution/national-museum-natural-history-naturalis" xlink:type="simple">RMNH</named-content>.INS1141843 <bold>142</bold><italic><tp:taxon-name><tp:taxon-name-part taxon-name-part-type="genus" reg="Eupholidoptera">Eupholidoptera</tp:taxon-name-part><tp:taxon-name-part taxon-name-part-type="species" reg="pallipes">pallipes</tp:taxon-name-part></tp:taxon-name></italic> paratype Mt. Lefka <named-content xmlns:xlink="http://www.w3.org/1999/xlink" content-type="dwc:institutional_code" xlink:title="Naturalis Biodiversity Center, Leiden, The Netherlands" xlink:href="http://grbio.org/institution/national-museum-natural-history-naturalis" xlink:type="simple">RMNH</named-content>.INS1105313 <bold>143</bold><italic><tp:taxon-name><tp:taxon-name-part taxon-name-part-type="genus" reg="Eupholidoptera">Eupholidoptera</tp:taxon-name-part><tp:taxon-name-part taxon-name-part-type="species" reg="cretica">cretica</tp:taxon-name-part></tp:taxon-name></italic> Mt. Lefka, Omalos FC17807 <named-content xmlns:xlink="http://www.w3.org/1999/xlink" content-type="dwc:institutional_code" xlink:title="Naturalis Biodiversity Center, Leiden, The Netherlands" xlink:href="http://grbio.org/institution/national-museum-natural-history-naturalis" xlink:type="simple">RMNH</named-content>.INS1141838 <bold>144</bold><italic><tp:taxon-name><tp:taxon-name-part taxon-name-part-type="genus" reg="Eupholidoptera">Eupholidoptera</tp:taxon-name-part><tp:taxon-name-part taxon-name-part-type="species" reg="latens">latens</tp:taxon-name-part></tp:taxon-name> Mt. Lefka Kalergi</italic> CT1987.047.02 <bold>145</bold><italic><tp:taxon-name><tp:taxon-name-part taxon-name-part-type="genus" reg="Eupholidoptera">Eupholidoptera</tp:taxon-name-part><tp:taxon-name-part taxon-name-part-type="species" reg="giuliae">giuliae</tp:taxon-name-part></tp:taxon-name></italic> Skaloti <named-content xmlns:xlink="http://www.w3.org/1999/xlink" content-type="dwc:institutional_code" xlink:title="Institute of Biodiversity and Ecosystem Research, Bulgarian Academy of Sciences, Sofia, Bulgaria" xlink:href="http://grbio.org/institution/bulgarian-academy-sciences" xlink:type="simple">IBER</named-content> DC-Ort000564 <bold>146</bold><italic><tp:taxon-name><tp:taxon-name-part taxon-name-part-type="genus" reg="Eupholidoptera">Eupholidoptera</tp:taxon-name-part><tp:taxon-name-part taxon-name-part-type="species" reg="francisae">francisae</tp:taxon-name-part></tp:taxon-name></italic> sp. nov. holotype Andikithira CT2002.004.04 <bold>147</bold><italic><tp:taxon-name><tp:taxon-name-part taxon-name-part-type="genus" reg="Eupholidoptera">Eupholidoptera</tp:taxon-name-part><tp:taxon-name-part taxon-name-part-type="species" reg="annamariae">annamariae</tp:taxon-name-part></tp:taxon-name></italic> Kato Zakros CT2000.030.04 <bold>148</bold><italic><tp:taxon-name><tp:taxon-name-part taxon-name-part-type="genus" reg="Eupholidoptera">Eupholidoptera</tp:taxon-name-part><tp:taxon-name-part taxon-name-part-type="species" reg="astyla">astyla</tp:taxon-name-part></tp:taxon-name></italic> Krotos <named-content xmlns:xlink="http://www.w3.org/1999/xlink" content-type="dwc:institutional_code" xlink:title="Naturalis Biodiversity Center, Leiden, The Netherlands" xlink:href="http://grbio.org/institution/national-museum-natural-history-naturalis" xlink:type="simple">RMNH</named-content>.INS1141819 <bold>149</bold><italic><tp:taxon-name><tp:taxon-name-part taxon-name-part-type="genus" reg="Eupholidoptera">Eupholidoptera</tp:taxon-name-part><tp:taxon-name-part taxon-name-part-type="species" reg="feri">feri</tp:taxon-name-part></tp:taxon-name></italic> holotype Mt. Dikti, Katharo plain <named-content xmlns:xlink="http://www.w3.org/1999/xlink" content-type="dwc:institutional_code" xlink:title="Naturalis Biodiversity Center, Leiden, The Netherlands" xlink:href="http://grbio.org/institution/national-museum-natural-history-naturalis" xlink:type="simple">RMNH</named-content>.INS1105297 <bold>150</bold><italic><tp:taxon-name><tp:taxon-name-part taxon-name-part-type="genus" reg="Eupholidoptera">Eupholidoptera</tp:taxon-name-part><tp:taxon-name-part taxon-name-part-type="species" reg="mariannae">mariannae</tp:taxon-name-part></tp:taxon-name></italic> holotype Anatoli <named-content xmlns:xlink="http://www.w3.org/1999/xlink" content-type="dwc:institutional_code" xlink:title="Naturalis Biodiversity Center, Leiden, The Netherlands" xlink:href="http://grbio.org/institution/national-museum-natural-history-naturalis" xlink:type="simple">RMNH</named-content>.INS1105311 <bold>151</bold><italic><tp:taxon-name><tp:taxon-name-part taxon-name-part-type="genus" reg="Eupholidoptera">Eupholidoptera</tp:taxon-name-part><tp:taxon-name-part taxon-name-part-type="species" reg="forcipata">forcipata</tp:taxon-name-part></tp:taxon-name></italic> Mt. Idhi CT1987.044.03 <bold>152</bold><italic><tp:taxon-name><tp:taxon-name-part taxon-name-part-type="genus" reg="Eupholidoptera">Eupholidoptera</tp:taxon-name-part><tp:taxon-name-part taxon-name-part-type="species" reg="marietheresae">marietheresae</tp:taxon-name-part></tp:taxon-name></italic> sp. nov. holotype Mt. Dikti FC1606 <named-content xmlns:xlink="http://www.w3.org/1999/xlink" content-type="dwc:institutional_code" xlink:title="Naturalis Biodiversity Center, Leiden, The Netherlands" xlink:href="http://grbio.org/institution/national-museum-natural-history-naturalis" xlink:type="simple">RMNH</named-content>.INS1141850 <bold>153</bold><italic><tp:taxon-name><tp:taxon-name-part taxon-name-part-type="genus" reg="Eupholidoptera">Eupholidoptera</tp:taxon-name-part><tp:taxon-name-part taxon-name-part-type="species" reg="jacquelinae">jacquelinae</tp:taxon-name-part></tp:taxon-name></italic> holotype Gavdos 2000.005.02. Scale bars: 1 mm.</p></caption><graphic xmlns:xlink="http://www.w3.org/1999/xlink" xlink:href="zookeys-1151-067_article-97514__-g015.jpg" position="float" orientation="portrait" xlink:type="simple" id="oo_817945.jpg"><uri content-type="original_file" xlink:type="simple">https://binary.pensoft.net/fig/817945</uri></graphic></fig><fig id="F16" position="float" orientation="portrait"><object-id xmlns:xlink="http://www.w3.org/1999/xlink" content-type="doi" xlink:type="simple">10.3897/zookeys.1151.97514.figures154-167</object-id><object-id xmlns:xlink="http://www.w3.org/1999/xlink" content-type="arpha" xlink:type="simple">1D2B7F36-F6EB-50D4-AB9C-C0F64E8BD43A</object-id><label>Figures 154–167.</label><caption><p>Male subgenital plate in lateral view <bold>154</bold><italic><tp:taxon-name><tp:taxon-name-part taxon-name-part-type="genus" reg="Eupholidoptera">Eupholidoptera</tp:taxon-name-part><tp:taxon-name-part taxon-name-part-type="species" reg="smyrnensis">smyrnensis</tp:taxon-name-part></tp:taxon-name></italic> Lagkada <named-content xmlns:xlink="http://www.w3.org/1999/xlink" content-type="dwc:institutional_code" xlink:title="Naturalis Biodiversity Center, Leiden, The Netherlands" xlink:href="http://grbio.org/institution/national-museum-natural-history-naturalis" xlink:type="simple">RMNH</named-content>.INS152909 <bold>155</bold><italic><tp:taxon-name><tp:taxon-name-part taxon-name-part-type="genus" reg="Eupholidoptera">Eupholidoptera</tp:taxon-name-part><tp:taxon-name-part taxon-name-part-type="species" reg="gemellata">gemellata</tp:taxon-name-part></tp:taxon-name></italic> holotype Mt. Idhi <named-content xmlns:xlink="http://www.w3.org/1999/xlink" content-type="dwc:institutional_code" xlink:title="Naturalis Biodiversity Center, Leiden, The Netherlands" xlink:href="http://grbio.org/institution/national-museum-natural-history-naturalis" xlink:type="simple">RMNH</named-content>.INS1105300 <bold>156</bold><italic><tp:taxon-name><tp:taxon-name-part taxon-name-part-type="genus" reg="Eupholidoptera">Eupholidoptera</tp:taxon-name-part><tp:taxon-name-part taxon-name-part-type="species" reg="pallipes">pallipes</tp:taxon-name-part></tp:taxon-name></italic> paratype Mt. Lefka <named-content xmlns:xlink="http://www.w3.org/1999/xlink" content-type="dwc:institutional_code" xlink:title="Naturalis Biodiversity Center, Leiden, The Netherlands" xlink:href="http://grbio.org/institution/national-museum-natural-history-naturalis" xlink:type="simple">RMNH</named-content>.INS1105313 <bold>157</bold><italic><tp:taxon-name><tp:taxon-name-part taxon-name-part-type="genus" reg="Eupholidoptera">Eupholidoptera</tp:taxon-name-part><tp:taxon-name-part taxon-name-part-type="species" reg="cretica">cretica</tp:taxon-name-part></tp:taxon-name></italic> Mt. Lefka, Omalos FC17807 (<named-content xmlns:xlink="http://www.w3.org/1999/xlink" content-type="dwc:institutional_code" xlink:title="Naturalis Biodiversity Center, Leiden, The Netherlands" xlink:href="http://grbio.org/institution/national-museum-natural-history-naturalis" xlink:type="simple">RMNH</named-content>.INS1141838 <bold>158</bold><italic><tp:taxon-name><tp:taxon-name-part taxon-name-part-type="genus" reg="Eupholidoptera">Eupholidoptera</tp:taxon-name-part><tp:taxon-name-part taxon-name-part-type="species" reg="latens">latens</tp:taxon-name-part></tp:taxon-name></italic> Mt. Lefka Kalergi CT2003.009.01 <bold>159</bold><italic><tp:taxon-name><tp:taxon-name-part taxon-name-part-type="genus" reg="Eupholidoptera">Eupholidoptera</tp:taxon-name-part><tp:taxon-name-part taxon-name-part-type="species" reg="giuliae">giuliae</tp:taxon-name-part></tp:taxon-name></italic> Skaloti <named-content xmlns:xlink="http://www.w3.org/1999/xlink" content-type="dwc:institutional_code" xlink:title="Institute of Biodiversity and Ecosystem Research, Bulgarian Academy of Sciences, Sofia, Bulgaria" xlink:href="http://grbio.org/institution/bulgarian-academy-sciences" xlink:type="simple">IBER</named-content> DC-Ort000564 <bold>160</bold><italic><tp:taxon-name><tp:taxon-name-part taxon-name-part-type="genus" reg="Eupholidoptera">Eupholidoptera</tp:taxon-name-part><tp:taxon-name-part taxon-name-part-type="species" reg="francisae">francisae</tp:taxon-name-part></tp:taxon-name></italic> sp. nov. holotype Andikithira CT2002.004.04 <bold>161</bold><italic><tp:taxon-name><tp:taxon-name-part taxon-name-part-type="genus" reg="Eupholidoptera">Eupholidoptera</tp:taxon-name-part><tp:taxon-name-part taxon-name-part-type="species" reg="annamariae">annamariae</tp:taxon-name-part></tp:taxon-name></italic> Kato Zakros CT2000.030.04 <bold>162</bold><italic><tp:taxon-name><tp:taxon-name-part taxon-name-part-type="genus" reg="Eupholidoptera">Eupholidoptera</tp:taxon-name-part><tp:taxon-name-part taxon-name-part-type="species" reg="astyla">astyla</tp:taxon-name-part></tp:taxon-name></italic> Krotos RMNH5086992 <bold>163</bold><italic><tp:taxon-name><tp:taxon-name-part taxon-name-part-type="genus" reg="Eupholidoptera">Eupholidoptera</tp:taxon-name-part><tp:taxon-name-part taxon-name-part-type="species" reg="feri">feri</tp:taxon-name-part></tp:taxon-name></italic> holotype Mt. Dikti, Katharo plain <named-content xmlns:xlink="http://www.w3.org/1999/xlink" content-type="dwc:institutional_code" xlink:title="Naturalis Biodiversity Center, Leiden, The Netherlands" xlink:href="http://grbio.org/institution/national-museum-natural-history-naturalis" xlink:type="simple">RMNH</named-content>.INS1105297 <bold>164</bold><italic><tp:taxon-name><tp:taxon-name-part taxon-name-part-type="genus" reg="Eupholidoptera">Eupholidoptera</tp:taxon-name-part><tp:taxon-name-part taxon-name-part-type="species" reg="mariannae">mariannae</tp:taxon-name-part></tp:taxon-name></italic> holotype Anatoli <named-content xmlns:xlink="http://www.w3.org/1999/xlink" content-type="dwc:institutional_code" xlink:title="Naturalis Biodiversity Center, Leiden, The Netherlands" xlink:href="http://grbio.org/institution/national-museum-natural-history-naturalis" xlink:type="simple">RMNH</named-content>.INS1105311 <bold>165</bold><italic><tp:taxon-name><tp:taxon-name-part taxon-name-part-type="genus" reg="Eupholidoptera">Eupholidoptera</tp:taxon-name-part><tp:taxon-name-part taxon-name-part-type="species" reg="forcipata">forcipata</tp:taxon-name-part></tp:taxon-name></italic> Mt. Idhi CT1987.044.03 <bold>166</bold><italic><tp:taxon-name><tp:taxon-name-part taxon-name-part-type="genus" reg="Eupholidoptera">Eupholidoptera</tp:taxon-name-part><tp:taxon-name-part taxon-name-part-type="species" reg="marietheresae">marietheresae</tp:taxon-name-part></tp:taxon-name></italic> sp. nov. holotype Mt. Dikti FC1606 <named-content xmlns:xlink="http://www.w3.org/1999/xlink" content-type="dwc:institutional_code" xlink:title="Naturalis Biodiversity Center, Leiden, The Netherlands" xlink:href="http://grbio.org/institution/national-museum-natural-history-naturalis" xlink:type="simple">RMNH</named-content>.INS1141850 <bold>167</bold><italic><tp:taxon-name><tp:taxon-name-part taxon-name-part-type="genus" reg="Eupholidoptera">Eupholidoptera</tp:taxon-name-part><tp:taxon-name-part taxon-name-part-type="species" reg="jacquelinae">jacquelinae</tp:taxon-name-part></tp:taxon-name></italic> holotype Gavdos CT2000.005.02. Scale bars: 1 mm.</p></caption><graphic xmlns:xlink="http://www.w3.org/1999/xlink" xlink:href="zookeys-1151-067_article-97514__-g016.jpg" position="float" orientation="portrait" xlink:type="simple" id="oo_817946.jpg"><uri content-type="original_file" xlink:type="simple">https://binary.pensoft.net/fig/817946</uri></graphic></fig><fig id="F17" position="float" orientation="portrait"><object-id xmlns:xlink="http://www.w3.org/1999/xlink" content-type="doi" xlink:type="simple">10.3897/zookeys.1151.97514.figures168-181</object-id><object-id xmlns:xlink="http://www.w3.org/1999/xlink" content-type="arpha" xlink:type="simple">828AEFE8-71AE-562E-9E34-830DAAB9998F</object-id><label>Figures 168–181.</label><caption><p>Male stylus in lateral view <bold>168</bold><italic><tp:taxon-name><tp:taxon-name-part taxon-name-part-type="genus" reg="Eupholidoptera">Eupholidoptera</tp:taxon-name-part><tp:taxon-name-part taxon-name-part-type="species" reg="smyrnensis">smyrnensis</tp:taxon-name-part></tp:taxon-name></italic> Makrigiannis <named-content xmlns:xlink="http://www.w3.org/1999/xlink" content-type="dwc:institutional_code" xlink:title="Naturalis Biodiversity Center, Leiden, The Netherlands" xlink:href="http://grbio.org/institution/national-museum-natural-history-naturalis" xlink:type="simple">RMNH</named-content>.INS152909 <bold>169</bold><italic><tp:taxon-name><tp:taxon-name-part taxon-name-part-type="genus" reg="Eupholidoptera">Eupholidoptera</tp:taxon-name-part><tp:taxon-name-part taxon-name-part-type="species" reg="gemellata">gemellata</tp:taxon-name-part></tp:taxon-name></italic> holotype Mt. Idhi <named-content xmlns:xlink="http://www.w3.org/1999/xlink" content-type="dwc:institutional_code" xlink:title="Naturalis Biodiversity Center, Leiden, The Netherlands" xlink:href="http://grbio.org/institution/national-museum-natural-history-naturalis" xlink:type="simple">RMNH</named-content>.INS1105300 <bold>170</bold><italic><tp:taxon-name><tp:taxon-name-part taxon-name-part-type="genus" reg="Eupholidoptera">Eupholidoptera</tp:taxon-name-part><tp:taxon-name-part taxon-name-part-type="species" reg="pallipes">pallipes</tp:taxon-name-part></tp:taxon-name></italic> paratype Mt. Lefka <named-content xmlns:xlink="http://www.w3.org/1999/xlink" content-type="dwc:institutional_code" xlink:title="Naturalis Biodiversity Center, Leiden, The Netherlands" xlink:href="http://grbio.org/institution/national-museum-natural-history-naturalis" xlink:type="simple">RMNH</named-content>.INS1105313 <bold>171</bold><italic><tp:taxon-name><tp:taxon-name-part taxon-name-part-type="genus" reg="Eupholidoptera">Eupholidoptera</tp:taxon-name-part><tp:taxon-name-part taxon-name-part-type="species" reg="cretica">cretica</tp:taxon-name-part></tp:taxon-name></italic> Mt. Lefka, Omalos FC17807 <named-content xmlns:xlink="http://www.w3.org/1999/xlink" content-type="dwc:institutional_code" xlink:title="Naturalis Biodiversity Center, Leiden, The Netherlands" xlink:href="http://grbio.org/institution/national-museum-natural-history-naturalis" xlink:type="simple">RMNH</named-content>.INS1141838 <bold>172</bold><italic><tp:taxon-name><tp:taxon-name-part taxon-name-part-type="genus" reg="Eupholidoptera">Eupholidoptera</tp:taxon-name-part><tp:taxon-name-part taxon-name-part-type="species" reg="latens">latens</tp:taxon-name-part></tp:taxon-name></italic> Mt. Lefka Kalergi CT2003.009.01 <bold>173</bold><italic><tp:taxon-name><tp:taxon-name-part taxon-name-part-type="genus" reg="Eupholidoptera">Eupholidoptera</tp:taxon-name-part><tp:taxon-name-part taxon-name-part-type="species" reg="giuliae">giuliae</tp:taxon-name-part></tp:taxon-name></italic> Skaloti <named-content xmlns:xlink="http://www.w3.org/1999/xlink" content-type="dwc:institutional_code" xlink:title="Institute of Biodiversity and Ecosystem Research, Bulgarian Academy of Sciences, Sofia, Bulgaria" xlink:href="http://grbio.org/institution/bulgarian-academy-sciences" xlink:type="simple">IBER</named-content> DC-Ort000564 <bold>174</bold><italic><tp:taxon-name><tp:taxon-name-part taxon-name-part-type="genus" reg="Eupholidoptera">Eupholidoptera</tp:taxon-name-part><tp:taxon-name-part taxon-name-part-type="species" reg="francisae">francisae</tp:taxon-name-part></tp:taxon-name></italic> sp. nov. paratype Andikithira CT2002.004.08 <bold>175</bold><italic><tp:taxon-name><tp:taxon-name-part taxon-name-part-type="genus" reg="Eupholidoptera">Eupholidoptera</tp:taxon-name-part><tp:taxon-name-part taxon-name-part-type="species" reg="annamariae">annamariae</tp:taxon-name-part></tp:taxon-name></italic> Kato Zakros CT2000.030.04 <bold>176</bold><italic><tp:taxon-name><tp:taxon-name-part taxon-name-part-type="genus" reg="Eupholidoptera">Eupholidoptera</tp:taxon-name-part><tp:taxon-name-part taxon-name-part-type="species" reg="astyla">astyla</tp:taxon-name-part></tp:taxon-name></italic> Krotos <named-content xmlns:xlink="http://www.w3.org/1999/xlink" content-type="dwc:institutional_code" xlink:title="Naturalis Biodiversity Center, Leiden, The Netherlands" xlink:href="http://grbio.org/institution/national-museum-natural-history-naturalis" xlink:type="simple">RMNH</named-content>.INS1141819 <bold>177</bold><italic><tp:taxon-name><tp:taxon-name-part taxon-name-part-type="genus" reg="Eupholidoptera">Eupholidoptera</tp:taxon-name-part><tp:taxon-name-part taxon-name-part-type="species" reg="feri">feri</tp:taxon-name-part></tp:taxon-name></italic> holotype Mt. Dikti, Katharo plain <named-content xmlns:xlink="http://www.w3.org/1999/xlink" content-type="dwc:institutional_code" xlink:title="Naturalis Biodiversity Center, Leiden, The Netherlands" xlink:href="http://grbio.org/institution/national-museum-natural-history-naturalis" xlink:type="simple">RMNH</named-content>.INS1105297 <bold>178</bold><italic><tp:taxon-name><tp:taxon-name-part taxon-name-part-type="genus" reg="Eupholidoptera">Eupholidoptera</tp:taxon-name-part><tp:taxon-name-part taxon-name-part-type="species" reg="mariannae">mariannae</tp:taxon-name-part></tp:taxon-name></italic> holotype Anatoli <named-content xmlns:xlink="http://www.w3.org/1999/xlink" content-type="dwc:institutional_code" xlink:title="Naturalis Biodiversity Center, Leiden, The Netherlands" xlink:href="http://grbio.org/institution/national-museum-natural-history-naturalis" xlink:type="simple">RMNH</named-content>.INS1105311 <bold>179</bold><italic><tp:taxon-name><tp:taxon-name-part taxon-name-part-type="genus" reg="Eupholidoptera">Eupholidoptera</tp:taxon-name-part><tp:taxon-name-part taxon-name-part-type="species" reg="forcipata">forcipata</tp:taxon-name-part></tp:taxon-name></italic> Mt. Idhi CT1987.044.03 <bold>180</bold><italic><tp:taxon-name><tp:taxon-name-part taxon-name-part-type="genus" reg="Eupholidoptera">Eupholidoptera</tp:taxon-name-part><tp:taxon-name-part taxon-name-part-type="species" reg="marietheresae">marietheresae</tp:taxon-name-part></tp:taxon-name></italic> sp. nov. holotype Mt. Dikti FC1606 <named-content xmlns:xlink="http://www.w3.org/1999/xlink" content-type="dwc:institutional_code" xlink:title="Naturalis Biodiversity Center, Leiden, The Netherlands" xlink:href="http://grbio.org/institution/national-museum-natural-history-naturalis" xlink:type="simple">RMNH</named-content>.INS1141850 <bold>181</bold><italic><tp:taxon-name><tp:taxon-name-part taxon-name-part-type="genus" reg="Eupholidoptera">Eupholidoptera</tp:taxon-name-part><tp:taxon-name-part taxon-name-part-type="species" reg="jacquelinae">jacquelinae</tp:taxon-name-part></tp:taxon-name></italic> holotype Gavdos CT2000.005.02. Scale bars: 1 mm.</p></caption><graphic xmlns:xlink="http://www.w3.org/1999/xlink" xlink:href="zookeys-1151-067_article-97514__-g017.jpg" position="float" orientation="portrait" xlink:type="simple" id="oo_817947.jpg"><uri content-type="original_file" xlink:type="simple">https://binary.pensoft.net/fig/817947</uri></graphic></fig><fig id="F18" position="float" orientation="portrait"><object-id xmlns:xlink="http://www.w3.org/1999/xlink" content-type="doi" xlink:type="simple">10.3897/zookeys.1151.97514.figures182-197</object-id><object-id xmlns:xlink="http://www.w3.org/1999/xlink" content-type="arpha" xlink:type="simple">4AD9606C-2AAF-52A7-AC1B-5A644369AB25</object-id><label>Figures 182–197.</label><caption><p>Male titillator in ventral view <bold>182</bold><italic><tp:taxon-name><tp:taxon-name-part taxon-name-part-type="genus" reg="Eupholidoptera">Eupholidoptera</tp:taxon-name-part><tp:taxon-name-part taxon-name-part-type="species" reg="smyrnensis">smyrnensis</tp:taxon-name-part></tp:taxon-name></italic> Makrigiannis RMNH5087053 <bold>183</bold><italic><tp:taxon-name><tp:taxon-name-part taxon-name-part-type="genus" reg="Eupholidoptera">Eupholidoptera</tp:taxon-name-part><tp:taxon-name-part taxon-name-part-type="species" reg="gemellata">gemellata</tp:taxon-name-part></tp:taxon-name></italic> Mt. Idhi Amariou FC1651 <named-content xmlns:xlink="http://www.w3.org/1999/xlink" content-type="dwc:institutional_code" xlink:title="Naturalis Biodiversity Center, Leiden, The Netherlands" xlink:href="http://grbio.org/institution/national-museum-natural-history-naturalis" xlink:type="simple">RMNH</named-content>.INS1141843 <bold>184</bold><italic><tp:taxon-name><tp:taxon-name-part taxon-name-part-type="genus" reg="Eupholidoptera">Eupholidoptera</tp:taxon-name-part><tp:taxon-name-part taxon-name-part-type="species" reg="pallipes">pallipes</tp:taxon-name-part></tp:taxon-name></italic> paratype Mt. Lefka <named-content xmlns:xlink="http://www.w3.org/1999/xlink" content-type="dwc:institutional_code" xlink:title="Naturalis Biodiversity Center, Leiden, The Netherlands" xlink:href="http://grbio.org/institution/national-museum-natural-history-naturalis" xlink:type="simple">RMNH</named-content>.INS1105314 <bold>185</bold><italic><tp:taxon-name><tp:taxon-name-part taxon-name-part-type="genus" reg="Eupholidoptera">Eupholidoptera</tp:taxon-name-part><tp:taxon-name-part taxon-name-part-type="species" reg="cretica">cretica</tp:taxon-name-part></tp:taxon-name></italic> Mt. Lefka, Omalos FC17807 <named-content xmlns:xlink="http://www.w3.org/1999/xlink" content-type="dwc:institutional_code" xlink:title="Naturalis Biodiversity Center, Leiden, The Netherlands" xlink:href="http://grbio.org/institution/national-museum-natural-history-naturalis" xlink:type="simple">RMNH</named-content>.INS1141838 <bold>186</bold><italic><tp:taxon-name><tp:taxon-name-part taxon-name-part-type="genus" reg="Eupholidoptera">Eupholidoptera</tp:taxon-name-part><tp:taxon-name-part taxon-name-part-type="species" reg="latens">latens</tp:taxon-name-part></tp:taxon-name></italic> Mt. Lefka Kalergi CT2003.009.01 <bold>187</bold><italic><tp:taxon-name><tp:taxon-name-part taxon-name-part-type="genus" reg="Eupholidoptera">Eupholidoptera</tp:taxon-name-part><tp:taxon-name-part taxon-name-part-type="species" reg="latens">latens</tp:taxon-name-part></tp:taxon-name></italic> Rhodopos <abbrev xmlns:xlink="http://www.w3.org/1999/xlink" xlink:title="collection Klaus-Gerhard Heller, Triesdorf, Germany" id="ABBRID0EZZDI" xlink:type="simple">CH</abbrev> 8236 <bold>188</bold><italic><tp:taxon-name><tp:taxon-name-part taxon-name-part-type="genus" reg="Eupholidoptera">Eupholidoptera</tp:taxon-name-part><tp:taxon-name-part taxon-name-part-type="species" reg="giuliae">giuliae</tp:taxon-name-part></tp:taxon-name></italic> Argoules CT1995.011.11 <bold>189</bold><italic><tp:taxon-name><tp:taxon-name-part taxon-name-part-type="genus" reg="Eupholidoptera">Eupholidoptera</tp:taxon-name-part><tp:taxon-name-part taxon-name-part-type="species" reg="francisae">francisae</tp:taxon-name-part></tp:taxon-name></italic> sp. nov. paratype Andikithira CT2002.004.08 <bold>190</bold><italic><tp:taxon-name><tp:taxon-name-part taxon-name-part-type="genus" reg="Eupholidoptera">Eupholidoptera</tp:taxon-name-part><tp:taxon-name-part taxon-name-part-type="species" reg="annamariae">annamariae</tp:taxon-name-part></tp:taxon-name></italic> Kato Zakros CT2000.030.01 <bold>191</bold><italic><tp:taxon-name><tp:taxon-name-part taxon-name-part-type="genus" reg="Eupholidoptera">Eupholidoptera</tp:taxon-name-part><tp:taxon-name-part taxon-name-part-type="species" reg="astyla">astyla</tp:taxon-name-part></tp:taxon-name></italic> Krotos <named-content xmlns:xlink="http://www.w3.org/1999/xlink" content-type="dwc:institutional_code" xlink:title="Naturalis Biodiversity Center, Leiden, The Netherlands" xlink:href="http://grbio.org/institution/national-museum-natural-history-naturalis" xlink:type="simple">RMNH</named-content>.INS1141819 <bold>192</bold><italic><tp:taxon-name><tp:taxon-name-part taxon-name-part-type="genus" reg="Eupholidoptera">Eupholidoptera</tp:taxon-name-part><tp:taxon-name-part taxon-name-part-type="species" reg="astyla">astyla</tp:taxon-name-part></tp:taxon-name></italic> Kofinas FC460 <named-content xmlns:xlink="http://www.w3.org/1999/xlink" content-type="dwc:institutional_code" xlink:title="Naturalis Biodiversity Center, Leiden, The Netherlands" xlink:href="http://grbio.org/institution/national-museum-natural-history-naturalis" xlink:type="simple">RMNH</named-content>.INS1141836 <bold>193</bold><italic><tp:taxon-name><tp:taxon-name-part taxon-name-part-type="genus" reg="Eupholidoptera">Eupholidoptera</tp:taxon-name-part><tp:taxon-name-part taxon-name-part-type="species" reg="feri">feri</tp:taxon-name-part></tp:taxon-name></italic> holotype Mt. Dikti, Katharo plain <named-content xmlns:xlink="http://www.w3.org/1999/xlink" content-type="dwc:institutional_code" xlink:title="Naturalis Biodiversity Center, Leiden, The Netherlands" xlink:href="http://grbio.org/institution/national-museum-natural-history-naturalis" xlink:type="simple">RMNH</named-content>.INS1105297 <bold>194</bold><italic><tp:taxon-name><tp:taxon-name-part taxon-name-part-type="genus" reg="Eupholidoptera">Eupholidoptera</tp:taxon-name-part><tp:taxon-name-part taxon-name-part-type="species" reg="mariannae">mariannae</tp:taxon-name-part></tp:taxon-name></italic> paratype Malles CH2906A <bold>195</bold><italic><tp:taxon-name><tp:taxon-name-part taxon-name-part-type="genus" reg="Eupholidoptera">Eupholidoptera</tp:taxon-name-part><tp:taxon-name-part taxon-name-part-type="species" reg="forcipata">forcipata</tp:taxon-name-part></tp:taxon-name></italic> Mt. Idhi CT2019.047.01 <bold>196</bold><italic><tp:taxon-name><tp:taxon-name-part taxon-name-part-type="genus" reg="Eupholidoptera">Eupholidoptera</tp:taxon-name-part><tp:taxon-name-part taxon-name-part-type="species" reg="marietheresae">marietheresae</tp:taxon-name-part></tp:taxon-name></italic> sp. nov. paratype Mt. Dikti FC1606 CT2000.096.01 <bold>197</bold><italic><tp:taxon-name><tp:taxon-name-part taxon-name-part-type="genus" reg="Eupholidoptera">Eupholidoptera</tp:taxon-name-part><tp:taxon-name-part taxon-name-part-type="species" reg="jacquelinae">jacquelinae</tp:taxon-name-part></tp:taxon-name></italic> holotype Gavdos CT2000.005.02. Scale bars: 1 mm.</p></caption><graphic xmlns:xlink="http://www.w3.org/1999/xlink" xlink:href="zookeys-1151-067_article-97514__-g018.jpg" position="float" orientation="portrait" xlink:type="simple" id="oo_817948.jpg"><uri content-type="original_file" xlink:type="simple">https://binary.pensoft.net/fig/817948</uri></graphic></fig><fig id="F19" position="float" orientation="portrait"><object-id xmlns:xlink="http://www.w3.org/1999/xlink" content-type="doi" xlink:type="simple">10.3897/zookeys.1151.97514.figures198-212</object-id><object-id xmlns:xlink="http://www.w3.org/1999/xlink" content-type="arpha" xlink:type="simple">48138240-61AA-5EE1-B56F-1A1C628E667C</object-id><label>Figures 198–212.</label><caption><p>Male titillator in lateral view <bold>198</bold><italic><tp:taxon-name><tp:taxon-name-part taxon-name-part-type="genus" reg="Eupholidoptera">Eupholidoptera</tp:taxon-name-part><tp:taxon-name-part taxon-name-part-type="species" reg="smyrnensis">smyrnensis</tp:taxon-name-part></tp:taxon-name></italic> Makrigiannis RMNH5087053 <bold>199</bold><italic><tp:taxon-name><tp:taxon-name-part taxon-name-part-type="genus" reg="Eupholidoptera">Eupholidoptera</tp:taxon-name-part><tp:taxon-name-part taxon-name-part-type="species" reg="gemellata">gemellata</tp:taxon-name-part></tp:taxon-name></italic> Mt. Idhi Amariou FC1651 <named-content xmlns:xlink="http://www.w3.org/1999/xlink" content-type="dwc:institutional_code" xlink:title="Naturalis Biodiversity Center, Leiden, The Netherlands" xlink:href="http://grbio.org/institution/national-museum-natural-history-naturalis" xlink:type="simple">RMNH</named-content>.INS1141843 <bold>200</bold><italic><tp:taxon-name><tp:taxon-name-part taxon-name-part-type="genus" reg="Eupholidoptera">Eupholidoptera</tp:taxon-name-part><tp:taxon-name-part taxon-name-part-type="species" reg="pallipes">pallipes</tp:taxon-name-part></tp:taxon-name></italic> paratype Mt. Lefka <named-content xmlns:xlink="http://www.w3.org/1999/xlink" content-type="dwc:institutional_code" xlink:title="Naturalis Biodiversity Center, Leiden, The Netherlands" xlink:href="http://grbio.org/institution/national-museum-natural-history-naturalis" xlink:type="simple">RMNH</named-content>.INS1105314 <bold>201</bold><italic><tp:taxon-name><tp:taxon-name-part taxon-name-part-type="genus" reg="Eupholidoptera">Eupholidoptera</tp:taxon-name-part><tp:taxon-name-part taxon-name-part-type="species" reg="cretica">cretica</tp:taxon-name-part></tp:taxon-name></italic> Mt. Lefka, Omalos FC17807 <named-content xmlns:xlink="http://www.w3.org/1999/xlink" content-type="dwc:institutional_code" xlink:title="Naturalis Biodiversity Center, Leiden, The Netherlands" xlink:href="http://grbio.org/institution/national-museum-natural-history-naturalis" xlink:type="simple">RMNH</named-content>.INS1141838 <bold>202</bold><italic><tp:taxon-name><tp:taxon-name-part taxon-name-part-type="genus" reg="Eupholidoptera">Eupholidoptera</tp:taxon-name-part><tp:taxon-name-part taxon-name-part-type="species" reg="latens">latens</tp:taxon-name-part></tp:taxon-name></italic> Mt. Lefka Kalergi CT2003.009.01 <bold>203</bold><italic><tp:taxon-name><tp:taxon-name-part taxon-name-part-type="genus" reg="Eupholidoptera">Eupholidoptera</tp:taxon-name-part><tp:taxon-name-part taxon-name-part-type="species" reg="latens">latens</tp:taxon-name-part></tp:taxon-name></italic> Rhodopos <abbrev xmlns:xlink="http://www.w3.org/1999/xlink" xlink:title="collection Klaus-Gerhard Heller, Triesdorf, Germany" id="ABBRID0ELCAK" xlink:type="simple">CH</abbrev> 8236 <bold>204</bold><italic><tp:taxon-name><tp:taxon-name-part taxon-name-part-type="genus" reg="Eupholidoptera">Eupholidoptera</tp:taxon-name-part><tp:taxon-name-part taxon-name-part-type="species" reg="giuliae">giuliae</tp:taxon-name-part></tp:taxon-name></italic> Argoules CT1995.011.11 <bold>205</bold><italic><tp:taxon-name><tp:taxon-name-part taxon-name-part-type="genus" reg="Eupholidoptera">Eupholidoptera</tp:taxon-name-part><tp:taxon-name-part taxon-name-part-type="species" reg="francisae">francisae</tp:taxon-name-part></tp:taxon-name></italic> sp. nov. paratype Andikithira CT2002.004.08 <bold>206</bold><italic><tp:taxon-name><tp:taxon-name-part taxon-name-part-type="genus" reg="Eupholidoptera">Eupholidoptera</tp:taxon-name-part><tp:taxon-name-part taxon-name-part-type="species" reg="annamariae">annamariae</tp:taxon-name-part></tp:taxon-name></italic> Kato Zakros CT2000.030.01 <bold>207</bold><italic><tp:taxon-name><tp:taxon-name-part taxon-name-part-type="genus" reg="Eupholidoptera">Eupholidoptera</tp:taxon-name-part><tp:taxon-name-part taxon-name-part-type="species" reg="astyla">astyla</tp:taxon-name-part></tp:taxon-name></italic> Krotos <named-content xmlns:xlink="http://www.w3.org/1999/xlink" content-type="dwc:institutional_code" xlink:title="Naturalis Biodiversity Center, Leiden, The Netherlands" xlink:href="http://grbio.org/institution/national-museum-natural-history-naturalis" xlink:type="simple">RMNH</named-content>.INS1141819 <bold>208</bold><italic><tp:taxon-name><tp:taxon-name-part taxon-name-part-type="genus" reg="Eupholidoptera">Eupholidoptera</tp:taxon-name-part><tp:taxon-name-part taxon-name-part-type="species" reg="feri">feri</tp:taxon-name-part></tp:taxon-name></italic> holotype Mt. Dikti, Katharo plain <named-content xmlns:xlink="http://www.w3.org/1999/xlink" content-type="dwc:institutional_code" xlink:title="Naturalis Biodiversity Center, Leiden, The Netherlands" xlink:href="http://grbio.org/institution/national-museum-natural-history-naturalis" xlink:type="simple">RMNH</named-content>.INS1105297 <bold>209</bold><italic><tp:taxon-name><tp:taxon-name-part taxon-name-part-type="genus" reg="Eupholidoptera">Eupholidoptera</tp:taxon-name-part><tp:taxon-name-part taxon-name-part-type="species" reg="mariannae">mariannae</tp:taxon-name-part></tp:taxon-name></italic> Kalavros CT2017.029.01 <bold>210</bold><italic><tp:taxon-name><tp:taxon-name-part taxon-name-part-type="genus" reg="Eupholidoptera">Eupholidoptera</tp:taxon-name-part><tp:taxon-name-part taxon-name-part-type="species" reg="forcipata">forcipata</tp:taxon-name-part></tp:taxon-name></italic> Mt. Idhi CT1987.044.01 <bold>211</bold><italic><tp:taxon-name><tp:taxon-name-part taxon-name-part-type="genus" reg="Eupholidoptera">Eupholidoptera</tp:taxon-name-part><tp:taxon-name-part taxon-name-part-type="species" reg="marietheresae">marietheresae</tp:taxon-name-part></tp:taxon-name></italic> sp. nov. holotype Mt. Dikti FC1606 <named-content xmlns:xlink="http://www.w3.org/1999/xlink" content-type="dwc:institutional_code" xlink:title="Naturalis Biodiversity Center, Leiden, The Netherlands" xlink:href="http://grbio.org/institution/national-museum-natural-history-naturalis" xlink:type="simple">RMNH</named-content>.INS1141850 <bold>212</bold><italic><tp:taxon-name><tp:taxon-name-part taxon-name-part-type="genus" reg="Eupholidoptera">Eupholidoptera</tp:taxon-name-part><tp:taxon-name-part taxon-name-part-type="species" reg="jacquelinae">jacquelinae</tp:taxon-name-part></tp:taxon-name></italic> holotype Gavdos CT2000.005.02. Scale bars: 1 mm.</p></caption><graphic xmlns:xlink="http://www.w3.org/1999/xlink" xlink:href="zookeys-1151-067_article-97514__-g019.jpg" position="float" orientation="portrait" xlink:type="simple" id="oo_817949.jpg"><uri content-type="original_file" xlink:type="simple">https://binary.pensoft.net/fig/817949</uri></graphic></fig><fig id="F27" position="float" orientation="portrait"><object-id xmlns:xlink="http://www.w3.org/1999/xlink" content-type="doi" xlink:type="simple">10.3897/zookeys.1151.97514.figures247-253</object-id><object-id xmlns:xlink="http://www.w3.org/1999/xlink" content-type="arpha" xlink:type="simple">074F5A87-7E2E-5973-A1C7-52233D7BCA74</object-id><label>Figures 247–253.</label><caption><p>Field images <italic><tp:taxon-name><tp:taxon-name-part taxon-name-part-type="genus" reg="Eupholidoptera">Eupholidoptera</tp:taxon-name-part></tp:taxon-name></italic> spp. Crete <bold>247</bold><italic><tp:taxon-name><tp:taxon-name-part taxon-name-part-type="genus" reg="Eupholidoptera">Eupholidoptera</tp:taxon-name-part><tp:taxon-name-part taxon-name-part-type="species" reg="giuliae">giuliae</tp:taxon-name-part></tp:taxon-name></italic> ♂ Prasies RMNH5087051 <bold>248</bold><italic><tp:taxon-name><tp:taxon-name-part taxon-name-part-type="genus" reg="Eupholidoptera">Eupholidoptera</tp:taxon-name-part><tp:taxon-name-part taxon-name-part-type="species" reg="giuliae">giuliae</tp:taxon-name-part></tp:taxon-name></italic> ♀ Rethymnon RMNH5014921 <bold>249</bold><italic><tp:taxon-name><tp:taxon-name-part taxon-name-part-type="genus" reg="Eupholidoptera">Eupholidoptera</tp:taxon-name-part><tp:taxon-name-part taxon-name-part-type="species" reg="latens">latens</tp:taxon-name-part></tp:taxon-name></italic> ♂ Kolympari RMNH553681 <bold>250</bold><italic><tp:taxon-name><tp:taxon-name-part taxon-name-part-type="genus" reg="Eupholidoptera">Eupholidoptera</tp:taxon-name-part><tp:taxon-name-part taxon-name-part-type="species" reg="mariannae">mariannae</tp:taxon-name-part></tp:taxon-name></italic> ♂ Kalavros RMNH5014907 <bold>251</bold><italic><tp:taxon-name><tp:taxon-name-part taxon-name-part-type="genus" reg="Eupholidoptera">Eupholidoptera</tp:taxon-name-part><tp:taxon-name-part taxon-name-part-type="species" reg="mariannae">mariannae</tp:taxon-name-part></tp:taxon-name></italic> ♀ Ag. Ioannis RMNH5014906 <bold>252</bold><italic><tp:taxon-name><tp:taxon-name-part taxon-name-part-type="genus" reg="Eupholidoptera">Eupholidoptera</tp:taxon-name-part><tp:taxon-name-part taxon-name-part-type="species" reg="pallipes">pallipes</tp:taxon-name-part></tp:taxon-name></italic> ♀ below Pakhnes <bold>253</bold><italic><tp:taxon-name><tp:taxon-name-part taxon-name-part-type="genus" reg="Eupholidoptera">Eupholidoptera</tp:taxon-name-part><tp:taxon-name-part taxon-name-part-type="species" reg="smyrnensis">smyrnensis</tp:taxon-name-part></tp:taxon-name></italic> ♂ Makrigiannis RMNH5087053.</p></caption><graphic xmlns:xlink="http://www.w3.org/1999/xlink" xlink:href="zookeys-1151-067_article-97514__-g027.jpg" position="float" orientation="portrait" xlink:type="simple" id="oo_817957.jpg"><uri content-type="original_file" xlink:type="simple">https://binary.pensoft.net/fig/817957</uri></graphic></fig><fig id="F29" position="float" orientation="portrait"><object-id xmlns:xlink="http://www.w3.org/1999/xlink" content-type="doi" xlink:type="simple">10.3897/zookeys.1151.97514.figure256</object-id><object-id xmlns:xlink="http://www.w3.org/1999/xlink" content-type="arpha" xlink:type="simple">A3CDBC49-1965-56CF-9F65-CFD164FCD01D</object-id><label>Figure 256.</label><caption><p>Bayesian inference phylogenetic tree of <italic><tp:taxon-name><tp:taxon-name-part taxon-name-part-type="genus" reg="Eupholidoptera">Eupholidoptera</tp:taxon-name-part></tp:taxon-name></italic> of Crete, Andikithira and Gavdos, including two outgroups and congenerics from the Greek and Turkish mainlands, based on a 1684bp concatenated alignment of the <abbrev xmlns:xlink="http://www.w3.org/1999/xlink" xlink:title="NADH dehydrogenase subunit 2" id="ABBRID0EDKIM" xlink:type="simple">NADH2</abbrev> + ITS fragments. Node values at branches show node support with <abbrev xmlns:xlink="http://www.w3.org/1999/xlink" xlink:title="Bayesian inference" id="ABBRID0EHKIM" xlink:type="simple">BI</abbrev> posterior probabilities. Different colours correspond to the different morphological species. See Suppl. material <xref ref-type="supplementary-material" rid="S4">4</xref> for details of the specimens and Suppl. material <xref ref-type="supplementary-material" rid="S5">5</xref> for details of <abbrev xmlns:xlink="http://www.w3.org/1999/xlink" xlink:title="NADH dehydrogenase subunit 2" id="ABBRID0ETKIM" xlink:type="simple">NADH2</abbrev> and IT IS sequences.</p></caption><graphic xmlns:xlink="http://www.w3.org/1999/xlink" xlink:href="zookeys-1151-067_article-97514__-g029.jpg" position="float" orientation="portrait" xlink:type="simple" id="oo_817959.jpg"><uri content-type="original_file" xlink:type="simple">https://binary.pensoft.net/fig/817959</uri></graphic></fig><supplementary-material xmlns:xlink="http://www.w3.org/1999/xlink" id="S4" position="float" orientation="portrait" xlink:type="simple"><object-id content-type="doi" xlink:type="simple">10.3897/zookeys.1151.97514.suppl4</object-id><object-id content-type="zenodo_dep_id" xlink:type="simple">7695046</object-id><object-id content-type="arpha" xlink:type="simple">004D0D0F-A102-55E6-9259-A37E420E256B</object-id><label>Supplementary material 4</label><caption><p>Details of specimens used in phylogenetic analysis</p></caption><statement content-type="dataType"><label>Data type</label><p>table (excel document)</p></statement><statement content-type="notes"><label>Explanation note</label><p>Details of specimens used for the Bayesian inference phylogenetic tree of 9 <italic><tp:taxon-name><tp:taxon-name-part taxon-name-part-type="genus" reg="Eupholidoptera">Eupholidoptera</tp:taxon-name-part><tp:taxon-name-part taxon-name-part-type="species" reg="species">species</tp:taxon-name-part></tp:taxon-name></italic> from Crete, Andikithira, and Gavdos (see Figs <xref ref-type="fig" rid="F29">256</xref>, <xref ref-type="fig" rid="F31">258</xref>).</p></statement><media xlink:href="zookeys-1151-067_article-97514__-s004.xlsx" mimetype="application" mime-subtype="vnd.openxmlformats-officedocument.spreadsheetml.sheet" position="float" orientation="portrait" xlink:type="simple" id="oo_817967.xlsx"><uri content-type="original_file" xlink:type="simple">https://binary.pensoft.net/file/817967</uri></media><permissions><license xlink:type="simple"><license-p>This dataset is made available under the Open Database License (http://opendatacommons.org/licenses/odbl/1.0/). The Open Database License (ODbL) is a license agreement intended to allow users to freely share, modify, and use this Dataset while maintaining this same freedom for others, provided that the original source and author(s) are credited.</license-p></license></permissions><attrib specific-use="authors">Nefeli Kotitsa, Dragan Chobanov</attrib></supplementary-material><supplementary-material xmlns:xlink="http://www.w3.org/1999/xlink" id="S5" position="float" orientation="portrait" xlink:type="simple"><object-id content-type="doi" xlink:type="simple">10.3897/zookeys.1151.97514.suppl5</object-id><object-id content-type="zenodo_dep_id" xlink:type="simple">7695054</object-id><object-id content-type="arpha" xlink:type="simple">931A6001-1BEE-566C-90A1-09E489DCB44A</object-id><label>Supplementary material 5</label><caption><p>NADH2___ITIS_sequences</p></caption><statement content-type="dataType"><label>Data type</label><p>table (excel document)</p></statement><media xlink:href="zookeys-1151-067_article-97514__-s005.xlsx" mimetype="application" mime-subtype="vnd.openxmlformats-officedocument.spreadsheetml.sheet" position="float" orientation="portrait" xlink:type="simple" id="oo_817968.xlsx"><uri content-type="original_file" xlink:type="simple">https://binary.pensoft.net/file/817968</uri></media><permissions><license xlink:type="simple"><license-p>This dataset is made available under the Open Database License (http://opendatacommons.org/licenses/odbl/1.0/). The Open Database License (ODbL) is a license agreement intended to allow users to freely share, modify, and use this Dataset while maintaining this same freedom for others, provided that the original source and author(s) are credited.</license-p></license></permissions><attrib specific-use="authors">Nefeli Kotitsa, Dragan Chobanov</attrib></supplementary-material><fig id="F30" position="float" orientation="portrait"><object-id xmlns:xlink="http://www.w3.org/1999/xlink" content-type="doi" xlink:type="simple">10.3897/zookeys.1151.97514.figure257</object-id><object-id xmlns:xlink="http://www.w3.org/1999/xlink" content-type="arpha" xlink:type="simple">7667AC14-C64E-5134-B3E6-DD1C31151653</object-id><label>Figure 257.</label><caption><p>The <italic><tp:taxon-name><tp:taxon-name-part taxon-name-part-type="genus" reg="Eupholidoptera">Eupholidoptera</tp:taxon-name-part><tp:taxon-name-part taxon-name-part-type="species" reg="giuliae">giuliae</tp:taxon-name-part></tp:taxon-name></italic>-<italic><tp:taxon-name><tp:taxon-name-part taxon-name-part-type="genus" reg="Eupholidoptera"/><tp:taxon-name-part taxon-name-part-type="species" reg="latens">latens</tp:taxon-name-part></tp:taxon-name></italic>-<italic><tp:taxon-name><tp:taxon-name-part taxon-name-part-type="genus" reg="Eupholidoptera"/><tp:taxon-name-part taxon-name-part-type="species" reg="francisae">francisae</tp:taxon-name-part></tp:taxon-name></italic> complex: geographic distribution of five morphological entities in the <italic><tp:taxon-name><tp:taxon-name-part taxon-name-part-type="genus" reg="Eupholidoptera">Eupholidoptera</tp:taxon-name-part><tp:taxon-name-part taxon-name-part-type="species" reg="giuliae">giuliae</tp:taxon-name-part></tp:taxon-name></italic>-<italic><tp:taxon-name><tp:taxon-name-part taxon-name-part-type="genus" reg="Eupholidoptera"/><tp:taxon-name-part taxon-name-part-type="species" reg="latens">latens</tp:taxon-name-part></tp:taxon-name></italic>-<italic><tp:taxon-name><tp:taxon-name-part taxon-name-part-type="genus" reg="Eupholidoptera"/><tp:taxon-name-part taxon-name-part-type="species" reg="francisae">francisae</tp:taxon-name-part></tp:taxon-name></italic> complex: (1) eastern Chania + western Rethimno (<italic><tp:taxon-name><tp:taxon-name-part taxon-name-part-type="genus" reg="Eupholidoptera">E.</tp:taxon-name-part><tp:taxon-name-part taxon-name-part-type="species" reg="giuliae">giuliae</tp:taxon-name-part></tp:taxon-name></italic>), (2) northeastern Chania including Akrotiri peninsula (atypical <italic><tp:taxon-name><tp:taxon-name-part taxon-name-part-type="genus" reg="Eupholidoptera">E.</tp:taxon-name-part><tp:taxon-name-part taxon-name-part-type="species" reg="giuliae">giuliae</tp:taxon-name-part></tp:taxon-name></italic>), (3) northern and central Chania (<italic><tp:taxon-name><tp:taxon-name-part taxon-name-part-type="genus" reg="Eupholidoptera">E.</tp:taxon-name-part><tp:taxon-name-part taxon-name-part-type="species" reg="latens">latens</tp:taxon-name-part></tp:taxon-name></italic>), (4) western and southwestern Chania (<italic><tp:taxon-name><tp:taxon-name-part taxon-name-part-type="genus" reg="Eupholidoptera">E.</tp:taxon-name-part><tp:taxon-name-part taxon-name-part-type="species" reg="francisae">francisae</tp:taxon-name-part></tp:taxon-name></italic>), (5) Andikithira (<italic><tp:taxon-name><tp:taxon-name-part taxon-name-part-type="genus" reg="Eupholidoptera">E.</tp:taxon-name-part><tp:taxon-name-part taxon-name-part-type="species" reg="francisae">francisae</tp:taxon-name-part></tp:taxon-name></italic>).</p></caption><graphic xmlns:xlink="http://www.w3.org/1999/xlink" xlink:href="zookeys-1151-067_article-97514__-g030.jpg" position="float" orientation="portrait" xlink:type="simple" id="oo_817960.jpg"><uri content-type="original_file" xlink:type="simple">https://binary.pensoft.net/fig/817960</uri></graphic></fig><fig id="F31" position="float" orientation="portrait"><object-id xmlns:xlink="http://www.w3.org/1999/xlink" content-type="doi" xlink:type="simple">10.3897/zookeys.1151.97514.figure258</object-id><object-id xmlns:xlink="http://www.w3.org/1999/xlink" content-type="arpha" xlink:type="simple">14D4E954-B199-558B-9F4F-8A93DED04803</object-id><label>Figure 258.</label><caption><p>Distribution results genetic analysis: geographic pattern of analysis of genetic data of <italic><tp:taxon-name><tp:taxon-name-part taxon-name-part-type="genus" reg="Eupholidoptera">Eupholidoptera</tp:taxon-name-part></tp:taxon-name></italic> populations in western Crete. yellow dots: <italic><tp:taxon-name><tp:taxon-name-part taxon-name-part-type="genus" reg="Eupholidoptera">E.</tp:taxon-name-part><tp:taxon-name-part taxon-name-part-type="species" reg="francisae">francisae</tp:taxon-name-part></tp:taxon-name></italic>, purple dots: <italic><tp:taxon-name><tp:taxon-name-part taxon-name-part-type="genus" reg="Eupholidoptera">E.</tp:taxon-name-part><tp:taxon-name-part taxon-name-part-type="species" reg="latens">latens</tp:taxon-name-part></tp:taxon-name></italic>, blue dots: <italic><tp:taxon-name><tp:taxon-name-part taxon-name-part-type="genus" reg="Eupholidoptera">E.</tp:taxon-name-part><tp:taxon-name-part taxon-name-part-type="species" reg="giuliae">giuliae</tp:taxon-name-part></tp:taxon-name></italic>, light blue dots: atypical <italic><tp:taxon-name><tp:taxon-name-part taxon-name-part-type="genus" reg="Eupholidoptera">E.</tp:taxon-name-part><tp:taxon-name-part taxon-name-part-type="species" reg="giuliae">giuliae</tp:taxon-name-part></tp:taxon-name></italic>.</p></caption><graphic xmlns:xlink="http://www.w3.org/1999/xlink" xlink:href="zookeys-1151-067_article-97514__-g031.jpg" position="float" orientation="portrait" xlink:type="simple" id="oo_817961.jpg"><uri content-type="original_file" xlink:type="simple">https://binary.pensoft.net/fig/817961</uri></graphic></fig><fig id="F32" position="float" orientation="portrait"><object-id xmlns:xlink="http://www.w3.org/1999/xlink" content-type="doi" xlink:type="simple">10.3897/zookeys.1151.97514.figure259</object-id><object-id xmlns:xlink="http://www.w3.org/1999/xlink" content-type="arpha" xlink:type="simple">D4987C70-3095-570A-B926-E92468B9FEEA</object-id><label>Figure 259.</label><caption><p>Mean syllable duration in recorded species from Crete (incl. Gavdos and Andikithira). See Suppl. material <xref ref-type="supplementary-material" rid="S3">3</xref> for measurements per recorded specimen.</p></caption><graphic xmlns:xlink="http://www.w3.org/1999/xlink" xlink:href="zookeys-1151-067_article-97514__-g032.jpg" position="float" orientation="portrait" xlink:type="simple" id="oo_817962.jpg"><uri content-type="original_file" xlink:type="simple">https://binary.pensoft.net/fig/817962</uri></graphic></fig><supplementary-material xmlns:xlink="http://www.w3.org/1999/xlink" id="S3" position="float" orientation="portrait" xlink:type="simple"><object-id content-type="doi" xlink:type="simple">10.3897/zookeys.1151.97514.suppl3</object-id><object-id content-type="zenodo_dep_id" xlink:type="simple">7695052</object-id><object-id content-type="arpha" xlink:type="simple">568F1603-ECF4-5B6C-A61C-52792BA6FDDC</object-id><label>Supplementary material 3</label><caption><p>Sound recordings and song data</p></caption><statement content-type="dataType"><label>Data type</label><p>bioacoustic recordings (excel document)</p></statement><statement content-type="notes"><label>Explanation note</label><p>table with detailed information on sound recordings and song data. The tab sound recordings summarises details of sound recordings of <tp:taxon-name><tp:taxon-name-part taxon-name-part-type="genus" reg="Eupholidoptera">Eupholidoptera</tp:taxon-name-part><tp:taxon-name-part taxon-name-part-type="species" reg="species">species</tp:taxon-name-part></tp:taxon-name> from Crete, Andikithira, and Gavdos. Recordings are in the collection of Jos Tilmans, Baudewijn Odé, and Klaus-Gerhard Heller. The tab song details provides information about the ambient temperature and mean syllable duration for individual specimen.</p></statement><media xlink:href="zookeys-1151-067_article-97514__-s003.rar" mimetype="application" mime-subtype="octet-stream" position="float" orientation="portrait" xlink:type="simple" id="oo_817966.rar"><uri content-type="original_file" xlink:type="simple">https://binary.pensoft.net/file/817966</uri></media><permissions><license xlink:type="simple"><license-p>This dataset is made available under the Open Database License (http://opendatacommons.org/licenses/odbl/1.0/). The Open Database License (ODbL) is a license agreement intended to allow users to freely share, modify, and use this Dataset while maintaining this same freedom for others, provided that the original source and author(s) are credited.</license-p></license></permissions><attrib specific-use="authors">Baudewijn Odé, Jos Tilmans, Klaus-Gerhard Heller</attrib></supplementary-material><table-wrap id="T1" position="float" orientation="portrait"><label>Table 1.</label><caption><p>Published record of <italic><tp:taxon-name><tp:taxon-name-part taxon-name-part-type="genus" reg="Eupholidoptera">Eupholidoptera</tp:taxon-name-part></tp:taxon-name></italic> species from Crete and Gavdos.</p></caption><table id="TID0EHJBK" rules="all"><tbody><tr><th rowspan="1" colspan="1">Species</th><th rowspan="1" colspan="1">Number of locations</th><th rowspan="1" colspan="1">Altitude (m)</th><th rowspan="1" colspan="1">Reference</th></tr><tr><td rowspan="1" colspan="1">
                <italic>
                  <tp:taxon-name><tp:taxon-name-part taxon-name-part-type="genus" reg="Eupholidoptera">E.</tp:taxon-name-part><tp:taxon-name-part taxon-name-part-type="species" reg="annamariae">annamariae</tp:taxon-name-part></tp:taxon-name>
                </italic>
              </td><td rowspan="1" colspan="1">2</td><td rowspan="1" colspan="1">50–200</td><td rowspan="1" colspan="1"><xref ref-type="bibr" rid="B42">Nadig 1985</xref>; <xref ref-type="bibr" rid="B12">Çiplak et al. 2009</xref></td></tr><tr><td rowspan="1" colspan="1">
                <italic>
                  <tp:taxon-name><tp:taxon-name-part taxon-name-part-type="genus" reg="Eupholidoptera">E.</tp:taxon-name-part><tp:taxon-name-part taxon-name-part-type="species" reg="astyla">astyla</tp:taxon-name-part></tp:taxon-name>
                </italic>
              </td><td rowspan="1" colspan="1">10</td><td rowspan="1" colspan="1">800–1850</td><td rowspan="1" colspan="1"><xref ref-type="bibr" rid="B51">Ramme 1927</xref>; <xref ref-type="bibr" rid="B12">Çiplak et al. 2009</xref></td></tr><tr><td rowspan="1" colspan="1">
                <italic>
                  <tp:taxon-name><tp:taxon-name-part taxon-name-part-type="genus" reg="Eupholidoptera">E.</tp:taxon-name-part><tp:taxon-name-part taxon-name-part-type="species" reg="cretica">cretica</tp:taxon-name-part></tp:taxon-name>
                </italic>
              </td><td rowspan="1" colspan="1">1</td><td rowspan="1" colspan="1">not indicated</td><td rowspan="1" colspan="1">
                <xref ref-type="bibr" rid="B52">Ramme 1951</xref>
              </td></tr><tr><td rowspan="1" colspan="1">
                <italic>
                  <tp:taxon-name><tp:taxon-name-part taxon-name-part-type="genus" reg="Eupholidoptera">E.</tp:taxon-name-part><tp:taxon-name-part taxon-name-part-type="species" reg="feri">feri</tp:taxon-name-part></tp:taxon-name>
                </italic>
              </td><td rowspan="1" colspan="1">1</td><td rowspan="1" colspan="1">1100</td><td rowspan="1" colspan="1">
                <xref ref-type="bibr" rid="B76">Willemse and Heller 2001</xref>
              </td></tr><tr><td rowspan="1" colspan="1">
                <italic>
                  <tp:taxon-name><tp:taxon-name-part taxon-name-part-type="genus" reg="Eupholidoptera">E.</tp:taxon-name-part><tp:taxon-name-part taxon-name-part-type="species" reg="forcipata">forcipata</tp:taxon-name-part></tp:taxon-name>
                </italic>
              </td><td rowspan="1" colspan="1">3</td><td rowspan="1" colspan="1">1700–1850</td><td rowspan="1" colspan="1"><xref ref-type="bibr" rid="B77">Willemse and Kruseman 1976</xref>; <xref ref-type="bibr" rid="B12">Çiplak et al. 2009</xref></td></tr><tr><td rowspan="1" colspan="1">
                <italic>
                  <tp:taxon-name><tp:taxon-name-part taxon-name-part-type="genus" reg="Eupholidoptera">E.</tp:taxon-name-part><tp:taxon-name-part taxon-name-part-type="species" reg="gemellata">gemellata</tp:taxon-name-part></tp:taxon-name>
                </italic>
              </td><td rowspan="1" colspan="1">1</td><td rowspan="1" colspan="1">1650</td><td rowspan="1" colspan="1">
                <xref ref-type="bibr" rid="B77">Willemse and Kruseman 1976</xref>
              </td></tr><tr><td rowspan="1" colspan="1">
                <italic>
                  <tp:taxon-name><tp:taxon-name-part taxon-name-part-type="genus" reg="Eupholidoptera">E.</tp:taxon-name-part><tp:taxon-name-part taxon-name-part-type="species" reg="giuliae">giuliae</tp:taxon-name-part></tp:taxon-name>
                </italic>
              </td><td rowspan="1" colspan="1">3</td><td rowspan="1" colspan="1">0–175</td><td rowspan="1" colspan="1"><xref ref-type="bibr" rid="B40">Massa 1999</xref>; <xref ref-type="bibr" rid="B12">Çiplak et al. 2009</xref></td></tr><tr><td rowspan="1" colspan="1">
                <italic>
                  <tp:taxon-name><tp:taxon-name-part taxon-name-part-type="genus" reg="Eupholidoptera">E.</tp:taxon-name-part><tp:taxon-name-part taxon-name-part-type="species" reg="jacquelinae">jacquelinae</tp:taxon-name-part></tp:taxon-name>
                </italic>
              </td><td rowspan="1" colspan="1">1</td><td rowspan="1" colspan="1">50</td><td rowspan="1" colspan="1"><xref ref-type="bibr" rid="B64">Tilmans 2002</xref>; <xref ref-type="bibr" rid="B12">Çiplak et al. 2009</xref></td></tr><tr><td rowspan="1" colspan="1">
                <italic>
                  <tp:taxon-name><tp:taxon-name-part taxon-name-part-type="genus" reg="Eupholidoptera">E.</tp:taxon-name-part><tp:taxon-name-part taxon-name-part-type="species" reg="latens">latens</tp:taxon-name-part></tp:taxon-name>
                </italic>
              </td><td rowspan="1" colspan="1">7</td><td rowspan="1" colspan="1">500–1800</td><td rowspan="1" colspan="1"><xref ref-type="bibr" rid="B77">Willemse and Kruseman 1976</xref>; <xref ref-type="bibr" rid="B12">Çiplak et al. 2009</xref></td></tr><tr><td rowspan="1" colspan="1">
                <italic>
                  <tp:taxon-name><tp:taxon-name-part taxon-name-part-type="genus" reg="Eupholidoptera">E.</tp:taxon-name-part><tp:taxon-name-part taxon-name-part-type="species" reg="mariannae">mariannae</tp:taxon-name-part></tp:taxon-name>
                </italic>
              </td><td rowspan="1" colspan="1">4<sup>(1)</sup></td><td rowspan="1" colspan="1">500–700</td><td rowspan="1" colspan="1"><xref ref-type="bibr" rid="B76">Willemse and Heller 2001</xref>; <xref ref-type="bibr" rid="B51">Ramme 1927</xref></td></tr><tr><td rowspan="1" colspan="1">
                <italic>
                  <tp:taxon-name><tp:taxon-name-part taxon-name-part-type="genus" reg="Eupholidoptera">E.</tp:taxon-name-part><tp:taxon-name-part taxon-name-part-type="species" reg="pallipes">pallipes</tp:taxon-name-part></tp:taxon-name>
                </italic>
              </td><td rowspan="1" colspan="1">1</td><td rowspan="1" colspan="1">1600–1800</td><td rowspan="1" colspan="1">
                <xref ref-type="bibr" rid="B77">Willemse and Kruseman 1976</xref>
              </td></tr></tbody></table><table-wrap-foot><fn><p><sup>1</sup>: includes two locations of paratypes described by <xref ref-type="bibr" rid="B51">Ramme (1927)</xref> under <italic><tp:taxon-name><tp:taxon-name-part taxon-name-part-type="genus" reg="Eupholidoptera">E.</tp:taxon-name-part><tp:taxon-name-part taxon-name-part-type="species" reg="astyla">astyla</tp:taxon-name-part></tp:taxon-name></italic>.</p></fn></table-wrap-foot></table-wrap><table-wrap id="T2" position="float" orientation="portrait"><label>Table 2.</label><caption><p>Published and unpublished records (period 1987–2020) of <italic><tp:taxon-name><tp:taxon-name-part taxon-name-part-type="genus" reg="Eupholidoptera">Eupholidoptera</tp:taxon-name-part></tp:taxon-name></italic> from Crete and adjoining islands.</p></caption><table id="TID0ESVBK" rules="all"><tbody><tr><th rowspan="1" colspan="1"/><th rowspan="1" colspan="1">Altitudinal range (m)</th><th rowspan="1" colspan="1">Published locations (Table <xref ref-type="table" rid="T1">1</xref>)</th><th rowspan="1" colspan="1">Tilmans 1987–2019</th><th rowspan="1" colspan="1">Trapping program 1987–2019</th><th rowspan="1" colspan="1">
                <xref ref-type="bibr" rid="B44">Odé 2014</xref>
              </th><th rowspan="1" colspan="1">Observations 2012–2020</th><th rowspan="1" colspan="1">Heller 2016</th><th rowspan="1" colspan="1">Willemse and Zacharopoulou 2017</th><th rowspan="1" colspan="1">Chobanov et al. 2018</th><th rowspan="1" colspan="1">Tilmans and Willemse 2019</th><th rowspan="1" colspan="1">Total</th></tr><tr><td rowspan="1" colspan="1">
                <italic>
                  <tp:taxon-name><tp:taxon-name-part taxon-name-part-type="genus" reg="Eupholidoptera">E.</tp:taxon-name-part><tp:taxon-name-part taxon-name-part-type="species" reg="annamariae">annamariae</tp:taxon-name-part></tp:taxon-name>
                </italic>
              </td><td rowspan="1" colspan="1">5–550</td><td rowspan="1" colspan="1">2</td><td rowspan="1" colspan="1">5</td><td rowspan="1" colspan="1">3</td><td rowspan="1" colspan="1">0</td><td rowspan="1" colspan="1">0</td><td rowspan="1" colspan="1">0</td><td rowspan="1" colspan="1">2</td><td rowspan="1" colspan="1">2</td><td rowspan="1" colspan="1">0</td><td rowspan="1" colspan="1">14</td></tr><tr><td rowspan="1" colspan="1">
                <italic>
                  <tp:taxon-name><tp:taxon-name-part taxon-name-part-type="genus" reg="Eupholidoptera">E.</tp:taxon-name-part><tp:taxon-name-part taxon-name-part-type="species" reg="astyla">astyla</tp:taxon-name-part></tp:taxon-name>
                </italic>
              </td><td rowspan="1" colspan="1">5–1850</td><td rowspan="1" colspan="1">10</td><td rowspan="1" colspan="1">6</td><td rowspan="1" colspan="1">24</td><td rowspan="1" colspan="1">0</td><td rowspan="1" colspan="1">0</td><td rowspan="1" colspan="1">1</td><td rowspan="1" colspan="1">3</td><td rowspan="1" colspan="1">1</td><td rowspan="1" colspan="1">0</td><td rowspan="1" colspan="1">45</td></tr><tr><td rowspan="1" colspan="1">
                <italic>
                  <tp:taxon-name><tp:taxon-name-part taxon-name-part-type="genus" reg="Eupholidoptera">E.</tp:taxon-name-part><tp:taxon-name-part taxon-name-part-type="species" reg="cretica">cretica</tp:taxon-name-part></tp:taxon-name>
                </italic>
              </td><td rowspan="1" colspan="1">1165–1234</td><td rowspan="1" colspan="1">1</td><td rowspan="1" colspan="1">0</td><td rowspan="1" colspan="1">4</td><td rowspan="1" colspan="1">0</td><td rowspan="1" colspan="1">0</td><td rowspan="1" colspan="1">0</td><td rowspan="1" colspan="1">0</td><td rowspan="1" colspan="1">0</td><td rowspan="1" colspan="1">0</td><td rowspan="1" colspan="1">5</td></tr><tr><td rowspan="1" colspan="1">
                <italic>
                  <tp:taxon-name><tp:taxon-name-part taxon-name-part-type="genus" reg="Eupholidoptera">E.</tp:taxon-name-part><tp:taxon-name-part taxon-name-part-type="species" reg="feri">feri</tp:taxon-name-part></tp:taxon-name>
                </italic>
              </td><td rowspan="1" colspan="1">1100</td><td rowspan="1" colspan="1">1</td><td rowspan="1" colspan="1">0</td><td rowspan="1" colspan="1">0</td><td rowspan="1" colspan="1">0</td><td rowspan="1" colspan="1">0</td><td rowspan="1" colspan="1">0</td><td rowspan="1" colspan="1">0</td><td rowspan="1" colspan="1">0</td><td rowspan="1" colspan="1">0</td><td rowspan="1" colspan="1">1</td></tr><tr><td rowspan="1" colspan="1">
                <italic>
                  <tp:taxon-name><tp:taxon-name-part taxon-name-part-type="genus" reg="Eupholidoptera">E.</tp:taxon-name-part><tp:taxon-name-part taxon-name-part-type="species" reg="forcipata">forcipata</tp:taxon-name-part></tp:taxon-name>
                </italic>
              </td><td rowspan="1" colspan="1">1350–2225</td><td rowspan="1" colspan="1">3</td><td rowspan="1" colspan="1">2</td><td rowspan="1" colspan="1">3</td><td rowspan="1" colspan="1">0</td><td rowspan="1" colspan="1">0</td><td rowspan="1" colspan="1">0</td><td rowspan="1" colspan="1">0</td><td rowspan="1" colspan="1">0</td><td rowspan="1" colspan="1">0</td><td rowspan="1" colspan="1">8</td></tr><tr><td rowspan="1" colspan="1"><italic><tp:taxon-name><tp:taxon-name-part taxon-name-part-type="genus" reg="Eupholidoptera">E.</tp:taxon-name-part><tp:taxon-name-part taxon-name-part-type="species" reg="francisae">francisae</tp:taxon-name-part></tp:taxon-name></italic> sp. nov.</td><td rowspan="1" colspan="1">1–835</td><td rowspan="1" colspan="1">0</td><td rowspan="1" colspan="1">2</td><td rowspan="1" colspan="1">1</td><td rowspan="1" colspan="1">0</td><td rowspan="1" colspan="1">0</td><td rowspan="1" colspan="1">0</td><td rowspan="1" colspan="1">2</td><td rowspan="1" colspan="1">2</td><td rowspan="1" colspan="1">9</td><td rowspan="1" colspan="1">16</td></tr><tr><td rowspan="1" colspan="1">
                <italic>
                  <tp:taxon-name><tp:taxon-name-part taxon-name-part-type="genus" reg="Eupholidoptera">E.</tp:taxon-name-part><tp:taxon-name-part taxon-name-part-type="species" reg="gemellata">gemellata</tp:taxon-name-part></tp:taxon-name>
                </italic>
              </td><td rowspan="1" colspan="1">1650–1910</td><td rowspan="1" colspan="1">1</td><td rowspan="1" colspan="1">0</td><td rowspan="1" colspan="1">1</td><td rowspan="1" colspan="1">0</td><td rowspan="1" colspan="1">0</td><td rowspan="1" colspan="1">0</td><td rowspan="1" colspan="1">0</td><td rowspan="1" colspan="1">0</td><td rowspan="1" colspan="1">0</td><td rowspan="1" colspan="1">2</td></tr><tr><td rowspan="1" colspan="1">
                <italic>
                  <tp:taxon-name><tp:taxon-name-part taxon-name-part-type="genus" reg="Eupholidoptera">E.</tp:taxon-name-part><tp:taxon-name-part taxon-name-part-type="species" reg="giuliae">giuliae</tp:taxon-name-part></tp:taxon-name>
                </italic>
              </td><td rowspan="1" colspan="1">0–525</td><td rowspan="1" colspan="1">3</td><td rowspan="1" colspan="1">4</td><td rowspan="1" colspan="1">9</td><td rowspan="1" colspan="1">0</td><td rowspan="1" colspan="1">7</td><td rowspan="1" colspan="1">1</td><td rowspan="1" colspan="1">3</td><td rowspan="1" colspan="1">1</td><td rowspan="1" colspan="1">4</td><td rowspan="1" colspan="1">32</td></tr><tr><td rowspan="1" colspan="1">
                <italic>
                  <tp:taxon-name><tp:taxon-name-part taxon-name-part-type="genus" reg="Eupholidoptera">E.</tp:taxon-name-part><tp:taxon-name-part taxon-name-part-type="species" reg="jacquelinae">jacquelinae</tp:taxon-name-part></tp:taxon-name>
                </italic>
              </td><td rowspan="1" colspan="1">30–270</td><td rowspan="1" colspan="1">1</td><td rowspan="1" colspan="1">0</td><td rowspan="1" colspan="1">8</td><td rowspan="1" colspan="1">0</td><td rowspan="1" colspan="1">1</td><td rowspan="1" colspan="1">0</td><td rowspan="1" colspan="1">0</td><td rowspan="1" colspan="1">0</td><td rowspan="1" colspan="1">0</td><td rowspan="1" colspan="1">10</td></tr><tr><td rowspan="1" colspan="1">
                <italic>
                  <tp:taxon-name><tp:taxon-name-part taxon-name-part-type="genus" reg="Eupholidoptera">E.</tp:taxon-name-part><tp:taxon-name-part taxon-name-part-type="species" reg="latens">latens</tp:taxon-name-part></tp:taxon-name>
                </italic>
              </td><td rowspan="1" colspan="1">20–1815</td><td rowspan="1" colspan="1">7</td><td rowspan="1" colspan="1">3</td><td rowspan="1" colspan="1">4</td><td rowspan="1" colspan="1">1</td><td rowspan="1" colspan="1">0</td><td rowspan="1" colspan="1">1</td><td rowspan="1" colspan="1">1</td><td rowspan="1" colspan="1">2</td><td rowspan="1" colspan="1">2</td><td rowspan="1" colspan="1">21</td></tr><tr><td rowspan="1" colspan="1">
                <italic>
                  <tp:taxon-name><tp:taxon-name-part taxon-name-part-type="genus" reg="Eupholidoptera">E.</tp:taxon-name-part><tp:taxon-name-part taxon-name-part-type="species" reg="mariannae">mariannae</tp:taxon-name-part></tp:taxon-name>
                </italic>
              </td><td rowspan="1" colspan="1">0–1475</td><td rowspan="1" colspan="1">4</td><td rowspan="1" colspan="1">2</td><td rowspan="1" colspan="1">9</td><td rowspan="1" colspan="1">0</td><td rowspan="1" colspan="1">0</td><td rowspan="1" colspan="1">0</td><td rowspan="1" colspan="1">2</td><td rowspan="1" colspan="1">0</td><td rowspan="1" colspan="1">0</td><td rowspan="1" colspan="1">17</td></tr><tr><td rowspan="1" colspan="1"><italic><tp:taxon-name><tp:taxon-name-part taxon-name-part-type="genus" reg="Eupholidoptera">E.</tp:taxon-name-part><tp:taxon-name-part taxon-name-part-type="species" reg="marietheresae">marietheresae</tp:taxon-name-part></tp:taxon-name></italic> sp. nov.</td><td rowspan="1" colspan="1">1715</td><td rowspan="1" colspan="1">0</td><td rowspan="1" colspan="1">0</td><td rowspan="1" colspan="1">1</td><td rowspan="1" colspan="1">0</td><td rowspan="1" colspan="1">0</td><td rowspan="1" colspan="1">0</td><td rowspan="1" colspan="1">0</td><td rowspan="1" colspan="1">0</td><td rowspan="1" colspan="1">0</td><td rowspan="1" colspan="1">1</td></tr><tr><td rowspan="1" colspan="1">
                <italic>
                  <tp:taxon-name><tp:taxon-name-part taxon-name-part-type="genus" reg="Eupholidoptera">E.</tp:taxon-name-part><tp:taxon-name-part taxon-name-part-type="species" reg="pallipes">pallipes</tp:taxon-name-part></tp:taxon-name>
                </italic>
              </td><td rowspan="1" colspan="1">1600–2440</td><td rowspan="1" colspan="1">1</td><td rowspan="1" colspan="1">0</td><td rowspan="1" colspan="1">1</td><td rowspan="1" colspan="1">0</td><td rowspan="1" colspan="1">1</td><td rowspan="1" colspan="1">0</td><td rowspan="1" colspan="1">0</td><td rowspan="1" colspan="1">0</td><td rowspan="1" colspan="1">0</td><td rowspan="1" colspan="1">3</td></tr><tr><td rowspan="1" colspan="1">
                <italic>
                  <tp:taxon-name><tp:taxon-name-part taxon-name-part-type="genus" reg="Eupholidoptera">E.</tp:taxon-name-part><tp:taxon-name-part taxon-name-part-type="species" reg="smyrnensis">smyrnensis</tp:taxon-name-part></tp:taxon-name>
                </italic>
              </td><td rowspan="1" colspan="1">25–340</td><td rowspan="1" colspan="1">0</td><td rowspan="1" colspan="1">0</td><td rowspan="1" colspan="1">1</td><td rowspan="1" colspan="1">0</td><td rowspan="1" colspan="1">0</td><td rowspan="1" colspan="1">0</td><td rowspan="1" colspan="1">1</td><td rowspan="1" colspan="1">0</td><td rowspan="1" colspan="1">1</td><td rowspan="1" colspan="1">3</td></tr><tr><td rowspan="1" colspan="1">Total</td><td rowspan="1" colspan="1"/><td rowspan="1" colspan="1">34</td><td rowspan="1" colspan="1">23</td><td rowspan="1" colspan="1">69</td><td rowspan="1" colspan="1">1</td><td rowspan="1" colspan="1">9</td><td rowspan="1" colspan="1">3</td><td rowspan="1" colspan="1">14</td><td rowspan="1" colspan="1">8</td><td rowspan="1" colspan="1">16</td><td rowspan="1" colspan="1">178</td></tr></tbody></table></table-wrap><table-wrap id="T3" position="float" orientation="portrait"><label>Table 3.</label><caption><p>Measurements (in mm) and biometrics of male <italic><tp:taxon-name><tp:taxon-name-part taxon-name-part-type="genus" reg="Eupholidoptera">E.</tp:taxon-name-part><tp:taxon-name-part taxon-name-part-type="species" reg="latens">latens</tp:taxon-name-part></tp:taxon-name></italic> and <italic><tp:taxon-name><tp:taxon-name-part taxon-name-part-type="genus" reg="Eupholidoptera">E.</tp:taxon-name-part><tp:taxon-name-part taxon-name-part-type="species" reg="francisae">francisae</tp:taxon-name-part></tp:taxon-name></italic>.</p></caption><table id="TID0ETWDK" rules="all"><tbody><tr><th rowspan="1" colspan="1">Males</th><th rowspan="1" colspan="1">
                      <italic>Euph. <tp:taxon-name><tp:taxon-name-part taxon-name-part-type="genus" reg="Eupholidoptera"/><tp:taxon-name-part taxon-name-part-type="species" reg="latens">latens</tp:taxon-name-part></tp:taxon-name></italic>
                    </th><th rowspan="1" colspan="1">
                      <italic>Euph. <tp:taxon-name><tp:taxon-name-part taxon-name-part-type="genus" reg="Eupholidoptera"/><tp:taxon-name-part taxon-name-part-type="species" reg="francisae">francisae</tp:taxon-name-part></tp:taxon-name></italic>
                    </th><th rowspan="1" colspan="1"><italic>Euph. <tp:taxon-name><tp:taxon-name-part taxon-name-part-type="genus" reg="Eupholidoptera"/><tp:taxon-name-part taxon-name-part-type="species" reg="francisae">francisae</tp:taxon-name-part></tp:taxon-name></italic> only Andikithira</th><th rowspan="1" colspan="1"><italic>Euph. <tp:taxon-name><tp:taxon-name-part taxon-name-part-type="genus" reg="Eupholidoptera"/><tp:taxon-name-part taxon-name-part-type="species" reg="francisae">francisae</tp:taxon-name-part></tp:taxon-name></italic> only Chania</th></tr><tr><td rowspan="1" colspan="1" style="background: #dfdfde">length body</td><td rowspan="1" colspan="1" style="background: #dfdfde"><italic>n</italic> = 9</td><td rowspan="1" colspan="1" style="background: #dfdfde"><italic>n</italic> = 38</td><td rowspan="1" colspan="1" style="background: #dfdfde"><italic>n</italic> = 11</td><td rowspan="1" colspan="1" style="background: #dfdfde"><italic>n</italic> = 27</td></tr><tr><td rowspan="1" colspan="1" style="background: #dfdfde">min. – max.</td><td rowspan="1" colspan="1" style="background: #dfdfde">18.9–27.1</td><td rowspan="1" colspan="1" style="background: #dfdfde">19.0–28.8</td><td rowspan="1" colspan="1" style="background: #dfdfde">20.9–28.3</td><td rowspan="1" colspan="1" style="background: #dfdfde">19.0–28.8</td></tr><tr><td rowspan="1" colspan="1" style="background: #dfdfde">mean ± SD</td><td rowspan="1" colspan="1" style="background: #dfdfde">22.4 ± 2.58</td><td rowspan="1" colspan="1" style="background: #dfdfde">24.1 ± 2.66</td><td rowspan="1" colspan="1" style="background: #dfdfde">25.6 ± 2.58</td><td rowspan="1" colspan="1" style="background: #dfdfde">23.5 ± 2.50</td></tr><tr><td rowspan="1" colspan="1">length pronotum</td><td rowspan="1" colspan="1"><italic>n</italic> = 9</td><td rowspan="1" colspan="1"><italic>n</italic> = 38</td><td rowspan="1" colspan="1"><italic>n</italic> = 11</td><td rowspan="1" colspan="1"><italic>n</italic> = 27</td></tr><tr><td rowspan="1" colspan="1">min. – max.</td><td rowspan="1" colspan="1">8.4–9.9</td><td rowspan="1" colspan="1">8.0–10.7</td><td rowspan="1" colspan="1">9.0–10.7</td><td rowspan="1" colspan="1">8.0–10.4</td></tr><tr><td rowspan="1" colspan="1">mean ± SD</td><td rowspan="1" colspan="1">9.1 ± 0.53</td><td rowspan="1" colspan="1">9.5 ± 0.65</td><td rowspan="1" colspan="1">10.0 ± 0.53</td><td rowspan="1" colspan="1">9.3 ± 0.59</td></tr><tr><td rowspan="1" colspan="1" style="background: #dfdfde">length hind femur</td><td rowspan="1" colspan="1" style="background: #dfdfde"><italic>n</italic> = 13</td><td rowspan="1" colspan="1" style="background: #dfdfde"><italic>n</italic> = 37</td><td rowspan="1" colspan="1" style="background: #dfdfde"><italic>n</italic> = 10</td><td rowspan="1" colspan="1" style="background: #dfdfde"><italic>n</italic> = 27</td></tr><tr><td rowspan="1" colspan="1" style="background: #dfdfde">min. – max.</td><td rowspan="1" colspan="1" style="background: #dfdfde">17.0–22.7</td><td rowspan="1" colspan="1" style="background: #dfdfde">19.0–23.1</td><td rowspan="1" colspan="1" style="background: #dfdfde">19.0–22.8</td><td rowspan="1" colspan="1" style="background: #dfdfde">19.7–23.1</td></tr><tr><td rowspan="1" colspan="1" style="background: #dfdfde">mean ± SD</td><td rowspan="1" colspan="1" style="background: #dfdfde">19.3 ± 2.28</td><td rowspan="1" colspan="1" style="background: #dfdfde">21.1 ± 0.93</td><td rowspan="1" colspan="1" style="background: #dfdfde">20.7 ± 1.10</td><td rowspan="1" colspan="1" style="background: #dfdfde">21.2 ± 0.83</td></tr><tr><td rowspan="1" colspan="1">width hind femur</td><td rowspan="1" colspan="1"><italic>n</italic> = 13</td><td rowspan="1" colspan="1"><italic>n</italic> = 37</td><td rowspan="1" colspan="1"><italic>n</italic> = 10</td><td rowspan="1" colspan="1"><italic>n</italic> = 27</td></tr><tr><td rowspan="1" colspan="1">min. – max.</td><td rowspan="1" colspan="1">3.9–4.8</td><td rowspan="1" colspan="1">3.7–4.9</td><td rowspan="1" colspan="1">4.0–4.6</td><td rowspan="1" colspan="1">3.7–4.9</td></tr><tr><td rowspan="1" colspan="1">mean ± SD</td><td rowspan="1" colspan="1">4.3 ± 0.23</td><td rowspan="1" colspan="1">4.3 ± 0.25</td><td rowspan="1" colspan="1">4.4 ± 0.18</td><td rowspan="1" colspan="1">4.3± 0.27</td></tr><tr><td rowspan="1" colspan="1" style="background: #dfdfde">ratio length-width hind femur</td><td rowspan="1" colspan="1" style="background: #dfdfde"><italic>n</italic> = 13</td><td rowspan="1" colspan="1" style="background: #dfdfde"><italic>n</italic> = 37</td><td rowspan="1" colspan="1" style="background: #dfdfde"><italic>n</italic> = 10</td><td rowspan="1" colspan="1" style="background: #dfdfde"><italic>n</italic> = 27</td></tr><tr><td rowspan="1" colspan="1" style="background: #dfdfde">min. – max.</td><td rowspan="1" colspan="1" style="background: #dfdfde">4.14–5.28</td><td rowspan="1" colspan="1" style="background: #dfdfde">4.47–5.49</td><td rowspan="1" colspan="1" style="background: #dfdfde">4.52–5.07</td><td rowspan="1" colspan="1" style="background: #dfdfde">4.47–5.49</td></tr><tr><td rowspan="1" colspan="1" style="background: #dfdfde">mean ± SD</td><td rowspan="1" colspan="1" style="background: #dfdfde">4.53 ± 0.37</td><td rowspan="1" colspan="1" style="background: #dfdfde">4.88 ± 0.25</td><td rowspan="1" colspan="1" style="background: #dfdfde">4.74 ± 0.16</td><td rowspan="1" colspan="1" style="background: #dfdfde">4.93 ± 0.26</td></tr><tr><td rowspan="1" colspan="1">length subg. plate</td><td rowspan="1" colspan="1"><italic>n</italic> = 12</td><td rowspan="1" colspan="1"><italic>n</italic> = 34</td><td rowspan="1" colspan="1"><italic>n</italic> = 11</td><td rowspan="1" colspan="1"><italic>n</italic> = 23</td></tr><tr><td rowspan="1" colspan="1">min. – max.</td><td rowspan="1" colspan="1">3.75–6.30</td><td rowspan="1" colspan="1">4.25–5.90</td><td rowspan="1" colspan="1">5.35–5.90</td><td rowspan="1" colspan="1">4.25–5.80</td></tr><tr><td rowspan="1" colspan="1">mean ± SD</td><td rowspan="1" colspan="1">4.45 ± 0.74</td><td rowspan="1" colspan="1">5.08 ± 0.49</td><td rowspan="1" colspan="1">5.57 ± 0.17</td><td rowspan="1" colspan="1">4.85 ± 0.41</td></tr><tr><td rowspan="1" colspan="1" style="background: #dfdfde">width subg. plate</td><td rowspan="1" colspan="1" style="background: #dfdfde"><italic>n</italic> = 12</td><td rowspan="1" colspan="1" style="background: #dfdfde"><italic>n</italic> = 34</td><td rowspan="1" colspan="1" style="background: #dfdfde"><italic>n</italic> = 11</td><td rowspan="1" colspan="1" style="background: #dfdfde"><italic>n</italic> = 23</td></tr><tr><td rowspan="1" colspan="1" style="background: #dfdfde">min. – max.</td><td rowspan="1" colspan="1" style="background: #dfdfde">2.20–5.00</td><td rowspan="1" colspan="1" style="background: #dfdfde">2.00–3.85</td><td rowspan="1" colspan="1" style="background: #dfdfde">2.95–3.85</td><td rowspan="1" colspan="1" style="background: #dfdfde">2.00–3.75</td></tr><tr><td rowspan="1" colspan="1" style="background: #dfdfde">mean ± SD</td><td rowspan="1" colspan="1" style="background: #dfdfde">3.21 ± 0.78</td><td rowspan="1" colspan="1" style="background: #dfdfde">3.13 ± 0.48</td><td rowspan="1" colspan="1" style="background: #dfdfde">3.43 ± 0.32</td><td rowspan="1" colspan="1" style="background: #dfdfde">2.99 ± 0.48</td></tr><tr><td rowspan="1" colspan="1">ratio length-width subg. plate</td><td rowspan="1" colspan="1"><italic>n</italic> = 12</td><td rowspan="1" colspan="1"><italic>n</italic> = 34</td><td rowspan="1" colspan="1"><italic>n</italic> = 11</td><td rowspan="1" colspan="1"><italic>n</italic> = 23</td></tr><tr><td rowspan="1" colspan="1">min. – max.</td><td rowspan="1" colspan="1">0.84–2.05</td><td rowspan="1" colspan="1">1.13–2.44</td><td rowspan="1" colspan="1">1.48–1.90</td><td rowspan="1" colspan="1">1.13–2.44</td></tr><tr><td rowspan="1" colspan="1">mean ± SD</td><td rowspan="1" colspan="1">1.44 ± 0.32</td><td rowspan="1" colspan="1">1.66 ± 0.30</td><td rowspan="1" colspan="1">1.63 ± 0.15</td><td rowspan="1" colspan="1">1.67 ± 0.35</td></tr><tr><td rowspan="1" colspan="1" style="background: #dfdfde">length incision subg. plate</td><td rowspan="1" colspan="1" style="background: #dfdfde"><italic>n</italic> = 12</td><td rowspan="1" colspan="1" style="background: #dfdfde"><italic>n</italic> = 32</td><td rowspan="1" colspan="1" style="background: #dfdfde"><italic>n</italic> = 11</td><td rowspan="1" colspan="1" style="background: #dfdfde"><italic>n</italic> = 21</td></tr><tr><td rowspan="1" colspan="1" style="background: #dfdfde">min. – max.</td><td rowspan="1" colspan="1" style="background: #dfdfde">1.15–1.60</td><td rowspan="1" colspan="1" style="background: #dfdfde">1.20–1.90</td><td rowspan="1" colspan="1" style="background: #dfdfde">1.50–1.85</td><td rowspan="1" colspan="1" style="background: #dfdfde">1.20–1.90</td></tr><tr><td rowspan="1" colspan="1" style="background: #dfdfde">mean ± SD</td><td rowspan="1" colspan="1" style="background: #dfdfde">1.33 ± 0.15</td><td rowspan="1" colspan="1" style="background: #dfdfde">1.53 ± 0.21</td><td rowspan="1" colspan="1" style="background: #dfdfde">1.67 ± 0.13</td><td rowspan="1" colspan="1" style="background: #dfdfde">1.46 ± 0.21</td></tr></tbody></table></table-wrap><table-wrap id="T4" position="float" orientation="portrait"><label>Table 4.</label><caption><p>Measurements (in mm) and biometrics of female <italic><tp:taxon-name><tp:taxon-name-part taxon-name-part-type="genus" reg="Eupholidoptera">E.</tp:taxon-name-part><tp:taxon-name-part taxon-name-part-type="species" reg="latens">latens</tp:taxon-name-part></tp:taxon-name></italic> and <italic><tp:taxon-name><tp:taxon-name-part taxon-name-part-type="genus" reg="Eupholidoptera">E.</tp:taxon-name-part><tp:taxon-name-part taxon-name-part-type="species" reg="francisae">francisae</tp:taxon-name-part></tp:taxon-name></italic>.</p></caption><table id="TID0EYQEK" rules="all"><tbody><tr><td rowspan="1" colspan="1">
                      <bold>Females</bold>
                    </td><td rowspan="1" colspan="1">
                      <bold>
                        <italic>Euph. <tp:taxon-name><tp:taxon-name-part taxon-name-part-type="genus" reg="Eupholidoptera"/><tp:taxon-name-part taxon-name-part-type="species" reg="latens">latens</tp:taxon-name-part></tp:taxon-name></italic>
                      </bold>
                    </td><td rowspan="1" colspan="1">
                      <bold>
                        <italic>Euph. <tp:taxon-name><tp:taxon-name-part taxon-name-part-type="genus" reg="Eupholidoptera"/><tp:taxon-name-part taxon-name-part-type="species" reg="francisae">francisae</tp:taxon-name-part></tp:taxon-name></italic>
                      </bold>
                    </td><td rowspan="1" colspan="1">
                      <bold><italic>Euph. <tp:taxon-name><tp:taxon-name-part taxon-name-part-type="genus" reg="Eupholidoptera"/><tp:taxon-name-part taxon-name-part-type="species" reg="francisae">francisae</tp:taxon-name-part></tp:taxon-name></italic> only Andikithira</bold>
                    </td><td rowspan="1" colspan="1">
                      <bold><italic>Euph. <tp:taxon-name><tp:taxon-name-part taxon-name-part-type="genus" reg="Eupholidoptera"/><tp:taxon-name-part taxon-name-part-type="species" reg="francisae">francisae</tp:taxon-name-part></tp:taxon-name></italic> only Chania</bold>
                    </td></tr><tr><td rowspan="1" colspan="1" style="background: #dfdfde">length body</td><td rowspan="1" colspan="1" style="background: #dfdfde"><italic>n</italic> = 8</td><td rowspan="1" colspan="1" style="background: #dfdfde"><italic>n</italic> = 38</td><td rowspan="1" colspan="1" style="background: #dfdfde"><italic>n</italic> = 11</td><td rowspan="1" colspan="1" style="background: #dfdfde"><italic>n</italic> = 27</td></tr><tr><td rowspan="1" colspan="1" style="background: #dfdfde">min. – max.</td><td rowspan="1" colspan="1" style="background: #dfdfde">17.5–23.3</td><td rowspan="1" colspan="1" style="background: #dfdfde">19.5–31.5</td><td rowspan="1" colspan="1" style="background: #dfdfde">23.7–31.5</td><td rowspan="1" colspan="1" style="background: #dfdfde">19.5–26.9</td></tr><tr><td rowspan="1" colspan="1" style="background: #dfdfde">mean ± SD</td><td rowspan="1" colspan="1" style="background: #dfdfde">20.3 ± 2.32</td><td rowspan="1" colspan="1" style="background: #dfdfde">24.1 ± 2.43</td><td rowspan="1" colspan="1" style="background: #dfdfde">26.3 ± 1.93</td><td rowspan="1" colspan="1" style="background: #dfdfde">23.2 ±1.98</td></tr><tr><td rowspan="1" colspan="1">length pronotum</td><td rowspan="1" colspan="1"><italic>n</italic> = 8</td><td rowspan="1" colspan="1"><italic>n</italic> = 38</td><td rowspan="1" colspan="1"><italic>n</italic> = 11</td><td rowspan="1" colspan="1"><italic>n</italic> = 27</td></tr><tr><td rowspan="1" colspan="1">min. – max.</td><td rowspan="1" colspan="1">8.1–9.4</td><td rowspan="1" colspan="1">8.5–10.5</td><td rowspan="1" colspan="1">8.5–10.5</td><td rowspan="1" colspan="1">8.6–10.4</td></tr><tr><td rowspan="1" colspan="1">mean ± SD</td><td rowspan="1" colspan="1">8.7 ± 0.46</td><td rowspan="1" colspan="1">9.6 ± 0.56</td><td rowspan="1" colspan="1">9.8 ± 0.65</td><td rowspan="1" colspan="1">9.5 ± 0.49</td></tr><tr><td rowspan="1" colspan="1" style="background: #dfdfde">length ovipositor</td><td rowspan="1" colspan="1" style="background: #dfdfde"><italic>n</italic> = 8</td><td rowspan="1" colspan="1" style="background: #dfdfde"><italic>n</italic> = 38</td><td rowspan="1" colspan="1" style="background: #dfdfde"><italic>n</italic> = 11</td><td rowspan="1" colspan="1" style="background: #dfdfde"><italic>n</italic> = 27</td></tr><tr><td rowspan="1" colspan="1" style="background: #dfdfde">min. – max.</td><td rowspan="1" colspan="1" style="background: #dfdfde">13.8–16.4</td><td rowspan="1" colspan="1" style="background: #dfdfde">13.8–19.3</td><td rowspan="1" colspan="1" style="background: #dfdfde">15.8–18.7</td><td rowspan="1" colspan="1" style="background: #dfdfde">13.8–19.3</td></tr><tr><td rowspan="1" colspan="1" style="background: #dfdfde">mean ± SD</td><td rowspan="1" colspan="1" style="background: #dfdfde">14.9 ± 0.76</td><td rowspan="1" colspan="1" style="background: #dfdfde">16.6 ± 1.38</td><td rowspan="1" colspan="1" style="background: #dfdfde">17.5 ± 0.89</td><td rowspan="1" colspan="1" style="background: #dfdfde">16.2 ± 1.39</td></tr><tr><td rowspan="1" colspan="1">ratio length ovip. pronot.</td><td rowspan="1" colspan="1"><italic>n</italic> = 8</td><td rowspan="1" colspan="1"><italic>n</italic> = 38</td><td rowspan="1" colspan="1"><italic>n</italic> = 11</td><td rowspan="1" colspan="1"><italic>n</italic> = 27</td></tr><tr><td rowspan="1" colspan="1">min. – max.</td><td rowspan="1" colspan="1">1.64–1.79</td><td rowspan="1" colspan="1">1.52–1.99</td><td rowspan="1" colspan="1">1.61–1.99</td><td rowspan="1" colspan="1">1.52–1.91</td></tr><tr><td rowspan="1" colspan="1">mean ± SD</td><td rowspan="1" colspan="1">1.72 ± 0.05</td><td rowspan="1" colspan="1">1.73 ± 0.11</td><td rowspan="1" colspan="1">1.79 ± 0.12</td><td rowspan="1" colspan="1">1.71 ± 0.11</td></tr><tr><td rowspan="1" colspan="1" style="background: #dfdfde">length hind femur</td><td rowspan="1" colspan="1" style="background: #dfdfde"><italic>n</italic> = 9</td><td rowspan="1" colspan="1" style="background: #dfdfde"><italic>n</italic> = 37</td><td rowspan="1" colspan="1" style="background: #dfdfde"><italic>n</italic> = 11</td><td rowspan="1" colspan="1" style="background: #dfdfde"><italic>n</italic> = 26</td></tr><tr><td rowspan="1" colspan="1" style="background: #dfdfde">min. – max.</td><td rowspan="1" colspan="1" style="background: #dfdfde">17.1–22.9</td><td rowspan="1" colspan="1" style="background: #dfdfde">20.9–24.9</td><td rowspan="1" colspan="1" style="background: #dfdfde">20.0–21.7</td><td rowspan="1" colspan="1" style="background: #dfdfde">20.9–24.9</td></tr><tr><td rowspan="1" colspan="1" style="background: #dfdfde">mean ± SD</td><td rowspan="1" colspan="1" style="background: #dfdfde">18.8 ± 1.93</td><td rowspan="1" colspan="1" style="background: #dfdfde">22.2 ± 1.04</td><td rowspan="1" colspan="1" style="background: #dfdfde">21.2 ± 0.61</td><td rowspan="1" colspan="1" style="background: #dfdfde">22.6 ± 0.90</td></tr><tr><td rowspan="1" colspan="1">width hind femur</td><td rowspan="1" colspan="1"><italic>n</italic> = 9</td><td rowspan="1" colspan="1"><italic>n</italic> = 37</td><td rowspan="1" colspan="1"><italic>n</italic> = 11</td><td rowspan="1" colspan="1"><italic>n</italic> = 26</td></tr><tr><td rowspan="1" colspan="1">min. – max.</td><td rowspan="1" colspan="1">3.9–4.8</td><td rowspan="1" colspan="1">4.1–5.1</td><td rowspan="1" colspan="1">4.1–4.7</td><td rowspan="1" colspan="1">4.1–5.1</td></tr><tr><td rowspan="1" colspan="1">mean ± SD</td><td rowspan="1" colspan="1">4.3 ± 0.27</td><td rowspan="1" colspan="1">4.5 ± 0.24</td><td rowspan="1" colspan="1">4.5 ± 0.20</td><td rowspan="1" colspan="1">4.5 ± 0.25</td></tr><tr><td rowspan="1" colspan="1" style="background: #dfdfde">ratio length-width hind femur</td><td rowspan="1" colspan="1" style="background: #dfdfde"><italic>n</italic> = 9</td><td rowspan="1" colspan="1" style="background: #dfdfde"><italic>n</italic> = 37</td><td rowspan="1" colspan="1" style="background: #dfdfde"><italic>n</italic> = 11</td><td rowspan="1" colspan="1" style="background: #dfdfde"><italic>n</italic> = 26</td></tr><tr><td rowspan="1" colspan="1" style="background: #dfdfde">min. – max.</td><td rowspan="1" colspan="1" style="background: #dfdfde">3.98–4.77</td><td rowspan="1" colspan="1" style="background: #dfdfde">4.55–5.62</td><td rowspan="1" colspan="1" style="background: #dfdfde">4.55–5.02</td><td rowspan="1" colspan="1" style="background: #dfdfde">4.60–5.62</td></tr><tr><td rowspan="1" colspan="1" style="background: #dfdfde">mean ± SD</td><td rowspan="1" colspan="1" style="background: #dfdfde">4.40 ± 0.25</td><td rowspan="1" colspan="1" style="background: #dfdfde">4.93 ± 0.28</td><td rowspan="1" colspan="1" style="background: #dfdfde">4.76 ± 0.17</td><td rowspan="1" colspan="1" style="background: #dfdfde">5.00 ± 0.28</td></tr><tr><td rowspan="1" colspan="1">length subg. plate</td><td rowspan="1" colspan="1"><italic>n</italic> = 9</td><td rowspan="1" colspan="1"><italic>n</italic> = 35</td><td rowspan="1" colspan="1"><italic>n</italic> = 11</td><td rowspan="1" colspan="1"><italic>n</italic> = 24</td></tr><tr><td rowspan="1" colspan="1">min. – max.</td><td rowspan="1" colspan="1">2.10–3.75</td><td rowspan="1" colspan="1">1.75–2.70</td><td rowspan="1" colspan="1">1.90–2.60</td><td rowspan="1" colspan="1">1.75–2.70</td></tr><tr><td rowspan="1" colspan="1">mean ± SD</td><td rowspan="1" colspan="1">2.68 ± 0.51</td><td rowspan="1" colspan="1">2.19 ± 0.23</td><td rowspan="1" colspan="1">2.18 ± 0.25</td><td rowspan="1" colspan="1">2.19 ± 0.23</td></tr><tr><td rowspan="1" colspan="1" style="background: #dfdfde">width subg. plate</td><td rowspan="1" colspan="1" style="background: #dfdfde"><italic>n</italic> = 9</td><td rowspan="1" colspan="1" style="background: #dfdfde"><italic>n</italic> = 35</td><td rowspan="1" colspan="1" style="background: #dfdfde"><italic>n</italic> = 11</td><td rowspan="1" colspan="1" style="background: #dfdfde"><italic>n</italic> = 24</td></tr><tr><td rowspan="1" colspan="1" style="background: #dfdfde">min. – max.</td><td rowspan="1" colspan="1" style="background: #dfdfde">2.10–3.20</td><td rowspan="1" colspan="1" style="background: #dfdfde">1.95–3.40</td><td rowspan="1" colspan="1" style="background: #dfdfde">2.20–3.40</td><td rowspan="1" colspan="1" style="background: #dfdfde">1.95–2.90</td></tr><tr><td rowspan="1" colspan="1" style="background: #dfdfde">mean ± SD</td><td rowspan="1" colspan="1" style="background: #dfdfde">2.62 ± 0.39</td><td rowspan="1" colspan="1" style="background: #dfdfde">2.53 ± 0.41</td><td rowspan="1" colspan="1" style="background: #dfdfde">2.93 ± 0.39</td><td rowspan="1" colspan="1" style="background: #dfdfde">2.34 ± 0.27</td></tr><tr><td rowspan="1" colspan="1">ratio length-width subg. plate</td><td rowspan="1" colspan="1"><italic>n</italic> = 9</td><td rowspan="1" colspan="1"><italic>n</italic> = 35</td><td rowspan="1" colspan="1"><italic>n</italic> = 11</td><td rowspan="1" colspan="1"><italic>n</italic> = 24</td></tr><tr><td rowspan="1" colspan="1">min. – max.</td><td rowspan="1" colspan="1">0.86–1.44</td><td rowspan="1" colspan="1">0.59–1.23</td><td rowspan="1" colspan="1">0.59–1.00</td><td rowspan="1" colspan="1">0.75–1.23</td></tr><tr><td rowspan="1" colspan="1">mean ± SD</td><td rowspan="1" colspan="1">1.03 ± 0.17</td><td rowspan="1" colspan="1">0.89 ± 0.15</td><td rowspan="1" colspan="1">0.76 ± 0.14</td><td rowspan="1" colspan="1">0.95 ± 0.12</td></tr><tr><td rowspan="1" colspan="1" style="background: #dfdfde">length incision subg. plate</td><td rowspan="1" colspan="1" style="background: #dfdfde"><italic>n</italic> = 9</td><td rowspan="1" colspan="1" style="background: #dfdfde"><italic>n</italic> = 35</td><td rowspan="1" colspan="1" style="background: #dfdfde"><italic>n</italic> = 11</td><td rowspan="1" colspan="1" style="background: #dfdfde"><italic>n</italic> = 24</td></tr><tr><td rowspan="1" colspan="1" style="background: #dfdfde">min. – max.</td><td rowspan="1" colspan="1" style="background: #dfdfde">1.15–1.70</td><td rowspan="1" colspan="1" style="background: #dfdfde">0.90–1.60</td><td rowspan="1" colspan="1" style="background: #dfdfde">0.90–1.25</td><td rowspan="1" colspan="1" style="background: #dfdfde">0.95–1.60</td></tr><tr><td rowspan="1" colspan="1" style="background: #dfdfde">mean ± SD</td><td rowspan="1" colspan="1" style="background: #dfdfde">1.32 ± 0.18</td><td rowspan="1" colspan="1" style="background: #dfdfde">1.16 ± 0.16</td><td rowspan="1" colspan="1" style="background: #dfdfde">1.08 ± 0.12</td><td rowspan="1" colspan="1" style="background: #dfdfde">1.20 ± 0.17</td></tr></tbody></table></table-wrap><table-wrap id="T5" position="float" orientation="portrait"><label>Table 5.</label><caption><p>Diagnostic characters and character-states for <italic><tp:taxon-name><tp:taxon-name-part taxon-name-part-type="genus" reg="Eupholidoptera">Eupholidoptera</tp:taxon-name-part></tp:taxon-name></italic> species from Crete, Andikithira, Gavdos, and Gavdopoula.</p></caption><table id="TID0ENZFK" rules="all"><tbody><tr><th rowspan="1" colspan="1">Structure</th><th rowspan="1" colspan="3">1</th><th rowspan="1" colspan="3" style="background: #ebebea">2</th><th rowspan="1" colspan="2">3</th><th rowspan="1" colspan="4" style="background: #ebebea">4</th><th rowspan="1" colspan="2">5</th><th rowspan="1" colspan="4" style="background: #ebebea">6</th><th rowspan="1" colspan="4">7</th></tr><tr><th rowspan="1" colspan="1">Character</th><th rowspan="1" colspan="1">a</th><th rowspan="1" colspan="1">b</th><th rowspan="1" colspan="1">c</th><th rowspan="1" colspan="1" style="background: #ebebea">a</th><th rowspan="1" colspan="1" style="background: #ebebea">b</th><th rowspan="1" colspan="1" style="background: #ebebea">c</th><th rowspan="1" colspan="1">a</th><th rowspan="1" colspan="1">b</th><th rowspan="1" colspan="1" style="background: #ebebea">a</th><th rowspan="1" colspan="1" style="background: #ebebea">b</th><th rowspan="1" colspan="1" style="background: #ebebea">c</th><th rowspan="1" colspan="1" style="background: #ebebea">d</th><th rowspan="1" colspan="1">a</th><th rowspan="1" colspan="1">b</th><th rowspan="1" colspan="1" style="background: #ebebea">a</th><th rowspan="1" colspan="1" style="background: #ebebea">b</th><th rowspan="1" colspan="1" style="background: #ebebea">c</th><th rowspan="1" colspan="1" style="background: #ebebea">d</th><th rowspan="1" colspan="1">a</th><th rowspan="1" colspan="1">b</th><th rowspan="1" colspan="1">c</th><th rowspan="1" colspan="1">d</th></tr><tr><th rowspan="1" colspan="1">Species</th><th rowspan="1" colspan="22"/></tr><tr><td rowspan="1" colspan="1">
                      <italic>
                        <tp:taxon-name><tp:taxon-name-part taxon-name-part-type="genus" reg="Eupholidoptera"/><tp:taxon-name-part taxon-name-part-type="species" reg="annamariae">annamariae</tp:taxon-name-part></tp:taxon-name>
                      </italic>
                    </td><td rowspan="1" colspan="1">1</td><td rowspan="1" colspan="1">3</td><td rowspan="1" colspan="1">1</td><td rowspan="1" colspan="1" style="background: #ebebea">2</td><td rowspan="1" colspan="1" style="background: #ebebea">2</td><td rowspan="1" colspan="1" style="background: #ebebea">2</td><td rowspan="1" colspan="1">2</td><td rowspan="1" colspan="1">1</td><td rowspan="1" colspan="1" style="background: #ebebea">1</td><td rowspan="1" colspan="1" style="background: #ebebea">2</td><td rowspan="1" colspan="1" style="background: #ebebea">1</td><td rowspan="1" colspan="1" style="background: #ebebea">1</td><td rowspan="1" colspan="1">1</td><td rowspan="1" colspan="1">1</td><td rowspan="1" colspan="1" style="background: #ebebea">2</td><td rowspan="1" colspan="1" style="background: #ebebea">1</td><td rowspan="1" colspan="1" style="background: #ebebea">1</td><td rowspan="1" colspan="1" style="background: #ebebea">1</td><td rowspan="1" colspan="1">1–3</td><td rowspan="1" colspan="1">2</td><td rowspan="1" colspan="1">1</td><td rowspan="1" colspan="1">1</td></tr><tr><td rowspan="1" colspan="1">
                      <italic>
                        <tp:taxon-name><tp:taxon-name-part taxon-name-part-type="genus" reg="Eupholidoptera"/><tp:taxon-name-part taxon-name-part-type="species" reg="astyla">astyla</tp:taxon-name-part></tp:taxon-name>
                      </italic>
                    </td><td rowspan="1" colspan="1">1</td><td rowspan="1" colspan="1">3</td><td rowspan="1" colspan="1">1</td><td rowspan="1" colspan="1" style="background: #ebebea">1</td><td rowspan="1" colspan="1" style="background: #ebebea">1</td><td rowspan="1" colspan="1" style="background: #ebebea">1</td><td rowspan="1" colspan="1">3</td><td rowspan="1" colspan="1">1</td><td rowspan="1" colspan="1" style="background: #ebebea">1</td><td rowspan="1" colspan="1" style="background: #ebebea">1</td><td rowspan="1" colspan="1" style="background: #ebebea">1</td><td rowspan="1" colspan="1" style="background: #ebebea">1</td><td rowspan="1" colspan="1">1</td><td rowspan="1" colspan="1">1</td><td rowspan="1" colspan="1" style="background: #ebebea">3</td><td rowspan="1" colspan="1" style="background: #ebebea">1</td><td rowspan="1" colspan="1" style="background: #ebebea">3</td><td rowspan="1" colspan="1" style="background: #ebebea">1</td><td rowspan="1" colspan="1">3–4</td><td rowspan="1" colspan="1">2</td><td rowspan="1" colspan="1">1</td><td rowspan="1" colspan="1">1</td></tr><tr><td rowspan="1" colspan="1">
                      <italic>
                        <tp:taxon-name><tp:taxon-name-part taxon-name-part-type="genus" reg="Eupholidoptera"/><tp:taxon-name-part taxon-name-part-type="species" reg="cretica">cretica</tp:taxon-name-part></tp:taxon-name>
                      </italic>
                    </td><td rowspan="1" colspan="1">1</td><td rowspan="1" colspan="1">1</td><td rowspan="1" colspan="1">1</td><td rowspan="1" colspan="1" style="background: #ebebea">1</td><td rowspan="1" colspan="1" style="background: #ebebea">3</td><td rowspan="1" colspan="1" style="background: #ebebea">3</td><td rowspan="1" colspan="1">2</td><td rowspan="1" colspan="1">1</td><td rowspan="1" colspan="1" style="background: #ebebea">1</td><td rowspan="1" colspan="1" style="background: #ebebea">2</td><td rowspan="1" colspan="1" style="background: #ebebea">1</td><td rowspan="1" colspan="1" style="background: #ebebea">1</td><td rowspan="1" colspan="1">3</td><td rowspan="1" colspan="1">2</td><td rowspan="1" colspan="1" style="background: #ebebea">1</td><td rowspan="1" colspan="1" style="background: #ebebea">1</td><td rowspan="1" colspan="1" style="background: #ebebea">2</td><td rowspan="1" colspan="1" style="background: #ebebea">2</td><td rowspan="1" colspan="1">1</td><td rowspan="1" colspan="1">3</td><td rowspan="1" colspan="1">2</td><td rowspan="1" colspan="1">1</td></tr><tr><td rowspan="1" colspan="1">
                      <italic>
                        <tp:taxon-name><tp:taxon-name-part taxon-name-part-type="genus" reg="Eupholidoptera"/><tp:taxon-name-part taxon-name-part-type="species" reg="feri">feri</tp:taxon-name-part></tp:taxon-name>
                      </italic>
                    </td><td rowspan="1" colspan="1">1</td><td rowspan="1" colspan="1">3</td><td rowspan="1" colspan="1">1</td><td rowspan="1" colspan="1" style="background: #ebebea">1</td><td rowspan="1" colspan="1" style="background: #ebebea">1</td><td rowspan="1" colspan="1" style="background: #ebebea">1</td><td rowspan="1" colspan="1">2</td><td rowspan="1" colspan="1">3</td><td rowspan="1" colspan="1" style="background: #ebebea">1</td><td rowspan="1" colspan="1" style="background: #ebebea">1</td><td rowspan="1" colspan="1" style="background: #ebebea">1</td><td rowspan="1" colspan="1" style="background: #ebebea">1</td><td rowspan="1" colspan="1">1</td><td rowspan="1" colspan="1">1</td><td rowspan="1" colspan="1" style="background: #ebebea">2</td><td rowspan="1" colspan="1" style="background: #ebebea">1</td><td rowspan="1" colspan="1" style="background: #ebebea">2</td><td rowspan="1" colspan="1" style="background: #ebebea">1</td><td rowspan="1" colspan="1">4</td><td rowspan="1" colspan="1">2</td><td rowspan="1" colspan="1">1</td><td rowspan="1" colspan="1">2</td></tr><tr><td rowspan="1" colspan="1">
                      <italic>
                        <tp:taxon-name><tp:taxon-name-part taxon-name-part-type="genus" reg="Eupholidoptera"/><tp:taxon-name-part taxon-name-part-type="species" reg="forcipata">forcipata</tp:taxon-name-part></tp:taxon-name>
                      </italic>
                    </td><td rowspan="1" colspan="1">1</td><td rowspan="1" colspan="1">1</td><td rowspan="1" colspan="1">1</td><td rowspan="1" colspan="1" style="background: #ebebea">2</td><td rowspan="1" colspan="1" style="background: #ebebea">3</td><td rowspan="1" colspan="1" style="background: #ebebea">1</td><td rowspan="1" colspan="1">1</td><td rowspan="1" colspan="1">1</td><td rowspan="1" colspan="1" style="background: #ebebea">1–2</td><td rowspan="1" colspan="1" style="background: #ebebea">3</td><td rowspan="1" colspan="1" style="background: #ebebea">1</td><td rowspan="1" colspan="1" style="background: #ebebea">1</td><td rowspan="1" colspan="1">2</td><td rowspan="1" colspan="1">2</td><td rowspan="1" colspan="1" style="background: #ebebea">1</td><td rowspan="1" colspan="1" style="background: #ebebea">1</td><td rowspan="1" colspan="1" style="background: #ebebea">3</td><td rowspan="1" colspan="1" style="background: #ebebea">1</td><td rowspan="1" colspan="1">1</td><td rowspan="1" colspan="1">1</td><td rowspan="1" colspan="1">2</td><td rowspan="1" colspan="1">3</td></tr><tr><td rowspan="1" colspan="1">
                      <italic>
                        <tp:taxon-name><tp:taxon-name-part taxon-name-part-type="genus" reg="Eupholidoptera"/><tp:taxon-name-part taxon-name-part-type="species" reg="francisae">francisae</tp:taxon-name-part></tp:taxon-name>
                      </italic>
                    </td><td rowspan="1" colspan="1">1</td><td rowspan="1" colspan="1">2</td><td rowspan="1" colspan="1">1</td><td rowspan="1" colspan="1" style="background: #ebebea">1</td><td rowspan="1" colspan="1" style="background: #ebebea">2</td><td rowspan="1" colspan="1" style="background: #ebebea">1</td><td rowspan="1" colspan="1">3</td><td rowspan="1" colspan="1">1</td><td rowspan="1" colspan="1" style="background: #ebebea">3</td><td rowspan="1" colspan="1" style="background: #ebebea">2</td><td rowspan="1" colspan="1" style="background: #ebebea">1</td><td rowspan="1" colspan="1" style="background: #ebebea">1</td><td rowspan="1" colspan="1">1</td><td rowspan="1" colspan="1">1</td><td rowspan="1" colspan="1" style="background: #ebebea">1</td><td rowspan="1" colspan="1" style="background: #ebebea">1</td><td rowspan="1" colspan="1" style="background: #ebebea">3</td><td rowspan="1" colspan="1" style="background: #ebebea">2</td><td rowspan="1" colspan="1">1–3</td><td rowspan="1" colspan="1">3</td><td rowspan="1" colspan="1">2</td><td rowspan="1" colspan="1">2–3</td></tr><tr><td rowspan="1" colspan="1">
                      <italic>
                        <tp:taxon-name><tp:taxon-name-part taxon-name-part-type="genus" reg="Eupholidoptera"/><tp:taxon-name-part taxon-name-part-type="species" reg="gemellata">gemellata</tp:taxon-name-part></tp:taxon-name>
                      </italic>
                    </td><td rowspan="1" colspan="1">3</td><td rowspan="1" colspan="1">3</td><td rowspan="1" colspan="1">3</td><td rowspan="1" colspan="1" style="background: #ebebea">1</td><td rowspan="1" colspan="1" style="background: #ebebea">1</td><td rowspan="1" colspan="1" style="background: #ebebea">2</td><td rowspan="1" colspan="1">2</td><td rowspan="1" colspan="1">3</td><td rowspan="1" colspan="1" style="background: #ebebea">1–3</td><td rowspan="1" colspan="1" style="background: #ebebea">2</td><td rowspan="1" colspan="1" style="background: #ebebea">2</td><td rowspan="1" colspan="1" style="background: #ebebea">2</td><td rowspan="1" colspan="1">2</td><td rowspan="1" colspan="1">2</td><td rowspan="1" colspan="1" style="background: #ebebea">1</td><td rowspan="1" colspan="1" style="background: #ebebea">2</td><td rowspan="1" colspan="1" style="background: #ebebea">2</td><td rowspan="1" colspan="1" style="background: #ebebea">2</td><td rowspan="1" colspan="1">1</td><td rowspan="1" colspan="1">1</td><td rowspan="1" colspan="1">2</td><td rowspan="1" colspan="1">1</td></tr><tr><td rowspan="1" colspan="1">
                      <italic>
                        <tp:taxon-name><tp:taxon-name-part taxon-name-part-type="genus" reg="Eupholidoptera"/><tp:taxon-name-part taxon-name-part-type="species" reg="giuliae">giuliae</tp:taxon-name-part></tp:taxon-name>
                      </italic>
                    </td><td rowspan="1" colspan="1">1</td><td rowspan="1" colspan="1">2</td><td rowspan="1" colspan="1">1</td><td rowspan="1" colspan="1" style="background: #ebebea">1</td><td rowspan="1" colspan="1" style="background: #ebebea">2</td><td rowspan="1" colspan="1" style="background: #ebebea">1</td><td rowspan="1" colspan="1">3</td><td rowspan="1" colspan="1">1</td><td rowspan="1" colspan="1" style="background: #ebebea">1–3</td><td rowspan="1" colspan="1" style="background: #ebebea">1</td><td rowspan="1" colspan="1" style="background: #ebebea">1</td><td rowspan="1" colspan="1" style="background: #ebebea">1</td><td rowspan="1" colspan="1">1</td><td rowspan="1" colspan="1">3</td><td rowspan="1" colspan="1" style="background: #ebebea">1</td><td rowspan="1" colspan="1" style="background: #ebebea">1</td><td rowspan="1" colspan="1" style="background: #ebebea">3</td><td rowspan="1" colspan="1" style="background: #ebebea">2</td><td rowspan="1" colspan="1">2–4</td><td rowspan="1" colspan="1">3</td><td rowspan="1" colspan="1">1</td><td rowspan="1" colspan="1">3</td></tr><tr><td rowspan="1" colspan="1">
                      <italic>
                        <tp:taxon-name><tp:taxon-name-part taxon-name-part-type="genus" reg="Eupholidoptera"/><tp:taxon-name-part taxon-name-part-type="species" reg="jacquelinae">jacquelinae</tp:taxon-name-part></tp:taxon-name>
                      </italic>
                    </td><td rowspan="1" colspan="1">1</td><td rowspan="1" colspan="1">1</td><td rowspan="1" colspan="1">1</td><td rowspan="1" colspan="1" style="background: #ebebea">2</td><td rowspan="1" colspan="1" style="background: #ebebea">2</td><td rowspan="1" colspan="1" style="background: #ebebea">1</td><td rowspan="1" colspan="1">3</td><td rowspan="1" colspan="1">1</td><td rowspan="1" colspan="1" style="background: #ebebea">3</td><td rowspan="1" colspan="1" style="background: #ebebea">3</td><td rowspan="1" colspan="1" style="background: #ebebea">2</td><td rowspan="1" colspan="1" style="background: #ebebea">1</td><td rowspan="1" colspan="1">3</td><td rowspan="1" colspan="1">2</td><td rowspan="1" colspan="1" style="background: #ebebea">1</td><td rowspan="1" colspan="1" style="background: #ebebea">1</td><td rowspan="1" colspan="1" style="background: #ebebea">3</td><td rowspan="1" colspan="1" style="background: #ebebea">2</td><td rowspan="1" colspan="1">3–4</td><td rowspan="1" colspan="1">3</td><td rowspan="1" colspan="1">1</td><td rowspan="1" colspan="1">1</td></tr><tr><td rowspan="1" colspan="1">
                      <italic>
                        <tp:taxon-name><tp:taxon-name-part taxon-name-part-type="genus" reg="Eupholidoptera"/><tp:taxon-name-part taxon-name-part-type="species" reg="latens">latens</tp:taxon-name-part></tp:taxon-name>
                      </italic>
                    </td><td rowspan="1" colspan="1">1</td><td rowspan="1" colspan="1">2</td><td rowspan="1" colspan="1">1</td><td rowspan="1" colspan="1" style="background: #ebebea">1</td><td rowspan="1" colspan="1" style="background: #ebebea">2</td><td rowspan="1" colspan="1" style="background: #ebebea">1</td><td rowspan="1" colspan="1">3</td><td rowspan="1" colspan="1">1</td><td rowspan="1" colspan="1" style="background: #ebebea">(1)-3</td><td rowspan="1" colspan="1" style="background: #ebebea">2</td><td rowspan="1" colspan="1" style="background: #ebebea">1</td><td rowspan="1" colspan="1" style="background: #ebebea">1</td><td rowspan="1" colspan="1">2</td><td rowspan="1" colspan="1">1</td><td rowspan="1" colspan="1" style="background: #ebebea">1</td><td rowspan="1" colspan="1" style="background: #ebebea">1</td><td rowspan="1" colspan="1" style="background: #ebebea">3</td><td rowspan="1" colspan="1" style="background: #ebebea">2</td><td rowspan="1" colspan="1">2</td><td rowspan="1" colspan="1">3</td><td rowspan="1" colspan="1">1</td><td rowspan="1" colspan="1">2–3</td></tr><tr><td rowspan="1" colspan="1">
                      <italic>
                        <tp:taxon-name><tp:taxon-name-part taxon-name-part-type="genus" reg="Eupholidoptera"/><tp:taxon-name-part taxon-name-part-type="species" reg="mariannae">mariannae</tp:taxon-name-part></tp:taxon-name>
                      </italic>
                    </td><td rowspan="1" colspan="1">1</td><td rowspan="1" colspan="1">3</td><td rowspan="1" colspan="1">1</td><td rowspan="1" colspan="1" style="background: #ebebea">1</td><td rowspan="1" colspan="1" style="background: #ebebea">1</td><td rowspan="1" colspan="1" style="background: #ebebea">3</td><td rowspan="1" colspan="1">1</td><td rowspan="1" colspan="1">3</td><td rowspan="1" colspan="1" style="background: #ebebea">2</td><td rowspan="1" colspan="1" style="background: #ebebea">1</td><td rowspan="1" colspan="1" style="background: #ebebea">1</td><td rowspan="1" colspan="1" style="background: #ebebea">1</td><td rowspan="1" colspan="1">1</td><td rowspan="1" colspan="1">1</td><td rowspan="1" colspan="1" style="background: #ebebea">2</td><td rowspan="1" colspan="1" style="background: #ebebea">1</td><td rowspan="1" colspan="1" style="background: #ebebea">3</td><td rowspan="1" colspan="1" style="background: #ebebea">1</td><td rowspan="1" colspan="1">3–4</td><td rowspan="1" colspan="1">2</td><td rowspan="1" colspan="1">1</td><td rowspan="1" colspan="1">2–3</td></tr><tr><td rowspan="1" colspan="1">
                      <italic>
                        <tp:taxon-name><tp:taxon-name-part taxon-name-part-type="genus" reg="Eupholidoptera"/><tp:taxon-name-part taxon-name-part-type="species" reg="marietheresae">marietheresae</tp:taxon-name-part></tp:taxon-name>
                      </italic>
                    </td><td rowspan="1" colspan="1">3</td><td rowspan="1" colspan="1">1</td><td rowspan="1" colspan="1">1</td><td rowspan="1" colspan="1" style="background: #ebebea">2</td><td rowspan="1" colspan="1" style="background: #ebebea">3</td><td rowspan="1" colspan="1" style="background: #ebebea">1</td><td rowspan="1" colspan="1">1</td><td rowspan="1" colspan="1">1</td><td rowspan="1" colspan="1" style="background: #ebebea">1</td><td rowspan="1" colspan="1" style="background: #ebebea">3</td><td rowspan="1" colspan="1" style="background: #ebebea">1</td><td rowspan="1" colspan="1" style="background: #ebebea">1</td><td rowspan="1" colspan="1">2</td><td rowspan="1" colspan="1">2</td><td rowspan="1" colspan="1" style="background: #ebebea">1</td><td rowspan="1" colspan="1" style="background: #ebebea">1</td><td rowspan="1" colspan="1" style="background: #ebebea">3</td><td rowspan="1" colspan="1" style="background: #ebebea">1</td><td rowspan="1" colspan="1">1</td><td rowspan="1" colspan="1">2</td><td rowspan="1" colspan="1">2</td><td rowspan="1" colspan="1">3</td></tr><tr><td rowspan="1" colspan="1">
                      <italic>
                        <tp:taxon-name><tp:taxon-name-part taxon-name-part-type="genus" reg="Eupholidoptera"/><tp:taxon-name-part taxon-name-part-type="species" reg="pallipes">pallipes</tp:taxon-name-part></tp:taxon-name>
                      </italic>
                    </td><td rowspan="1" colspan="1">3</td><td rowspan="1" colspan="1">3</td><td rowspan="1" colspan="1">3</td><td rowspan="1" colspan="1" style="background: #ebebea">1</td><td rowspan="1" colspan="1" style="background: #ebebea">1</td><td rowspan="1" colspan="1" style="background: #ebebea">2</td><td rowspan="1" colspan="1">2</td><td rowspan="1" colspan="1">3</td><td rowspan="1" colspan="1" style="background: #ebebea">2</td><td rowspan="1" colspan="1" style="background: #ebebea">2</td><td rowspan="1" colspan="1" style="background: #ebebea">2</td><td rowspan="1" colspan="1" style="background: #ebebea">2</td><td rowspan="1" colspan="1">2</td><td rowspan="1" colspan="1">2</td><td rowspan="1" colspan="1" style="background: #ebebea">1</td><td rowspan="1" colspan="1" style="background: #ebebea">2</td><td rowspan="1" colspan="1" style="background: #ebebea">1</td><td rowspan="1" colspan="1" style="background: #ebebea">2</td><td rowspan="1" colspan="1">2</td><td rowspan="1" colspan="1">1</td><td rowspan="1" colspan="1">2</td><td rowspan="1" colspan="1">1</td></tr><tr><td rowspan="1" colspan="1">
                      <italic>
                        <tp:taxon-name><tp:taxon-name-part taxon-name-part-type="genus" reg="Eupholidoptera"/><tp:taxon-name-part taxon-name-part-type="species" reg="smyrnensis">smyrnensis</tp:taxon-name-part></tp:taxon-name>
                      </italic>
                    </td><td rowspan="1" colspan="1">2</td><td rowspan="1" colspan="1">1</td><td rowspan="1" colspan="1">2</td><td rowspan="1" colspan="1" style="background: #ebebea">1</td><td rowspan="1" colspan="1" style="background: #ebebea">3</td><td rowspan="1" colspan="1" style="background: #ebebea">1</td><td rowspan="1" colspan="1">1</td><td rowspan="1" colspan="1">2</td><td rowspan="1" colspan="1" style="background: #ebebea">2</td><td rowspan="1" colspan="1" style="background: #ebebea">3</td><td rowspan="1" colspan="1" style="background: #ebebea">3</td><td rowspan="1" colspan="1" style="background: #ebebea">2</td><td rowspan="1" colspan="1">2</td><td rowspan="1" colspan="1">2</td><td rowspan="1" colspan="1" style="background: #ebebea">1</td><td rowspan="1" colspan="1" style="background: #ebebea">1</td><td rowspan="1" colspan="1" style="background: #ebebea">3</td><td rowspan="1" colspan="1" style="background: #ebebea">2</td><td rowspan="1" colspan="1">3</td><td rowspan="1" colspan="1">2</td><td rowspan="1" colspan="1">2</td><td rowspan="1" colspan="1">1</td></tr><tr><td rowspan="1" colspan="23">1. Male and Female colouration</td></tr><tr><td rowspan="1" colspan="6">a. frons</td><td rowspan="1" colspan="17">1. dots (Fig. <xref ref-type="fig" rid="F5">12</xref>); 2. mosaic (Fig. <xref ref-type="fig" rid="F5">11</xref>); 3. black patch (Fig. <xref ref-type="fig" rid="F5">13</xref>)</td></tr><tr><td rowspan="1" colspan="6">b. pronotal disc</td><td rowspan="1" colspan="17">1. pale (Fig. <xref ref-type="fig" rid="F6">28</xref>); 2. small patch (Fig. <xref ref-type="fig" rid="F6">29</xref>); 3. large patch (Fig. <xref ref-type="fig" rid="F6">32</xref>)</td></tr><tr><td rowspan="1" colspan="6">c. abdomen</td><td rowspan="1" colspan="17">1. pale (Fig. <xref ref-type="fig" rid="F4">10</xref>); 2. black dot (Fig. <xref ref-type="fig" rid="F4">8</xref>); 3. black edge (Fig. <xref ref-type="fig" rid="F4">9</xref>)</td></tr><tr><td rowspan="1" colspan="23">2. Male anal tergite</td></tr><tr><td rowspan="1" colspan="6">a. extended backwards</td><td rowspan="1" colspan="17">1. not/hardly; 2. distinctly</td></tr><tr><td rowspan="1" colspan="6">b. excision tips</td><td rowspan="1" colspan="17">1. narrow; 2. intermediate; 3. wide</td></tr><tr><td rowspan="1" colspan="6">c. direction tips</td><td rowspan="1" colspan="17">1. downward; 2. inward; 3. forward</td></tr><tr><td rowspan="1" colspan="23">3. Male cercus</td></tr><tr><td rowspan="1" colspan="6">a. length-width ratio</td><td rowspan="1" colspan="17">1. &lt; 5; 2. 5–6.5; 3. &gt; 6.5</td></tr><tr><td rowspan="1" colspan="6">b. side tooth</td><td rowspan="1" colspan="17">1. missing; 2. basal; 3. sub-basal</td></tr><tr><td rowspan="1" colspan="23">4. Male subgenital plate</td></tr><tr><td rowspan="1" colspan="6">a. length-width ratio</td><td rowspan="1" colspan="17">1. &lt; 1; 2. ca. 1; 3. &gt; 1</td></tr><tr><td rowspan="1" colspan="6">b. length excision-total length ratio</td><td rowspan="1" colspan="17">1. 0.1–0.25; 2. 0.3–0.4; 3. 0.5–0.6</td></tr><tr><td rowspan="1" colspan="6">c. spine</td><td rowspan="1" colspan="17">1. absent; 2. one; 3. two</td></tr><tr><td rowspan="1" colspan="6">d. protuberance</td><td rowspan="1" colspan="17">1. absent; 2. present</td></tr><tr><td rowspan="1" colspan="23">5. Male styli</td></tr><tr><td rowspan="1" colspan="6">a. length-width ratio</td><td rowspan="1" colspan="17">1. 1.0–2.0; 2.0–3.0; 3. &gt; 4.0</td></tr><tr><td rowspan="1" colspan="6">b. direction</td><td rowspan="1" colspan="17">1. downward; 2. backward; 3. inward</td></tr><tr><td rowspan="1" colspan="23">6. Male titillator</td></tr><tr><td rowspan="1" colspan="6">a. symmetry</td><td rowspan="1" colspan="17">1. symmetrical; 2. subsymmetrical; 3. asymmetrical</td></tr><tr><td rowspan="1" colspan="6">b. basal arms</td><td rowspan="1" colspan="17">1. long; 2. short</td></tr><tr><td rowspan="1" colspan="6">c. apical arms</td><td rowspan="1" colspan="17">1. merged; 2. largely merged; 3. free for &gt; ⅓</td></tr><tr><td rowspan="1" colspan="6">d. apical arms</td><td rowspan="1" colspan="17">1. basal half stalk-like; 2. basal half wide</td></tr><tr><td rowspan="1" colspan="23">7. Female subgenital plate</td></tr><tr><td rowspan="1" colspan="6">a. length-width ratio</td><td rowspan="1" colspan="17">1. &lt; 0.75; 2. 0.75–0.90; 3. 0.90–1.10; 4. &gt;1.10</td></tr><tr><td rowspan="1" colspan="6">b. length excision-total length ratio</td><td rowspan="1" colspan="17">1. &lt; 0.25; 2. 0.25–0.33; 3. &gt; 0.33</td></tr><tr><td rowspan="1" colspan="6">c. medial excision</td><td rowspan="1" colspan="17">1. narrow; 2. wide</td></tr><tr><td rowspan="1" colspan="6">d. proximally</td><td rowspan="1" colspan="17">1. convex; 2. concave; 3. with 2 concavities</td></tr></tbody></table></table-wrap><fig id="F4" position="float" orientation="portrait"><object-id xmlns:xlink="http://www.w3.org/1999/xlink" content-type="doi" xlink:type="simple">10.3897/zookeys.1151.97514.figures8-10</object-id><object-id xmlns:xlink="http://www.w3.org/1999/xlink" content-type="arpha" xlink:type="simple">367FB285-BC63-5134-BCC8-7606D140E2C6</object-id><label>Figures 8–10.</label><caption><p>Colour pattern abdomen from above <bold>8</bold><italic><tp:taxon-name><tp:taxon-name-part taxon-name-part-type="genus" reg="Eupholidoptera">Eupholidoptera</tp:taxon-name-part><tp:taxon-name-part taxon-name-part-type="species" reg="smyrnensis">smyrnensis</tp:taxon-name-part></tp:taxon-name></italic> ♀ Makrigiannis <named-content xmlns:xlink="http://www.w3.org/1999/xlink" content-type="dwc:institutional_code" xlink:title="Naturalis Biodiversity Center, Leiden, The Netherlands" xlink:href="http://grbio.org/institution/national-museum-natural-history-naturalis" xlink:type="simple">RMNH</named-content>.INS152908 <bold>9</bold><italic><tp:taxon-name><tp:taxon-name-part taxon-name-part-type="genus" reg="Eupholidoptera">Eupholidoptera</tp:taxon-name-part><tp:taxon-name-part taxon-name-part-type="species" reg="gemellata">gemellata</tp:taxon-name-part></tp:taxon-name></italic> ♀ Mt. Idhi FC1651 <named-content xmlns:xlink="http://www.w3.org/1999/xlink" content-type="dwc:institutional_code" xlink:title="Naturalis Biodiversity Center, Leiden, The Netherlands" xlink:href="http://grbio.org/institution/national-museum-natural-history-naturalis" xlink:type="simple">RMNH</named-content>.INS1141844 <bold>10</bold><italic><tp:taxon-name><tp:taxon-name-part taxon-name-part-type="genus" reg="Eupholidoptera">Eupholidoptera</tp:taxon-name-part><tp:taxon-name-part taxon-name-part-type="species" reg="astyla">astyla</tp:taxon-name-part></tp:taxon-name></italic> ♂ Krotos RMNH5086990.</p></caption><graphic xmlns:xlink="http://www.w3.org/1999/xlink" xlink:href="zookeys-1151-067_article-97514__-g004.jpg" position="float" orientation="portrait" xlink:type="simple" id="oo_817934.jpg"><uri content-type="original_file" xlink:type="simple">https://binary.pensoft.net/fig/817934</uri></graphic></fig><table-wrap id="T6" position="float" orientation="portrait"><label>Table 6.</label><caption><p>Measurements (in mm), ratios, and biometrics of male <italic><tp:taxon-name><tp:taxon-name-part taxon-name-part-type="genus" reg="Eupholidoptera">Eupholidoptera</tp:taxon-name-part></tp:taxon-name></italic>.</p></caption><table id="TID0EOZHK" rules="all"><tbody><tr><th rowspan="1" colspan="1">Males</th><th rowspan="1" colspan="1">Body length</th><th rowspan="1" colspan="1">Pronotum length</th><th rowspan="1" colspan="1">Hind femur length</th><th rowspan="1" colspan="1">Hind femur width</th><th rowspan="1" colspan="1">Ratio length-width hind femur</th><th rowspan="1" colspan="1">Number of teeth</th></tr><tr><td rowspan="1" colspan="1" style="background: #dfdfde">
                      <italic>
                        <tp:taxon-name><tp:taxon-name-part taxon-name-part-type="genus" reg="Eupholidoptera"/><tp:taxon-name-part taxon-name-part-type="species" reg="annamariae">annamariae</tp:taxon-name-part></tp:taxon-name>
                      </italic>
                    </td><td rowspan="1" colspan="1" style="background: #dfdfde"><italic>n</italic> = 23</td><td rowspan="1" colspan="1" style="background: #dfdfde"><italic>n</italic> = 23</td><td rowspan="1" colspan="1" style="background: #dfdfde"><italic>n</italic> = 23</td><td rowspan="1" colspan="1" style="background: #dfdfde"><italic>n</italic> = 23</td><td rowspan="1" colspan="1" style="background: #dfdfde"><italic>n</italic> = 23</td><td rowspan="1" colspan="1" style="background: #dfdfde"><italic>n</italic> = 1</td></tr><tr><td rowspan="1" colspan="1" style="background: #dfdfde">mean ± SD</td><td rowspan="1" colspan="1" style="background: #dfdfde">28.3±2.1</td><td rowspan="1" colspan="1" style="background: #dfdfde">11.3±0.5</td><td rowspan="1" colspan="1" style="background: #dfdfde">21.3±0.8</td><td rowspan="1" colspan="1" style="background: #dfdfde">4.8±0.2</td><td rowspan="1" colspan="1" style="background: #dfdfde">4.43±0.16</td><td rowspan="1" colspan="1" style="background: #dfdfde"/></tr><tr><td rowspan="1" colspan="1" style="background: #dfdfde">min. – max.</td><td rowspan="1" colspan="1" style="background: #dfdfde">25.0–32.2</td><td rowspan="1" colspan="1" style="background: #dfdfde">10.5–13.1</td><td rowspan="1" colspan="1" style="background: #dfdfde">19.6–22.8</td><td rowspan="1" colspan="1" style="background: #dfdfde">4.4–5.1</td><td rowspan="1" colspan="1" style="background: #dfdfde">4.16–4.81</td><td rowspan="1" colspan="1" style="background: #dfdfde">109</td></tr><tr><td rowspan="1" colspan="1">
                      <italic>
                        <tp:taxon-name><tp:taxon-name-part taxon-name-part-type="genus" reg="Eupholidoptera"/><tp:taxon-name-part taxon-name-part-type="species" reg="astyla">astyla</tp:taxon-name-part></tp:taxon-name>
                      </italic>
                    </td><td rowspan="1" colspan="1"><italic>n</italic> = 79</td><td rowspan="1" colspan="1"><italic>n</italic> = 79</td><td rowspan="1" colspan="1"><italic>n</italic> = 70</td><td rowspan="1" colspan="1"><italic>n</italic> = 70</td><td rowspan="1" colspan="1"><italic>n</italic> = 70</td><td rowspan="1" colspan="1"><italic>n</italic> = 2</td></tr><tr><td rowspan="1" colspan="1">mean ± SD</td><td rowspan="1" colspan="1">25.5±2.4</td><td rowspan="1" colspan="1">9.9±1.0</td><td rowspan="1" colspan="1">19.5±2.0</td><td rowspan="1" colspan="1">4.5±0.4</td><td rowspan="1" colspan="1">4.34±0.17</td><td rowspan="1" colspan="1"/></tr><tr><td rowspan="1" colspan="1">min. – max.</td><td rowspan="1" colspan="1">21.0–30.8</td><td rowspan="1" colspan="1">8.2–12.2</td><td rowspan="1" colspan="1">16.2–23.0</td><td rowspan="1" colspan="1">3.9–5.3</td><td rowspan="1" colspan="1">3.77–4.74</td><td rowspan="1" colspan="1">101–105</td></tr><tr><td rowspan="1" colspan="1" style="background: #dfdfde">
                      <italic>
                        <tp:taxon-name><tp:taxon-name-part taxon-name-part-type="genus" reg="Eupholidoptera"/><tp:taxon-name-part taxon-name-part-type="species" reg="cretica">cretica</tp:taxon-name-part></tp:taxon-name>
                      </italic>
                    </td><td rowspan="1" colspan="1" style="background: #dfdfde"><italic>n</italic> = 1</td><td rowspan="1" colspan="1" style="background: #dfdfde"><italic>n</italic> = 1</td><td rowspan="1" colspan="1" style="background: #dfdfde"><italic>n</italic> = 1</td><td rowspan="1" colspan="1" style="background: #dfdfde"><italic>n</italic> = 1</td><td rowspan="1" colspan="1" style="background: #dfdfde"><italic>n</italic> = 1</td><td rowspan="1" colspan="1" style="background: #dfdfde"><italic>n</italic> = 1</td></tr><tr><td rowspan="1" colspan="1" style="background: #dfdfde">mean ± SD</td><td rowspan="1" colspan="1" style="background: #dfdfde">n.a.</td><td rowspan="1" colspan="1" style="background: #dfdfde">n.a.</td><td rowspan="1" colspan="1" style="background: #dfdfde">n.a.</td><td rowspan="1" colspan="1" style="background: #dfdfde">n.a.</td><td rowspan="1" colspan="1" style="background: #dfdfde">n.a.</td><td rowspan="1" colspan="1" style="background: #dfdfde"/></tr><tr><td rowspan="1" colspan="1" style="background: #dfdfde">min. – max.</td><td rowspan="1" colspan="1" style="background: #dfdfde">21.7</td><td rowspan="1" colspan="1" style="background: #dfdfde">8.8</td><td rowspan="1" colspan="1" style="background: #dfdfde">22.1</td><td rowspan="1" colspan="1" style="background: #dfdfde">4.4</td><td rowspan="1" colspan="1" style="background: #dfdfde">5.04</td><td rowspan="1" colspan="1" style="background: #dfdfde">107</td></tr><tr><td rowspan="1" colspan="1">
                      <italic>
                        <tp:taxon-name><tp:taxon-name-part taxon-name-part-type="genus" reg="Eupholidoptera"/><tp:taxon-name-part taxon-name-part-type="species" reg="feri">feri</tp:taxon-name-part></tp:taxon-name>
                      </italic>
                    </td><td rowspan="1" colspan="1"><italic>n</italic> = 1</td><td rowspan="1" colspan="1"><italic>n</italic> = 1</td><td rowspan="1" colspan="1"><italic>n</italic> = 1</td><td rowspan="1" colspan="1"><italic>n</italic> = 1</td><td rowspan="1" colspan="1"><italic>n</italic> = 1</td><td rowspan="1" colspan="1"><italic>n</italic> = 1</td></tr><tr><td rowspan="1" colspan="1">mean ± SD</td><td rowspan="1" colspan="1">n.a.</td><td rowspan="1" colspan="1">n.a.</td><td rowspan="1" colspan="1">n.a.</td><td rowspan="1" colspan="1">n.a.</td><td rowspan="1" colspan="1">n.a.</td><td rowspan="1" colspan="1"/></tr><tr><td rowspan="1" colspan="1">min. – max.</td><td rowspan="1" colspan="1">26.8</td><td rowspan="1" colspan="1">8.8</td><td rowspan="1" colspan="1">18.6</td><td rowspan="1" colspan="1">4.0</td><td rowspan="1" colspan="1">4.61</td><td rowspan="1" colspan="1">100</td></tr><tr><td rowspan="1" colspan="1" style="background: #dfdfde">
                      <italic>
                        <tp:taxon-name><tp:taxon-name-part taxon-name-part-type="genus" reg="Eupholidoptera"/><tp:taxon-name-part taxon-name-part-type="species" reg="forcipata">forcipata</tp:taxon-name-part></tp:taxon-name>
                      </italic>
                    </td><td rowspan="1" colspan="1" style="background: #dfdfde"><italic>n</italic> = 20</td><td rowspan="1" colspan="1" style="background: #dfdfde"><italic>n</italic> = 20</td><td rowspan="1" colspan="1" style="background: #dfdfde"><italic>n</italic> = 20</td><td rowspan="1" colspan="1" style="background: #dfdfde"><italic>n</italic> = 20</td><td rowspan="1" colspan="1" style="background: #dfdfde"><italic>n</italic> = 20</td><td rowspan="1" colspan="1" style="background: #dfdfde"><italic>n</italic> = 1</td></tr><tr><td rowspan="1" colspan="1" style="background: #dfdfde">mean ± SD</td><td rowspan="1" colspan="1" style="background: #dfdfde">23.4±1.6</td><td rowspan="1" colspan="1" style="background: #dfdfde">9.5±0.5</td><td rowspan="1" colspan="1" style="background: #dfdfde">17.8±0.7</td><td rowspan="1" colspan="1" style="background: #dfdfde">4.3±0.2</td><td rowspan="1" colspan="1" style="background: #dfdfde">4.18±0.11</td><td rowspan="1" colspan="1" style="background: #dfdfde"/></tr><tr><td rowspan="1" colspan="1" style="background: #dfdfde">min. – max.</td><td rowspan="1" colspan="1" style="background: #dfdfde">20.8–26.7</td><td rowspan="1" colspan="1" style="background: #dfdfde">8.6–10.5</td><td rowspan="1" colspan="1" style="background: #dfdfde">16.6–19.6</td><td rowspan="1" colspan="1" style="background: #dfdfde">4.0–4.7</td><td rowspan="1" colspan="1" style="background: #dfdfde">3.96–4.43</td><td rowspan="1" colspan="1" style="background: #dfdfde">193</td></tr><tr><td rowspan="1" colspan="1">
                      <italic>
                        <tp:taxon-name><tp:taxon-name-part taxon-name-part-type="genus" reg="Eupholidoptera"/><tp:taxon-name-part taxon-name-part-type="species" reg="francisae">francisae</tp:taxon-name-part></tp:taxon-name>
                      </italic>
                    </td><td rowspan="1" colspan="1"><italic>n</italic> = 38</td><td rowspan="1" colspan="1"><italic>n</italic> = 38</td><td rowspan="1" colspan="1"><italic>n</italic> = 37</td><td rowspan="1" colspan="1"><italic>n</italic> = 37</td><td rowspan="1" colspan="1"><italic>n</italic> = 37</td><td rowspan="1" colspan="1"><italic>n</italic> = 19</td></tr><tr><td rowspan="1" colspan="1">mean ± SD</td><td rowspan="1" colspan="1">24.1±2.7</td><td rowspan="1" colspan="1">9.5±0.7</td><td rowspan="1" colspan="1">21.1±0.9</td><td rowspan="1" colspan="1">4.3±0.3</td><td rowspan="1" colspan="1">4.88±0.25</td><td rowspan="1" colspan="1">119±10.3</td></tr><tr><td rowspan="1" colspan="1">min. – max.</td><td rowspan="1" colspan="1">19.0–28.8</td><td rowspan="1" colspan="1">8.0–10.7</td><td rowspan="1" colspan="1">19.0–23.1</td><td rowspan="1" colspan="1">3.7–4.9</td><td rowspan="1" colspan="1">4.47–5.49</td><td rowspan="1" colspan="1">96–138</td></tr><tr><td rowspan="1" colspan="1" style="background: #dfdfde">
                      <italic>
                        <tp:taxon-name><tp:taxon-name-part taxon-name-part-type="genus" reg="Eupholidoptera"/><tp:taxon-name-part taxon-name-part-type="species" reg="gemellata">gemellata</tp:taxon-name-part></tp:taxon-name>
                      </italic>
                    </td><td rowspan="1" colspan="1" style="background: #dfdfde"><italic>n</italic> = 3</td><td rowspan="1" colspan="1" style="background: #dfdfde"><italic>n</italic> = 4</td><td rowspan="1" colspan="1" style="background: #dfdfde"><italic>n</italic> = 4</td><td rowspan="1" colspan="1" style="background: #dfdfde"><italic>n</italic> = 4</td><td rowspan="1" colspan="1" style="background: #dfdfde"><italic>n</italic> = 4</td><td rowspan="1" colspan="1" style="background: #dfdfde"><italic>n</italic> = 1</td></tr><tr><td rowspan="1" colspan="1" style="background: #dfdfde">mean ± SD</td><td rowspan="1" colspan="1" style="background: #dfdfde">21.1±3.9</td><td rowspan="1" colspan="1" style="background: #dfdfde">7.4±0.3</td><td rowspan="1" colspan="1" style="background: #dfdfde">17.1±0.2</td><td rowspan="1" colspan="1" style="background: #dfdfde">4.0±0.1</td><td rowspan="1" colspan="1" style="background: #dfdfde">4.32±0.10</td><td rowspan="1" colspan="1" style="background: #dfdfde"/></tr><tr><td rowspan="1" colspan="1" style="background: #dfdfde">min. – max.</td><td rowspan="1" colspan="1" style="background: #dfdfde">16.8–24.2</td><td rowspan="1" colspan="1" style="background: #dfdfde">7.0–7.7</td><td rowspan="1" colspan="1" style="background: #dfdfde">16.8–17.3</td><td rowspan="1" colspan="1" style="background: #dfdfde">3.9–4.1</td><td rowspan="1" colspan="1" style="background: #dfdfde">4.17–4.45</td><td rowspan="1" colspan="1" style="background: #dfdfde">101</td></tr><tr><td rowspan="1" colspan="1">
                      <italic>
                        <tp:taxon-name><tp:taxon-name-part taxon-name-part-type="genus" reg="Eupholidoptera"/><tp:taxon-name-part taxon-name-part-type="species" reg="giuliae">giuliae</tp:taxon-name-part></tp:taxon-name>
                      </italic>
                    </td><td rowspan="1" colspan="1"><italic>n</italic> = 52</td><td rowspan="1" colspan="1"><italic>n</italic> = 52</td><td rowspan="1" colspan="1"><italic>n</italic> = 52</td><td rowspan="1" colspan="1"><italic>n</italic> = 52</td><td rowspan="1" colspan="1"><italic>n</italic> = 52</td><td rowspan="1" colspan="1"><italic>n</italic> = 1</td></tr><tr><td rowspan="1" colspan="1">mean ± SD</td><td rowspan="1" colspan="1">24.5±3.2</td><td rowspan="1" colspan="1">10.2±0.5</td><td rowspan="1" colspan="1">21.7±0.8</td><td rowspan="1" colspan="1">4.7±0.2</td><td rowspan="1" colspan="1">4.66±0.24</td><td rowspan="1" colspan="1"/></tr><tr><td rowspan="1" colspan="1">min. – max.</td><td rowspan="1" colspan="1">17.2–30.2</td><td rowspan="1" colspan="1">9.1–11.4</td><td rowspan="1" colspan="1">20.0–23.8</td><td rowspan="1" colspan="1">4.0–5.0</td><td rowspan="1" colspan="1">4.26–5.43</td><td rowspan="1" colspan="1">106</td></tr><tr><td rowspan="1" colspan="1" style="background: #dfdfde">
                      <italic>
                        <tp:taxon-name><tp:taxon-name-part taxon-name-part-type="genus" reg="Eupholidoptera"/><tp:taxon-name-part taxon-name-part-type="species" reg="jacquelinae">jacquelinae</tp:taxon-name-part></tp:taxon-name>
                      </italic>
                    </td><td rowspan="1" colspan="1" style="background: #dfdfde"><italic>n</italic> = 6</td><td rowspan="1" colspan="1" style="background: #dfdfde"><italic>n</italic> = 7</td><td rowspan="1" colspan="1" style="background: #dfdfde"><italic>n</italic> = 7</td><td rowspan="1" colspan="1" style="background: #dfdfde"><italic>n</italic> = 7</td><td rowspan="1" colspan="1" style="background: #dfdfde"><italic>n</italic> = 7</td><td rowspan="1" colspan="1" style="background: #dfdfde"><italic>n</italic> = 1</td></tr><tr><td rowspan="1" colspan="1" style="background: #dfdfde">mean ± SD</td><td rowspan="1" colspan="1" style="background: #dfdfde">27.4±2.5</td><td rowspan="1" colspan="1" style="background: #dfdfde">10.6±0.3</td><td rowspan="1" colspan="1" style="background: #dfdfde">24.8±1.1</td><td rowspan="1" colspan="1" style="background: #dfdfde">4.8±0.2</td><td rowspan="1" colspan="1" style="background: #dfdfde">5.14±0.36</td><td rowspan="1" colspan="1" style="background: #dfdfde"/></tr><tr><td rowspan="1" colspan="1" style="background: #dfdfde">min. – max.</td><td rowspan="1" colspan="1" style="background: #dfdfde">25.3–32.1</td><td rowspan="1" colspan="1" style="background: #dfdfde">10.2–11.2</td><td rowspan="1" colspan="1" style="background: #dfdfde">23.8–26.4</td><td rowspan="1" colspan="1" style="background: #dfdfde">4.4–5.1</td><td rowspan="1" colspan="1" style="background: #dfdfde">4.86–5.98</td><td rowspan="1" colspan="1" style="background: #dfdfde">144</td></tr><tr><td rowspan="1" colspan="1">
                      <italic>
                        <tp:taxon-name><tp:taxon-name-part taxon-name-part-type="genus" reg="Eupholidoptera"/><tp:taxon-name-part taxon-name-part-type="species" reg="latens">latens</tp:taxon-name-part></tp:taxon-name>
                      </italic>
                    </td><td rowspan="1" colspan="1"><italic>n</italic> = 9</td><td rowspan="1" colspan="1"><italic>n</italic> = 9</td><td rowspan="1" colspan="1"><italic>n</italic> = 13</td><td rowspan="1" colspan="1"><italic>n</italic> = 13</td><td rowspan="1" colspan="1"><italic>n</italic> = 13</td><td rowspan="1" colspan="1"><italic>n</italic> = 4</td></tr><tr><td rowspan="1" colspan="1">mean ± SD</td><td rowspan="1" colspan="1">22.4±2.6</td><td rowspan="1" colspan="1">9.1±0.5</td><td rowspan="1" colspan="1">19.3±2.3</td><td rowspan="1" colspan="1">4.3±0.2</td><td rowspan="1" colspan="1">4.53±0.37</td><td rowspan="1" colspan="1">113±7.1</td></tr><tr><td rowspan="1" colspan="1">min. – max.</td><td rowspan="1" colspan="1">18.9–27,1</td><td rowspan="1" colspan="1">8.4–9.9</td><td rowspan="1" colspan="1">17.0–22.7</td><td rowspan="1" colspan="1">3.9–4.8</td><td rowspan="1" colspan="1">4.14–5.28</td><td rowspan="1" colspan="1">108–123</td></tr><tr><td rowspan="1" colspan="1" style="background: #dfdfde">
                      <italic>
                        <tp:taxon-name><tp:taxon-name-part taxon-name-part-type="genus" reg="Eupholidoptera"/><tp:taxon-name-part taxon-name-part-type="species" reg="mariannae">mariannae</tp:taxon-name-part></tp:taxon-name>
                      </italic>
                    </td><td rowspan="1" colspan="1" style="background: #dfdfde"><italic>n</italic> = 9</td><td rowspan="1" colspan="1" style="background: #dfdfde"><italic>n</italic> = 9</td><td rowspan="1" colspan="1" style="background: #dfdfde"><italic>n</italic> = 9</td><td rowspan="1" colspan="1" style="background: #dfdfde"><italic>n</italic> = 9</td><td rowspan="1" colspan="1" style="background: #dfdfde"><italic>n</italic> = 9</td><td rowspan="1" colspan="1" style="background: #dfdfde"><italic>n</italic> = 4</td></tr><tr><td rowspan="1" colspan="1" style="background: #dfdfde">mean ± SD</td><td rowspan="1" colspan="1" style="background: #dfdfde">24.4±2.2</td><td rowspan="1" colspan="1" style="background: #dfdfde">10.1±0.4</td><td rowspan="1" colspan="1" style="background: #dfdfde">21.2±0.9</td><td rowspan="1" colspan="1" style="background: #dfdfde">4.6±0.3</td><td rowspan="1" colspan="1" style="background: #dfdfde">4.65±0.17</td><td rowspan="1" colspan="1" style="background: #dfdfde"/></tr><tr><td rowspan="1" colspan="1" style="background: #dfdfde">min. – max.</td><td rowspan="1" colspan="1" style="background: #dfdfde">21.5–28.9</td><td rowspan="1" colspan="1" style="background: #dfdfde">9.5–10.9</td><td rowspan="1" colspan="1" style="background: #dfdfde">19.8–22.3</td><td rowspan="1" colspan="1" style="background: #dfdfde">4.2–4.9</td><td rowspan="1" colspan="1" style="background: #dfdfde">4.36–5.00</td><td rowspan="1" colspan="1" style="background: #dfdfde">89–105</td></tr><tr><td rowspan="1" colspan="1">
                      <italic>
                        <tp:taxon-name><tp:taxon-name-part taxon-name-part-type="genus" reg="Eupholidoptera"/><tp:taxon-name-part taxon-name-part-type="species" reg="marietheresae">marietheresae</tp:taxon-name-part></tp:taxon-name>
                      </italic>
                    </td><td rowspan="1" colspan="1"><italic>n</italic> = 5</td><td rowspan="1" colspan="1"><italic>n</italic> = 5</td><td rowspan="1" colspan="1"><italic>n</italic> = 5</td><td rowspan="1" colspan="1"><italic>n</italic> = 5</td><td rowspan="1" colspan="1"><italic>n</italic> = 5</td><td rowspan="1" colspan="1"><italic>n</italic> = 2</td></tr><tr><td rowspan="1" colspan="1">mean ± SD</td><td rowspan="1" colspan="1">24.9±2.7</td><td rowspan="1" colspan="1">9.4±0.6</td><td rowspan="1" colspan="1">17.1±0.6</td><td rowspan="1" colspan="1">4.0±0.2</td><td rowspan="1" colspan="1">4.30±0.14</td><td rowspan="1" colspan="1"/></tr><tr><td rowspan="1" colspan="1">min. – max.</td><td rowspan="1" colspan="1">21.4–28.5</td><td rowspan="1" colspan="1">8.9–10.3</td><td rowspan="1" colspan="1">16.4–18.1</td><td rowspan="1" colspan="1">3.8–4.2</td><td rowspan="1" colspan="1">4.04–4.45</td><td rowspan="1" colspan="1">211–213</td></tr><tr><td rowspan="1" colspan="1" style="background: #dfdfde">
                      <italic>
                        <tp:taxon-name><tp:taxon-name-part taxon-name-part-type="genus" reg="Eupholidoptera"/><tp:taxon-name-part taxon-name-part-type="species" reg="pallipes">pallipes</tp:taxon-name-part></tp:taxon-name>
                      </italic>
                    </td><td rowspan="1" colspan="1" style="background: #dfdfde"><italic>n</italic> = 6</td><td rowspan="1" colspan="1" style="background: #dfdfde"><italic>n</italic> = 6</td><td rowspan="1" colspan="1" style="background: #dfdfde"><italic>n</italic> = 6</td><td rowspan="1" colspan="1" style="background: #dfdfde"><italic>n</italic> = 6</td><td rowspan="1" colspan="1" style="background: #dfdfde"><italic>n</italic> = 6</td><td rowspan="1" colspan="1" style="background: #dfdfde"><italic>n</italic> = 1</td></tr><tr><td rowspan="1" colspan="1" style="background: #dfdfde">mean ± SD</td><td rowspan="1" colspan="1" style="background: #dfdfde">20.3±1.0</td><td rowspan="1" colspan="1" style="background: #dfdfde">7.7±0.3</td><td rowspan="1" colspan="1" style="background: #dfdfde">16.9±0.6</td><td rowspan="1" colspan="1" style="background: #dfdfde">4.1±0.1</td><td rowspan="1" colspan="1" style="background: #dfdfde">4.18±0.13</td><td rowspan="1" colspan="1" style="background: #dfdfde"/></tr><tr><td rowspan="1" colspan="1" style="background: #dfdfde">min. – max.</td><td rowspan="1" colspan="1" style="background: #dfdfde">19.3–21.9</td><td rowspan="1" colspan="1" style="background: #dfdfde">7.4–8.1</td><td rowspan="1" colspan="1" style="background: #dfdfde">16.5–18.0</td><td rowspan="1" colspan="1" style="background: #dfdfde">3.9–4.2</td><td rowspan="1" colspan="1" style="background: #dfdfde">3.92–4.32</td><td rowspan="1" colspan="1" style="background: #dfdfde">94</td></tr><tr><td rowspan="1" colspan="1">
                      <italic>
                        <tp:taxon-name><tp:taxon-name-part taxon-name-part-type="genus" reg="Eupholidoptera"/><tp:taxon-name-part taxon-name-part-type="species" reg="smyrnensis">smyrnensis</tp:taxon-name-part></tp:taxon-name>
                      </italic>
                    </td><td rowspan="1" colspan="1"><italic>n</italic> = 7</td><td rowspan="1" colspan="1"><italic>n</italic> = 7</td><td rowspan="1" colspan="1"><italic>n</italic> = 7</td><td rowspan="1" colspan="1"><italic>n</italic> = 7</td><td rowspan="1" colspan="1"><italic>n</italic> = 7</td><td rowspan="1" colspan="1"><italic>n</italic> = 1</td></tr><tr><td rowspan="1" colspan="1">mean ± SD</td><td rowspan="1" colspan="1">20.2±1.6</td><td rowspan="1" colspan="1">9.8±0.4</td><td rowspan="1" colspan="1">23.3±0.6</td><td rowspan="1" colspan="1">4.5±0.1</td><td rowspan="1" colspan="1">5.24±0.19</td><td rowspan="1" colspan="1"/></tr><tr><td rowspan="1" colspan="1">min. – max.</td><td rowspan="1" colspan="1">17.5–22.6</td><td rowspan="1" colspan="1">9.5–10.3</td><td rowspan="1" colspan="1">22.4–24.0</td><td rowspan="1" colspan="1">4.3–4.6</td><td rowspan="1" colspan="1">4.92–5.48</td><td rowspan="1" colspan="1">100</td></tr></tbody></table></table-wrap><table-wrap id="T7" position="float" orientation="portrait"><label>Table 7.</label><caption><p>Measurements (in mm), ratios, and biometrics of female <italic><tp:taxon-name><tp:taxon-name-part taxon-name-part-type="genus" reg="Eupholidoptera">Eupholidoptera</tp:taxon-name-part></tp:taxon-name></italic>.</p></caption><table id="TID0EEPBM" rules="all"><tbody><tr><th rowspan="1" colspan="1">Females</th><th rowspan="1" colspan="1">Body length</th><th rowspan="1" colspan="1">Pronotum length</th><th rowspan="1" colspan="1">Hind femur length</th><th rowspan="1" colspan="1">Hind femur width</th><th rowspan="1" colspan="1">Ratio length-width hind femur</th><th rowspan="1" colspan="1">Ovipositor length</th><th rowspan="1" colspan="1">Ratio length ovipositor-length pronotum</th></tr><tr><td rowspan="1" colspan="1" style="background: #dfdfde">
                      <italic>
                        <tp:taxon-name><tp:taxon-name-part taxon-name-part-type="genus" reg="Eupholidoptera"/><tp:taxon-name-part taxon-name-part-type="species" reg="annamariae">annamariae</tp:taxon-name-part></tp:taxon-name>
                      </italic>
                    </td><td rowspan="1" colspan="1" style="background: #dfdfde"><italic>n</italic> = 24</td><td rowspan="1" colspan="1" style="background: #dfdfde"><italic>n</italic> = 24</td><td rowspan="1" colspan="1" style="background: #dfdfde"><italic>n</italic> = 24</td><td rowspan="1" colspan="1" style="background: #dfdfde"><italic>n</italic> = 24</td><td rowspan="1" colspan="1" style="background: #dfdfde"><italic>n</italic> = 24</td><td rowspan="1" colspan="1" style="background: #dfdfde"><italic>n</italic> = 24</td><td rowspan="1" colspan="1" style="background: #dfdfde"><italic>n</italic> = 24</td></tr><tr><td rowspan="1" colspan="1" style="background: #dfdfde">mean ± SD</td><td rowspan="1" colspan="1" style="background: #dfdfde">25.6±2.6</td><td rowspan="1" colspan="1" style="background: #dfdfde">10.8±0.5</td><td rowspan="1" colspan="1" style="background: #dfdfde">21.7±0.6</td><td rowspan="1" colspan="1" style="background: #dfdfde">4.9±0.2</td><td rowspan="1" colspan="1" style="background: #dfdfde">4.48±0.14</td><td rowspan="1" colspan="1" style="background: #dfdfde">19.0±1.1</td><td rowspan="1" colspan="1" style="background: #dfdfde">1.76±0.09</td></tr><tr><td rowspan="1" colspan="1" style="background: #dfdfde">min. – max.</td><td rowspan="1" colspan="1" style="background: #dfdfde">21.7–32.2</td><td rowspan="1" colspan="1" style="background: #dfdfde">10.2–12.1</td><td rowspan="1" colspan="1" style="background: #dfdfde">20.4–22.8</td><td rowspan="1" colspan="1" style="background: #dfdfde">4.6–5.2</td><td rowspan="1" colspan="1" style="background: #dfdfde">4.20–4.81</td><td rowspan="1" colspan="1" style="background: #dfdfde">17.0–21.2</td><td rowspan="1" colspan="1" style="background: #dfdfde">1.63–2.05</td></tr><tr><td rowspan="1" colspan="1">
                      <italic>
                        <tp:taxon-name><tp:taxon-name-part taxon-name-part-type="genus" reg="Eupholidoptera"/><tp:taxon-name-part taxon-name-part-type="species" reg="astyla">astyla</tp:taxon-name-part></tp:taxon-name>
                      </italic>
                    </td><td rowspan="1" colspan="1"><italic>n</italic> = 59</td><td rowspan="1" colspan="1"><italic>n</italic> = 59</td><td rowspan="1" colspan="1"><italic>n</italic> = 59</td><td rowspan="1" colspan="1"><italic>n</italic> = 59</td><td rowspan="1" colspan="1"><italic>n</italic> = 59</td><td rowspan="1" colspan="1"><italic>n</italic> = 59</td><td rowspan="1" colspan="1"><italic>n</italic> = 59</td></tr><tr><td rowspan="1" colspan="1">mean ± SD</td><td rowspan="1" colspan="1">23.8±2.8</td><td rowspan="1" colspan="1">9.6±1.1</td><td rowspan="1" colspan="1">20.1±2.1</td><td rowspan="1" colspan="1">4.5±0.4</td><td rowspan="1" colspan="1">4.41±0.19</td><td rowspan="1" colspan="1">17.3±1.9</td><td rowspan="1" colspan="1">1.80±0.13</td></tr><tr><td rowspan="1" colspan="1">min. – max.</td><td rowspan="1" colspan="1">17.8–30.7</td><td rowspan="1" colspan="1">7.9–11.9</td><td rowspan="1" colspan="1">16.8–23.8</td><td rowspan="1" colspan="1">3.8–5.2</td><td rowspan="1" colspan="1">3.77–4.89</td><td rowspan="1" colspan="1">14.0–20.9</td><td rowspan="1" colspan="1">1.42–2.16</td></tr><tr><td rowspan="1" colspan="1" style="background: #dfdfde">
                      <italic>
                        <tp:taxon-name><tp:taxon-name-part taxon-name-part-type="genus" reg="Eupholidoptera"/><tp:taxon-name-part taxon-name-part-type="species" reg="cretica">cretica</tp:taxon-name-part></tp:taxon-name>
                      </italic>
                    </td><td rowspan="1" colspan="1" style="background: #dfdfde"><italic>n</italic> = 2</td><td rowspan="1" colspan="1" style="background: #dfdfde"><italic>n</italic> = 2</td><td rowspan="1" colspan="1" style="background: #dfdfde"><italic>n</italic> = 2</td><td rowspan="1" colspan="1" style="background: #dfdfde"><italic>n</italic> = 2</td><td rowspan="1" colspan="1" style="background: #dfdfde"><italic>n</italic> = 2</td><td rowspan="1" colspan="1" style="background: #dfdfde"><italic>n</italic> = 2</td><td rowspan="1" colspan="1" style="background: #dfdfde"><italic>n</italic> = 2</td></tr><tr><td rowspan="1" colspan="1" style="background: #dfdfde">mean ± SD</td><td rowspan="1" colspan="1" style="background: #dfdfde">n.a.</td><td rowspan="1" colspan="1" style="background: #dfdfde">n.a.</td><td rowspan="1" colspan="1" style="background: #dfdfde">n.a.</td><td rowspan="1" colspan="1" style="background: #dfdfde">n.a.</td><td rowspan="1" colspan="1" style="background: #dfdfde">n.a.</td><td rowspan="1" colspan="1" style="background: #dfdfde">n.a.</td><td rowspan="1" colspan="1" style="background: #dfdfde">n.a.</td></tr><tr><td rowspan="1" colspan="1" style="background: #dfdfde">min. – max.</td><td rowspan="1" colspan="1" style="background: #dfdfde">22.2–24.2</td><td rowspan="1" colspan="1" style="background: #dfdfde">9.1–9.6</td><td rowspan="1" colspan="1" style="background: #dfdfde">21.4–22.4</td><td rowspan="1" colspan="1" style="background: #dfdfde">4.6–4.9</td><td rowspan="1" colspan="1" style="background: #dfdfde">4.36–4.87</td><td rowspan="1" colspan="1" style="background: #dfdfde">18.1–18.2</td><td rowspan="1" colspan="1" style="background: #dfdfde">1.86–1.99</td></tr><tr><td rowspan="1" colspan="1">
                      <italic>
                        <tp:taxon-name><tp:taxon-name-part taxon-name-part-type="genus" reg="Eupholidoptera"/><tp:taxon-name-part taxon-name-part-type="species" reg="feri">feri</tp:taxon-name-part></tp:taxon-name>
                      </italic>
                    </td><td rowspan="1" colspan="1"><italic>n</italic> = 1</td><td rowspan="1" colspan="1"><italic>n</italic> = 1</td><td rowspan="1" colspan="1"><italic>n</italic> = 1</td><td rowspan="1" colspan="1"><italic>n</italic> = 1</td><td rowspan="1" colspan="1"><italic>n</italic> = 1</td><td rowspan="1" colspan="1"><italic>n</italic> = 1</td><td rowspan="1" colspan="1"><italic>n</italic> = 1</td></tr><tr><td rowspan="1" colspan="1">mean ± SD</td><td rowspan="1" colspan="1">n.a.</td><td rowspan="1" colspan="1">n.a.</td><td rowspan="1" colspan="1">n.a.</td><td rowspan="1" colspan="1">n.a.</td><td rowspan="1" colspan="1">n.a.</td><td rowspan="1" colspan="1">n.a.</td><td rowspan="1" colspan="1">n.a.</td></tr><tr><td rowspan="1" colspan="1">min. – max.</td><td rowspan="1" colspan="1">27.8</td><td rowspan="1" colspan="1">9.6</td><td rowspan="1" colspan="1">21.7</td><td rowspan="1" colspan="1">4.9</td><td rowspan="1" colspan="1">4.43</td><td rowspan="1" colspan="1">16.1</td><td rowspan="1" colspan="1">1.67</td></tr><tr><td rowspan="1" colspan="1" style="background: #dfdfde">
                      <italic>
                        <tp:taxon-name><tp:taxon-name-part taxon-name-part-type="genus" reg="Eupholidoptera"/><tp:taxon-name-part taxon-name-part-type="species" reg="forcipata">forcipata</tp:taxon-name-part></tp:taxon-name>
                      </italic>
                    </td><td rowspan="1" colspan="1" style="background: #dfdfde"><italic>n</italic> = 14</td><td rowspan="1" colspan="1" style="background: #dfdfde"><italic>n</italic> = 14</td><td rowspan="1" colspan="1" style="background: #dfdfde"><italic>n</italic> = 14</td><td rowspan="1" colspan="1" style="background: #dfdfde"><italic>n</italic> = 14</td><td rowspan="1" colspan="1" style="background: #dfdfde"><italic>n</italic> = 14</td><td rowspan="1" colspan="1" style="background: #dfdfde"><italic>n</italic> = 14</td><td rowspan="1" colspan="1" style="background: #dfdfde"><italic>n</italic> = 14</td></tr><tr><td rowspan="1" colspan="1" style="background: #dfdfde">mean ± SD</td><td rowspan="1" colspan="1" style="background: #dfdfde">24.2±2.7</td><td rowspan="1" colspan="1" style="background: #dfdfde">9.5±0.8</td><td rowspan="1" colspan="1" style="background: #dfdfde">19.0±1.9</td><td rowspan="1" colspan="1" style="background: #dfdfde">4.4±0.4</td><td rowspan="1" colspan="1" style="background: #dfdfde">4.38±0.27</td><td rowspan="1" colspan="1" style="background: #dfdfde">17.9±0.8</td><td rowspan="1" colspan="1" style="background: #dfdfde">1.90±0.14</td></tr><tr><td rowspan="1" colspan="1" style="background: #dfdfde">min. – max.</td><td rowspan="1" colspan="1" style="background: #dfdfde">21.6–30.8</td><td rowspan="1" colspan="1" style="background: #dfdfde">8.3–11.00</td><td rowspan="1" colspan="1" style="background: #dfdfde">16.6–22.8</td><td rowspan="1" colspan="1" style="background: #dfdfde">4.0–5.3</td><td rowspan="1" colspan="1" style="background: #dfdfde">3.96–5.04</td><td rowspan="1" colspan="1" style="background: #dfdfde">16.7–19.6</td><td rowspan="1" colspan="1" style="background: #dfdfde">1.63–2.12</td></tr><tr><td rowspan="1" colspan="1">
                      <italic>
                        <tp:taxon-name><tp:taxon-name-part taxon-name-part-type="genus" reg="Eupholidoptera"/><tp:taxon-name-part taxon-name-part-type="species" reg="francisae">francisae</tp:taxon-name-part></tp:taxon-name>
                      </italic>
                    </td><td rowspan="1" colspan="1"><italic>n</italic> = 38</td><td rowspan="1" colspan="1"><italic>n</italic> = 38</td><td rowspan="1" colspan="1"><italic>n</italic> = 37</td><td rowspan="1" colspan="1"><italic>n</italic> = 37</td><td rowspan="1" colspan="1"><italic>n</italic> = 37</td><td rowspan="1" colspan="1"><italic>n</italic> = 38</td><td rowspan="1" colspan="1"><italic>n</italic> = 38</td></tr><tr><td rowspan="1" colspan="1">mean ± SD</td><td rowspan="1" colspan="1">24.1±2.4</td><td rowspan="1" colspan="1">9.6±0.6</td><td rowspan="1" colspan="1">22.2±1.0</td><td rowspan="1" colspan="1">4.5±0.2</td><td rowspan="1" colspan="1">4.93±0.28</td><td rowspan="1" colspan="1">16.6±1.4</td><td rowspan="1" colspan="1">1.73±0.11</td></tr><tr><td rowspan="1" colspan="1">min. – max.</td><td rowspan="1" colspan="1">19.5–31.5</td><td rowspan="1" colspan="1">8.5–10.5</td><td rowspan="1" colspan="1">20.9–24.9</td><td rowspan="1" colspan="1">4.1–5.1</td><td rowspan="1" colspan="1">4.55–5.62</td><td rowspan="1" colspan="1">13.8–19.3</td><td rowspan="1" colspan="1">1.52–1.99</td></tr><tr><td rowspan="1" colspan="1" style="background: #dfdfde">
                      <italic>
                        <tp:taxon-name><tp:taxon-name-part taxon-name-part-type="genus" reg="Eupholidoptera"/><tp:taxon-name-part taxon-name-part-type="species" reg="gemellata">gemellata</tp:taxon-name-part></tp:taxon-name>
                      </italic>
                    </td><td rowspan="1" colspan="1" style="background: #dfdfde"><italic>n</italic> = 2</td><td rowspan="1" colspan="1" style="background: #dfdfde"><italic>n</italic> = 2</td><td rowspan="1" colspan="1" style="background: #dfdfde"><italic>n</italic> = 2</td><td rowspan="1" colspan="1" style="background: #dfdfde"><italic>n</italic> = 2</td><td rowspan="1" colspan="1" style="background: #dfdfde"><italic>n</italic> = 2</td><td rowspan="1" colspan="1" style="background: #dfdfde"><italic>n</italic> = 2</td><td rowspan="1" colspan="1" style="background: #dfdfde"><italic>n</italic> = 2</td></tr><tr><td rowspan="1" colspan="1" style="background: #dfdfde">mean ± SD</td><td rowspan="1" colspan="1" style="background: #dfdfde">n.a.</td><td rowspan="1" colspan="1" style="background: #dfdfde">n.a.</td><td rowspan="1" colspan="1" style="background: #dfdfde">n.a.</td><td rowspan="1" colspan="1" style="background: #dfdfde">n.a.</td><td rowspan="1" colspan="1" style="background: #dfdfde">n.a.</td><td rowspan="1" colspan="1" style="background: #dfdfde">n.a.</td><td rowspan="1" colspan="1" style="background: #dfdfde">n.a.</td></tr><tr><td rowspan="1" colspan="1" style="background: #dfdfde">min. – max.</td><td rowspan="1" colspan="1" style="background: #dfdfde">20.5–22.1</td><td rowspan="1" colspan="1" style="background: #dfdfde">7.4–10.0</td><td rowspan="1" colspan="1" style="background: #dfdfde">16.5–22.4</td><td rowspan="1" colspan="1" style="background: #dfdfde">4.2–4.6</td><td rowspan="1" colspan="1" style="background: #dfdfde">3.93–4.92</td><td rowspan="1" colspan="1" style="background: #dfdfde">13.8–14.2</td><td rowspan="1" colspan="1" style="background: #dfdfde">1.42–1.86</td></tr><tr><td rowspan="1" colspan="1">
                      <italic>
                        <tp:taxon-name><tp:taxon-name-part taxon-name-part-type="genus" reg="Eupholidoptera"/><tp:taxon-name-part taxon-name-part-type="species" reg="giuliae">giuliae</tp:taxon-name-part></tp:taxon-name>
                      </italic>
                    </td><td rowspan="1" colspan="1"><italic>n</italic> = 30</td><td rowspan="1" colspan="1"><italic>n</italic> = 30</td><td rowspan="1" colspan="1"><italic>n</italic> = 30</td><td rowspan="1" colspan="1"><italic>n</italic> = 30</td><td rowspan="1" colspan="1"><italic>n</italic> = 30</td><td rowspan="1" colspan="1"><italic>n</italic> = 30</td><td rowspan="1" colspan="1"><italic>n</italic> = 30</td></tr><tr><td rowspan="1" colspan="1">mean ± SD</td><td rowspan="1" colspan="1">24.2±2.7</td><td rowspan="1" colspan="1">10.3±0.4</td><td rowspan="1" colspan="1">22.3±0.9</td><td rowspan="1" colspan="1">4.8±0.2</td><td rowspan="1" colspan="1">4.65±0.19</td><td rowspan="1" colspan="1">17.7±1.5</td><td rowspan="1" colspan="1">1.73±0.15</td></tr><tr><td rowspan="1" colspan="1">min. – max.</td><td rowspan="1" colspan="1">18.7–29.8</td><td rowspan="1" colspan="1">9.4–10.9</td><td rowspan="1" colspan="1">21.1–24.2</td><td rowspan="1" colspan="1">4.5–5.4</td><td rowspan="1" colspan="1">4.38–5.13</td><td rowspan="1" colspan="1">15.7–21.2</td><td rowspan="1" colspan="1">1.45–2.12</td></tr><tr><td rowspan="1" colspan="1" style="background: #dfdfde">
                      <italic>
                        <tp:taxon-name><tp:taxon-name-part taxon-name-part-type="genus" reg="Eupholidoptera"/><tp:taxon-name-part taxon-name-part-type="species" reg="jacquelinae">jacquelinae</tp:taxon-name-part></tp:taxon-name>
                      </italic>
                    </td><td rowspan="1" colspan="1" style="background: #dfdfde"><italic>n</italic> = 7</td><td rowspan="1" colspan="1" style="background: #dfdfde"><italic>n</italic> = 7</td><td rowspan="1" colspan="1" style="background: #dfdfde"><italic>n</italic> = 7</td><td rowspan="1" colspan="1" style="background: #dfdfde"><italic>n</italic> = 7</td><td rowspan="1" colspan="1" style="background: #dfdfde"><italic>n</italic> = 7</td><td rowspan="1" colspan="1" style="background: #dfdfde"><italic>n</italic> = 7</td><td rowspan="1" colspan="1" style="background: #dfdfde"><italic>n</italic> = 7</td></tr><tr><td rowspan="1" colspan="1" style="background: #dfdfde">mean ± SD</td><td rowspan="1" colspan="1" style="background: #dfdfde">28.3±2.9</td><td rowspan="1" colspan="1" style="background: #dfdfde">10.6±0.4</td><td rowspan="1" colspan="1" style="background: #dfdfde">26.2±0.8</td><td rowspan="1" colspan="1" style="background: #dfdfde">5.3±0.1</td><td rowspan="1" colspan="1" style="background: #dfdfde">4.96±0.16</td><td rowspan="1" colspan="1" style="background: #dfdfde">20.3±0.9</td><td rowspan="1" colspan="1" style="background: #dfdfde">1.91±0.09</td></tr><tr><td rowspan="1" colspan="1" style="background: #dfdfde">min. – max.</td><td rowspan="1" colspan="1" style="background: #dfdfde">24.9–33.6</td><td rowspan="1" colspan="1" style="background: #dfdfde">10.2–11.1</td><td rowspan="1" colspan="1" style="background: #dfdfde">25.2–27.5</td><td rowspan="1" colspan="1" style="background: #dfdfde">5.1–5.4</td><td rowspan="1" colspan="1" style="background: #dfdfde">4.74–5.29</td><td rowspan="1" colspan="1" style="background: #dfdfde">19.4–21.8</td><td rowspan="1" colspan="1" style="background: #dfdfde">1.76–2.04</td></tr><tr><td rowspan="1" colspan="1">
                      <italic>
                        <tp:taxon-name><tp:taxon-name-part taxon-name-part-type="genus" reg="Eupholidoptera"/><tp:taxon-name-part taxon-name-part-type="species" reg="latens">latens</tp:taxon-name-part></tp:taxon-name>
                      </italic>
                    </td><td rowspan="1" colspan="1"><italic>n</italic> = 8</td><td rowspan="1" colspan="1"><italic>n</italic> = 8</td><td rowspan="1" colspan="1"><italic>n</italic> = 9</td><td rowspan="1" colspan="1"><italic>n</italic> = 9</td><td rowspan="1" colspan="1"><italic>n</italic> = 9</td><td rowspan="1" colspan="1"><italic>n</italic> = 8</td><td rowspan="1" colspan="1"><italic>n</italic> = 8</td></tr><tr><td rowspan="1" colspan="1">mean ± SD</td><td rowspan="1" colspan="1">20.3±2.3</td><td rowspan="1" colspan="1">98.7±0.5</td><td rowspan="1" colspan="1">18.8±1.9</td><td rowspan="1" colspan="1">4.3±0.3</td><td rowspan="1" colspan="1">4.40±0.25</td><td rowspan="1" colspan="1">14.9±0.8</td><td rowspan="1" colspan="1">1.72±0.05</td></tr><tr><td rowspan="1" colspan="1">min. – max.</td><td rowspan="1" colspan="1">17.5–23.3</td><td rowspan="1" colspan="1">8.1–9.4</td><td rowspan="1" colspan="1">17.1–22.9</td><td rowspan="1" colspan="1">3.9–4.8</td><td rowspan="1" colspan="1">3.98–4.77</td><td rowspan="1" colspan="1">13.8–16.4</td><td rowspan="1" colspan="1">1.64–1.79</td></tr><tr><td rowspan="1" colspan="1" style="background: #dfdfde">
                      <italic>
                        <tp:taxon-name><tp:taxon-name-part taxon-name-part-type="genus" reg="Eupholidoptera"/><tp:taxon-name-part taxon-name-part-type="species" reg="mariannae">mariannae</tp:taxon-name-part></tp:taxon-name>
                      </italic>
                    </td><td rowspan="1" colspan="1" style="background: #dfdfde"><italic>n</italic> = 15</td><td rowspan="1" colspan="1" style="background: #dfdfde"><italic>n</italic> = 15</td><td rowspan="1" colspan="1" style="background: #dfdfde"><italic>n</italic> = 14</td><td rowspan="1" colspan="1" style="background: #dfdfde"><italic>n</italic> = 14</td><td rowspan="1" colspan="1" style="background: #dfdfde"><italic>n</italic> = 14</td><td rowspan="1" colspan="1" style="background: #dfdfde"><italic>n</italic> = 15</td><td rowspan="1" colspan="1" style="background: #dfdfde"><italic>n</italic> = 15</td></tr><tr><td rowspan="1" colspan="1" style="background: #dfdfde">mean ± SD</td><td rowspan="1" colspan="1" style="background: #dfdfde">22.4±2.8</td><td rowspan="1" colspan="1" style="background: #dfdfde">8.9±1.0</td><td rowspan="1" colspan="1" style="background: #dfdfde">19.0±2.4</td><td rowspan="1" colspan="1" style="background: #dfdfde">4.3±0.3</td><td rowspan="1" colspan="1" style="background: #dfdfde">4.43±0.27</td><td rowspan="1" colspan="1" style="background: #dfdfde">15.9±1.2</td><td rowspan="1" colspan="1" style="background: #dfdfde">1.80±0.22</td></tr><tr><td rowspan="1" colspan="1" style="background: #dfdfde">min. – max.</td><td rowspan="1" colspan="1" style="background: #dfdfde">19.1–27.5</td><td rowspan="1" colspan="1" style="background: #dfdfde">7.5–10.3</td><td rowspan="1" colspan="1" style="background: #dfdfde">16.5–22.8</td><td rowspan="1" colspan="1" style="background: #dfdfde">3.9–4.9</td><td rowspan="1" colspan="1" style="background: #dfdfde">3.92–4.74</td><td rowspan="1" colspan="1" style="background: #dfdfde">13.6–17.5</td><td rowspan="1" colspan="1" style="background: #dfdfde">1.41–2.23</td></tr><tr><td rowspan="1" colspan="1">
                      <italic>
                        <tp:taxon-name><tp:taxon-name-part taxon-name-part-type="genus" reg="Eupholidoptera"/><tp:taxon-name-part taxon-name-part-type="species" reg="marietheresae">marietheresae</tp:taxon-name-part></tp:taxon-name>
                      </italic>
                    </td><td rowspan="1" colspan="1"><italic>n</italic> = 6</td><td rowspan="1" colspan="1"><italic>n</italic> = 6</td><td rowspan="1" colspan="1"><italic>n</italic> = 6</td><td rowspan="1" colspan="1"><italic>n</italic> = 6</td><td rowspan="1" colspan="1"><italic>n</italic> = 6</td><td rowspan="1" colspan="1"><italic>n</italic> = 6</td><td rowspan="1" colspan="1"><italic>n</italic> = 6</td></tr><tr><td rowspan="1" colspan="1">mean ± SD</td><td rowspan="1" colspan="1">23.6±3.3</td><td rowspan="1" colspan="1">8.3±0.7</td><td rowspan="1" colspan="1">18.5±2.1</td><td rowspan="1" colspan="1">4.2±0.2</td><td rowspan="1" colspan="1">4.36±0.39</td><td rowspan="1" colspan="1">17.9±1.1</td><td rowspan="1" colspan="1">2.15±0.14</td></tr><tr><td rowspan="1" colspan="1">min. – max.</td><td rowspan="1" colspan="1">20.5–28.8</td><td rowspan="1" colspan="1">7.4–9.5</td><td rowspan="1" colspan="1">16.6–22.6</td><td rowspan="1" colspan="1">3.9–4.4</td><td rowspan="1" colspan="1">3.95–5.16</td><td rowspan="1" colspan="1">15.9–18.9</td><td rowspan="1" colspan="1">1.98–2.38</td></tr><tr><td rowspan="1" colspan="1" style="background: #dfdfde">
                      <italic>
                        <tp:taxon-name><tp:taxon-name-part taxon-name-part-type="genus" reg="Eupholidoptera"/><tp:taxon-name-part taxon-name-part-type="species" reg="pallipes">pallipes</tp:taxon-name-part></tp:taxon-name>
                      </italic>
                    </td><td rowspan="1" colspan="1" style="background: #dfdfde"><italic>n</italic> = 1</td><td rowspan="1" colspan="1" style="background: #dfdfde"><italic>n</italic> = 1</td><td rowspan="1" colspan="1" style="background: #dfdfde"><italic>n</italic> = 1</td><td rowspan="1" colspan="1" style="background: #dfdfde"><italic>n</italic> = 1</td><td rowspan="1" colspan="1" style="background: #dfdfde"><italic>n</italic> = 1</td><td rowspan="1" colspan="1" style="background: #dfdfde"><italic>n</italic> = 1</td><td rowspan="1" colspan="1" style="background: #dfdfde"><italic>n</italic> = 1</td></tr><tr><td rowspan="1" colspan="1" style="background: #dfdfde">mean ± SD</td><td rowspan="1" colspan="1" style="background: #dfdfde">n.a.</td><td rowspan="1" colspan="1" style="background: #dfdfde">n.a.</td><td rowspan="1" colspan="1" style="background: #dfdfde">n.a.</td><td rowspan="1" colspan="1" style="background: #dfdfde">n.a.</td><td rowspan="1" colspan="1" style="background: #dfdfde">n.a.</td><td rowspan="1" colspan="1" style="background: #dfdfde">n.a.</td><td rowspan="1" colspan="1" style="background: #dfdfde">n.a.</td></tr><tr><td rowspan="1" colspan="1" style="background: #dfdfde">min. – max.</td><td rowspan="1" colspan="1" style="background: #dfdfde">21.7</td><td rowspan="1" colspan="1" style="background: #dfdfde">9.5</td><td rowspan="1" colspan="1" style="background: #dfdfde">23.8</td><td rowspan="1" colspan="1" style="background: #dfdfde">4.6</td><td rowspan="1" colspan="1" style="background: #dfdfde">5.23</td><td rowspan="1" colspan="1" style="background: #dfdfde">13.5</td><td rowspan="1" colspan="1" style="background: #dfdfde">1.43</td></tr><tr><td rowspan="1" colspan="1">
                      <italic>
                        <tp:taxon-name><tp:taxon-name-part taxon-name-part-type="genus" reg="Eupholidoptera"/><tp:taxon-name-part taxon-name-part-type="species" reg="smyrnensis">smyrnensis</tp:taxon-name-part></tp:taxon-name>
                      </italic>
                    </td><td rowspan="1" colspan="1"><italic>n</italic> = 5</td><td rowspan="1" colspan="1"><italic>n</italic> = 5</td><td rowspan="1" colspan="1"><italic>n</italic> = 5</td><td rowspan="1" colspan="1"><italic>n</italic> = 5</td><td rowspan="1" colspan="1"><italic>n</italic> = 5</td><td rowspan="1" colspan="1"><italic>n</italic> = 5</td><td rowspan="1" colspan="1"><italic>n</italic> = 5</td></tr><tr><td rowspan="1" colspan="1">mean ± SD</td><td rowspan="1" colspan="1">20.0±1.8</td><td rowspan="1" colspan="1">9.9±0.3</td><td rowspan="1" colspan="1">23.6±0.9</td><td rowspan="1" colspan="1">4.6±0.1</td><td rowspan="1" colspan="1">5.18±0.18</td><td rowspan="1" colspan="1">17.6±0.8</td><td rowspan="1" colspan="1">1.78±0.12</td></tr><tr><td rowspan="1" colspan="1">min. – max.</td><td rowspan="1" colspan="1">17.5–22.6</td><td rowspan="1" colspan="1">9.5–10.3</td><td rowspan="1" colspan="1">22.4–24.7</td><td rowspan="1" colspan="1">4.4–4.7</td><td rowspan="1" colspan="1">4.92–5.48</td><td rowspan="1" colspan="1">16.6–18.6</td><td rowspan="1" colspan="1">1.61–1.96</td></tr></tbody></table></table-wrap><table-wrap id="T8" position="float" orientation="portrait"><label>Table 8.</label><caption><p>Morphological differences across the <italic><tp:taxon-name><tp:taxon-name-part taxon-name-part-type="genus" reg="Eupholidoptera">E.</tp:taxon-name-part><tp:taxon-name-part taxon-name-part-type="species" reg="latens">latens</tp:taxon-name-part></tp:taxon-name></italic>-<italic><tp:taxon-name><tp:taxon-name-part taxon-name-part-type="genus" reg="Eupholidoptera">E.</tp:taxon-name-part><tp:taxon-name-part taxon-name-part-type="species" reg="giuliae">giuliae</tp:taxon-name-part></tp:taxon-name></italic>-<italic><tp:taxon-name><tp:taxon-name-part taxon-name-part-type="genus" reg="Eupholidoptera">E.</tp:taxon-name-part><tp:taxon-name-part taxon-name-part-type="species" reg="francisae">francisae</tp:taxon-name-part></tp:taxon-name></italic> complex (see Fig. <xref ref-type="fig" rid="F30">257</xref>).</p></caption><table id="TID0EXODM" rules="all"><tbody><tr><th rowspan="1" colspan="1">Subgroups</th><th rowspan="1" colspan="1">Anal tergite excision-teeth</th><th rowspan="1" colspan="1">Subgenital plate</th><th rowspan="1" colspan="1">Styli</th><th rowspan="1" colspan="1">Titillator</th></tr><tr><td rowspan="1" colspan="1">1. Eastern Chania + western Rethimni</td><td rowspan="1" colspan="1">wide-short</td><td rowspan="1" colspan="1">compact</td><td rowspan="1" colspan="1">short-inward</td><td rowspan="1" colspan="1">compact – long hooks</td></tr><tr><td rowspan="1" colspan="1">2. Northeastern Chania incl. Akrotiri</td><td rowspan="1" colspan="1">narrow-long</td><td rowspan="1" colspan="1">intermediate</td><td rowspan="1" colspan="1">long-downward</td><td rowspan="1" colspan="1">slender – long hooks</td></tr><tr><td rowspan="1" colspan="1">3. Northern and central Chania</td><td rowspan="1" colspan="1">wide-short</td><td rowspan="1" colspan="1">slender</td><td rowspan="1" colspan="1">long-downward</td><td rowspan="1" colspan="1">compact – short hooks</td></tr><tr><td rowspan="1" colspan="1">4. Western and southwestern Chania</td><td rowspan="1" colspan="1">narrow-short</td><td rowspan="1" colspan="1">very slender</td><td rowspan="1" colspan="1">short to long, downward</td><td rowspan="1" colspan="1">compact – short hooks</td></tr><tr><td rowspan="1" colspan="1">5. Andikithira</td><td rowspan="1" colspan="1">narrow-short</td><td rowspan="1" colspan="1">extremely slender</td><td rowspan="1" colspan="1">short, downward</td><td rowspan="1" colspan="1">compact – short hooks</td></tr></tbody></table></table-wrap><table-wrap id="T9" position="float" orientation="portrait"><label>Table 9.</label><caption><p>Examples of syntopic occurrences of <italic><tp:taxon-name><tp:taxon-name-part taxon-name-part-type="genus" reg="Eupholidoptera">Eupholidoptera</tp:taxon-name-part></tp:taxon-name></italic> species in Crete.</p></caption><table id="TID0EYUDM" rules="all"><tbody><tr><th rowspan="1" colspan="1">Trap no.</th><th rowspan="1" colspan="1">Coll. date</th><th rowspan="1" colspan="1">Location</th><th rowspan="1" colspan="1">GPS Coordinates</th><th rowspan="1" colspan="1">Alt. (m)</th><th rowspan="1" colspan="1">Species 1</th><th rowspan="1" colspan="1">Species 2</th></tr><tr><td rowspan="1" colspan="1">FC111</td><td rowspan="1" colspan="1">30/10/1996</td><td rowspan="1" colspan="1">Limni Kourna</td><td rowspan="1" colspan="1">
                  <named-content xmlns:xlink="http://www.w3.org/1999/xlink" content-type="dwc:verbatimCoordinates" xlink:type="simple">
                    <named-content content-type="geo-json" specific-use="{&#34;type&#34;:&#34;Point&#34;,&#34;coordinates&#34;:[24.279000,35.326900]}" id="NCID0EYZJM" xlink:type="simple">35.3269, 24.2790</named-content>
                  </named-content>
                </td><td rowspan="1" colspan="1">25</td><td rowspan="1" colspan="1">
                  <italic>
                    <tp:taxon-name><tp:taxon-name-part taxon-name-part-type="genus" reg="Eupholidoptera"/><tp:taxon-name-part taxon-name-part-type="species" reg="giuliae">giuliae</tp:taxon-name-part></tp:taxon-name>
                  </italic>
                </td><td rowspan="1" colspan="1">
                  <italic>
                    <tp:taxon-name><tp:taxon-name-part taxon-name-part-type="genus" reg="Eupholidoptera"/><tp:taxon-name-part taxon-name-part-type="species" reg="smyrnensis">smyrnensis</tp:taxon-name-part></tp:taxon-name>
                  </italic>
                </td></tr><tr><td rowspan="1" colspan="1">FC495</td><td rowspan="1" colspan="1">10/07/1997</td><td rowspan="1" colspan="1">Limni Kourna</td><td rowspan="1" colspan="1">
                  <named-content xmlns:xlink="http://www.w3.org/1999/xlink" content-type="dwc:verbatimCoordinates" xlink:type="simple">
                    <named-content content-type="geo-json" specific-use="{&#34;type&#34;:&#34;Point&#34;,&#34;coordinates&#34;:[24.279000,35.326900]}" id="NCID0EN2JM" xlink:type="simple">35.3269, 24.2790</named-content>
                  </named-content>
                </td><td rowspan="1" colspan="1">25</td><td rowspan="1" colspan="1">
                  <italic>
                    <tp:taxon-name><tp:taxon-name-part taxon-name-part-type="genus" reg="Eupholidoptera"/><tp:taxon-name-part taxon-name-part-type="species" reg="giuliae">giuliae</tp:taxon-name-part></tp:taxon-name>
                  </italic>
                </td><td rowspan="1" colspan="1">
                  <italic>
                    <tp:taxon-name><tp:taxon-name-part taxon-name-part-type="genus" reg="Eupholidoptera"/><tp:taxon-name-part taxon-name-part-type="species" reg="smyrnensis">smyrnensis</tp:taxon-name-part></tp:taxon-name>
                  </italic>
                </td></tr><tr><td rowspan="1" colspan="1">FC70</td><td rowspan="1" colspan="1">20/08/1996</td><td rowspan="1" colspan="1">Limni Kourna</td><td rowspan="1" colspan="1">
                  <named-content xmlns:xlink="http://www.w3.org/1999/xlink" content-type="dwc:verbatimCoordinates" xlink:type="simple">
                    <named-content content-type="geo-json" specific-use="{&#34;type&#34;:&#34;Point&#34;,&#34;coordinates&#34;:[24.279000,35.326900]}" id="NCID0EC4JM" xlink:type="simple">35.3269, 24.2790</named-content>
                  </named-content>
                </td><td rowspan="1" colspan="1">25</td><td rowspan="1" colspan="1">
                  <italic>
                    <tp:taxon-name><tp:taxon-name-part taxon-name-part-type="genus" reg="Eupholidoptera"/><tp:taxon-name-part taxon-name-part-type="species" reg="giuliae">giuliae</tp:taxon-name-part></tp:taxon-name>
                  </italic>
                </td><td rowspan="1" colspan="1">
                  <italic>
                    <tp:taxon-name><tp:taxon-name-part taxon-name-part-type="genus" reg="Eupholidoptera"/><tp:taxon-name-part taxon-name-part-type="species" reg="smyrnensis">smyrnensis</tp:taxon-name-part></tp:taxon-name>
                  </italic>
                </td></tr><tr><td rowspan="1" colspan="1">FC1536</td><td rowspan="1" colspan="1">05/08/2000</td><td rowspan="1" colspan="1">Dikti Mt.</td><td rowspan="1" colspan="1">
                  <named-content xmlns:xlink="http://www.w3.org/1999/xlink" content-type="dwc:verbatimCoordinates" xlink:type="simple">
                    <named-content content-type="geo-json" specific-use="{&#34;type&#34;:&#34;Point&#34;,&#34;coordinates&#34;:[25.477900,35.110700]}" id="NCID0EX5JM" xlink:type="simple">35.1107, 25.4779</named-content>
                  </named-content>
                </td><td rowspan="1" colspan="1">1715</td><td rowspan="1" colspan="1">
                  <italic>
                    <tp:taxon-name><tp:taxon-name-part taxon-name-part-type="genus" reg="Eupholidoptera"/><tp:taxon-name-part taxon-name-part-type="species" reg="astyla">astyla</tp:taxon-name-part></tp:taxon-name>
                  </italic>
                </td><td rowspan="1" colspan="1"><italic><tp:taxon-name><tp:taxon-name-part taxon-name-part-type="genus" reg="Eupholidoptera"/><tp:taxon-name-part taxon-name-part-type="species" reg="marietheresae">marietheresae</tp:taxon-name-part></tp:taxon-name></italic> sp. nov.</td></tr><tr><td rowspan="1" colspan="1">FC1606</td><td rowspan="1" colspan="1">02/10/2000</td><td rowspan="1" colspan="1">Dikti Mt.</td><td rowspan="1" colspan="1">
                  <named-content xmlns:xlink="http://www.w3.org/1999/xlink" content-type="dwc:verbatimCoordinates" xlink:type="simple">
                    <named-content content-type="geo-json" specific-use="{&#34;type&#34;:&#34;Point&#34;,&#34;coordinates&#34;:[25.477900,35.110700]}" id="NCID0EMAKM" xlink:type="simple">35.1107, 25.4779</named-content>
                  </named-content>
                </td><td rowspan="1" colspan="1">1715</td><td rowspan="1" colspan="1">
                  <italic>
                    <tp:taxon-name><tp:taxon-name-part taxon-name-part-type="genus" reg="Eupholidoptera"/><tp:taxon-name-part taxon-name-part-type="species" reg="astyla">astyla</tp:taxon-name-part></tp:taxon-name>
                  </italic>
                </td><td rowspan="1" colspan="1"><italic><tp:taxon-name><tp:taxon-name-part taxon-name-part-type="genus" reg="Eupholidoptera"/><tp:taxon-name-part taxon-name-part-type="species" reg="marietheresae">marietheresae</tp:taxon-name-part></tp:taxon-name></italic> sp. nov.</td></tr><tr><td rowspan="1" colspan="1">FC1655</td><td rowspan="1" colspan="1">09/01/2001</td><td rowspan="1" colspan="1">Dikti Mt.</td><td rowspan="1" colspan="1">
                  <named-content xmlns:xlink="http://www.w3.org/1999/xlink" content-type="dwc:verbatimCoordinates" xlink:type="simple">
                    <named-content content-type="geo-json" specific-use="{&#34;type&#34;:&#34;Point&#34;,&#34;coordinates&#34;:[25.477900,35.110700]}" id="NCID0EBCKM" xlink:type="simple">35.1107, 25.4779</named-content>
                  </named-content>
                </td><td rowspan="1" colspan="1">1715</td><td rowspan="1" colspan="1">
                  <italic>
                    <tp:taxon-name><tp:taxon-name-part taxon-name-part-type="genus" reg="Eupholidoptera"/><tp:taxon-name-part taxon-name-part-type="species" reg="astyla">astyla</tp:taxon-name-part></tp:taxon-name>
                  </italic>
                </td><td rowspan="1" colspan="1"><italic><tp:taxon-name><tp:taxon-name-part taxon-name-part-type="genus" reg="Eupholidoptera"/><tp:taxon-name-part taxon-name-part-type="species" reg="marietheresae">marietheresae</tp:taxon-name-part></tp:taxon-name></italic> sp. nov.</td></tr><tr><td rowspan="1" colspan="1">FC1602</td><td rowspan="1" colspan="1">15/09/2000</td><td rowspan="1" colspan="1">Idi Mt.</td><td rowspan="1" colspan="1">
                  <named-content xmlns:xlink="http://www.w3.org/1999/xlink" content-type="dwc:verbatimCoordinates" xlink:type="simple">
                    <named-content content-type="geo-json" specific-use="{&#34;type&#34;:&#34;Point&#34;,&#34;coordinates&#34;:[24.792000,35.197300]}" id="NCID0EWDKM" xlink:type="simple">35.1973, 24.7920</named-content>
                  </named-content>
                </td><td rowspan="1" colspan="1">1910</td><td rowspan="1" colspan="1">
                  <italic>
                    <tp:taxon-name><tp:taxon-name-part taxon-name-part-type="genus" reg="Eupholidoptera"/><tp:taxon-name-part taxon-name-part-type="species" reg="forcipata">forcipata</tp:taxon-name-part></tp:taxon-name>
                  </italic>
                </td><td rowspan="1" colspan="1">
                  <italic>
                    <tp:taxon-name><tp:taxon-name-part taxon-name-part-type="genus" reg="Eupholidoptera"/><tp:taxon-name-part taxon-name-part-type="species" reg="gemellata">gemellata</tp:taxon-name-part></tp:taxon-name>
                  </italic>
                </td></tr><tr><td rowspan="1" colspan="1">FC1651</td><td rowspan="1" colspan="1">30/10/2000</td><td rowspan="1" colspan="1">Idi Mt.</td><td rowspan="1" colspan="1">
                  <named-content xmlns:xlink="http://www.w3.org/1999/xlink" content-type="dwc:verbatimCoordinates" xlink:type="simple">
                    <named-content content-type="geo-json" specific-use="{&#34;type&#34;:&#34;Point&#34;,&#34;coordinates&#34;:[24.792000,35.197300]}" id="NCID0ELFKM" xlink:type="simple">35.1973, 24.7920</named-content>
                  </named-content>
                </td><td rowspan="1" colspan="1">1910</td><td rowspan="1" colspan="1">
                  <italic>
                    <tp:taxon-name><tp:taxon-name-part taxon-name-part-type="genus" reg="Eupholidoptera"/><tp:taxon-name-part taxon-name-part-type="species" reg="forcipata">forcipata</tp:taxon-name-part></tp:taxon-name>
                  </italic>
                </td><td rowspan="1" colspan="1">
                  <italic>
                    <tp:taxon-name><tp:taxon-name-part taxon-name-part-type="genus" reg="Eupholidoptera"/><tp:taxon-name-part taxon-name-part-type="species" reg="gemellata">gemellata</tp:taxon-name-part></tp:taxon-name>
                  </italic>
                </td></tr><tr><td rowspan="1" colspan="1">FC1916</td><td rowspan="1" colspan="1">12/06/2001</td><td rowspan="1" colspan="1">Idi Mt.</td><td rowspan="1" colspan="1">
                  <named-content xmlns:xlink="http://www.w3.org/1999/xlink" content-type="dwc:verbatimCoordinates" xlink:type="simple">
                    <named-content content-type="geo-json" specific-use="{&#34;type&#34;:&#34;Point&#34;,&#34;coordinates&#34;:[24.792000,35.197300]}" id="NCID0EAHKM" xlink:type="simple">35.1973, 24.7920</named-content>
                  </named-content>
                </td><td rowspan="1" colspan="1">1910</td><td rowspan="1" colspan="1">
                  <italic>
                    <tp:taxon-name><tp:taxon-name-part taxon-name-part-type="genus" reg="Eupholidoptera"/><tp:taxon-name-part taxon-name-part-type="species" reg="forcipata">forcipata</tp:taxon-name-part></tp:taxon-name>
                  </italic>
                </td><td rowspan="1" colspan="1">
                  <italic>
                    <tp:taxon-name><tp:taxon-name-part taxon-name-part-type="genus" reg="Eupholidoptera"/><tp:taxon-name-part taxon-name-part-type="species" reg="gemellata">gemellata</tp:taxon-name-part></tp:taxon-name>
                  </italic>
                </td></tr><tr><td rowspan="1" colspan="1">FC17807</td><td rowspan="1" colspan="1">19/10/2018</td><td rowspan="1" colspan="1">Lefka Mt.</td><td rowspan="1" colspan="1">
                  <named-content xmlns:xlink="http://www.w3.org/1999/xlink" content-type="dwc:verbatimCoordinates" xlink:type="simple">
                    <named-content content-type="geo-json" specific-use="{&#34;type&#34;:&#34;Point&#34;,&#34;coordinates&#34;:[23.905000,35.352400]}" id="NCID0EVIKM" xlink:type="simple">35.3524, 23.9050</named-content>
                  </named-content>
                </td><td rowspan="1" colspan="1">1200</td><td rowspan="1" colspan="1">
                  <italic>
                    <tp:taxon-name><tp:taxon-name-part taxon-name-part-type="genus" reg="Eupholidoptera"/><tp:taxon-name-part taxon-name-part-type="species" reg="cretica">cretica</tp:taxon-name-part></tp:taxon-name>
                  </italic>
                </td><td rowspan="1" colspan="1">
                  <italic>
                    <tp:taxon-name><tp:taxon-name-part taxon-name-part-type="genus" reg="Eupholidoptera"/><tp:taxon-name-part taxon-name-part-type="species" reg="latens">latens</tp:taxon-name-part></tp:taxon-name>
                  </italic>
                </td></tr></tbody></table></table-wrap><table-wrap id="T10" position="float" orientation="portrait"><label>Table 10.</label><caption><p>Current IUCN Red List Status for <italic><tp:taxon-name><tp:taxon-name-part taxon-name-part-type="genus" reg="Eupholidoptera">Eupholidoptera</tp:taxon-name-part></tp:taxon-name></italic> species of Crete and adjacent islands.</p></caption><table id="TID0E5BEM" rules="all"><tbody><tr><th rowspan="1" colspan="1">Species</th><th rowspan="1" colspan="1">Common name</th><th rowspan="1" colspan="1">IUCN RLA status*</th></tr><tr><td rowspan="1" colspan="1">
                  <italic>
                    <tp:taxon-name><tp:taxon-name-part taxon-name-part-type="genus" reg="Eupholidoptera">E.</tp:taxon-name-part><tp:taxon-name-part taxon-name-part-type="species" reg="annamariae">annamariae</tp:taxon-name-part></tp:taxon-name>
                  </italic>
                </td><td rowspan="1" colspan="1">Annamaria’s Marbled Bush-cricket</td><td rowspan="1" colspan="1">
                  <abbrev xmlns:xlink="http://www.w3.org/1999/xlink" xlink:title="Vulnerable" id="ABBRID0EY3KM" xlink:type="simple">VU</abbrev>
                </td></tr><tr><td rowspan="1" colspan="1">
                  <italic>
                    <tp:taxon-name><tp:taxon-name-part taxon-name-part-type="genus" reg="Eupholidoptera">E.</tp:taxon-name-part><tp:taxon-name-part taxon-name-part-type="species" reg="astyla">astyla</tp:taxon-name-part></tp:taxon-name>
                  </italic>
                </td><td rowspan="1" colspan="1">Mount Ida Marbled Bush-cricket</td><td rowspan="1" colspan="1">
                  <abbrev xmlns:xlink="http://www.w3.org/1999/xlink" xlink:title="Endangered" id="ABBRID0ET4KM" xlink:type="simple">EN</abbrev>
                </td></tr><tr><td rowspan="1" colspan="1">
                  <italic>
                    <tp:taxon-name><tp:taxon-name-part taxon-name-part-type="genus" reg="Eupholidoptera">E.</tp:taxon-name-part><tp:taxon-name-part taxon-name-part-type="species" reg="cretica">cretica</tp:taxon-name-part></tp:taxon-name>
                  </italic>
                </td><td rowspan="1" colspan="1">Cretan Marbled Bush-cricket</td><td rowspan="1" colspan="1">
                  <abbrev xmlns:xlink="http://www.w3.org/1999/xlink" xlink:title="Vulnerable" id="ABBRID0EO5KM" xlink:type="simple">VU</abbrev>
                </td></tr><tr><td rowspan="1" colspan="1">
                  <italic>
                    <tp:taxon-name><tp:taxon-name-part taxon-name-part-type="genus" reg="Eupholidoptera">E.</tp:taxon-name-part><tp:taxon-name-part taxon-name-part-type="species" reg="feri">feri</tp:taxon-name-part></tp:taxon-name>
                  </italic>
                </td><td rowspan="1" colspan="1">Fer’s Marbled Bush-cricket</td><td rowspan="1" colspan="1">
                  <abbrev xmlns:xlink="http://www.w3.org/1999/xlink" xlink:title="Critically Endangered" id="ABBRID0EJ6KM" xlink:type="simple">CR</abbrev>
                </td></tr><tr><td rowspan="1" colspan="1">
                  <italic>
                    <tp:taxon-name><tp:taxon-name-part taxon-name-part-type="genus" reg="Eupholidoptera">E.</tp:taxon-name-part><tp:taxon-name-part taxon-name-part-type="species" reg="forcipata">forcipata</tp:taxon-name-part></tp:taxon-name>
                  </italic>
                </td><td rowspan="1" colspan="1">Idi Marbled Bush-cricket</td><td rowspan="1" colspan="1">
                  <abbrev xmlns:xlink="http://www.w3.org/1999/xlink" xlink:title="Vulnerable" id="ABBRID0EEALM" xlink:type="simple">VU</abbrev>
                </td></tr><tr><td rowspan="1" colspan="1"><italic><tp:taxon-name><tp:taxon-name-part taxon-name-part-type="genus" reg="Eupholidoptera">E.</tp:taxon-name-part><tp:taxon-name-part taxon-name-part-type="species" reg="francisae">francisae</tp:taxon-name-part></tp:taxon-name></italic> sp. nov.</td><td rowspan="1" colspan="1">Francis’s Marbled Bush-cricket</td><td rowspan="1" colspan="1">Not Evaluated</td></tr><tr><td rowspan="1" colspan="1">
                  <italic>
                    <tp:taxon-name><tp:taxon-name-part taxon-name-part-type="genus" reg="Eupholidoptera">E.</tp:taxon-name-part><tp:taxon-name-part taxon-name-part-type="species" reg="gemellata">gemellata</tp:taxon-name-part></tp:taxon-name>
                  </italic>
                </td><td rowspan="1" colspan="1">Skaronero Marbled Bush-cricket</td><td rowspan="1" colspan="1">
                  <abbrev xmlns:xlink="http://www.w3.org/1999/xlink" xlink:title="Vulnerable" id="ABBRID0EVBLM" xlink:type="simple">VU</abbrev>
                </td></tr><tr><td rowspan="1" colspan="1">
                  <italic>
                    <tp:taxon-name><tp:taxon-name-part taxon-name-part-type="genus" reg="Eupholidoptera">E.</tp:taxon-name-part><tp:taxon-name-part taxon-name-part-type="species" reg="giuliae">giuliae</tp:taxon-name-part></tp:taxon-name>
                  </italic>
                </td><td rowspan="1" colspan="1">Giulia’s Marbled Bush-cricket</td><td rowspan="1" colspan="1">
                  <abbrev xmlns:xlink="http://www.w3.org/1999/xlink" xlink:title="Vulnerable" id="ABBRID0EQCLM" xlink:type="simple">VU</abbrev>
                </td></tr><tr><td rowspan="1" colspan="1">
                  <italic>
                    <tp:taxon-name><tp:taxon-name-part taxon-name-part-type="genus" reg="Eupholidoptera">E.</tp:taxon-name-part><tp:taxon-name-part taxon-name-part-type="species" reg="jacquelinae">jacquelinae</tp:taxon-name-part></tp:taxon-name>
                  </italic>
                </td><td rowspan="1" colspan="1">Jacqueline’s Marbled Bush-cricket</td><td rowspan="1" colspan="1">
                  <abbrev xmlns:xlink="http://www.w3.org/1999/xlink" xlink:title="Vulnerable" id="ABBRID0ELDLM" xlink:type="simple">VU</abbrev>
                </td></tr><tr><td rowspan="1" colspan="1">
                  <italic>
                    <tp:taxon-name><tp:taxon-name-part taxon-name-part-type="genus" reg="Eupholidoptera">E.</tp:taxon-name-part><tp:taxon-name-part taxon-name-part-type="species" reg="latens">latens</tp:taxon-name-part></tp:taxon-name>
                  </italic>
                </td><td rowspan="1" colspan="1">Hidden Marbled Bush-cricket</td><td rowspan="1" colspan="1">
                  <abbrev xmlns:xlink="http://www.w3.org/1999/xlink" xlink:title="Vulnerable" id="ABBRID0EGELM" xlink:type="simple">VU</abbrev>
                </td></tr><tr><td rowspan="1" colspan="1">
                  <italic>
                    <tp:taxon-name><tp:taxon-name-part taxon-name-part-type="genus" reg="Eupholidoptera">E.</tp:taxon-name-part><tp:taxon-name-part taxon-name-part-type="species" reg="mariannae">mariannae</tp:taxon-name-part></tp:taxon-name>
                  </italic>
                </td><td rowspan="1" colspan="1">Marianne’s Marbled Bush-cricket</td><td rowspan="1" colspan="1">
                  <abbrev xmlns:xlink="http://www.w3.org/1999/xlink" xlink:title="Vulnerable" id="ABBRID0EBFLM" xlink:type="simple">VU</abbrev>
                </td></tr><tr><td rowspan="1" colspan="1"><italic><tp:taxon-name><tp:taxon-name-part taxon-name-part-type="genus" reg="Eupholidoptera">E.</tp:taxon-name-part><tp:taxon-name-part taxon-name-part-type="species" reg="marietheresae">marietheresae</tp:taxon-name-part></tp:taxon-name></italic> sp. nov.</td><td rowspan="1" colspan="1">Marietherese’s Marbled Bush-cricket</td><td rowspan="1" colspan="1">Not Evaluated</td></tr><tr><td rowspan="1" colspan="1">
                  <italic>
                    <tp:taxon-name><tp:taxon-name-part taxon-name-part-type="genus" reg="Eupholidoptera">E.</tp:taxon-name-part><tp:taxon-name-part taxon-name-part-type="species" reg="pallipes">pallipes</tp:taxon-name-part></tp:taxon-name>
                  </italic>
                </td><td rowspan="1" colspan="1">Pale-legged Marbled Bush-cricket</td><td rowspan="1" colspan="1">
                  <abbrev xmlns:xlink="http://www.w3.org/1999/xlink" xlink:title="Vulnerable" id="ABBRID0ESGLM" xlink:type="simple">VU</abbrev>
                </td></tr><tr><td rowspan="1" colspan="1">
                  <italic>
                    <tp:taxon-name><tp:taxon-name-part taxon-name-part-type="genus" reg="Eupholidoptera">E.</tp:taxon-name-part><tp:taxon-name-part taxon-name-part-type="species" reg="smyrnensis">smyrnensis</tp:taxon-name-part></tp:taxon-name>
                  </italic>
                </td><td rowspan="1" colspan="1">Smyrna Marbled Bush-cricket</td><td rowspan="1" colspan="1">
                  <abbrev xmlns:xlink="http://www.w3.org/1999/xlink" xlink:title="Least Concern" id="ABBRID0ENHLM" xlink:type="simple">LC</abbrev>
                </td></tr></tbody></table><table-wrap-foot><fn><p><sup>*</sup>: <abbrev xmlns:xlink="http://www.w3.org/1999/xlink" xlink:title="Critically Endangered" id="ABBRID0EXHLM" xlink:type="simple">CR</abbrev> – Critically Endangered, <abbrev xmlns:xlink="http://www.w3.org/1999/xlink" xlink:title="Endangered" id="ABBRID0E2HLM" xlink:type="simple">EN</abbrev> – Endangered, <abbrev xmlns:xlink="http://www.w3.org/1999/xlink" xlink:title="Vulnerable" id="ABBRID0E6HLM" xlink:type="simple">VU</abbrev> – Vulnerable, <abbrev xmlns:xlink="http://www.w3.org/1999/xlink" xlink:title="Least Concern" id="ABBRID0EDILM" xlink:type="simple">LC</abbrev> – Least Concern.</p></fn></table-wrap-foot></table-wrap><supplementary-material xmlns:xlink="http://www.w3.org/1999/xlink" id="S1" position="float" orientation="portrait" xlink:type="simple"><object-id content-type="doi" xlink:type="simple">10.3897/zookeys.1151.97514.suppl1</object-id><object-id content-type="zenodo_dep_id" xlink:type="simple">7695048</object-id><object-id content-type="arpha" xlink:type="simple">4B14C92D-9D7B-5513-A6AE-EDF15D58D8AB</object-id><label>Supplementary material 1</label><caption><p>List of localities, specimens, and repositories of <italic><tp:taxon-name><tp:taxon-name-part taxon-name-part-type="genus" reg="Eupholidoptera">Eupholidoptera</tp:taxon-name-part></tp:taxon-name></italic> from Crete, Gavdos, Gavdopoula, and Andikithira</p></caption><statement content-type="dataType"><label>Data type</label><p>occurrence data (excel document)</p></statement><statement content-type="notes"><label>Explanation note</label><p>The table contains all published and unpublished localities, specimens collected and their repositories for all <italic><tp:taxon-name><tp:taxon-name-part taxon-name-part-type="genus" reg="Eupholidoptera">Eupholidoptera</tp:taxon-name-part></tp:taxon-name></italic> species from Crete and its satellite islands known to the authors.</p></statement><media xlink:href="zookeys-1151-067_article-97514__-s001.xlsx" mimetype="application" mime-subtype="vnd.openxmlformats-officedocument.spreadsheetml.sheet" position="float" orientation="portrait" xlink:type="simple" id="oo_817964.xlsx"><uri content-type="original_file" xlink:type="simple">https://binary.pensoft.net/file/817964</uri></media><permissions><license xlink:type="simple"><license-p>This dataset is made available under the Open Database License (http://opendatacommons.org/licenses/odbl/1.0/). The Open Database License (ODbL) is a license agreement intended to allow users to freely share, modify, and use this Dataset while maintaining this same freedom for others, provided that the original source and author(s) are credited.</license-p></license></permissions><attrib specific-use="authors">Luc Willemse, Jos Tilmans, Nefeli Kotitsa, Apostolos Trichas, Klaus-Gerhard Heller, Dragan Chobanov, Baudewijn Odé</attrib></supplementary-material><supplementary-material xmlns:xlink="http://www.w3.org/1999/xlink" id="S2" position="float" orientation="portrait" xlink:type="simple"><object-id content-type="doi" xlink:type="simple">10.3897/zookeys.1151.97514.suppl2</object-id><object-id content-type="zenodo_dep_id" xlink:type="simple">7695042</object-id><object-id content-type="arpha" xlink:type="simple">71DA3260-3098-5D6B-98B3-241EC1073721</object-id><label>Supplementary material 2</label><caption><p>Examined specimens</p></caption><statement content-type="dataType"><label>Data type</label><p>specimen studied (excel document)</p></statement><statement content-type="notes"><label>Explanation note</label><p>This table lists examined specimens with an indication of how they are stored (D: dry pinned; W: in alcohol), whether they have been measured (mm), photographed (image), sampled for DNA analysis (DNA), or audio recorded (audio). Abbreviations used: √: done; S: stacked images(s); F: field image from life specimen; H: habitus image from collection specimen; FC: trap. For more details of location and trap see Suppl. material <xref ref-type="supplementary-material" rid="S1">1</xref>. Specimens are arranged in alphabetical order of species and within species on region and location.</p></statement><media xlink:href="zookeys-1151-067_article-97514__-s002.xlsx" mimetype="application" mime-subtype="vnd.openxmlformats-officedocument.spreadsheetml.sheet" position="float" orientation="portrait" xlink:type="simple" id="oo_817965.xlsx"><uri content-type="original_file" xlink:type="simple">https://binary.pensoft.net/file/817965</uri></media><permissions><license xlink:type="simple"><license-p>This dataset is made available under the Open Database License (http://opendatacommons.org/licenses/odbl/1.0/). The Open Database License (ODbL) is a license agreement intended to allow users to freely share, modify, and use this Dataset while maintaining this same freedom for others, provided that the original source and author(s) are credited.</license-p></license></permissions><attrib specific-use="authors">Luc Willemse, Jos Tilmans, Nefeli Kotitsa, Apostolos Trichas, Klaus-Gerhard Heller, Dragan Chobanov, Baudewijn Odé</attrib></supplementary-material></tp:treatment-sec><ref-list><ref id="B42"><mixed-citation xmlns:xlink="http://www.w3.org/1999/xlink" xlink:type="simple"><person-group><name name-style="western"><surname>Nadig</surname><given-names>A</given-names></name></person-group> (<year>1985</year>) <article-title>Zur Orthopterenfauna Kretas mit Beschreibung einer neuen Art: <italic><tp:taxon-name><tp:taxon-name-part taxon-name-part-type="genus">Eupholidoptera</tp:taxon-name-part><tp:taxon-name-part taxon-name-part-type="species">annamariae</tp:taxon-name-part></tp:taxon-name></italic> spec. nova.</article-title><source>Mitteilungen der schweizerischen Entomologischen Gesellschaft</source><volume>58</volume>: <fpage>325</fpage>–<lpage>335</lpage>.</mixed-citation></ref><ref id="B12"><mixed-citation xmlns:xlink="http://www.w3.org/1999/xlink" xlink:type="simple"><person-group><name name-style="western"><surname>Çiplak</surname><given-names>B</given-names></name><name name-style="western"><surname>Heller</surname><given-names>K-G</given-names></name><name name-style="western"><surname>Willemse</surname><given-names>F</given-names></name></person-group> (<year>2009</year>) <article-title>Review of the genus <italic><tp:taxon-name><tp:taxon-name-part taxon-name-part-type="genus">Eupholidoptera</tp:taxon-name-part></tp:taxon-name></italic> (<tp:taxon-name><tp:taxon-name-part taxon-name-part-type="order">Orthoptera</tp:taxon-name-part></tp:taxon-name>, <tp:taxon-name><tp:taxon-name-part taxon-name-part-type="family">Tettigoniidae</tp:taxon-name-part></tp:taxon-name>): Different genitalia, uniform song.</article-title><source>Zootaxa</source><volume>2156</volume>(<issue>1</issue>): <fpage>1</fpage>–<lpage>77</lpage>. <ext-link xlink:href="10.11646/zootaxa.2156.1.1" ext-link-type="doi" xlink:type="simple">https://doi.org/10.11646/zootaxa.2156.1.1</ext-link></mixed-citation></ref><ref id="B51"><mixed-citation xmlns:xlink="http://www.w3.org/1999/xlink" xlink:type="simple"><person-group><name name-style="western"><surname>Ramme</surname><given-names>W</given-names></name></person-group> (<year>1927</year>) <article-title>Die Dermapteren und Orthopteren Siziliens und Kretas.</article-title><source>Eos</source><volume>3</volume>: <fpage>111</fpage>–<lpage>200</lpage>.</mixed-citation></ref><ref id="B52"><mixed-citation xmlns:xlink="http://www.w3.org/1999/xlink" xlink:type="simple"><person-group><name name-style="western"><surname>Ramme</surname><given-names>W</given-names></name></person-group> (<year>1951</year>) <article-title>Zur Systematik, Faunistik und Biologie der Orthopteren von Südost-Europa und Vorderasien.</article-title><source>Mitteilungen aus dem Zoologischen Museum in Berlin</source><volume>27</volume>(<issue>1950</issue>): <fpage>1</fpage>–<lpage>431</lpage>. <ext-link xlink:href="10.1002/mmnz.4830270108" ext-link-type="doi" xlink:type="simple">https://doi.org/10.1002/mmnz.4830270108</ext-link></mixed-citation></ref><ref id="B76"><mixed-citation xmlns:xlink="http://www.w3.org/1999/xlink" xlink:type="simple"><person-group><name name-style="western"><surname>Willemse</surname><given-names>F</given-names></name><name name-style="western"><surname>Heller</surname><given-names>K-G</given-names></name></person-group> (<year>2001</year>) <article-title>Two new species of <italic><tp:taxon-name><tp:taxon-name-part taxon-name-part-type="genus">Eupholidoptera</tp:taxon-name-part></tp:taxon-name></italic> Maran (<tp:taxon-name><tp:taxon-name-part taxon-name-part-type="order">Orthoptera</tp:taxon-name-part></tp:taxon-name>, <tp:taxon-name><tp:taxon-name-part taxon-name-part-type="family">Tettigoniidae</tp:taxon-name-part></tp:taxon-name>) from Crete with a checklist and key to the species.</article-title><source>Tijdschrift voor Entomologie</source><volume>144</volume>(<issue>2</issue>): <fpage>329</fpage>–<lpage>343</lpage>. <ext-link xlink:href="10.1163/22119434-900000092" ext-link-type="doi" xlink:type="simple">https://doi.org/10.1163/22119434-900000092</ext-link></mixed-citation></ref><ref id="B77"><mixed-citation xmlns:xlink="http://www.w3.org/1999/xlink" xlink:type="simple"><person-group><name name-style="western"><surname>Willemse</surname><given-names>F</given-names></name><name name-style="western"><surname>Kruseman</surname><given-names>G</given-names></name></person-group> (<year>1976</year>) <article-title><tp:taxon-name><tp:taxon-name-part taxon-name-part-type="superfamily">Orthopteroidea</tp:taxon-name-part></tp:taxon-name> of Crete.</article-title><source>Tijdschrift voor Entomologie</source><volume>119</volume>: <fpage>123</fpage>–<lpage>164</lpage>.</mixed-citation></ref><ref id="B40"><mixed-citation xmlns:xlink="http://www.w3.org/1999/xlink" xlink:type="simple"><person-group><name name-style="western"><surname>Massa</surname><given-names>B</given-names></name></person-group> (<year>1999</year>) Ortotteri dell’ area Mediterranea e delle isole Azorre nuovi e poco noti (<tp:taxon-name><tp:taxon-name-part taxon-name-part-type="class">Insecta</tp:taxon-name-part></tp:taxon-name>). Atti dell’ Academia Roveretana degli Agiati 249 ser. 7, 9B: 57–90.</mixed-citation></ref><ref id="B64"><mixed-citation xmlns:xlink="http://www.w3.org/1999/xlink" xlink:type="simple"><person-group><name name-style="western"><surname>Tilmans</surname><given-names>J</given-names></name></person-group> (<year>2002</year>) <italic><tp:taxon-name><tp:taxon-name-part taxon-name-part-type="genus">Eupholidoptera</tp:taxon-name-part><tp:taxon-name-part taxon-name-part-type="species">jacquelinae</tp:taxon-name-part></tp:taxon-name></italic> spec. nov. from the Greek island of Gavdos, south of Crete (<tp:taxon-name><tp:taxon-name-part taxon-name-part-type="order">Orthoptera</tp:taxon-name-part></tp:taxon-name>: <tp:taxon-name><tp:taxon-name-part taxon-name-part-type="family">Tettigoniidae</tp:taxon-name-part></tp:taxon-name>). Journal of <tp:taxon-name><tp:taxon-name-part taxon-name-part-type="order">Orthoptera</tp:taxon-name-part></tp:taxon-name> Research 11(2): 157–161. <ext-link xlink:href="10.1665/1082-6467(2002)011%5B0157:EJSNFT%5D2.0.CO;2" ext-link-type="doi" xlink:type="simple">https://doi.org/10.1665/1082-6467(2002)011[0157:EJSNFT]2.0.CO;2</ext-link></mixed-citation></ref><ref id="B44"><mixed-citation xmlns:xlink="http://www.w3.org/1999/xlink" xlink:type="simple"><person-group><name name-style="western"><surname>Odé</surname><given-names>B</given-names></name></person-group> (<year>2014</year>) <italic><tp:taxon-name><tp:taxon-name-part taxon-name-part-type="genus">Eupholidoptera</tp:taxon-name-part></tp:taxon-name></italic> sp. <ext-link xlink:href="https://observation.org/waarneming/view/85039950" ext-link-type="uri" xlink:type="simple">https://observation.org/waarneming/view/85039950</ext-link></mixed-citation></ref></ref-list></tp:taxon-treatment>
