# Supplementary material for: ﻿A review of Eupholidoptera (Orthoptera, Tettigoniidae) from Crete, Gavdos, Gavdopoula, and Andikithira
Source: Zookeys. 2023 Mar 1;1151:67–158. doi: 10.3897/zookeys.1151.97514 (PMC10207466; doi:10.3897/zookeys.1151.97514)
Supplement: XML Treatment for Eupholidoptera pallipes [file zookeys.1151.97514-treatment13.xml]

<!DOCTYPE tp:taxon-treatment
  PUBLIC "-//TaxonX//DTD Taxonomic Treatment Publishing DTD v0 20100105//EN" "tax-treatment-NSO.dtd">
<tp:taxon-treatment xmlns:tp="http://www.plazi.org/taxpub"><tp:treatment-meta><kwd-group><label>Taxon classification</label><kwd>
                <named-content content-type="kingdom">Animalia</named-content>
              </kwd><kwd>
                <named-content content-type="order">Orthoptera</named-content>
              </kwd><kwd>
                <named-content content-type="family">Tettigoniidae</named-content>
              </kwd></kwd-group><mixed-citation publication-type="journal"><person-group><name><surname>Willemse</surname><given-names>Luc</given-names></name><name><surname>Tilmans</surname><given-names>Jos</given-names></name><name><surname>Kotitsa</surname><given-names>Nefeli</given-names></name><name><surname>Trichas</surname><given-names>Apostolos</given-names></name><name><surname>Heller</surname><given-names>Klaus-Gerhard</given-names></name><name><surname>Chobanov</surname><given-names>Dragan</given-names></name><name><surname>Odé</surname><given-names>Baudewijn</given-names></name></person-group><article-title>﻿A review of <italic><tp:taxon-name><tp:taxon-name-part taxon-name-part-type="genus" reg="Eupholidoptera">Eupholidoptera</tp:taxon-name-part></tp:taxon-name></italic> (<tp:taxon-name><tp:taxon-name-part taxon-name-part-type="order">Orthoptera</tp:taxon-name-part></tp:taxon-name>, <tp:taxon-name><tp:taxon-name-part taxon-name-part-type="family">Tettigoniidae</tp:taxon-name-part></tp:taxon-name>) from Crete, Gavdos, Gavdopoula, and Andikithira</article-title><source>Zookeys</source><day>01</day><month>03</month><year>2023</year><volume>1151</volume><fpage>67</fpage><lpage>158</lpage><pub-id pub-id-type="doi">10.3897/zookeys.1151.97514</pub-id></mixed-citation></tp:treatment-meta><tp:nomenclature><label>﻿</label><tp:taxon-name>
              <object-id xmlns:xlink="http://www.w3.org/1999/xlink" content-type="arpha" xlink:type="simple">C590E8C4-2654-5503-811C-C9719D1E0287</object-id>
              <tp:taxon-name-part taxon-name-part-type="genus" reg="Eupholidoptera">Eupholidoptera</tp:taxon-name-part>
              <tp:taxon-name-part taxon-name-part-type="species" reg="pallipes">pallipes</tp:taxon-name-part>
            </tp:taxon-name><tp:taxon-authority>Willemse &amp; Kruseman, 1976</tp:taxon-authority><xref ref-type="fig" rid="F4">Figs 9</xref><xref ref-type="fig" rid="F5">, 13</xref><xref ref-type="fig" rid="F6">, 27</xref><xref ref-type="fig" rid="F7">, 41</xref><xref ref-type="fig" rid="F8">, 55</xref><xref ref-type="fig" rid="F10">, 71</xref><xref ref-type="fig" rid="F11">, 85</xref><xref ref-type="fig" rid="F12">, 99</xref><xref ref-type="fig" rid="F13">, 113</xref><xref ref-type="fig" rid="F14">, 128</xref><xref ref-type="fig" rid="F15">, 142</xref><xref ref-type="fig" rid="F16">, 156</xref><xref ref-type="fig" rid="F17">, 170</xref><xref ref-type="fig" rid="F18">, 184</xref><xref ref-type="fig" rid="F19">, 200</xref><xref ref-type="fig" rid="F27">, 252</xref><xref ref-type="table" rid="T1">255, Tables 1</xref><xref ref-type="table" rid="T2">, 2</xref><xref ref-type="table" rid="T5">, 5</xref><xref ref-type="table" rid="T6">, 6</xref><xref ref-type="table" rid="T7">, 7</xref><xref ref-type="table" rid="T10">, 10</xref><xref ref-type="supplementary-material" rid="S1">, Suppl. materials 1</xref><xref ref-type="supplementary-material" rid="S2">, 2</xref><tp:nomenclature-citation-list><tp:nomenclature-citation><tp:taxon-name>
                  <tp:taxon-name-part taxon-name-part-type="genus" reg="Eupholidoptera">Eupholidoptera</tp:taxon-name-part>
                  <tp:taxon-name-part taxon-name-part-type="species" reg="pallipes">pallipes</tp:taxon-name-part>
                </tp:taxon-name><comment>Willemse &amp; Kruseman, 1976: 135.</comment></tp:nomenclature-citation><tp:nomenclature-citation><tp:taxon-name>
                  <tp:taxon-name-part taxon-name-part-type="genus" reg="Eupholidoptera"/>
                  <tp:taxon-name-part taxon-name-part-type="species" reg="pallipes"/>
                </tp:taxon-name><comment>Morphological description. <xref ref-type="bibr" rid="B77">Willemse and Kruseman 1976</xref>: 135, 136. </comment></tp:nomenclature-citation></tp:nomenclature-citation-list></tp:nomenclature><tp:treatment-sec sec-type="Examined specimens" id="SECID0ERIHM"><title>Examined specimens.</title><p><bold>Holotype, allotype</bold>, 5 ♂ (<bold>paratypes</bold>) (for details see Suppl. material <xref ref-type="supplementary-material" rid="S2">2</xref>).</p></tp:treatment-sec><tp:treatment-sec sec-type="Diagnostic features" id="SECID0E6IHM"><title>Diagnostic features.</title><p>Frontal part of head (Fig. <xref ref-type="fig" rid="F5">13</xref>) pale with two large black patches joined or not into a transverse band; pronotum (Fig. <xref ref-type="fig" rid="F6">27</xref>) pale except for small black patch in the rear of the side flap; abdomen pale, proximal margins tergites black. Male – stridulatory file with 94 teeth (including proximal and distal ones), density of teeth in middle two thirds of the file 22 teeth per mm; anal tergite (Figs <xref ref-type="fig" rid="F10">71</xref>, <xref ref-type="fig" rid="F11">85</xref>, <xref ref-type="fig" rid="F12">99</xref>) wide with central groove, distally bend downward, forming two spines pointing downward and inward almost touching each other separated by rectangular excision; cerci (Figs <xref ref-type="fig" rid="F13">113</xref>, <xref ref-type="fig" rid="F14">128</xref>) 5× longer than wide, cylindrical, central third conical, weakly curved inward and upward, armed with sharply pointed inward curved sub-basal tooth; subgenital plate (Figs <xref ref-type="fig" rid="F15">142</xref>, <xref ref-type="fig" rid="F16">156</xref>) as wide as long, proximally widest, sides rimmed almost up to apex, in profile distally narrowing, straight, pointing backward, tip apical lobes truncate with protuberance on the inner margin and strong upward and backward pointing curved spine at base of stylus, with V-shaped excision along one third of total length; styli (Fig. <xref ref-type="fig" rid="F17">170</xref>) long, more than half as long as cerci, 3× longer than wide, cylindrical, inserted at tip of apical lobes, pointing backward and outward; titillator (Figs <xref ref-type="fig" rid="F18">184</xref>, <xref ref-type="fig" rid="F19">200</xref>) symmetrical, weakly sclerotised, basal arms short, apical arms completely fused, widening in basal third, gradually narrowing in apical two thirds, near tip widening again, tip rounded at either side with a tiny thorn, in profile equally wide, straight, in apical half weakly curved upward. Female (Fig. <xref ref-type="fig" rid="F27">252</xref>) – subgenital plate (Figs <xref ref-type="fig" rid="F7">41</xref>, <xref ref-type="fig" rid="F8">55</xref>) as long as wide, proximally convex, apical lobes rectangularly rounded separated by wide concave median excision along quarter of total length, in profile rhomboid, apically truncate, upper angle widely rounded.</p></tp:treatment-sec><tp:treatment-sec sec-type="description" id="SECID0EBLHM"><title>Measurements.</title><p>See Tables <xref ref-type="table" rid="T6">6</xref>, <xref ref-type="table" rid="T7">7</xref>.</p></tp:treatment-sec><tp:treatment-sec sec-type="Bioacoustics" id="SECID0EPLHM"><title>Bioacoustics.</title><p>The song of this species has not yet been recorded.</p></tp:treatment-sec><tp:treatment-sec sec-type="Differential diagnosis" id="SECID0EULHM"><title>Differential diagnosis.</title><p>Males differ from congenerics in the stout, straight cerci (Figs <xref ref-type="fig" rid="F13">113</xref>, <xref ref-type="fig" rid="F14">128</xref>) with a sub-basal rectangular side-tooth, in the subgenital plate (Figs <xref ref-type="fig" rid="F15">142</xref>, <xref ref-type="fig" rid="F16">156</xref>) narrowing into truncate tips with an upward and backward pointing spine, a protuberance on the inner margin of the excision, in the long, apically inserted, backward pointing styli (Fig. <xref ref-type="fig" rid="F17">170</xref>), in the anal tergite (Figs <xref ref-type="fig" rid="F10">71</xref>, <xref ref-type="fig" rid="F11">85</xref>, <xref ref-type="fig" rid="F12">99</xref>), medially bent downward forming an excision adjoined by two inward and downward pointing spines and in the titillator (Figs <xref ref-type="fig" rid="F18">184</xref>, <xref ref-type="fig" rid="F19">200</xref>) with short basal arms and completely fused apical arms, apically widened, tip rounded at either side with a tiny thorn. Females differ from congenerics in the subgenital plate (Figs <xref ref-type="fig" rid="F7">41</xref>, <xref ref-type="fig" rid="F8">55</xref>), as long as wide, convex hind margin centrally with wide excision a deep as quarter of the length. <italic><tp:taxon-name><tp:taxon-name-part taxon-name-part-type="genus" reg="Eupholidoptera">Eupholidoptera</tp:taxon-name-part><tp:taxon-name-part taxon-name-part-type="species" reg="pallipes">pallipes</tp:taxon-name-part></tp:taxon-name></italic> closely resembles <italic><tp:taxon-name><tp:taxon-name-part taxon-name-part-type="genus" reg="Eupholidoptera">E.</tp:taxon-name-part><tp:taxon-name-part taxon-name-part-type="species" reg="gemellata">gemellata</tp:taxon-name-part></tp:taxon-name></italic> but males differ in the apical arms of the titillator apically being fused in <italic><tp:taxon-name><tp:taxon-name-part taxon-name-part-type="genus" reg="Eupholidoptera">E.</tp:taxon-name-part><tp:taxon-name-part taxon-name-part-type="species" reg="pallipes">pallipes</tp:taxon-name-part></tp:taxon-name></italic> (Figs <xref ref-type="fig" rid="F18">184</xref>, <xref ref-type="fig" rid="F19">200</xref>), its tip with a tiny lateral thorn, in <italic><tp:taxon-name><tp:taxon-name-part taxon-name-part-type="genus" reg="Eupholidoptera">E.</tp:taxon-name-part><tp:taxon-name-part taxon-name-part-type="species" reg="gemellata">gemellata</tp:taxon-name-part></tp:taxon-name></italic> (Figs <xref ref-type="fig" rid="F18">183</xref>, <xref ref-type="fig" rid="F19">199</xref>) being adjoined the tip being bare. Females of both species differ in the shape and the hind margin of the subgenital plate (compare Figs <xref ref-type="fig" rid="F7">40</xref>, <xref ref-type="fig" rid="F7">41</xref>). In colouration <italic><tp:taxon-name><tp:taxon-name-part taxon-name-part-type="genus" reg="Eupholidoptera">E.</tp:taxon-name-part><tp:taxon-name-part taxon-name-part-type="species" reg="pallipes">pallipes</tp:taxon-name-part></tp:taxon-name></italic> differs from congenerics, except <italic><tp:taxon-name><tp:taxon-name-part taxon-name-part-type="genus" reg="Eupholidoptera">E.</tp:taxon-name-part><tp:taxon-name-part taxon-name-part-type="species" reg="gemellata">gemellata</tp:taxon-name-part></tp:taxon-name></italic>, in the general pale colouration in particular of the legs and the narrow anterior transverse black band in the abdominal tergites (Fig. <xref ref-type="fig" rid="F4">9</xref>). For more details differentiating <italic><tp:taxon-name><tp:taxon-name-part taxon-name-part-type="genus" reg="Eupholidoptera">E.</tp:taxon-name-part><tp:taxon-name-part taxon-name-part-type="species" reg="pallipes">pallipes</tp:taxon-name-part></tp:taxon-name></italic> from other Cretan <italic><tp:taxon-name><tp:taxon-name-part taxon-name-part-type="genus" reg="Eupholidoptera">Eupholidoptera</tp:taxon-name-part></tp:taxon-name></italic> see Table <xref ref-type="table" rid="T5">5</xref>.</p></tp:treatment-sec><tp:treatment-sec sec-type="distribution" id="SECID0E5QHM"><title>Distribution.</title><p>The type series was collected in 1973 on Mt. Lefka at the saddle of Linoseli above Xyloskalo between 1600 m and 1800 m. Additional specimens were collected in pitfall traps operated in the summer of 1991 more to the east on Mt. Lefka above Limnia (Fig. <xref ref-type="fig" rid="F28">255</xref>). On 13 October 2017 a female was photographed just below the Pakhnes peak at 2440 m. For a complete list of localities, specimens and repositories see Suppl. material <xref ref-type="supplementary-material" rid="S1">1</xref>.</p></tp:treatment-sec><tp:treatment-sec sec-type="habitat" id="SECID0EMRHM"><title>Habitat.</title><p>Rocky mountain slopes with phrygana between 1600 and 2440 m.</p></tp:treatment-sec><tp:treatment-sec sec-type="phenology" id="SECID0ERRHM"><title>Phenology.</title><p>The type series was collected 5 August 1973. Pitfalls above Limnia trapped adults between early August and early September and during the entire month of October whereas a trap operated between early June and early July only contained nymphs.</p></tp:treatment-sec><tp:treatment-sec><!--Section generated to contain objects referenced in tp:taxon-treatment.--><fig id="F4" position="float" orientation="portrait"><object-id xmlns:xlink="http://www.w3.org/1999/xlink" content-type="doi" xlink:type="simple">10.3897/zookeys.1151.97514.figures8-10</object-id><object-id xmlns:xlink="http://www.w3.org/1999/xlink" content-type="arpha" xlink:type="simple">367FB285-BC63-5134-BCC8-7606D140E2C6</object-id><label>Figures 8–10.</label><caption><p>Colour pattern abdomen from above <bold>8</bold><italic><tp:taxon-name><tp:taxon-name-part taxon-name-part-type="genus" reg="Eupholidoptera">Eupholidoptera</tp:taxon-name-part><tp:taxon-name-part taxon-name-part-type="species" reg="smyrnensis">smyrnensis</tp:taxon-name-part></tp:taxon-name></italic> ♀ Makrigiannis <named-content xmlns:xlink="http://www.w3.org/1999/xlink" content-type="dwc:institutional_code" xlink:title="Naturalis Biodiversity Center, Leiden, The Netherlands" xlink:href="http://grbio.org/institution/national-museum-natural-history-naturalis" xlink:type="simple">RMNH</named-content>.INS152908 <bold>9</bold><italic><tp:taxon-name><tp:taxon-name-part taxon-name-part-type="genus" reg="Eupholidoptera">Eupholidoptera</tp:taxon-name-part><tp:taxon-name-part taxon-name-part-type="species" reg="gemellata">gemellata</tp:taxon-name-part></tp:taxon-name></italic> ♀ Mt. Idhi FC1651 <named-content xmlns:xlink="http://www.w3.org/1999/xlink" content-type="dwc:institutional_code" xlink:title="Naturalis Biodiversity Center, Leiden, The Netherlands" xlink:href="http://grbio.org/institution/national-museum-natural-history-naturalis" xlink:type="simple">RMNH</named-content>.INS1141844 <bold>10</bold><italic><tp:taxon-name><tp:taxon-name-part taxon-name-part-type="genus" reg="Eupholidoptera">Eupholidoptera</tp:taxon-name-part><tp:taxon-name-part taxon-name-part-type="species" reg="astyla">astyla</tp:taxon-name-part></tp:taxon-name></italic> ♂ Krotos RMNH5086990.</p></caption><graphic xmlns:xlink="http://www.w3.org/1999/xlink" xlink:href="zookeys-1151-067_article-97514__-g004.jpg" position="float" orientation="portrait" xlink:type="simple" id="oo_817934.jpg"><uri content-type="original_file" xlink:type="simple">https://binary.pensoft.net/fig/817934</uri></graphic></fig><fig id="F5" position="float" orientation="portrait"><object-id xmlns:xlink="http://www.w3.org/1999/xlink" content-type="doi" xlink:type="simple">10.3897/zookeys.1151.97514.figures11-24</object-id><object-id xmlns:xlink="http://www.w3.org/1999/xlink" content-type="arpha" xlink:type="simple">1128C165-79FD-5AAF-AC94-08F0D5140AE2</object-id><label>Figures 11–24.</label><caption><p>Colour pattern of head, frontal view <bold>11</bold><italic><tp:taxon-name><tp:taxon-name-part taxon-name-part-type="genus" reg="Eupholidoptera">Eupholidoptera</tp:taxon-name-part><tp:taxon-name-part taxon-name-part-type="species" reg="smyrnensis">smyrnensis</tp:taxon-name-part></tp:taxon-name></italic> ♀ Makrigiannis RMNH5014918 <bold>12</bold><italic><tp:taxon-name><tp:taxon-name-part taxon-name-part-type="genus" reg="Eupholidoptera">Eupholidoptera</tp:taxon-name-part><tp:taxon-name-part taxon-name-part-type="species" reg="gemellata">gemellata</tp:taxon-name-part></tp:taxon-name></italic> ♂ Mt. Idhi <named-content xmlns:xlink="http://www.w3.org/1999/xlink" content-type="dwc:institutional_code" xlink:title="Naturalis Biodiversity Center, Leiden, The Netherlands" xlink:href="http://grbio.org/institution/national-museum-natural-history-naturalis" xlink:type="simple">RMNH</named-content>.INS1141843 <bold>13</bold><italic><tp:taxon-name><tp:taxon-name-part taxon-name-part-type="genus" reg="Eupholidoptera">Eupholidoptera</tp:taxon-name-part><tp:taxon-name-part taxon-name-part-type="species" reg="pallipes">pallipes</tp:taxon-name-part></tp:taxon-name></italic> ♂ paratype Mt. Lefka <named-content xmlns:xlink="http://www.w3.org/1999/xlink" content-type="dwc:institutional_code" xlink:title="Naturalis Biodiversity Center, Leiden, The Netherlands" xlink:href="http://grbio.org/institution/national-museum-natural-history-naturalis" xlink:type="simple">RMNH</named-content>.INS1105313 <bold>14</bold><italic><tp:taxon-name><tp:taxon-name-part taxon-name-part-type="genus" reg="Eupholidoptera">Eupholidoptera</tp:taxon-name-part><tp:taxon-name-part taxon-name-part-type="species" reg="cretica">cretica</tp:taxon-name-part></tp:taxon-name></italic> ♂ Mt. Lefka, Omalos <named-content xmlns:xlink="http://www.w3.org/1999/xlink" content-type="dwc:institutional_code" xlink:title="Naturalis Biodiversity Center, Leiden, The Netherlands" xlink:href="http://grbio.org/institution/national-museum-natural-history-naturalis" xlink:type="simple">RMNH</named-content>.INS114838 <bold>15</bold><italic><tp:taxon-name><tp:taxon-name-part taxon-name-part-type="genus" reg="Eupholidoptera">Eupholidoptera</tp:taxon-name-part><tp:taxon-name-part taxon-name-part-type="species" reg="latens">latens</tp:taxon-name-part></tp:taxon-name></italic> ♀ Mt. Lefka, Kalergi CT1987.047.04 <bold>16</bold><italic><tp:taxon-name><tp:taxon-name-part taxon-name-part-type="genus" reg="Eupholidoptera">Eupholidoptera</tp:taxon-name-part><tp:taxon-name-part taxon-name-part-type="species" reg="giuliae">giuliae</tp:taxon-name-part></tp:taxon-name></italic> ♂ Argoules CT1995.011.18 <bold>17</bold><italic><tp:taxon-name><tp:taxon-name-part taxon-name-part-type="genus" reg="Eupholidoptera">Eupholidoptera</tp:taxon-name-part><tp:taxon-name-part taxon-name-part-type="species" reg="francisae">francisae</tp:taxon-name-part></tp:taxon-name></italic> sp. nov. ♀ allotype Andikithira <abbrev xmlns:xlink="http://www.w3.org/1999/xlink" xlink:title="collection Jos Tilmans, Wassenberg-Rothenbach, Germany" id="ABBRID0EJSAI" xlink:type="simple">CT</abbrev> 2002.004.11 <bold>18</bold><italic><tp:taxon-name><tp:taxon-name-part taxon-name-part-type="genus" reg="Eupholidoptera">Eupholidoptera</tp:taxon-name-part><tp:taxon-name-part taxon-name-part-type="species" reg="annamariae">annamariae</tp:taxon-name-part></tp:taxon-name></italic> ♀ Kato Zakros CT1995.020.03 <bold>19</bold><italic><tp:taxon-name><tp:taxon-name-part taxon-name-part-type="genus" reg="Eupholidoptera">Eupholidoptera</tp:taxon-name-part><tp:taxon-name-part taxon-name-part-type="species" reg="astyla">astyla</tp:taxon-name-part></tp:taxon-name></italic> ♀ Ano Viannos CT1987.024.03 <bold>20</bold><italic><tp:taxon-name><tp:taxon-name-part taxon-name-part-type="genus" reg="Eupholidoptera">Eupholidoptera</tp:taxon-name-part><tp:taxon-name-part taxon-name-part-type="species" reg="feri">feri</tp:taxon-name-part></tp:taxon-name></italic> ♂ holotype Mt. Dikti, Katharo plain <named-content xmlns:xlink="http://www.w3.org/1999/xlink" content-type="dwc:institutional_code" xlink:title="Naturalis Biodiversity Center, Leiden, The Netherlands" xlink:href="http://grbio.org/institution/national-museum-natural-history-naturalis" xlink:type="simple">RMNH</named-content>.INS1105297 <bold>21</bold><italic><tp:taxon-name><tp:taxon-name-part taxon-name-part-type="genus" reg="Eupholidoptera">Eupholidoptera</tp:taxon-name-part><tp:taxon-name-part taxon-name-part-type="species" reg="mariannae">mariannae</tp:taxon-name-part></tp:taxon-name></italic> ♀ Ag. Ioannis <named-content xmlns:xlink="http://www.w3.org/1999/xlink" content-type="dwc:institutional_code" xlink:title="Naturalis Biodiversity Center, Leiden, The Netherlands" xlink:href="http://grbio.org/institution/national-museum-natural-history-naturalis" xlink:type="simple">RMNH</named-content>.5014906 <bold>22</bold><italic><tp:taxon-name><tp:taxon-name-part taxon-name-part-type="genus" reg="Eupholidoptera">Eupholidoptera</tp:taxon-name-part><tp:taxon-name-part taxon-name-part-type="species" reg="forcipata">forcipata</tp:taxon-name-part></tp:taxon-name></italic> ♂ Mt. Idhi CT1987.044.03 <bold>23</bold><italic><tp:taxon-name><tp:taxon-name-part taxon-name-part-type="genus" reg="Eupholidoptera">Eupholidoptera</tp:taxon-name-part><tp:taxon-name-part taxon-name-part-type="species" reg="marietheresae">marietheresae</tp:taxon-name-part></tp:taxon-name></italic> sp. nov. ♂ paratype Mt. Dikti, FC1606 CT2000.096.01 <bold>24</bold><italic><tp:taxon-name><tp:taxon-name-part taxon-name-part-type="genus" reg="Eupholidoptera">Eupholidoptera</tp:taxon-name-part><tp:taxon-name-part taxon-name-part-type="species" reg="jacquelinae">jacquelinae</tp:taxon-name-part></tp:taxon-name></italic> ♂ holotype Gavdos CT2000.005.02. Scale bars: 5 mm.</p></caption><graphic xmlns:xlink="http://www.w3.org/1999/xlink" xlink:href="zookeys-1151-067_article-97514__-g005.jpg" position="float" orientation="portrait" xlink:type="simple" id="oo_817935.jpg"><uri content-type="original_file" xlink:type="simple">https://binary.pensoft.net/fig/817935</uri></graphic></fig><fig id="F6" position="float" orientation="portrait"><object-id xmlns:xlink="http://www.w3.org/1999/xlink" content-type="doi" xlink:type="simple">10.3897/zookeys.1151.97514.figures25-38</object-id><object-id xmlns:xlink="http://www.w3.org/1999/xlink" content-type="arpha" xlink:type="simple">CF5D0B91-A9F3-5FF1-BF8A-493867FE3903</object-id><label>Figures 25–38.</label><caption><p>Colour pattern of pronotum, dorsal view <bold>25</bold><italic><tp:taxon-name><tp:taxon-name-part taxon-name-part-type="genus" reg="Eupholidoptera">Eupholidoptera</tp:taxon-name-part><tp:taxon-name-part taxon-name-part-type="species" reg="smyrnensis">smyrnensis</tp:taxon-name-part></tp:taxon-name></italic> ♂ Makrigiannis <named-content xmlns:xlink="http://www.w3.org/1999/xlink" content-type="dwc:institutional_code" xlink:title="Naturalis Biodiversity Center, Leiden, The Netherlands" xlink:href="http://grbio.org/institution/national-museum-natural-history-naturalis" xlink:type="simple">RMNH</named-content>.INS152909 <bold>26</bold><italic><tp:taxon-name><tp:taxon-name-part taxon-name-part-type="genus" reg="Eupholidoptera">Eupholidoptera</tp:taxon-name-part><tp:taxon-name-part taxon-name-part-type="species" reg="gemellata">gemellata</tp:taxon-name-part></tp:taxon-name></italic> ♂ Mt. Idhi, Amariou <named-content xmlns:xlink="http://www.w3.org/1999/xlink" content-type="dwc:institutional_code" xlink:title="Naturalis Biodiversity Center, Leiden, The Netherlands" xlink:href="http://grbio.org/institution/national-museum-natural-history-naturalis" xlink:type="simple">RMNH</named-content>.INS1141843 <bold>27</bold><italic><tp:taxon-name><tp:taxon-name-part taxon-name-part-type="genus" reg="Eupholidoptera">Eupholidoptera</tp:taxon-name-part><tp:taxon-name-part taxon-name-part-type="species" reg="pallipes">pallipes</tp:taxon-name-part></tp:taxon-name></italic> ♂ paratype Mt. Lefka <named-content xmlns:xlink="http://www.w3.org/1999/xlink" content-type="dwc:institutional_code" xlink:title="Naturalis Biodiversity Center, Leiden, The Netherlands" xlink:href="http://grbio.org/institution/national-museum-natural-history-naturalis" xlink:type="simple">RMNH</named-content>.INS1105313 <bold>28</bold><italic><tp:taxon-name><tp:taxon-name-part taxon-name-part-type="genus" reg="Eupholidoptera">Eupholidoptera</tp:taxon-name-part><tp:taxon-name-part taxon-name-part-type="species" reg="cretica">cretica</tp:taxon-name-part></tp:taxon-name></italic> ♂ Mt. Lefka, Omalos <named-content xmlns:xlink="http://www.w3.org/1999/xlink" content-type="dwc:institutional_code" xlink:title="Naturalis Biodiversity Center, Leiden, The Netherlands" xlink:href="http://grbio.org/institution/national-museum-natural-history-naturalis" xlink:type="simple">RMNH</named-content>.INS1141838 <bold>29</bold><italic><tp:taxon-name><tp:taxon-name-part taxon-name-part-type="genus" reg="Eupholidoptera">Eupholidoptera</tp:taxon-name-part><tp:taxon-name-part taxon-name-part-type="species" reg="latens">latens</tp:taxon-name-part></tp:taxon-name></italic> ♂ Rhodopos CH8236 <bold>30</bold><italic><tp:taxon-name><tp:taxon-name-part taxon-name-part-type="genus" reg="Eupholidoptera">Eupholidoptera</tp:taxon-name-part><tp:taxon-name-part taxon-name-part-type="species" reg="giuliae">giuliae</tp:taxon-name-part></tp:taxon-name></italic> Chora Sfakion ♂ CT2000.014.10 <bold>31</bold><italic><tp:taxon-name><tp:taxon-name-part taxon-name-part-type="genus" reg="Eupholidoptera">Eupholidoptera</tp:taxon-name-part><tp:taxon-name-part taxon-name-part-type="species" reg="francisae">francisae</tp:taxon-name-part></tp:taxon-name></italic> sp. nov. ♂ holotype Andikithira CT2002.004.04 <bold>32</bold><italic><tp:taxon-name><tp:taxon-name-part taxon-name-part-type="genus" reg="Eupholidoptera">Eupholidoptera</tp:taxon-name-part><tp:taxon-name-part taxon-name-part-type="species" reg="annamariae">annamariae</tp:taxon-name-part></tp:taxon-name></italic> ♂ Kato Zakros CT2000.030.04 <bold>33</bold><italic><tp:taxon-name><tp:taxon-name-part taxon-name-part-type="genus" reg="Eupholidoptera">Eupholidoptera</tp:taxon-name-part><tp:taxon-name-part taxon-name-part-type="species" reg="astyla">astyla</tp:taxon-name-part></tp:taxon-name></italic> ♂ Krotos <named-content xmlns:xlink="http://www.w3.org/1999/xlink" content-type="dwc:institutional_code" xlink:title="Naturalis Biodiversity Center, Leiden, The Netherlands" xlink:href="http://grbio.org/institution/national-museum-natural-history-naturalis" xlink:type="simple">RMNH</named-content>.INS1141819 <bold>34</bold><italic><tp:taxon-name><tp:taxon-name-part taxon-name-part-type="genus" reg="Eupholidoptera">Eupholidoptera</tp:taxon-name-part><tp:taxon-name-part taxon-name-part-type="species" reg="feri">feri</tp:taxon-name-part></tp:taxon-name></italic> ♂ holotype Mt. Dikti, Katharo plain <named-content xmlns:xlink="http://www.w3.org/1999/xlink" content-type="dwc:institutional_code" xlink:title="Naturalis Biodiversity Center, Leiden, The Netherlands" xlink:href="http://grbio.org/institution/national-museum-natural-history-naturalis" xlink:type="simple">RMNH</named-content>.INS1105297 <bold>35</bold><italic><tp:taxon-name><tp:taxon-name-part taxon-name-part-type="genus" reg="Eupholidoptera">Eupholidoptera</tp:taxon-name-part><tp:taxon-name-part taxon-name-part-type="species" reg="mariannae">mariannae</tp:taxon-name-part></tp:taxon-name></italic> ♀ Kalavros <named-content xmlns:xlink="http://www.w3.org/1999/xlink" content-type="dwc:institutional_code" xlink:title="Naturalis Biodiversity Center, Leiden, The Netherlands" xlink:href="http://grbio.org/institution/national-museum-natural-history-naturalis" xlink:type="simple">RMNH</named-content>.5086974 <bold>36</bold><italic><tp:taxon-name><tp:taxon-name-part taxon-name-part-type="genus" reg="Eupholidoptera">Eupholidoptera</tp:taxon-name-part><tp:taxon-name-part taxon-name-part-type="species" reg="forcipata">forcipata</tp:taxon-name-part></tp:taxon-name></italic> ♂ Mt. Idhi CT1987.044.03 <bold>37</bold><italic><tp:taxon-name><tp:taxon-name-part taxon-name-part-type="genus" reg="Eupholidoptera">Eupholidoptera</tp:taxon-name-part><tp:taxon-name-part taxon-name-part-type="species" reg="marietheresae">marietheresae</tp:taxon-name-part></tp:taxon-name></italic> sp. nov. ♂ holotype Mt. Dikti <named-content xmlns:xlink="http://www.w3.org/1999/xlink" content-type="dwc:institutional_code" xlink:title="Naturalis Biodiversity Center, Leiden, The Netherlands" xlink:href="http://grbio.org/institution/national-museum-natural-history-naturalis" xlink:type="simple">RMNH</named-content>.INS1141850 <bold>38</bold><italic><tp:taxon-name><tp:taxon-name-part taxon-name-part-type="genus" reg="Eupholidoptera">Eupholidoptera</tp:taxon-name-part><tp:taxon-name-part taxon-name-part-type="species" reg="jacquelinae">jacquelinae</tp:taxon-name-part></tp:taxon-name></italic> ♂ holotype Gavdos CT2000.005.02. Scale bars: 5 mm.</p></caption><graphic xmlns:xlink="http://www.w3.org/1999/xlink" xlink:href="zookeys-1151-067_article-97514__-g006.jpg" position="float" orientation="portrait" xlink:type="simple" id="oo_817936.jpg"><uri content-type="original_file" xlink:type="simple">https://binary.pensoft.net/fig/817936</uri></graphic></fig><fig id="F7" position="float" orientation="portrait"><object-id xmlns:xlink="http://www.w3.org/1999/xlink" content-type="doi" xlink:type="simple">10.3897/zookeys.1151.97514.figures39-52</object-id><object-id xmlns:xlink="http://www.w3.org/1999/xlink" content-type="arpha" xlink:type="simple">E51D966D-B377-55DE-A7EC-B6C63E0A4EDC</object-id><label>Figures 39–52.</label><caption><p>Female subgenital plate in ventral view <bold>39</bold><italic><tp:taxon-name><tp:taxon-name-part taxon-name-part-type="genus" reg="Eupholidoptera">Eupholidoptera</tp:taxon-name-part><tp:taxon-name-part taxon-name-part-type="species" reg="smyrnensis">smyrnensis</tp:taxon-name-part></tp:taxon-name></italic> Makrigiannis <named-content xmlns:xlink="http://www.w3.org/1999/xlink" content-type="dwc:institutional_code" xlink:title="Naturalis Biodiversity Center, Leiden, The Netherlands" xlink:href="http://grbio.org/institution/national-museum-natural-history-naturalis" xlink:type="simple">RMNH</named-content>.5014918 <bold>40</bold><italic><tp:taxon-name><tp:taxon-name-part taxon-name-part-type="genus" reg="Eupholidoptera">Eupholidoptera</tp:taxon-name-part><tp:taxon-name-part taxon-name-part-type="species" reg="gemellata">gemellata</tp:taxon-name-part></tp:taxon-name></italic> Mt. Idhi, FC1602 CT2000.095.02 <bold>41</bold><italic><tp:taxon-name><tp:taxon-name-part taxon-name-part-type="genus" reg="Eupholidoptera">Eupholidoptera</tp:taxon-name-part><tp:taxon-name-part taxon-name-part-type="species" reg="pallipes">pallipes</tp:taxon-name-part></tp:taxon-name></italic> allotype Mt. Lefka <named-content xmlns:xlink="http://www.w3.org/1999/xlink" content-type="dwc:institutional_code" xlink:title="Naturalis Biodiversity Center, Leiden, The Netherlands" xlink:href="http://grbio.org/institution/national-museum-natural-history-naturalis" xlink:type="simple">RMNH</named-content>.INS1105312 <bold>42</bold><italic><tp:taxon-name><tp:taxon-name-part taxon-name-part-type="genus" reg="Eupholidoptera">Eupholidoptera</tp:taxon-name-part><tp:taxon-name-part taxon-name-part-type="species" reg="cretica">cretica</tp:taxon-name-part></tp:taxon-name></italic> Mt. Lefka, Omalos <named-content xmlns:xlink="http://www.w3.org/1999/xlink" content-type="dwc:institutional_code" xlink:title="Naturalis Biodiversity Center, Leiden, The Netherlands" xlink:href="http://grbio.org/institution/national-museum-natural-history-naturalis" xlink:type="simple">RMNH</named-content>.INS1141837 <bold>43</bold><italic><tp:taxon-name><tp:taxon-name-part taxon-name-part-type="genus" reg="Eupholidoptera">Eupholidoptera</tp:taxon-name-part><tp:taxon-name-part taxon-name-part-type="species" reg="latens">latens</tp:taxon-name-part></tp:taxon-name></italic> Mt. Lefka, Kalergi CT1987.047.04 <bold>44</bold><italic><tp:taxon-name><tp:taxon-name-part taxon-name-part-type="genus" reg="Eupholidoptera">Eupholidoptera</tp:taxon-name-part><tp:taxon-name-part taxon-name-part-type="species" reg="giuliae">giuliae</tp:taxon-name-part></tp:taxon-name></italic> Argoules CT1995.011.03 <bold>45</bold><italic><tp:taxon-name><tp:taxon-name-part taxon-name-part-type="genus" reg="Eupholidoptera">Eupholidoptera</tp:taxon-name-part><tp:taxon-name-part taxon-name-part-type="species" reg="francisae">francisae</tp:taxon-name-part></tp:taxon-name></italic> sp. nov. allotype Andikithira CT2002.004.11 <bold>46</bold><italic><tp:taxon-name><tp:taxon-name-part taxon-name-part-type="genus" reg="Eupholidoptera">Eupholidoptera</tp:taxon-name-part><tp:taxon-name-part taxon-name-part-type="species" reg="annamariae">annamariae</tp:taxon-name-part></tp:taxon-name></italic> Kato Zakros CT1995.020.03 <bold>47</bold><italic><tp:taxon-name><tp:taxon-name-part taxon-name-part-type="genus" reg="Eupholidoptera">Eupholidoptera</tp:taxon-name-part><tp:taxon-name-part taxon-name-part-type="species" reg="astyla">astyla</tp:taxon-name-part></tp:taxon-name></italic> Krotos <named-content xmlns:xlink="http://www.w3.org/1999/xlink" content-type="dwc:institutional_code" xlink:title="Naturalis Biodiversity Center, Leiden, The Netherlands" xlink:href="http://grbio.org/institution/national-museum-natural-history-naturalis" xlink:type="simple">RMNH</named-content>.INS1141820 <bold>48</bold><italic><tp:taxon-name><tp:taxon-name-part taxon-name-part-type="genus" reg="Eupholidoptera">Eupholidoptera</tp:taxon-name-part><tp:taxon-name-part taxon-name-part-type="species" reg="feri">feri</tp:taxon-name-part></tp:taxon-name></italic> allotype Mt. Dikti, Katharo plain <named-content xmlns:xlink="http://www.w3.org/1999/xlink" content-type="dwc:institutional_code" xlink:title="Naturalis Biodiversity Center, Leiden, The Netherlands" xlink:href="http://grbio.org/institution/national-museum-natural-history-naturalis" xlink:type="simple">RMNH</named-content>.INS1105298 <bold>49</bold><italic><tp:taxon-name><tp:taxon-name-part taxon-name-part-type="genus" reg="Eupholidoptera">Eupholidoptera</tp:taxon-name-part><tp:taxon-name-part taxon-name-part-type="species" reg="mariannae">mariannae</tp:taxon-name-part></tp:taxon-name></italic> Kalavros RMNH5014912 <bold>50</bold><italic><tp:taxon-name><tp:taxon-name-part taxon-name-part-type="genus" reg="Eupholidoptera">Eupholidoptera</tp:taxon-name-part><tp:taxon-name-part taxon-name-part-type="species" reg="forcipata">forcipata</tp:taxon-name-part></tp:taxon-name></italic> Mt. Idhi, FC1602 <named-content xmlns:xlink="http://www.w3.org/1999/xlink" content-type="dwc:institutional_code" xlink:title="Naturalis Biodiversity Center, Leiden, The Netherlands" xlink:href="http://grbio.org/institution/national-museum-natural-history-naturalis" xlink:type="simple">RMNH</named-content>.INS1141845 <bold>51</bold><italic><tp:taxon-name><tp:taxon-name-part taxon-name-part-type="genus" reg="Eupholidoptera">Eupholidoptera</tp:taxon-name-part><tp:taxon-name-part taxon-name-part-type="species" reg="marietheresae">marietheresae</tp:taxon-name-part></tp:taxon-name></italic> sp. nov. allotype Mt. Dikti <named-content xmlns:xlink="http://www.w3.org/1999/xlink" content-type="dwc:institutional_code" xlink:title="Naturalis Biodiversity Center, Leiden, The Netherlands" xlink:href="http://grbio.org/institution/national-museum-natural-history-naturalis" xlink:type="simple">RMNH</named-content>.INS1141849 <bold>52</bold><italic><tp:taxon-name><tp:taxon-name-part taxon-name-part-type="genus" reg="Eupholidoptera">Eupholidoptera</tp:taxon-name-part><tp:taxon-name-part taxon-name-part-type="species" reg="jacquelinae">jacquelinae</tp:taxon-name-part></tp:taxon-name></italic> Gavdos allotype CT2001.004.13. Scale bars: 1 mm.</p></caption><graphic xmlns:xlink="http://www.w3.org/1999/xlink" xlink:href="zookeys-1151-067_article-97514__-g007.jpg" position="float" orientation="portrait" xlink:type="simple" id="oo_817937.jpg"><uri content-type="original_file" xlink:type="simple">https://binary.pensoft.net/fig/817937</uri></graphic></fig><fig id="F8" position="float" orientation="portrait"><object-id xmlns:xlink="http://www.w3.org/1999/xlink" content-type="doi" xlink:type="simple">10.3897/zookeys.1151.97514.figures53-66</object-id><object-id xmlns:xlink="http://www.w3.org/1999/xlink" content-type="arpha" xlink:type="simple">B94DFD7B-9683-50D5-85DE-AB33A7456ECA</object-id><label>Figures 53–66.</label><caption><p>Female subgenital plate in lateral view <bold>53</bold><italic><tp:taxon-name><tp:taxon-name-part taxon-name-part-type="genus" reg="Eupholidoptera">Eupholidoptera</tp:taxon-name-part><tp:taxon-name-part taxon-name-part-type="species" reg="smyrnensis">smyrnensis</tp:taxon-name-part></tp:taxon-name></italic> Makrigiannis <named-content xmlns:xlink="http://www.w3.org/1999/xlink" content-type="dwc:institutional_code" xlink:title="Naturalis Biodiversity Center, Leiden, The Netherlands" xlink:href="http://grbio.org/institution/national-museum-natural-history-naturalis" xlink:type="simple">RMNH</named-content>.5014918 <bold>54</bold><italic><tp:taxon-name><tp:taxon-name-part taxon-name-part-type="genus" reg="Eupholidoptera">Eupholidoptera</tp:taxon-name-part><tp:taxon-name-part taxon-name-part-type="species" reg="gemellata">gemellata</tp:taxon-name-part></tp:taxon-name></italic> Mt. Idhi, FC1602 CT2000.095.02 <bold>55</bold><italic><tp:taxon-name><tp:taxon-name-part taxon-name-part-type="genus" reg="Eupholidoptera">Eupholidoptera</tp:taxon-name-part><tp:taxon-name-part taxon-name-part-type="species" reg="pallipes">pallipes</tp:taxon-name-part></tp:taxon-name></italic> allotype Mt. Lefka <named-content xmlns:xlink="http://www.w3.org/1999/xlink" content-type="dwc:institutional_code" xlink:title="Naturalis Biodiversity Center, Leiden, The Netherlands" xlink:href="http://grbio.org/institution/national-museum-natural-history-naturalis" xlink:type="simple">RMNH</named-content>.INS1105312 <bold>56</bold><italic><tp:taxon-name><tp:taxon-name-part taxon-name-part-type="genus" reg="Eupholidoptera">Eupholidoptera</tp:taxon-name-part><tp:taxon-name-part taxon-name-part-type="species" reg="cretica">cretica</tp:taxon-name-part></tp:taxon-name></italic> Mt. Lefka, Omalos <named-content xmlns:xlink="http://www.w3.org/1999/xlink" content-type="dwc:institutional_code" xlink:title="Naturalis Biodiversity Center, Leiden, The Netherlands" xlink:href="http://grbio.org/institution/national-museum-natural-history-naturalis" xlink:type="simple">RMNH</named-content>.INS1141837 <bold>57</bold><italic><tp:taxon-name><tp:taxon-name-part taxon-name-part-type="genus" reg="Eupholidoptera">Eupholidoptera</tp:taxon-name-part><tp:taxon-name-part taxon-name-part-type="species" reg="latens">latens</tp:taxon-name-part></tp:taxon-name></italic> Mt. Lefka, Kalergi CT1987.047.04 <bold>58</bold><italic><tp:taxon-name><tp:taxon-name-part taxon-name-part-type="genus" reg="Eupholidoptera">Eupholidoptera</tp:taxon-name-part><tp:taxon-name-part taxon-name-part-type="species" reg="giuliae">giuliae</tp:taxon-name-part></tp:taxon-name></italic> Argoules CT1995.011.03 <bold>59</bold><italic><tp:taxon-name><tp:taxon-name-part taxon-name-part-type="genus" reg="Eupholidoptera">Eupholidoptera</tp:taxon-name-part><tp:taxon-name-part taxon-name-part-type="species" reg="francisae">francisae</tp:taxon-name-part></tp:taxon-name></italic> sp. nov. allotype Andikithira CT2002.004.11 <bold>60</bold><italic><tp:taxon-name><tp:taxon-name-part taxon-name-part-type="genus" reg="Eupholidoptera">Eupholidoptera</tp:taxon-name-part><tp:taxon-name-part taxon-name-part-type="species" reg="annamariae">annamariae</tp:taxon-name-part></tp:taxon-name></italic> Kato Zakros CT1995.020.03 <bold>61</bold><italic><tp:taxon-name><tp:taxon-name-part taxon-name-part-type="genus" reg="Eupholidoptera">Eupholidoptera</tp:taxon-name-part><tp:taxon-name-part taxon-name-part-type="species" reg="astyla">astyla</tp:taxon-name-part></tp:taxon-name></italic> Krotos <named-content xmlns:xlink="http://www.w3.org/1999/xlink" content-type="dwc:institutional_code" xlink:title="Naturalis Biodiversity Center, Leiden, The Netherlands" xlink:href="http://grbio.org/institution/national-museum-natural-history-naturalis" xlink:type="simple">RMNH</named-content>.INS1141820 <bold>62</bold><italic><tp:taxon-name><tp:taxon-name-part taxon-name-part-type="genus" reg="Eupholidoptera">Eupholidoptera</tp:taxon-name-part><tp:taxon-name-part taxon-name-part-type="species" reg="feri">feri</tp:taxon-name-part></tp:taxon-name></italic> allotype Mt. Dikti, Katharo plain <named-content xmlns:xlink="http://www.w3.org/1999/xlink" content-type="dwc:institutional_code" xlink:title="Naturalis Biodiversity Center, Leiden, The Netherlands" xlink:href="http://grbio.org/institution/national-museum-natural-history-naturalis" xlink:type="simple">RMNH</named-content>.INS1105298 <bold>63</bold><italic><tp:taxon-name><tp:taxon-name-part taxon-name-part-type="genus" reg="Eupholidoptera">Eupholidoptera</tp:taxon-name-part><tp:taxon-name-part taxon-name-part-type="species" reg="mariannae">mariannae</tp:taxon-name-part></tp:taxon-name></italic> Kalavros RMNH5014912 <bold>64</bold><italic><tp:taxon-name><tp:taxon-name-part taxon-name-part-type="genus" reg="Eupholidoptera">Eupholidoptera</tp:taxon-name-part><tp:taxon-name-part taxon-name-part-type="species" reg="forcipata">forcipata</tp:taxon-name-part></tp:taxon-name></italic> Mt. Idhi, FC1602 <named-content xmlns:xlink="http://www.w3.org/1999/xlink" content-type="dwc:institutional_code" xlink:title="Naturalis Biodiversity Center, Leiden, The Netherlands" xlink:href="http://grbio.org/institution/national-museum-natural-history-naturalis" xlink:type="simple">RMNH</named-content>.INS1141845 <bold>65</bold><italic><tp:taxon-name><tp:taxon-name-part taxon-name-part-type="genus" reg="Eupholidoptera">Eupholidoptera</tp:taxon-name-part><tp:taxon-name-part taxon-name-part-type="species" reg="marietheresae">marietheresae</tp:taxon-name-part></tp:taxon-name></italic> sp. nov. allotype Mt. Dikti <named-content xmlns:xlink="http://www.w3.org/1999/xlink" content-type="dwc:institutional_code" xlink:title="Naturalis Biodiversity Center, Leiden, The Netherlands" xlink:href="http://grbio.org/institution/national-museum-natural-history-naturalis" xlink:type="simple">RMNH</named-content>.INS1141849 <bold>66</bold><italic><tp:taxon-name><tp:taxon-name-part taxon-name-part-type="genus" reg="Eupholidoptera">Eupholidoptera</tp:taxon-name-part><tp:taxon-name-part taxon-name-part-type="species" reg="jacquelinae">jacquelinae</tp:taxon-name-part></tp:taxon-name></italic> allotype Gavdos CT2001.004.13. Scale bars: 1 mm.</p></caption><graphic xmlns:xlink="http://www.w3.org/1999/xlink" xlink:href="zookeys-1151-067_article-97514__-g008.jpg" position="float" orientation="portrait" xlink:type="simple" id="oo_817938.jpg"><uri content-type="original_file" xlink:type="simple">https://binary.pensoft.net/fig/817938</uri></graphic></fig><fig id="F10" position="float" orientation="portrait"><object-id xmlns:xlink="http://www.w3.org/1999/xlink" content-type="doi" xlink:type="simple">10.3897/zookeys.1151.97514.figures69-82</object-id><object-id xmlns:xlink="http://www.w3.org/1999/xlink" content-type="arpha" xlink:type="simple">A15E1E51-7A58-59ED-83B1-90DC4407FD7E</object-id><label>Figures 69–82.</label><caption><p>Male anal tergite in dorsal view <bold>69</bold><italic><tp:taxon-name><tp:taxon-name-part taxon-name-part-type="genus" reg="Eupholidoptera">Eupholidoptera</tp:taxon-name-part><tp:taxon-name-part taxon-name-part-type="species" reg="smyrnensis">smyrnensis</tp:taxon-name-part></tp:taxon-name></italic> Makrigiannis <named-content xmlns:xlink="http://www.w3.org/1999/xlink" content-type="dwc:institutional_code" xlink:title="Naturalis Biodiversity Center, Leiden, The Netherlands" xlink:href="http://grbio.org/institution/national-museum-natural-history-naturalis" xlink:type="simple">RMNH</named-content>.INS152909 <bold>70</bold><italic><tp:taxon-name><tp:taxon-name-part taxon-name-part-type="genus" reg="Eupholidoptera">Eupholidoptera</tp:taxon-name-part><tp:taxon-name-part taxon-name-part-type="species" reg="gemellata">gemellata</tp:taxon-name-part></tp:taxon-name></italic> holotype Mt. Idhi <named-content xmlns:xlink="http://www.w3.org/1999/xlink" content-type="dwc:institutional_code" xlink:title="Naturalis Biodiversity Center, Leiden, The Netherlands" xlink:href="http://grbio.org/institution/national-museum-natural-history-naturalis" xlink:type="simple">RMNH</named-content>.INS1105300 <bold>71</bold><italic><tp:taxon-name><tp:taxon-name-part taxon-name-part-type="genus" reg="Eupholidoptera">Eupholidoptera</tp:taxon-name-part><tp:taxon-name-part taxon-name-part-type="species" reg="pallipes">pallipes</tp:taxon-name-part></tp:taxon-name></italic> paratype Mt. Lefka <named-content xmlns:xlink="http://www.w3.org/1999/xlink" content-type="dwc:institutional_code" xlink:title="Naturalis Biodiversity Center, Leiden, The Netherlands" xlink:href="http://grbio.org/institution/national-museum-natural-history-naturalis" xlink:type="simple">RMNH</named-content>.INS1105313 <bold>72</bold><italic><tp:taxon-name><tp:taxon-name-part taxon-name-part-type="genus" reg="Eupholidoptera">Eupholidoptera</tp:taxon-name-part><tp:taxon-name-part taxon-name-part-type="species" reg="cretica">cretica</tp:taxon-name-part></tp:taxon-name></italic> Mt. Lefka, Omalos FC17807 <named-content xmlns:xlink="http://www.w3.org/1999/xlink" content-type="dwc:institutional_code" xlink:title="Naturalis Biodiversity Center, Leiden, The Netherlands" xlink:href="http://grbio.org/institution/national-museum-natural-history-naturalis" xlink:type="simple">RMNH</named-content>.INS1141838 <bold>73</bold><italic><tp:taxon-name><tp:taxon-name-part taxon-name-part-type="genus" reg="Eupholidoptera">Eupholidoptera</tp:taxon-name-part><tp:taxon-name-part taxon-name-part-type="species" reg="latens">latens</tp:taxon-name-part></tp:taxon-name></italic> Mt. Lefka, Kalergi CT2003.009.01 <bold>74</bold><italic><tp:taxon-name><tp:taxon-name-part taxon-name-part-type="genus" reg="Eupholidoptera">Eupholidoptera</tp:taxon-name-part><tp:taxon-name-part taxon-name-part-type="species" reg="giuliae">giuliae</tp:taxon-name-part></tp:taxon-name></italic> Chora Sfakion CT2000.024.04 <bold>75</bold><italic><tp:taxon-name><tp:taxon-name-part taxon-name-part-type="genus" reg="Eupholidoptera">Eupholidoptera</tp:taxon-name-part><tp:taxon-name-part taxon-name-part-type="species" reg="francisae">francisae</tp:taxon-name-part></tp:taxon-name></italic> sp. nov. holotype Andikithira CT2002.004.04 <bold>76</bold><italic><tp:taxon-name><tp:taxon-name-part taxon-name-part-type="genus" reg="Eupholidoptera">Eupholidoptera</tp:taxon-name-part><tp:taxon-name-part taxon-name-part-type="species" reg="annamariae">annamariae</tp:taxon-name-part></tp:taxon-name></italic> Kato Zakros CT2000.030.04 <bold>77</bold><italic><tp:taxon-name><tp:taxon-name-part taxon-name-part-type="genus" reg="Eupholidoptera">Eupholidoptera</tp:taxon-name-part><tp:taxon-name-part taxon-name-part-type="species" reg="astyla">astyla</tp:taxon-name-part></tp:taxon-name></italic> Krotos <named-content xmlns:xlink="http://www.w3.org/1999/xlink" content-type="dwc:institutional_code" xlink:title="Naturalis Biodiversity Center, Leiden, The Netherlands" xlink:href="http://grbio.org/institution/national-museum-natural-history-naturalis" xlink:type="simple">RMNH</named-content>.INS1141819 <bold>78</bold><italic><tp:taxon-name><tp:taxon-name-part taxon-name-part-type="genus" reg="Eupholidoptera">Eupholidoptera</tp:taxon-name-part><tp:taxon-name-part taxon-name-part-type="species" reg="feri">feri</tp:taxon-name-part></tp:taxon-name></italic> holotype Mt. Dikti, Katharo plain <named-content xmlns:xlink="http://www.w3.org/1999/xlink" content-type="dwc:institutional_code" xlink:title="Naturalis Biodiversity Center, Leiden, The Netherlands" xlink:href="http://grbio.org/institution/national-museum-natural-history-naturalis" xlink:type="simple">RMNH</named-content>.INS 1105297 <bold>79</bold><italic><tp:taxon-name><tp:taxon-name-part taxon-name-part-type="genus" reg="Eupholidoptera">Eupholidoptera</tp:taxon-name-part><tp:taxon-name-part taxon-name-part-type="species" reg="mariannae">mariannae</tp:taxon-name-part></tp:taxon-name></italic> holotype Anatoli <named-content xmlns:xlink="http://www.w3.org/1999/xlink" content-type="dwc:institutional_code" xlink:title="Naturalis Biodiversity Center, Leiden, The Netherlands" xlink:href="http://grbio.org/institution/national-museum-natural-history-naturalis" xlink:type="simple">RMNH</named-content>.INS1105311 <bold>80</bold><italic><tp:taxon-name><tp:taxon-name-part taxon-name-part-type="genus" reg="Eupholidoptera">Eupholidoptera</tp:taxon-name-part><tp:taxon-name-part taxon-name-part-type="species" reg="forcipata">forcipata</tp:taxon-name-part></tp:taxon-name></italic> Mt. Idhi CT1987.044.01 <bold>81</bold><italic><tp:taxon-name><tp:taxon-name-part taxon-name-part-type="genus" reg="Eupholidoptera">Eupholidoptera</tp:taxon-name-part><tp:taxon-name-part taxon-name-part-type="species" reg="marietheresae">marietheresae</tp:taxon-name-part></tp:taxon-name></italic> sp. nov. paratype Mt. Dikti FC1606 CT2000.096.01 <bold>82</bold><italic><tp:taxon-name><tp:taxon-name-part taxon-name-part-type="genus" reg="Eupholidoptera">Eupholidoptera</tp:taxon-name-part><tp:taxon-name-part taxon-name-part-type="species" reg="jacquelinae">jacquelinae</tp:taxon-name-part></tp:taxon-name></italic> holotype Gavdos CT2000.005.02. Scale bars: 1 mm.</p></caption><graphic xmlns:xlink="http://www.w3.org/1999/xlink" xlink:href="zookeys-1151-067_article-97514__-g010.jpg" position="float" orientation="portrait" xlink:type="simple" id="oo_817940.jpg"><uri content-type="original_file" xlink:type="simple">https://binary.pensoft.net/fig/817940</uri></graphic></fig><fig id="F11" position="float" orientation="portrait"><object-id xmlns:xlink="http://www.w3.org/1999/xlink" content-type="doi" xlink:type="simple">10.3897/zookeys.1151.97514.figures83-96</object-id><object-id xmlns:xlink="http://www.w3.org/1999/xlink" content-type="arpha" xlink:type="simple">A2AEBD0A-F700-54A7-AF11-72BEECEF19F0</object-id><label>Figures 83–96.</label><caption><p>Male anal tergite in caudal view <bold>83</bold><italic><tp:taxon-name><tp:taxon-name-part taxon-name-part-type="genus" reg="Eupholidoptera">Eupholidoptera</tp:taxon-name-part><tp:taxon-name-part taxon-name-part-type="species" reg="smyrnensis">smyrnensis</tp:taxon-name-part></tp:taxon-name></italic> Makrigiannis <named-content xmlns:xlink="http://www.w3.org/1999/xlink" content-type="dwc:institutional_code" xlink:title="Naturalis Biodiversity Center, Leiden, The Netherlands" xlink:href="http://grbio.org/institution/national-museum-natural-history-naturalis" xlink:type="simple">RMNH</named-content>.INS152909 <bold>84</bold><italic><tp:taxon-name><tp:taxon-name-part taxon-name-part-type="genus" reg="Eupholidoptera">Eupholidoptera</tp:taxon-name-part><tp:taxon-name-part taxon-name-part-type="species" reg="gemellata">gemellata</tp:taxon-name-part></tp:taxon-name></italic> Mt. Idhi CT2000.095.01 <bold>85</bold><italic><tp:taxon-name><tp:taxon-name-part taxon-name-part-type="genus" reg="Eupholidoptera">Eupholidoptera</tp:taxon-name-part><tp:taxon-name-part taxon-name-part-type="species" reg="pallipes">pallipes</tp:taxon-name-part></tp:taxon-name></italic> paratype Mt. Lefka <named-content xmlns:xlink="http://www.w3.org/1999/xlink" content-type="dwc:institutional_code" xlink:title="Naturalis Biodiversity Center, Leiden, The Netherlands" xlink:href="http://grbio.org/institution/national-museum-natural-history-naturalis" xlink:type="simple">RMNH</named-content>.INS1105314 <bold>86</bold><italic><tp:taxon-name><tp:taxon-name-part taxon-name-part-type="genus" reg="Eupholidoptera">Eupholidoptera</tp:taxon-name-part><tp:taxon-name-part taxon-name-part-type="species" reg="cretica">cretica</tp:taxon-name-part></tp:taxon-name></italic> Mt. Lefka, Omalos FC17807 <named-content xmlns:xlink="http://www.w3.org/1999/xlink" content-type="dwc:institutional_code" xlink:title="Naturalis Biodiversity Center, Leiden, The Netherlands" xlink:href="http://grbio.org/institution/national-museum-natural-history-naturalis" xlink:type="simple">RMNH</named-content>.INS1141838 <bold>87</bold><italic><tp:taxon-name><tp:taxon-name-part taxon-name-part-type="genus" reg="Eupholidoptera">Eupholidoptera</tp:taxon-name-part><tp:taxon-name-part taxon-name-part-type="species" reg="latens">latens</tp:taxon-name-part></tp:taxon-name></italic> Mt. Lefka, Kalergi CT2003.009.01 <bold>88</bold><italic><tp:taxon-name><tp:taxon-name-part taxon-name-part-type="genus" reg="Eupholidoptera">Eupholidoptera</tp:taxon-name-part><tp:taxon-name-part taxon-name-part-type="species" reg="giuliae">giuliae</tp:taxon-name-part></tp:taxon-name></italic> Chora Sfakion CT2000.014.01 <bold>89</bold><italic><tp:taxon-name><tp:taxon-name-part taxon-name-part-type="genus" reg="Eupholidoptera">Eupholidoptera</tp:taxon-name-part><tp:taxon-name-part taxon-name-part-type="species" reg="francisae">francisae</tp:taxon-name-part></tp:taxon-name></italic> sp. nov. paratype Andikithira CT2002.004.02 <bold>90</bold><italic><tp:taxon-name><tp:taxon-name-part taxon-name-part-type="genus" reg="Eupholidoptera">Eupholidoptera</tp:taxon-name-part><tp:taxon-name-part taxon-name-part-type="species" reg="annamariae">annamariae</tp:taxon-name-part></tp:taxon-name></italic> Kato Zakros CT2000.030.01 <bold>91</bold><italic><tp:taxon-name><tp:taxon-name-part taxon-name-part-type="genus" reg="Eupholidoptera">Eupholidoptera</tp:taxon-name-part><tp:taxon-name-part taxon-name-part-type="species" reg="astyla">astyla</tp:taxon-name-part></tp:taxon-name></italic> Krotos <named-content xmlns:xlink="http://www.w3.org/1999/xlink" content-type="dwc:institutional_code" xlink:title="Naturalis Biodiversity Center, Leiden, The Netherlands" xlink:href="http://grbio.org/institution/national-museum-natural-history-naturalis" xlink:type="simple">RMNH</named-content>.INS1141819 <bold>92</bold><italic><tp:taxon-name><tp:taxon-name-part taxon-name-part-type="genus" reg="Eupholidoptera">Eupholidoptera</tp:taxon-name-part><tp:taxon-name-part taxon-name-part-type="species" reg="feri">feri</tp:taxon-name-part></tp:taxon-name></italic> holotype Mt. Dikti, Katharo plain <named-content xmlns:xlink="http://www.w3.org/1999/xlink" content-type="dwc:institutional_code" xlink:title="Naturalis Biodiversity Center, Leiden, The Netherlands" xlink:href="http://grbio.org/institution/national-museum-natural-history-naturalis" xlink:type="simple">RMNH</named-content>.INS1105297 <bold>93</bold><italic><tp:taxon-name><tp:taxon-name-part taxon-name-part-type="genus" reg="Eupholidoptera">Eupholidoptera</tp:taxon-name-part><tp:taxon-name-part taxon-name-part-type="species" reg="mariannae">mariannae</tp:taxon-name-part></tp:taxon-name></italic> Prina FC17798 <named-content xmlns:xlink="http://www.w3.org/1999/xlink" content-type="dwc:institutional_code" xlink:title="Naturalis Biodiversity Center, Leiden, The Netherlands" xlink:href="http://grbio.org/institution/national-museum-natural-history-naturalis" xlink:type="simple">RMNH</named-content>.INS1141840 <bold>94</bold><italic><tp:taxon-name><tp:taxon-name-part taxon-name-part-type="genus" reg="Eupholidoptera">Eupholidoptera</tp:taxon-name-part><tp:taxon-name-part taxon-name-part-type="species" reg="forcipata">forcipata</tp:taxon-name-part></tp:taxon-name></italic> Mt. Idhi CT1987.044.01 <bold>95</bold><italic><tp:taxon-name><tp:taxon-name-part taxon-name-part-type="genus" reg="Eupholidoptera">Eupholidoptera</tp:taxon-name-part><tp:taxon-name-part taxon-name-part-type="species" reg="marietheresae">marietheresae</tp:taxon-name-part></tp:taxon-name></italic> sp. nov. paratype Mt. Dikti FC1606 CT2000.096.01 <bold>96</bold><italic><tp:taxon-name><tp:taxon-name-part taxon-name-part-type="genus" reg="Eupholidoptera">Eupholidoptera</tp:taxon-name-part><tp:taxon-name-part taxon-name-part-type="species" reg="jacquelinae">jacquelinae</tp:taxon-name-part></tp:taxon-name></italic> paratype Gavdos NHMC2001.004.12. Scale bars: 1 mm.</p></caption><graphic xmlns:xlink="http://www.w3.org/1999/xlink" xlink:href="zookeys-1151-067_article-97514__-g011.jpg" position="float" orientation="portrait" xlink:type="simple" id="oo_817941.jpg"><uri content-type="original_file" xlink:type="simple">https://binary.pensoft.net/fig/817941</uri></graphic></fig><fig id="F12" position="float" orientation="portrait"><object-id xmlns:xlink="http://www.w3.org/1999/xlink" content-type="doi" xlink:type="simple">10.3897/zookeys.1151.97514.figures97-110</object-id><object-id xmlns:xlink="http://www.w3.org/1999/xlink" content-type="arpha" xlink:type="simple">151334DD-1ED7-514D-BC04-A7534BB7BF6C</object-id><label>Figures 97–110.</label><caption><p>Male anal tergite in lateral view <bold>97</bold><italic><tp:taxon-name><tp:taxon-name-part taxon-name-part-type="genus" reg="Eupholidoptera">Eupholidoptera</tp:taxon-name-part><tp:taxon-name-part taxon-name-part-type="species" reg="smyrnensis">smyrnensis</tp:taxon-name-part></tp:taxon-name></italic> Makrigiannis RMNH5087053 <bold>98</bold><italic><tp:taxon-name><tp:taxon-name-part taxon-name-part-type="genus" reg="Eupholidoptera">Eupholidoptera</tp:taxon-name-part><tp:taxon-name-part taxon-name-part-type="species" reg="gemellata">gemellata</tp:taxon-name-part></tp:taxon-name></italic> Mt. Idhi CT2000.095.01 <bold>99</bold><italic><tp:taxon-name><tp:taxon-name-part taxon-name-part-type="genus" reg="Eupholidoptera">Eupholidoptera</tp:taxon-name-part><tp:taxon-name-part taxon-name-part-type="species" reg="pallipes">pallipes</tp:taxon-name-part></tp:taxon-name></italic> paratype Mt. Lefka <named-content xmlns:xlink="http://www.w3.org/1999/xlink" content-type="dwc:institutional_code" xlink:title="Naturalis Biodiversity Center, Leiden, The Netherlands" xlink:href="http://grbio.org/institution/national-museum-natural-history-naturalis" xlink:type="simple">RMNH</named-content>.INS1105314 <bold>100</bold><italic><tp:taxon-name><tp:taxon-name-part taxon-name-part-type="genus" reg="Eupholidoptera">Eupholidoptera</tp:taxon-name-part><tp:taxon-name-part taxon-name-part-type="species" reg="cretica">cretica</tp:taxon-name-part></tp:taxon-name></italic> Mt. Lefka, Omalos FC17807 <named-content xmlns:xlink="http://www.w3.org/1999/xlink" content-type="dwc:institutional_code" xlink:title="Naturalis Biodiversity Center, Leiden, The Netherlands" xlink:href="http://grbio.org/institution/national-museum-natural-history-naturalis" xlink:type="simple">RMNH</named-content>.INS1141838 <bold>101</bold><italic><tp:taxon-name><tp:taxon-name-part taxon-name-part-type="genus" reg="Eupholidoptera">Eupholidoptera</tp:taxon-name-part><tp:taxon-name-part taxon-name-part-type="species" reg="latens">latens</tp:taxon-name-part></tp:taxon-name></italic> Mt. Lefka, Kalergi CT1987.047.01 <bold>102</bold><italic><tp:taxon-name><tp:taxon-name-part taxon-name-part-type="genus" reg="Eupholidoptera">Eupholidoptera</tp:taxon-name-part><tp:taxon-name-part taxon-name-part-type="species" reg="giuliae">giuliae</tp:taxon-name-part></tp:taxon-name></italic> Argoules CT1995.011.11 <bold>103</bold><italic><tp:taxon-name><tp:taxon-name-part taxon-name-part-type="genus" reg="Eupholidoptera">Eupholidoptera</tp:taxon-name-part><tp:taxon-name-part taxon-name-part-type="species" reg="francisae">francisae</tp:taxon-name-part></tp:taxon-name></italic> sp. nov. paratype Andikithira CT2002.004.02 <bold>104</bold><italic><tp:taxon-name><tp:taxon-name-part taxon-name-part-type="genus" reg="Eupholidoptera">Eupholidoptera</tp:taxon-name-part><tp:taxon-name-part taxon-name-part-type="species" reg="annamariae">annamariae</tp:taxon-name-part></tp:taxon-name></italic> Kato Zakros CT2000.030.03 <bold>105</bold><italic><tp:taxon-name><tp:taxon-name-part taxon-name-part-type="genus" reg="Eupholidoptera">Eupholidoptera</tp:taxon-name-part><tp:taxon-name-part taxon-name-part-type="species" reg="astyla">astyla</tp:taxon-name-part></tp:taxon-name></italic> Ano Viannos CT1995.024.01 <bold>106</bold><italic><tp:taxon-name><tp:taxon-name-part taxon-name-part-type="genus" reg="Eupholidoptera">Eupholidoptera</tp:taxon-name-part><tp:taxon-name-part taxon-name-part-type="species" reg="feri">feri</tp:taxon-name-part></tp:taxon-name></italic> holotype Mt. Dikti, Katharo plain <named-content xmlns:xlink="http://www.w3.org/1999/xlink" content-type="dwc:institutional_code" xlink:title="Naturalis Biodiversity Center, Leiden, The Netherlands" xlink:href="http://grbio.org/institution/national-museum-natural-history-naturalis" xlink:type="simple">RMNH</named-content>.INS1105297 <bold>107</bold><italic><tp:taxon-name><tp:taxon-name-part taxon-name-part-type="genus" reg="Eupholidoptera">Eupholidoptera</tp:taxon-name-part><tp:taxon-name-part taxon-name-part-type="species" reg="mariannae">mariannae</tp:taxon-name-part></tp:taxon-name></italic> Kalavros CT2017.029.01 <bold>108</bold><italic><tp:taxon-name><tp:taxon-name-part taxon-name-part-type="genus" reg="Eupholidoptera">Eupholidoptera</tp:taxon-name-part><tp:taxon-name-part taxon-name-part-type="species" reg="forcipata">forcipata</tp:taxon-name-part></tp:taxon-name></italic> Mt. Idhi CT1987.044.01 <bold>109</bold><italic><tp:taxon-name><tp:taxon-name-part taxon-name-part-type="genus" reg="Eupholidoptera">Eupholidoptera</tp:taxon-name-part><tp:taxon-name-part taxon-name-part-type="species" reg="marietheresae">marietheresae</tp:taxon-name-part></tp:taxon-name></italic> sp. nov. paratype Mt. Dikti FC1606 CT2000.096.01 <bold>110</bold><italic><tp:taxon-name><tp:taxon-name-part taxon-name-part-type="genus" reg="Eupholidoptera">Eupholidoptera</tp:taxon-name-part><tp:taxon-name-part taxon-name-part-type="species" reg="jacquelinae">jacquelinae</tp:taxon-name-part></tp:taxon-name></italic> Gavdopoula CT1996.019.01. Scale bars: 1 mm.</p></caption><graphic xmlns:xlink="http://www.w3.org/1999/xlink" xlink:href="zookeys-1151-067_article-97514__-g012.jpg" position="float" orientation="portrait" xlink:type="simple" id="oo_817942.jpg"><uri content-type="original_file" xlink:type="simple">https://binary.pensoft.net/fig/817942</uri></graphic></fig><fig id="F13" position="float" orientation="portrait"><object-id xmlns:xlink="http://www.w3.org/1999/xlink" content-type="doi" xlink:type="simple">10.3897/zookeys.1151.97514.figures111-125</object-id><object-id xmlns:xlink="http://www.w3.org/1999/xlink" content-type="arpha" xlink:type="simple">AE9326E9-E30B-56E5-BF43-5939E52584D3</object-id><label>Figures 111–125.</label><caption><p>Male cercus in dorsal view <bold>111</bold><italic><tp:taxon-name><tp:taxon-name-part taxon-name-part-type="genus" reg="Eupholidoptera">Eupholidoptera</tp:taxon-name-part><tp:taxon-name-part taxon-name-part-type="species" reg="smyrnensis">smyrnensis</tp:taxon-name-part></tp:taxon-name></italic> Makrigiannis RMNH5087053 <bold>112</bold><italic><tp:taxon-name><tp:taxon-name-part taxon-name-part-type="genus" reg="Eupholidoptera">Eupholidoptera</tp:taxon-name-part><tp:taxon-name-part taxon-name-part-type="species" reg="gemellata">gemellata</tp:taxon-name-part></tp:taxon-name></italic> Mt. Idhi FC1651 <named-content xmlns:xlink="http://www.w3.org/1999/xlink" content-type="dwc:institutional_code" xlink:title="Naturalis Biodiversity Center, Leiden, The Netherlands" xlink:href="http://grbio.org/institution/national-museum-natural-history-naturalis" xlink:type="simple">RMNH</named-content>.INS1141843 <bold>113</bold><italic><tp:taxon-name><tp:taxon-name-part taxon-name-part-type="genus" reg="Eupholidoptera">Eupholidoptera</tp:taxon-name-part><tp:taxon-name-part taxon-name-part-type="species" reg="pallipes">pallipes</tp:taxon-name-part></tp:taxon-name></italic> Mt. Lefka paratype <named-content xmlns:xlink="http://www.w3.org/1999/xlink" content-type="dwc:institutional_code" xlink:title="Naturalis Biodiversity Center, Leiden, The Netherlands" xlink:href="http://grbio.org/institution/national-museum-natural-history-naturalis" xlink:type="simple">RMNH</named-content>.INS1105314 <bold>114</bold><italic><tp:taxon-name><tp:taxon-name-part taxon-name-part-type="genus" reg="Eupholidoptera">Eupholidoptera</tp:taxon-name-part><tp:taxon-name-part taxon-name-part-type="species" reg="cretica">cretica</tp:taxon-name-part></tp:taxon-name></italic> Mt. Lefka, Omalos FC17807 <named-content xmlns:xlink="http://www.w3.org/1999/xlink" content-type="dwc:institutional_code" xlink:title="Naturalis Biodiversity Center, Leiden, The Netherlands" xlink:href="http://grbio.org/institution/national-museum-natural-history-naturalis" xlink:type="simple">RMNH</named-content>.INS1141838 <bold>115</bold><italic><tp:taxon-name><tp:taxon-name-part taxon-name-part-type="genus" reg="Eupholidoptera">Eupholidoptera</tp:taxon-name-part><tp:taxon-name-part taxon-name-part-type="species" reg="latens">latens</tp:taxon-name-part></tp:taxon-name></italic> Xiloskalo <named-content xmlns:xlink="http://www.w3.org/1999/xlink" content-type="dwc:institutional_code" xlink:title="Institute of Biodiversity and Ecosystem Research, Bulgarian Academy of Sciences, Sofia, Bulgaria" xlink:href="http://grbio.org/institution/bulgarian-academy-sciences" xlink:type="simple">IBER</named-content> DC-Ort000558 <bold>116</bold><italic><tp:taxon-name><tp:taxon-name-part taxon-name-part-type="genus" reg="Eupholidoptera">Eupholidoptera</tp:taxon-name-part><tp:taxon-name-part taxon-name-part-type="species" reg="giuliae">giuliae</tp:taxon-name-part></tp:taxon-name></italic> Chora Sfakion CT2000.014.02 <bold>117</bold><italic><tp:taxon-name><tp:taxon-name-part taxon-name-part-type="genus" reg="Eupholidoptera">Eupholidoptera</tp:taxon-name-part><tp:taxon-name-part taxon-name-part-type="species" reg="francisae">francisae</tp:taxon-name-part></tp:taxon-name></italic> sp. nov. holotype Andikithira CT2002.004.04 <bold>118</bold><italic><tp:taxon-name><tp:taxon-name-part taxon-name-part-type="genus" reg="Eupholidoptera">Eupholidoptera</tp:taxon-name-part><tp:taxon-name-part taxon-name-part-type="species" reg="annamariae">annamariae</tp:taxon-name-part></tp:taxon-name></italic> Kato Zakros CT2000.030.03 <bold>119</bold><italic><tp:taxon-name><tp:taxon-name-part taxon-name-part-type="genus" reg="Eupholidoptera">Eupholidoptera</tp:taxon-name-part><tp:taxon-name-part taxon-name-part-type="species" reg="annamariae">annamariae</tp:taxon-name-part></tp:taxon-name></italic> Xerokampos, male with anomalous cercus, <named-content xmlns:xlink="http://www.w3.org/1999/xlink" content-type="dwc:institutional_code" xlink:title="Institute of Biodiversity and Ecosystem Research, Bulgarian Academy of Sciences, Sofia, Bulgaria" xlink:href="http://grbio.org/institution/bulgarian-academy-sciences" xlink:type="simple">IBER</named-content> DC-Ort000565 <bold>120</bold><italic><tp:taxon-name><tp:taxon-name-part taxon-name-part-type="genus" reg="Eupholidoptera">Eupholidoptera</tp:taxon-name-part><tp:taxon-name-part taxon-name-part-type="species" reg="astyla">astyla</tp:taxon-name-part></tp:taxon-name></italic> Ierapetra MfN s.n. <bold>121</bold><italic><tp:taxon-name><tp:taxon-name-part taxon-name-part-type="genus" reg="Eupholidoptera">Eupholidoptera</tp:taxon-name-part><tp:taxon-name-part taxon-name-part-type="species" reg="feri">feri</tp:taxon-name-part></tp:taxon-name></italic> holotype Mt. Dikti, Katharo plain <named-content xmlns:xlink="http://www.w3.org/1999/xlink" content-type="dwc:institutional_code" xlink:title="Naturalis Biodiversity Center, Leiden, The Netherlands" xlink:href="http://grbio.org/institution/national-museum-natural-history-naturalis" xlink:type="simple">RMNH</named-content>.INS1105297 <bold>122</bold><italic><tp:taxon-name><tp:taxon-name-part taxon-name-part-type="genus" reg="Eupholidoptera">Eupholidoptera</tp:taxon-name-part><tp:taxon-name-part taxon-name-part-type="species" reg="mariannae">mariannae</tp:taxon-name-part></tp:taxon-name></italic> holotype Anatoli <named-content xmlns:xlink="http://www.w3.org/1999/xlink" content-type="dwc:institutional_code" xlink:title="Naturalis Biodiversity Center, Leiden, The Netherlands" xlink:href="http://grbio.org/institution/national-museum-natural-history-naturalis" xlink:type="simple">RMNH</named-content>.INS1105311 <bold>123</bold><italic><tp:taxon-name><tp:taxon-name-part taxon-name-part-type="genus" reg="Eupholidoptera">Eupholidoptera</tp:taxon-name-part><tp:taxon-name-part taxon-name-part-type="species" reg="forcipata">forcipata</tp:taxon-name-part></tp:taxon-name></italic> Mt. Idhi CT1987.044.01 <bold>124</bold><italic><tp:taxon-name><tp:taxon-name-part taxon-name-part-type="genus" reg="Eupholidoptera">Eupholidoptera</tp:taxon-name-part><tp:taxon-name-part taxon-name-part-type="species" reg="marietheresae">marietheresae</tp:taxon-name-part></tp:taxon-name></italic> sp. nov. holotype Mt. Dikti FC1606 <named-content xmlns:xlink="http://www.w3.org/1999/xlink" content-type="dwc:institutional_code" xlink:title="Naturalis Biodiversity Center, Leiden, The Netherlands" xlink:href="http://grbio.org/institution/national-museum-natural-history-naturalis" xlink:type="simple">RMNH</named-content>.INS1141850 <bold>125</bold><italic><tp:taxon-name><tp:taxon-name-part taxon-name-part-type="genus" reg="Eupholidoptera">Eupholidoptera</tp:taxon-name-part><tp:taxon-name-part taxon-name-part-type="species" reg="jacquelinae">jacquelinae</tp:taxon-name-part></tp:taxon-name></italic> holotype Gavdos CT2000.005.02. Scale bars: 1 mm.</p></caption><graphic xmlns:xlink="http://www.w3.org/1999/xlink" xlink:href="zookeys-1151-067_article-97514__-g013.jpg" position="float" orientation="portrait" xlink:type="simple" id="oo_817943.jpg"><uri content-type="original_file" xlink:type="simple">https://binary.pensoft.net/fig/817943</uri></graphic></fig><fig id="F14" position="float" orientation="portrait"><object-id xmlns:xlink="http://www.w3.org/1999/xlink" content-type="doi" xlink:type="simple">10.3897/zookeys.1151.97514.figures126-139</object-id><object-id xmlns:xlink="http://www.w3.org/1999/xlink" content-type="arpha" xlink:type="simple">E499A0F2-EE87-5B05-8866-80D0E50B0169</object-id><label>Figures 126–139.</label><caption><p>Male cercus in lateral view <bold>126</bold><italic><tp:taxon-name><tp:taxon-name-part taxon-name-part-type="genus" reg="Eupholidoptera">Eupholidoptera</tp:taxon-name-part><tp:taxon-name-part taxon-name-part-type="species" reg="smyrnensis">smyrnensis</tp:taxon-name-part></tp:taxon-name></italic> Makrigiannis <named-content xmlns:xlink="http://www.w3.org/1999/xlink" content-type="dwc:institutional_code" xlink:title="Naturalis Biodiversity Center, Leiden, The Netherlands" xlink:href="http://grbio.org/institution/national-museum-natural-history-naturalis" xlink:type="simple">RMNH</named-content>.5087053 <bold>127</bold><italic><tp:taxon-name><tp:taxon-name-part taxon-name-part-type="genus" reg="Eupholidoptera">Eupholidoptera</tp:taxon-name-part><tp:taxon-name-part taxon-name-part-type="species" reg="gemellata">gemellata</tp:taxon-name-part></tp:taxon-name></italic> Mt. Idhi FC1651 <named-content xmlns:xlink="http://www.w3.org/1999/xlink" content-type="dwc:institutional_code" xlink:title="Naturalis Biodiversity Center, Leiden, The Netherlands" xlink:href="http://grbio.org/institution/national-museum-natural-history-naturalis" xlink:type="simple">RMNH</named-content>.INS1141843 <bold>128</bold><italic><tp:taxon-name><tp:taxon-name-part taxon-name-part-type="genus" reg="Eupholidoptera">Eupholidoptera</tp:taxon-name-part><tp:taxon-name-part taxon-name-part-type="species" reg="pallipes">pallipes</tp:taxon-name-part></tp:taxon-name></italic> paratype Mt. Lefka <named-content xmlns:xlink="http://www.w3.org/1999/xlink" content-type="dwc:institutional_code" xlink:title="Naturalis Biodiversity Center, Leiden, The Netherlands" xlink:href="http://grbio.org/institution/national-museum-natural-history-naturalis" xlink:type="simple">RMNH</named-content>.INS1105314 <bold>129</bold><italic><tp:taxon-name><tp:taxon-name-part taxon-name-part-type="genus" reg="Eupholidoptera">Eupholidoptera</tp:taxon-name-part><tp:taxon-name-part taxon-name-part-type="species" reg="cretica">cretica</tp:taxon-name-part></tp:taxon-name></italic> Mt. Lefka, Omalos FC17807 <named-content xmlns:xlink="http://www.w3.org/1999/xlink" content-type="dwc:institutional_code" xlink:title="Naturalis Biodiversity Center, Leiden, The Netherlands" xlink:href="http://grbio.org/institution/national-museum-natural-history-naturalis" xlink:type="simple">RMNH</named-content>.INS1141838 <bold>130</bold><italic><tp:taxon-name><tp:taxon-name-part taxon-name-part-type="genus" reg="Eupholidoptera">Eupholidoptera</tp:taxon-name-part><tp:taxon-name-part taxon-name-part-type="species" reg="latens">latens</tp:taxon-name-part></tp:taxon-name></italic> Mt. Lefka Kalergi CT2003.009.01 <bold>131</bold><italic><tp:taxon-name><tp:taxon-name-part taxon-name-part-type="genus" reg="Eupholidoptera">Eupholidoptera</tp:taxon-name-part><tp:taxon-name-part taxon-name-part-type="species" reg="giuliae">giuliae</tp:taxon-name-part></tp:taxon-name></italic> Chora Sfakion CT2000.024.04 <bold>132</bold><italic><tp:taxon-name><tp:taxon-name-part taxon-name-part-type="genus" reg="Eupholidoptera">Eupholidoptera</tp:taxon-name-part><tp:taxon-name-part taxon-name-part-type="species" reg="francisae">francisae</tp:taxon-name-part></tp:taxon-name></italic> paratype sp. nov. Andikithira CT2002.004.08 <bold>133</bold><italic><tp:taxon-name><tp:taxon-name-part taxon-name-part-type="genus" reg="Eupholidoptera">Eupholidoptera</tp:taxon-name-part><tp:taxon-name-part taxon-name-part-type="species" reg="annamariae">annamariae</tp:taxon-name-part></tp:taxon-name></italic> Kato Zakros CT1995.020.02 <bold>134</bold><italic><tp:taxon-name><tp:taxon-name-part taxon-name-part-type="genus" reg="Eupholidoptera">Eupholidoptera</tp:taxon-name-part><tp:taxon-name-part taxon-name-part-type="species" reg="astyla">astyla</tp:taxon-name-part></tp:taxon-name></italic> paratype Ierapetra MfN s.n. <bold>135</bold><italic><tp:taxon-name><tp:taxon-name-part taxon-name-part-type="genus" reg="Eupholidoptera">Eupholidoptera</tp:taxon-name-part><tp:taxon-name-part taxon-name-part-type="species" reg="feri">feri</tp:taxon-name-part></tp:taxon-name></italic> holotype Mt. Dikti, Katharo plain <named-content xmlns:xlink="http://www.w3.org/1999/xlink" content-type="dwc:institutional_code" xlink:title="Naturalis Biodiversity Center, Leiden, The Netherlands" xlink:href="http://grbio.org/institution/national-museum-natural-history-naturalis" xlink:type="simple">RMNH</named-content>.INS1105297 <bold>136</bold><italic><tp:taxon-name><tp:taxon-name-part taxon-name-part-type="genus" reg="Eupholidoptera">Eupholidoptera</tp:taxon-name-part><tp:taxon-name-part taxon-name-part-type="species" reg="mariannae">mariannae</tp:taxon-name-part></tp:taxon-name></italic> holotype Anatoli <named-content xmlns:xlink="http://www.w3.org/1999/xlink" content-type="dwc:institutional_code" xlink:title="Naturalis Biodiversity Center, Leiden, The Netherlands" xlink:href="http://grbio.org/institution/national-museum-natural-history-naturalis" xlink:type="simple">RMNH</named-content>.INS1105311 <bold>137</bold><italic><tp:taxon-name><tp:taxon-name-part taxon-name-part-type="genus" reg="Eupholidoptera">Eupholidoptera</tp:taxon-name-part><tp:taxon-name-part taxon-name-part-type="species" reg="forcipata">forcipata</tp:taxon-name-part></tp:taxon-name></italic> Mt. Idhi CT1987.044.01 <bold>138</bold><italic><tp:taxon-name><tp:taxon-name-part taxon-name-part-type="genus" reg="Eupholidoptera">Eupholidoptera</tp:taxon-name-part><tp:taxon-name-part taxon-name-part-type="species" reg="marietheresae">marietheresae</tp:taxon-name-part></tp:taxon-name></italic> sp. nov. holotype Mt. Dikti FC1606 <named-content xmlns:xlink="http://www.w3.org/1999/xlink" content-type="dwc:institutional_code" xlink:title="Naturalis Biodiversity Center, Leiden, The Netherlands" xlink:href="http://grbio.org/institution/national-museum-natural-history-naturalis" xlink:type="simple">RMNH</named-content>.INS1141850 <bold>139</bold><italic><tp:taxon-name><tp:taxon-name-part taxon-name-part-type="genus" reg="Eupholidoptera">Eupholidoptera</tp:taxon-name-part><tp:taxon-name-part taxon-name-part-type="species" reg="jacquelinae">jacquelinae</tp:taxon-name-part></tp:taxon-name></italic> holotype Gavdos CT2000.005.02. Scale bars: 1 mm.</p></caption><graphic xmlns:xlink="http://www.w3.org/1999/xlink" xlink:href="zookeys-1151-067_article-97514__-g014.jpg" position="float" orientation="portrait" xlink:type="simple" id="oo_817944.jpg"><uri content-type="original_file" xlink:type="simple">https://binary.pensoft.net/fig/817944</uri></graphic></fig><fig id="F15" position="float" orientation="portrait"><object-id xmlns:xlink="http://www.w3.org/1999/xlink" content-type="doi" xlink:type="simple">10.3897/zookeys.1151.97514.figures140-153</object-id><object-id xmlns:xlink="http://www.w3.org/1999/xlink" content-type="arpha" xlink:type="simple">277487D3-2462-5D90-A05C-AF9F250F9ABB</object-id><label>Figures 140–153.</label><caption><p>Male subgenital plate in ventral view <bold>140</bold><italic><tp:taxon-name><tp:taxon-name-part taxon-name-part-type="genus" reg="Eupholidoptera">Eupholidoptera</tp:taxon-name-part><tp:taxon-name-part taxon-name-part-type="species" reg="smyrnensis">smyrnensis</tp:taxon-name-part></tp:taxon-name></italic> Lagkada <named-content xmlns:xlink="http://www.w3.org/1999/xlink" content-type="dwc:institutional_code" xlink:title="Naturalis Biodiversity Center, Leiden, The Netherlands" xlink:href="http://grbio.org/institution/national-museum-natural-history-naturalis" xlink:type="simple">RMNH</named-content> 5106270 <bold>141</bold><italic><tp:taxon-name><tp:taxon-name-part taxon-name-part-type="genus" reg="Eupholidoptera">Eupholidoptera</tp:taxon-name-part><tp:taxon-name-part taxon-name-part-type="species" reg="gemellata">gemellata</tp:taxon-name-part></tp:taxon-name></italic> Mt. Idhi FC1651 <named-content xmlns:xlink="http://www.w3.org/1999/xlink" content-type="dwc:institutional_code" xlink:title="Naturalis Biodiversity Center, Leiden, The Netherlands" xlink:href="http://grbio.org/institution/national-museum-natural-history-naturalis" xlink:type="simple">RMNH</named-content>.INS1141843 <bold>142</bold><italic><tp:taxon-name><tp:taxon-name-part taxon-name-part-type="genus" reg="Eupholidoptera">Eupholidoptera</tp:taxon-name-part><tp:taxon-name-part taxon-name-part-type="species" reg="pallipes">pallipes</tp:taxon-name-part></tp:taxon-name></italic> paratype Mt. Lefka <named-content xmlns:xlink="http://www.w3.org/1999/xlink" content-type="dwc:institutional_code" xlink:title="Naturalis Biodiversity Center, Leiden, The Netherlands" xlink:href="http://grbio.org/institution/national-museum-natural-history-naturalis" xlink:type="simple">RMNH</named-content>.INS1105313 <bold>143</bold><italic><tp:taxon-name><tp:taxon-name-part taxon-name-part-type="genus" reg="Eupholidoptera">Eupholidoptera</tp:taxon-name-part><tp:taxon-name-part taxon-name-part-type="species" reg="cretica">cretica</tp:taxon-name-part></tp:taxon-name></italic> Mt. Lefka, Omalos FC17807 <named-content xmlns:xlink="http://www.w3.org/1999/xlink" content-type="dwc:institutional_code" xlink:title="Naturalis Biodiversity Center, Leiden, The Netherlands" xlink:href="http://grbio.org/institution/national-museum-natural-history-naturalis" xlink:type="simple">RMNH</named-content>.INS1141838 <bold>144</bold><italic><tp:taxon-name><tp:taxon-name-part taxon-name-part-type="genus" reg="Eupholidoptera">Eupholidoptera</tp:taxon-name-part><tp:taxon-name-part taxon-name-part-type="species" reg="latens">latens</tp:taxon-name-part></tp:taxon-name> Mt. Lefka Kalergi</italic> CT1987.047.02 <bold>145</bold><italic><tp:taxon-name><tp:taxon-name-part taxon-name-part-type="genus" reg="Eupholidoptera">Eupholidoptera</tp:taxon-name-part><tp:taxon-name-part taxon-name-part-type="species" reg="giuliae">giuliae</tp:taxon-name-part></tp:taxon-name></italic> Skaloti <named-content xmlns:xlink="http://www.w3.org/1999/xlink" content-type="dwc:institutional_code" xlink:title="Institute of Biodiversity and Ecosystem Research, Bulgarian Academy of Sciences, Sofia, Bulgaria" xlink:href="http://grbio.org/institution/bulgarian-academy-sciences" xlink:type="simple">IBER</named-content> DC-Ort000564 <bold>146</bold><italic><tp:taxon-name><tp:taxon-name-part taxon-name-part-type="genus" reg="Eupholidoptera">Eupholidoptera</tp:taxon-name-part><tp:taxon-name-part taxon-name-part-type="species" reg="francisae">francisae</tp:taxon-name-part></tp:taxon-name></italic> sp. nov. holotype Andikithira CT2002.004.04 <bold>147</bold><italic><tp:taxon-name><tp:taxon-name-part taxon-name-part-type="genus" reg="Eupholidoptera">Eupholidoptera</tp:taxon-name-part><tp:taxon-name-part taxon-name-part-type="species" reg="annamariae">annamariae</tp:taxon-name-part></tp:taxon-name></italic> Kato Zakros CT2000.030.04 <bold>148</bold><italic><tp:taxon-name><tp:taxon-name-part taxon-name-part-type="genus" reg="Eupholidoptera">Eupholidoptera</tp:taxon-name-part><tp:taxon-name-part taxon-name-part-type="species" reg="astyla">astyla</tp:taxon-name-part></tp:taxon-name></italic> Krotos <named-content xmlns:xlink="http://www.w3.org/1999/xlink" content-type="dwc:institutional_code" xlink:title="Naturalis Biodiversity Center, Leiden, The Netherlands" xlink:href="http://grbio.org/institution/national-museum-natural-history-naturalis" xlink:type="simple">RMNH</named-content>.INS1141819 <bold>149</bold><italic><tp:taxon-name><tp:taxon-name-part taxon-name-part-type="genus" reg="Eupholidoptera">Eupholidoptera</tp:taxon-name-part><tp:taxon-name-part taxon-name-part-type="species" reg="feri">feri</tp:taxon-name-part></tp:taxon-name></italic> holotype Mt. Dikti, Katharo plain <named-content xmlns:xlink="http://www.w3.org/1999/xlink" content-type="dwc:institutional_code" xlink:title="Naturalis Biodiversity Center, Leiden, The Netherlands" xlink:href="http://grbio.org/institution/national-museum-natural-history-naturalis" xlink:type="simple">RMNH</named-content>.INS1105297 <bold>150</bold><italic><tp:taxon-name><tp:taxon-name-part taxon-name-part-type="genus" reg="Eupholidoptera">Eupholidoptera</tp:taxon-name-part><tp:taxon-name-part taxon-name-part-type="species" reg="mariannae">mariannae</tp:taxon-name-part></tp:taxon-name></italic> holotype Anatoli <named-content xmlns:xlink="http://www.w3.org/1999/xlink" content-type="dwc:institutional_code" xlink:title="Naturalis Biodiversity Center, Leiden, The Netherlands" xlink:href="http://grbio.org/institution/national-museum-natural-history-naturalis" xlink:type="simple">RMNH</named-content>.INS1105311 <bold>151</bold><italic><tp:taxon-name><tp:taxon-name-part taxon-name-part-type="genus" reg="Eupholidoptera">Eupholidoptera</tp:taxon-name-part><tp:taxon-name-part taxon-name-part-type="species" reg="forcipata">forcipata</tp:taxon-name-part></tp:taxon-name></italic> Mt. Idhi CT1987.044.03 <bold>152</bold><italic><tp:taxon-name><tp:taxon-name-part taxon-name-part-type="genus" reg="Eupholidoptera">Eupholidoptera</tp:taxon-name-part><tp:taxon-name-part taxon-name-part-type="species" reg="marietheresae">marietheresae</tp:taxon-name-part></tp:taxon-name></italic> sp. nov. holotype Mt. Dikti FC1606 <named-content xmlns:xlink="http://www.w3.org/1999/xlink" content-type="dwc:institutional_code" xlink:title="Naturalis Biodiversity Center, Leiden, The Netherlands" xlink:href="http://grbio.org/institution/national-museum-natural-history-naturalis" xlink:type="simple">RMNH</named-content>.INS1141850 <bold>153</bold><italic><tp:taxon-name><tp:taxon-name-part taxon-name-part-type="genus" reg="Eupholidoptera">Eupholidoptera</tp:taxon-name-part><tp:taxon-name-part taxon-name-part-type="species" reg="jacquelinae">jacquelinae</tp:taxon-name-part></tp:taxon-name></italic> holotype Gavdos 2000.005.02. Scale bars: 1 mm.</p></caption><graphic xmlns:xlink="http://www.w3.org/1999/xlink" xlink:href="zookeys-1151-067_article-97514__-g015.jpg" position="float" orientation="portrait" xlink:type="simple" id="oo_817945.jpg"><uri content-type="original_file" xlink:type="simple">https://binary.pensoft.net/fig/817945</uri></graphic></fig><fig id="F16" position="float" orientation="portrait"><object-id xmlns:xlink="http://www.w3.org/1999/xlink" content-type="doi" xlink:type="simple">10.3897/zookeys.1151.97514.figures154-167</object-id><object-id xmlns:xlink="http://www.w3.org/1999/xlink" content-type="arpha" xlink:type="simple">1D2B7F36-F6EB-50D4-AB9C-C0F64E8BD43A</object-id><label>Figures 154–167.</label><caption><p>Male subgenital plate in lateral view <bold>154</bold><italic><tp:taxon-name><tp:taxon-name-part taxon-name-part-type="genus" reg="Eupholidoptera">Eupholidoptera</tp:taxon-name-part><tp:taxon-name-part taxon-name-part-type="species" reg="smyrnensis">smyrnensis</tp:taxon-name-part></tp:taxon-name></italic> Lagkada <named-content xmlns:xlink="http://www.w3.org/1999/xlink" content-type="dwc:institutional_code" xlink:title="Naturalis Biodiversity Center, Leiden, The Netherlands" xlink:href="http://grbio.org/institution/national-museum-natural-history-naturalis" xlink:type="simple">RMNH</named-content>.INS152909 <bold>155</bold><italic><tp:taxon-name><tp:taxon-name-part taxon-name-part-type="genus" reg="Eupholidoptera">Eupholidoptera</tp:taxon-name-part><tp:taxon-name-part taxon-name-part-type="species" reg="gemellata">gemellata</tp:taxon-name-part></tp:taxon-name></italic> holotype Mt. Idhi <named-content xmlns:xlink="http://www.w3.org/1999/xlink" content-type="dwc:institutional_code" xlink:title="Naturalis Biodiversity Center, Leiden, The Netherlands" xlink:href="http://grbio.org/institution/national-museum-natural-history-naturalis" xlink:type="simple">RMNH</named-content>.INS1105300 <bold>156</bold><italic><tp:taxon-name><tp:taxon-name-part taxon-name-part-type="genus" reg="Eupholidoptera">Eupholidoptera</tp:taxon-name-part><tp:taxon-name-part taxon-name-part-type="species" reg="pallipes">pallipes</tp:taxon-name-part></tp:taxon-name></italic> paratype Mt. Lefka <named-content xmlns:xlink="http://www.w3.org/1999/xlink" content-type="dwc:institutional_code" xlink:title="Naturalis Biodiversity Center, Leiden, The Netherlands" xlink:href="http://grbio.org/institution/national-museum-natural-history-naturalis" xlink:type="simple">RMNH</named-content>.INS1105313 <bold>157</bold><italic><tp:taxon-name><tp:taxon-name-part taxon-name-part-type="genus" reg="Eupholidoptera">Eupholidoptera</tp:taxon-name-part><tp:taxon-name-part taxon-name-part-type="species" reg="cretica">cretica</tp:taxon-name-part></tp:taxon-name></italic> Mt. Lefka, Omalos FC17807 (<named-content xmlns:xlink="http://www.w3.org/1999/xlink" content-type="dwc:institutional_code" xlink:title="Naturalis Biodiversity Center, Leiden, The Netherlands" xlink:href="http://grbio.org/institution/national-museum-natural-history-naturalis" xlink:type="simple">RMNH</named-content>.INS1141838 <bold>158</bold><italic><tp:taxon-name><tp:taxon-name-part taxon-name-part-type="genus" reg="Eupholidoptera">Eupholidoptera</tp:taxon-name-part><tp:taxon-name-part taxon-name-part-type="species" reg="latens">latens</tp:taxon-name-part></tp:taxon-name></italic> Mt. Lefka Kalergi CT2003.009.01 <bold>159</bold><italic><tp:taxon-name><tp:taxon-name-part taxon-name-part-type="genus" reg="Eupholidoptera">Eupholidoptera</tp:taxon-name-part><tp:taxon-name-part taxon-name-part-type="species" reg="giuliae">giuliae</tp:taxon-name-part></tp:taxon-name></italic> Skaloti <named-content xmlns:xlink="http://www.w3.org/1999/xlink" content-type="dwc:institutional_code" xlink:title="Institute of Biodiversity and Ecosystem Research, Bulgarian Academy of Sciences, Sofia, Bulgaria" xlink:href="http://grbio.org/institution/bulgarian-academy-sciences" xlink:type="simple">IBER</named-content> DC-Ort000564 <bold>160</bold><italic><tp:taxon-name><tp:taxon-name-part taxon-name-part-type="genus" reg="Eupholidoptera">Eupholidoptera</tp:taxon-name-part><tp:taxon-name-part taxon-name-part-type="species" reg="francisae">francisae</tp:taxon-name-part></tp:taxon-name></italic> sp. nov. holotype Andikithira CT2002.004.04 <bold>161</bold><italic><tp:taxon-name><tp:taxon-name-part taxon-name-part-type="genus" reg="Eupholidoptera">Eupholidoptera</tp:taxon-name-part><tp:taxon-name-part taxon-name-part-type="species" reg="annamariae">annamariae</tp:taxon-name-part></tp:taxon-name></italic> Kato Zakros CT2000.030.04 <bold>162</bold><italic><tp:taxon-name><tp:taxon-name-part taxon-name-part-type="genus" reg="Eupholidoptera">Eupholidoptera</tp:taxon-name-part><tp:taxon-name-part taxon-name-part-type="species" reg="astyla">astyla</tp:taxon-name-part></tp:taxon-name></italic> Krotos RMNH5086992 <bold>163</bold><italic><tp:taxon-name><tp:taxon-name-part taxon-name-part-type="genus" reg="Eupholidoptera">Eupholidoptera</tp:taxon-name-part><tp:taxon-name-part taxon-name-part-type="species" reg="feri">feri</tp:taxon-name-part></tp:taxon-name></italic> holotype Mt. Dikti, Katharo plain <named-content xmlns:xlink="http://www.w3.org/1999/xlink" content-type="dwc:institutional_code" xlink:title="Naturalis Biodiversity Center, Leiden, The Netherlands" xlink:href="http://grbio.org/institution/national-museum-natural-history-naturalis" xlink:type="simple">RMNH</named-content>.INS1105297 <bold>164</bold><italic><tp:taxon-name><tp:taxon-name-part taxon-name-part-type="genus" reg="Eupholidoptera">Eupholidoptera</tp:taxon-name-part><tp:taxon-name-part taxon-name-part-type="species" reg="mariannae">mariannae</tp:taxon-name-part></tp:taxon-name></italic> holotype Anatoli <named-content xmlns:xlink="http://www.w3.org/1999/xlink" content-type="dwc:institutional_code" xlink:title="Naturalis Biodiversity Center, Leiden, The Netherlands" xlink:href="http://grbio.org/institution/national-museum-natural-history-naturalis" xlink:type="simple">RMNH</named-content>.INS1105311 <bold>165</bold><italic><tp:taxon-name><tp:taxon-name-part taxon-name-part-type="genus" reg="Eupholidoptera">Eupholidoptera</tp:taxon-name-part><tp:taxon-name-part taxon-name-part-type="species" reg="forcipata">forcipata</tp:taxon-name-part></tp:taxon-name></italic> Mt. Idhi CT1987.044.03 <bold>166</bold><italic><tp:taxon-name><tp:taxon-name-part taxon-name-part-type="genus" reg="Eupholidoptera">Eupholidoptera</tp:taxon-name-part><tp:taxon-name-part taxon-name-part-type="species" reg="marietheresae">marietheresae</tp:taxon-name-part></tp:taxon-name></italic> sp. nov. holotype Mt. Dikti FC1606 <named-content xmlns:xlink="http://www.w3.org/1999/xlink" content-type="dwc:institutional_code" xlink:title="Naturalis Biodiversity Center, Leiden, The Netherlands" xlink:href="http://grbio.org/institution/national-museum-natural-history-naturalis" xlink:type="simple">RMNH</named-content>.INS1141850 <bold>167</bold><italic><tp:taxon-name><tp:taxon-name-part taxon-name-part-type="genus" reg="Eupholidoptera">Eupholidoptera</tp:taxon-name-part><tp:taxon-name-part taxon-name-part-type="species" reg="jacquelinae">jacquelinae</tp:taxon-name-part></tp:taxon-name></italic> holotype Gavdos CT2000.005.02. Scale bars: 1 mm.</p></caption><graphic xmlns:xlink="http://www.w3.org/1999/xlink" xlink:href="zookeys-1151-067_article-97514__-g016.jpg" position="float" orientation="portrait" xlink:type="simple" id="oo_817946.jpg"><uri content-type="original_file" xlink:type="simple">https://binary.pensoft.net/fig/817946</uri></graphic></fig><fig id="F17" position="float" orientation="portrait"><object-id xmlns:xlink="http://www.w3.org/1999/xlink" content-type="doi" xlink:type="simple">10.3897/zookeys.1151.97514.figures168-181</object-id><object-id xmlns:xlink="http://www.w3.org/1999/xlink" content-type="arpha" xlink:type="simple">828AEFE8-71AE-562E-9E34-830DAAB9998F</object-id><label>Figures 168–181.</label><caption><p>Male stylus in lateral view <bold>168</bold><italic><tp:taxon-name><tp:taxon-name-part taxon-name-part-type="genus" reg="Eupholidoptera">Eupholidoptera</tp:taxon-name-part><tp:taxon-name-part taxon-name-part-type="species" reg="smyrnensis">smyrnensis</tp:taxon-name-part></tp:taxon-name></italic> Makrigiannis <named-content xmlns:xlink="http://www.w3.org/1999/xlink" content-type="dwc:institutional_code" xlink:title="Naturalis Biodiversity Center, Leiden, The Netherlands" xlink:href="http://grbio.org/institution/national-museum-natural-history-naturalis" xlink:type="simple">RMNH</named-content>.INS152909 <bold>169</bold><italic><tp:taxon-name><tp:taxon-name-part taxon-name-part-type="genus" reg="Eupholidoptera">Eupholidoptera</tp:taxon-name-part><tp:taxon-name-part taxon-name-part-type="species" reg="gemellata">gemellata</tp:taxon-name-part></tp:taxon-name></italic> holotype Mt. Idhi <named-content xmlns:xlink="http://www.w3.org/1999/xlink" content-type="dwc:institutional_code" xlink:title="Naturalis Biodiversity Center, Leiden, The Netherlands" xlink:href="http://grbio.org/institution/national-museum-natural-history-naturalis" xlink:type="simple">RMNH</named-content>.INS1105300 <bold>170</bold><italic><tp:taxon-name><tp:taxon-name-part taxon-name-part-type="genus" reg="Eupholidoptera">Eupholidoptera</tp:taxon-name-part><tp:taxon-name-part taxon-name-part-type="species" reg="pallipes">pallipes</tp:taxon-name-part></tp:taxon-name></italic> paratype Mt. Lefka <named-content xmlns:xlink="http://www.w3.org/1999/xlink" content-type="dwc:institutional_code" xlink:title="Naturalis Biodiversity Center, Leiden, The Netherlands" xlink:href="http://grbio.org/institution/national-museum-natural-history-naturalis" xlink:type="simple">RMNH</named-content>.INS1105313 <bold>171</bold><italic><tp:taxon-name><tp:taxon-name-part taxon-name-part-type="genus" reg="Eupholidoptera">Eupholidoptera</tp:taxon-name-part><tp:taxon-name-part taxon-name-part-type="species" reg="cretica">cretica</tp:taxon-name-part></tp:taxon-name></italic> Mt. Lefka, Omalos FC17807 <named-content xmlns:xlink="http://www.w3.org/1999/xlink" content-type="dwc:institutional_code" xlink:title="Naturalis Biodiversity Center, Leiden, The Netherlands" xlink:href="http://grbio.org/institution/national-museum-natural-history-naturalis" xlink:type="simple">RMNH</named-content>.INS1141838 <bold>172</bold><italic><tp:taxon-name><tp:taxon-name-part taxon-name-part-type="genus" reg="Eupholidoptera">Eupholidoptera</tp:taxon-name-part><tp:taxon-name-part taxon-name-part-type="species" reg="latens">latens</tp:taxon-name-part></tp:taxon-name></italic> Mt. Lefka Kalergi CT2003.009.01 <bold>173</bold><italic><tp:taxon-name><tp:taxon-name-part taxon-name-part-type="genus" reg="Eupholidoptera">Eupholidoptera</tp:taxon-name-part><tp:taxon-name-part taxon-name-part-type="species" reg="giuliae">giuliae</tp:taxon-name-part></tp:taxon-name></italic> Skaloti <named-content xmlns:xlink="http://www.w3.org/1999/xlink" content-type="dwc:institutional_code" xlink:title="Institute of Biodiversity and Ecosystem Research, Bulgarian Academy of Sciences, Sofia, Bulgaria" xlink:href="http://grbio.org/institution/bulgarian-academy-sciences" xlink:type="simple">IBER</named-content> DC-Ort000564 <bold>174</bold><italic><tp:taxon-name><tp:taxon-name-part taxon-name-part-type="genus" reg="Eupholidoptera">Eupholidoptera</tp:taxon-name-part><tp:taxon-name-part taxon-name-part-type="species" reg="francisae">francisae</tp:taxon-name-part></tp:taxon-name></italic> sp. nov. paratype Andikithira CT2002.004.08 <bold>175</bold><italic><tp:taxon-name><tp:taxon-name-part taxon-name-part-type="genus" reg="Eupholidoptera">Eupholidoptera</tp:taxon-name-part><tp:taxon-name-part taxon-name-part-type="species" reg="annamariae">annamariae</tp:taxon-name-part></tp:taxon-name></italic> Kato Zakros CT2000.030.04 <bold>176</bold><italic><tp:taxon-name><tp:taxon-name-part taxon-name-part-type="genus" reg="Eupholidoptera">Eupholidoptera</tp:taxon-name-part><tp:taxon-name-part taxon-name-part-type="species" reg="astyla">astyla</tp:taxon-name-part></tp:taxon-name></italic> Krotos <named-content xmlns:xlink="http://www.w3.org/1999/xlink" content-type="dwc:institutional_code" xlink:title="Naturalis Biodiversity Center, Leiden, The Netherlands" xlink:href="http://grbio.org/institution/national-museum-natural-history-naturalis" xlink:type="simple">RMNH</named-content>.INS1141819 <bold>177</bold><italic><tp:taxon-name><tp:taxon-name-part taxon-name-part-type="genus" reg="Eupholidoptera">Eupholidoptera</tp:taxon-name-part><tp:taxon-name-part taxon-name-part-type="species" reg="feri">feri</tp:taxon-name-part></tp:taxon-name></italic> holotype Mt. Dikti, Katharo plain <named-content xmlns:xlink="http://www.w3.org/1999/xlink" content-type="dwc:institutional_code" xlink:title="Naturalis Biodiversity Center, Leiden, The Netherlands" xlink:href="http://grbio.org/institution/national-museum-natural-history-naturalis" xlink:type="simple">RMNH</named-content>.INS1105297 <bold>178</bold><italic><tp:taxon-name><tp:taxon-name-part taxon-name-part-type="genus" reg="Eupholidoptera">Eupholidoptera</tp:taxon-name-part><tp:taxon-name-part taxon-name-part-type="species" reg="mariannae">mariannae</tp:taxon-name-part></tp:taxon-name></italic> holotype Anatoli <named-content xmlns:xlink="http://www.w3.org/1999/xlink" content-type="dwc:institutional_code" xlink:title="Naturalis Biodiversity Center, Leiden, The Netherlands" xlink:href="http://grbio.org/institution/national-museum-natural-history-naturalis" xlink:type="simple">RMNH</named-content>.INS1105311 <bold>179</bold><italic><tp:taxon-name><tp:taxon-name-part taxon-name-part-type="genus" reg="Eupholidoptera">Eupholidoptera</tp:taxon-name-part><tp:taxon-name-part taxon-name-part-type="species" reg="forcipata">forcipata</tp:taxon-name-part></tp:taxon-name></italic> Mt. Idhi CT1987.044.03 <bold>180</bold><italic><tp:taxon-name><tp:taxon-name-part taxon-name-part-type="genus" reg="Eupholidoptera">Eupholidoptera</tp:taxon-name-part><tp:taxon-name-part taxon-name-part-type="species" reg="marietheresae">marietheresae</tp:taxon-name-part></tp:taxon-name></italic> sp. nov. holotype Mt. Dikti FC1606 <named-content xmlns:xlink="http://www.w3.org/1999/xlink" content-type="dwc:institutional_code" xlink:title="Naturalis Biodiversity Center, Leiden, The Netherlands" xlink:href="http://grbio.org/institution/national-museum-natural-history-naturalis" xlink:type="simple">RMNH</named-content>.INS1141850 <bold>181</bold><italic><tp:taxon-name><tp:taxon-name-part taxon-name-part-type="genus" reg="Eupholidoptera">Eupholidoptera</tp:taxon-name-part><tp:taxon-name-part taxon-name-part-type="species" reg="jacquelinae">jacquelinae</tp:taxon-name-part></tp:taxon-name></italic> holotype Gavdos CT2000.005.02. Scale bars: 1 mm.</p></caption><graphic xmlns:xlink="http://www.w3.org/1999/xlink" xlink:href="zookeys-1151-067_article-97514__-g017.jpg" position="float" orientation="portrait" xlink:type="simple" id="oo_817947.jpg"><uri content-type="original_file" xlink:type="simple">https://binary.pensoft.net/fig/817947</uri></graphic></fig><fig id="F18" position="float" orientation="portrait"><object-id xmlns:xlink="http://www.w3.org/1999/xlink" content-type="doi" xlink:type="simple">10.3897/zookeys.1151.97514.figures182-197</object-id><object-id xmlns:xlink="http://www.w3.org/1999/xlink" content-type="arpha" xlink:type="simple">4AD9606C-2AAF-52A7-AC1B-5A644369AB25</object-id><label>Figures 182–197.</label><caption><p>Male titillator in ventral view <bold>182</bold><italic><tp:taxon-name><tp:taxon-name-part taxon-name-part-type="genus" reg="Eupholidoptera">Eupholidoptera</tp:taxon-name-part><tp:taxon-name-part taxon-name-part-type="species" reg="smyrnensis">smyrnensis</tp:taxon-name-part></tp:taxon-name></italic> Makrigiannis RMNH5087053 <bold>183</bold><italic><tp:taxon-name><tp:taxon-name-part taxon-name-part-type="genus" reg="Eupholidoptera">Eupholidoptera</tp:taxon-name-part><tp:taxon-name-part taxon-name-part-type="species" reg="gemellata">gemellata</tp:taxon-name-part></tp:taxon-name></italic> Mt. Idhi Amariou FC1651 <named-content xmlns:xlink="http://www.w3.org/1999/xlink" content-type="dwc:institutional_code" xlink:title="Naturalis Biodiversity Center, Leiden, The Netherlands" xlink:href="http://grbio.org/institution/national-museum-natural-history-naturalis" xlink:type="simple">RMNH</named-content>.INS1141843 <bold>184</bold><italic><tp:taxon-name><tp:taxon-name-part taxon-name-part-type="genus" reg="Eupholidoptera">Eupholidoptera</tp:taxon-name-part><tp:taxon-name-part taxon-name-part-type="species" reg="pallipes">pallipes</tp:taxon-name-part></tp:taxon-name></italic> paratype Mt. Lefka <named-content xmlns:xlink="http://www.w3.org/1999/xlink" content-type="dwc:institutional_code" xlink:title="Naturalis Biodiversity Center, Leiden, The Netherlands" xlink:href="http://grbio.org/institution/national-museum-natural-history-naturalis" xlink:type="simple">RMNH</named-content>.INS1105314 <bold>185</bold><italic><tp:taxon-name><tp:taxon-name-part taxon-name-part-type="genus" reg="Eupholidoptera">Eupholidoptera</tp:taxon-name-part><tp:taxon-name-part taxon-name-part-type="species" reg="cretica">cretica</tp:taxon-name-part></tp:taxon-name></italic> Mt. Lefka, Omalos FC17807 <named-content xmlns:xlink="http://www.w3.org/1999/xlink" content-type="dwc:institutional_code" xlink:title="Naturalis Biodiversity Center, Leiden, The Netherlands" xlink:href="http://grbio.org/institution/national-museum-natural-history-naturalis" xlink:type="simple">RMNH</named-content>.INS1141838 <bold>186</bold><italic><tp:taxon-name><tp:taxon-name-part taxon-name-part-type="genus" reg="Eupholidoptera">Eupholidoptera</tp:taxon-name-part><tp:taxon-name-part taxon-name-part-type="species" reg="latens">latens</tp:taxon-name-part></tp:taxon-name></italic> Mt. Lefka Kalergi CT2003.009.01 <bold>187</bold><italic><tp:taxon-name><tp:taxon-name-part taxon-name-part-type="genus" reg="Eupholidoptera">Eupholidoptera</tp:taxon-name-part><tp:taxon-name-part taxon-name-part-type="species" reg="latens">latens</tp:taxon-name-part></tp:taxon-name></italic> Rhodopos <abbrev xmlns:xlink="http://www.w3.org/1999/xlink" xlink:title="collection Klaus-Gerhard Heller, Triesdorf, Germany" id="ABBRID0EZZDI" xlink:type="simple">CH</abbrev> 8236 <bold>188</bold><italic><tp:taxon-name><tp:taxon-name-part taxon-name-part-type="genus" reg="Eupholidoptera">Eupholidoptera</tp:taxon-name-part><tp:taxon-name-part taxon-name-part-type="species" reg="giuliae">giuliae</tp:taxon-name-part></tp:taxon-name></italic> Argoules CT1995.011.11 <bold>189</bold><italic><tp:taxon-name><tp:taxon-name-part taxon-name-part-type="genus" reg="Eupholidoptera">Eupholidoptera</tp:taxon-name-part><tp:taxon-name-part taxon-name-part-type="species" reg="francisae">francisae</tp:taxon-name-part></tp:taxon-name></italic> sp. nov. paratype Andikithira CT2002.004.08 <bold>190</bold><italic><tp:taxon-name><tp:taxon-name-part taxon-name-part-type="genus" reg="Eupholidoptera">Eupholidoptera</tp:taxon-name-part><tp:taxon-name-part taxon-name-part-type="species" reg="annamariae">annamariae</tp:taxon-name-part></tp:taxon-name></italic> Kato Zakros CT2000.030.01 <bold>191</bold><italic><tp:taxon-name><tp:taxon-name-part taxon-name-part-type="genus" reg="Eupholidoptera">Eupholidoptera</tp:taxon-name-part><tp:taxon-name-part taxon-name-part-type="species" reg="astyla">astyla</tp:taxon-name-part></tp:taxon-name></italic> Krotos <named-content xmlns:xlink="http://www.w3.org/1999/xlink" content-type="dwc:institutional_code" xlink:title="Naturalis Biodiversity Center, Leiden, The Netherlands" xlink:href="http://grbio.org/institution/national-museum-natural-history-naturalis" xlink:type="simple">RMNH</named-content>.INS1141819 <bold>192</bold><italic><tp:taxon-name><tp:taxon-name-part taxon-name-part-type="genus" reg="Eupholidoptera">Eupholidoptera</tp:taxon-name-part><tp:taxon-name-part taxon-name-part-type="species" reg="astyla">astyla</tp:taxon-name-part></tp:taxon-name></italic> Kofinas FC460 <named-content xmlns:xlink="http://www.w3.org/1999/xlink" content-type="dwc:institutional_code" xlink:title="Naturalis Biodiversity Center, Leiden, The Netherlands" xlink:href="http://grbio.org/institution/national-museum-natural-history-naturalis" xlink:type="simple">RMNH</named-content>.INS1141836 <bold>193</bold><italic><tp:taxon-name><tp:taxon-name-part taxon-name-part-type="genus" reg="Eupholidoptera">Eupholidoptera</tp:taxon-name-part><tp:taxon-name-part taxon-name-part-type="species" reg="feri">feri</tp:taxon-name-part></tp:taxon-name></italic> holotype Mt. Dikti, Katharo plain <named-content xmlns:xlink="http://www.w3.org/1999/xlink" content-type="dwc:institutional_code" xlink:title="Naturalis Biodiversity Center, Leiden, The Netherlands" xlink:href="http://grbio.org/institution/national-museum-natural-history-naturalis" xlink:type="simple">RMNH</named-content>.INS1105297 <bold>194</bold><italic><tp:taxon-name><tp:taxon-name-part taxon-name-part-type="genus" reg="Eupholidoptera">Eupholidoptera</tp:taxon-name-part><tp:taxon-name-part taxon-name-part-type="species" reg="mariannae">mariannae</tp:taxon-name-part></tp:taxon-name></italic> paratype Malles CH2906A <bold>195</bold><italic><tp:taxon-name><tp:taxon-name-part taxon-name-part-type="genus" reg="Eupholidoptera">Eupholidoptera</tp:taxon-name-part><tp:taxon-name-part taxon-name-part-type="species" reg="forcipata">forcipata</tp:taxon-name-part></tp:taxon-name></italic> Mt. Idhi CT2019.047.01 <bold>196</bold><italic><tp:taxon-name><tp:taxon-name-part taxon-name-part-type="genus" reg="Eupholidoptera">Eupholidoptera</tp:taxon-name-part><tp:taxon-name-part taxon-name-part-type="species" reg="marietheresae">marietheresae</tp:taxon-name-part></tp:taxon-name></italic> sp. nov. paratype Mt. Dikti FC1606 CT2000.096.01 <bold>197</bold><italic><tp:taxon-name><tp:taxon-name-part taxon-name-part-type="genus" reg="Eupholidoptera">Eupholidoptera</tp:taxon-name-part><tp:taxon-name-part taxon-name-part-type="species" reg="jacquelinae">jacquelinae</tp:taxon-name-part></tp:taxon-name></italic> holotype Gavdos CT2000.005.02. Scale bars: 1 mm.</p></caption><graphic xmlns:xlink="http://www.w3.org/1999/xlink" xlink:href="zookeys-1151-067_article-97514__-g018.jpg" position="float" orientation="portrait" xlink:type="simple" id="oo_817948.jpg"><uri content-type="original_file" xlink:type="simple">https://binary.pensoft.net/fig/817948</uri></graphic></fig><fig id="F19" position="float" orientation="portrait"><object-id xmlns:xlink="http://www.w3.org/1999/xlink" content-type="doi" xlink:type="simple">10.3897/zookeys.1151.97514.figures198-212</object-id><object-id xmlns:xlink="http://www.w3.org/1999/xlink" content-type="arpha" xlink:type="simple">48138240-61AA-5EE1-B56F-1A1C628E667C</object-id><label>Figures 198–212.</label><caption><p>Male titillator in lateral view <bold>198</bold><italic><tp:taxon-name><tp:taxon-name-part taxon-name-part-type="genus" reg="Eupholidoptera">Eupholidoptera</tp:taxon-name-part><tp:taxon-name-part taxon-name-part-type="species" reg="smyrnensis">smyrnensis</tp:taxon-name-part></tp:taxon-name></italic> Makrigiannis RMNH5087053 <bold>199</bold><italic><tp:taxon-name><tp:taxon-name-part taxon-name-part-type="genus" reg="Eupholidoptera">Eupholidoptera</tp:taxon-name-part><tp:taxon-name-part taxon-name-part-type="species" reg="gemellata">gemellata</tp:taxon-name-part></tp:taxon-name></italic> Mt. Idhi Amariou FC1651 <named-content xmlns:xlink="http://www.w3.org/1999/xlink" content-type="dwc:institutional_code" xlink:title="Naturalis Biodiversity Center, Leiden, The Netherlands" xlink:href="http://grbio.org/institution/national-museum-natural-history-naturalis" xlink:type="simple">RMNH</named-content>.INS1141843 <bold>200</bold><italic><tp:taxon-name><tp:taxon-name-part taxon-name-part-type="genus" reg="Eupholidoptera">Eupholidoptera</tp:taxon-name-part><tp:taxon-name-part taxon-name-part-type="species" reg="pallipes">pallipes</tp:taxon-name-part></tp:taxon-name></italic> paratype Mt. Lefka <named-content xmlns:xlink="http://www.w3.org/1999/xlink" content-type="dwc:institutional_code" xlink:title="Naturalis Biodiversity Center, Leiden, The Netherlands" xlink:href="http://grbio.org/institution/national-museum-natural-history-naturalis" xlink:type="simple">RMNH</named-content>.INS1105314 <bold>201</bold><italic><tp:taxon-name><tp:taxon-name-part taxon-name-part-type="genus" reg="Eupholidoptera">Eupholidoptera</tp:taxon-name-part><tp:taxon-name-part taxon-name-part-type="species" reg="cretica">cretica</tp:taxon-name-part></tp:taxon-name></italic> Mt. Lefka, Omalos FC17807 <named-content xmlns:xlink="http://www.w3.org/1999/xlink" content-type="dwc:institutional_code" xlink:title="Naturalis Biodiversity Center, Leiden, The Netherlands" xlink:href="http://grbio.org/institution/national-museum-natural-history-naturalis" xlink:type="simple">RMNH</named-content>.INS1141838 <bold>202</bold><italic><tp:taxon-name><tp:taxon-name-part taxon-name-part-type="genus" reg="Eupholidoptera">Eupholidoptera</tp:taxon-name-part><tp:taxon-name-part taxon-name-part-type="species" reg="latens">latens</tp:taxon-name-part></tp:taxon-name></italic> Mt. Lefka Kalergi CT2003.009.01 <bold>203</bold><italic><tp:taxon-name><tp:taxon-name-part taxon-name-part-type="genus" reg="Eupholidoptera">Eupholidoptera</tp:taxon-name-part><tp:taxon-name-part taxon-name-part-type="species" reg="latens">latens</tp:taxon-name-part></tp:taxon-name></italic> Rhodopos <abbrev xmlns:xlink="http://www.w3.org/1999/xlink" xlink:title="collection Klaus-Gerhard Heller, Triesdorf, Germany" id="ABBRID0ELCAK" xlink:type="simple">CH</abbrev> 8236 <bold>204</bold><italic><tp:taxon-name><tp:taxon-name-part taxon-name-part-type="genus" reg="Eupholidoptera">Eupholidoptera</tp:taxon-name-part><tp:taxon-name-part taxon-name-part-type="species" reg="giuliae">giuliae</tp:taxon-name-part></tp:taxon-name></italic> Argoules CT1995.011.11 <bold>205</bold><italic><tp:taxon-name><tp:taxon-name-part taxon-name-part-type="genus" reg="Eupholidoptera">Eupholidoptera</tp:taxon-name-part><tp:taxon-name-part taxon-name-part-type="species" reg="francisae">francisae</tp:taxon-name-part></tp:taxon-name></italic> sp. nov. paratype Andikithira CT2002.004.08 <bold>206</bold><italic><tp:taxon-name><tp:taxon-name-part taxon-name-part-type="genus" reg="Eupholidoptera">Eupholidoptera</tp:taxon-name-part><tp:taxon-name-part taxon-name-part-type="species" reg="annamariae">annamariae</tp:taxon-name-part></tp:taxon-name></italic> Kato Zakros CT2000.030.01 <bold>207</bold><italic><tp:taxon-name><tp:taxon-name-part taxon-name-part-type="genus" reg="Eupholidoptera">Eupholidoptera</tp:taxon-name-part><tp:taxon-name-part taxon-name-part-type="species" reg="astyla">astyla</tp:taxon-name-part></tp:taxon-name></italic> Krotos <named-content xmlns:xlink="http://www.w3.org/1999/xlink" content-type="dwc:institutional_code" xlink:title="Naturalis Biodiversity Center, Leiden, The Netherlands" xlink:href="http://grbio.org/institution/national-museum-natural-history-naturalis" xlink:type="simple">RMNH</named-content>.INS1141819 <bold>208</bold><italic><tp:taxon-name><tp:taxon-name-part taxon-name-part-type="genus" reg="Eupholidoptera">Eupholidoptera</tp:taxon-name-part><tp:taxon-name-part taxon-name-part-type="species" reg="feri">feri</tp:taxon-name-part></tp:taxon-name></italic> holotype Mt. Dikti, Katharo plain <named-content xmlns:xlink="http://www.w3.org/1999/xlink" content-type="dwc:institutional_code" xlink:title="Naturalis Biodiversity Center, Leiden, The Netherlands" xlink:href="http://grbio.org/institution/national-museum-natural-history-naturalis" xlink:type="simple">RMNH</named-content>.INS1105297 <bold>209</bold><italic><tp:taxon-name><tp:taxon-name-part taxon-name-part-type="genus" reg="Eupholidoptera">Eupholidoptera</tp:taxon-name-part><tp:taxon-name-part taxon-name-part-type="species" reg="mariannae">mariannae</tp:taxon-name-part></tp:taxon-name></italic> Kalavros CT2017.029.01 <bold>210</bold><italic><tp:taxon-name><tp:taxon-name-part taxon-name-part-type="genus" reg="Eupholidoptera">Eupholidoptera</tp:taxon-name-part><tp:taxon-name-part taxon-name-part-type="species" reg="forcipata">forcipata</tp:taxon-name-part></tp:taxon-name></italic> Mt. Idhi CT1987.044.01 <bold>211</bold><italic><tp:taxon-name><tp:taxon-name-part taxon-name-part-type="genus" reg="Eupholidoptera">Eupholidoptera</tp:taxon-name-part><tp:taxon-name-part taxon-name-part-type="species" reg="marietheresae">marietheresae</tp:taxon-name-part></tp:taxon-name></italic> sp. nov. holotype Mt. Dikti FC1606 <named-content xmlns:xlink="http://www.w3.org/1999/xlink" content-type="dwc:institutional_code" xlink:title="Naturalis Biodiversity Center, Leiden, The Netherlands" xlink:href="http://grbio.org/institution/national-museum-natural-history-naturalis" xlink:type="simple">RMNH</named-content>.INS1141850 <bold>212</bold><italic><tp:taxon-name><tp:taxon-name-part taxon-name-part-type="genus" reg="Eupholidoptera">Eupholidoptera</tp:taxon-name-part><tp:taxon-name-part taxon-name-part-type="species" reg="jacquelinae">jacquelinae</tp:taxon-name-part></tp:taxon-name></italic> holotype Gavdos CT2000.005.02. Scale bars: 1 mm.</p></caption><graphic xmlns:xlink="http://www.w3.org/1999/xlink" xlink:href="zookeys-1151-067_article-97514__-g019.jpg" position="float" orientation="portrait" xlink:type="simple" id="oo_817949.jpg"><uri content-type="original_file" xlink:type="simple">https://binary.pensoft.net/fig/817949</uri></graphic></fig><fig id="F27" position="float" orientation="portrait"><object-id xmlns:xlink="http://www.w3.org/1999/xlink" content-type="doi" xlink:type="simple">10.3897/zookeys.1151.97514.figures247-253</object-id><object-id xmlns:xlink="http://www.w3.org/1999/xlink" content-type="arpha" xlink:type="simple">074F5A87-7E2E-5973-A1C7-52233D7BCA74</object-id><label>Figures 247–253.</label><caption><p>Field images <italic><tp:taxon-name><tp:taxon-name-part taxon-name-part-type="genus" reg="Eupholidoptera">Eupholidoptera</tp:taxon-name-part></tp:taxon-name></italic> spp. Crete <bold>247</bold><italic><tp:taxon-name><tp:taxon-name-part taxon-name-part-type="genus" reg="Eupholidoptera">Eupholidoptera</tp:taxon-name-part><tp:taxon-name-part taxon-name-part-type="species" reg="giuliae">giuliae</tp:taxon-name-part></tp:taxon-name></italic> ♂ Prasies RMNH5087051 <bold>248</bold><italic><tp:taxon-name><tp:taxon-name-part taxon-name-part-type="genus" reg="Eupholidoptera">Eupholidoptera</tp:taxon-name-part><tp:taxon-name-part taxon-name-part-type="species" reg="giuliae">giuliae</tp:taxon-name-part></tp:taxon-name></italic> ♀ Rethymnon RMNH5014921 <bold>249</bold><italic><tp:taxon-name><tp:taxon-name-part taxon-name-part-type="genus" reg="Eupholidoptera">Eupholidoptera</tp:taxon-name-part><tp:taxon-name-part taxon-name-part-type="species" reg="latens">latens</tp:taxon-name-part></tp:taxon-name></italic> ♂ Kolympari RMNH553681 <bold>250</bold><italic><tp:taxon-name><tp:taxon-name-part taxon-name-part-type="genus" reg="Eupholidoptera">Eupholidoptera</tp:taxon-name-part><tp:taxon-name-part taxon-name-part-type="species" reg="mariannae">mariannae</tp:taxon-name-part></tp:taxon-name></italic> ♂ Kalavros RMNH5014907 <bold>251</bold><italic><tp:taxon-name><tp:taxon-name-part taxon-name-part-type="genus" reg="Eupholidoptera">Eupholidoptera</tp:taxon-name-part><tp:taxon-name-part taxon-name-part-type="species" reg="mariannae">mariannae</tp:taxon-name-part></tp:taxon-name></italic> ♀ Ag. Ioannis RMNH5014906 <bold>252</bold><italic><tp:taxon-name><tp:taxon-name-part taxon-name-part-type="genus" reg="Eupholidoptera">Eupholidoptera</tp:taxon-name-part><tp:taxon-name-part taxon-name-part-type="species" reg="pallipes">pallipes</tp:taxon-name-part></tp:taxon-name></italic> ♀ below Pakhnes <bold>253</bold><italic><tp:taxon-name><tp:taxon-name-part taxon-name-part-type="genus" reg="Eupholidoptera">Eupholidoptera</tp:taxon-name-part><tp:taxon-name-part taxon-name-part-type="species" reg="smyrnensis">smyrnensis</tp:taxon-name-part></tp:taxon-name></italic> ♂ Makrigiannis RMNH5087053.</p></caption><graphic xmlns:xlink="http://www.w3.org/1999/xlink" xlink:href="zookeys-1151-067_article-97514__-g027.jpg" position="float" orientation="portrait" xlink:type="simple" id="oo_817957.jpg"><uri content-type="original_file" xlink:type="simple">https://binary.pensoft.net/fig/817957</uri></graphic></fig><table-wrap id="T1" position="float" orientation="portrait"><label>Table 1.</label><caption><p>Published record of <italic><tp:taxon-name><tp:taxon-name-part taxon-name-part-type="genus" reg="Eupholidoptera">Eupholidoptera</tp:taxon-name-part></tp:taxon-name></italic> species from Crete and Gavdos.</p></caption><table id="TID0EHJBK" rules="all"><tbody><tr><th rowspan="1" colspan="1">Species</th><th rowspan="1" colspan="1">Number of locations</th><th rowspan="1" colspan="1">Altitude (m)</th><th rowspan="1" colspan="1">Reference</th></tr><tr><td rowspan="1" colspan="1">
                <italic>
                  <tp:taxon-name><tp:taxon-name-part taxon-name-part-type="genus" reg="Eupholidoptera">E.</tp:taxon-name-part><tp:taxon-name-part taxon-name-part-type="species" reg="annamariae">annamariae</tp:taxon-name-part></tp:taxon-name>
                </italic>
              </td><td rowspan="1" colspan="1">2</td><td rowspan="1" colspan="1">50–200</td><td rowspan="1" colspan="1"><xref ref-type="bibr" rid="B42">Nadig 1985</xref>; <xref ref-type="bibr" rid="B12">Çiplak et al. 2009</xref></td></tr><tr><td rowspan="1" colspan="1">
                <italic>
                  <tp:taxon-name><tp:taxon-name-part taxon-name-part-type="genus" reg="Eupholidoptera">E.</tp:taxon-name-part><tp:taxon-name-part taxon-name-part-type="species" reg="astyla">astyla</tp:taxon-name-part></tp:taxon-name>
                </italic>
              </td><td rowspan="1" colspan="1">10</td><td rowspan="1" colspan="1">800–1850</td><td rowspan="1" colspan="1"><xref ref-type="bibr" rid="B51">Ramme 1927</xref>; <xref ref-type="bibr" rid="B12">Çiplak et al. 2009</xref></td></tr><tr><td rowspan="1" colspan="1">
                <italic>
                  <tp:taxon-name><tp:taxon-name-part taxon-name-part-type="genus" reg="Eupholidoptera">E.</tp:taxon-name-part><tp:taxon-name-part taxon-name-part-type="species" reg="cretica">cretica</tp:taxon-name-part></tp:taxon-name>
                </italic>
              </td><td rowspan="1" colspan="1">1</td><td rowspan="1" colspan="1">not indicated</td><td rowspan="1" colspan="1">
                <xref ref-type="bibr" rid="B52">Ramme 1951</xref>
              </td></tr><tr><td rowspan="1" colspan="1">
                <italic>
                  <tp:taxon-name><tp:taxon-name-part taxon-name-part-type="genus" reg="Eupholidoptera">E.</tp:taxon-name-part><tp:taxon-name-part taxon-name-part-type="species" reg="feri">feri</tp:taxon-name-part></tp:taxon-name>
                </italic>
              </td><td rowspan="1" colspan="1">1</td><td rowspan="1" colspan="1">1100</td><td rowspan="1" colspan="1">
                <xref ref-type="bibr" rid="B76">Willemse and Heller 2001</xref>
              </td></tr><tr><td rowspan="1" colspan="1">
                <italic>
                  <tp:taxon-name><tp:taxon-name-part taxon-name-part-type="genus" reg="Eupholidoptera">E.</tp:taxon-name-part><tp:taxon-name-part taxon-name-part-type="species" reg="forcipata">forcipata</tp:taxon-name-part></tp:taxon-name>
                </italic>
              </td><td rowspan="1" colspan="1">3</td><td rowspan="1" colspan="1">1700–1850</td><td rowspan="1" colspan="1"><xref ref-type="bibr" rid="B77">Willemse and Kruseman 1976</xref>; <xref ref-type="bibr" rid="B12">Çiplak et al. 2009</xref></td></tr><tr><td rowspan="1" colspan="1">
                <italic>
                  <tp:taxon-name><tp:taxon-name-part taxon-name-part-type="genus" reg="Eupholidoptera">E.</tp:taxon-name-part><tp:taxon-name-part taxon-name-part-type="species" reg="gemellata">gemellata</tp:taxon-name-part></tp:taxon-name>
                </italic>
              </td><td rowspan="1" colspan="1">1</td><td rowspan="1" colspan="1">1650</td><td rowspan="1" colspan="1">
                <xref ref-type="bibr" rid="B77">Willemse and Kruseman 1976</xref>
              </td></tr><tr><td rowspan="1" colspan="1">
                <italic>
                  <tp:taxon-name><tp:taxon-name-part taxon-name-part-type="genus" reg="Eupholidoptera">E.</tp:taxon-name-part><tp:taxon-name-part taxon-name-part-type="species" reg="giuliae">giuliae</tp:taxon-name-part></tp:taxon-name>
                </italic>
              </td><td rowspan="1" colspan="1">3</td><td rowspan="1" colspan="1">0–175</td><td rowspan="1" colspan="1"><xref ref-type="bibr" rid="B40">Massa 1999</xref>; <xref ref-type="bibr" rid="B12">Çiplak et al. 2009</xref></td></tr><tr><td rowspan="1" colspan="1">
                <italic>
                  <tp:taxon-name><tp:taxon-name-part taxon-name-part-type="genus" reg="Eupholidoptera">E.</tp:taxon-name-part><tp:taxon-name-part taxon-name-part-type="species" reg="jacquelinae">jacquelinae</tp:taxon-name-part></tp:taxon-name>
                </italic>
              </td><td rowspan="1" colspan="1">1</td><td rowspan="1" colspan="1">50</td><td rowspan="1" colspan="1"><xref ref-type="bibr" rid="B64">Tilmans 2002</xref>; <xref ref-type="bibr" rid="B12">Çiplak et al. 2009</xref></td></tr><tr><td rowspan="1" colspan="1">
                <italic>
                  <tp:taxon-name><tp:taxon-name-part taxon-name-part-type="genus" reg="Eupholidoptera">E.</tp:taxon-name-part><tp:taxon-name-part taxon-name-part-type="species" reg="latens">latens</tp:taxon-name-part></tp:taxon-name>
                </italic>
              </td><td rowspan="1" colspan="1">7</td><td rowspan="1" colspan="1">500–1800</td><td rowspan="1" colspan="1"><xref ref-type="bibr" rid="B77">Willemse and Kruseman 1976</xref>; <xref ref-type="bibr" rid="B12">Çiplak et al. 2009</xref></td></tr><tr><td rowspan="1" colspan="1">
                <italic>
                  <tp:taxon-name><tp:taxon-name-part taxon-name-part-type="genus" reg="Eupholidoptera">E.</tp:taxon-name-part><tp:taxon-name-part taxon-name-part-type="species" reg="mariannae">mariannae</tp:taxon-name-part></tp:taxon-name>
                </italic>
              </td><td rowspan="1" colspan="1">4<sup>(1)</sup></td><td rowspan="1" colspan="1">500–700</td><td rowspan="1" colspan="1"><xref ref-type="bibr" rid="B76">Willemse and Heller 2001</xref>; <xref ref-type="bibr" rid="B51">Ramme 1927</xref></td></tr><tr><td rowspan="1" colspan="1">
                <italic>
                  <tp:taxon-name><tp:taxon-name-part taxon-name-part-type="genus" reg="Eupholidoptera">E.</tp:taxon-name-part><tp:taxon-name-part taxon-name-part-type="species" reg="pallipes">pallipes</tp:taxon-name-part></tp:taxon-name>
                </italic>
              </td><td rowspan="1" colspan="1">1</td><td rowspan="1" colspan="1">1600–1800</td><td rowspan="1" colspan="1">
                <xref ref-type="bibr" rid="B77">Willemse and Kruseman 1976</xref>
              </td></tr></tbody></table><table-wrap-foot><fn><p><sup>1</sup>: includes two locations of paratypes described by <xref ref-type="bibr" rid="B51">Ramme (1927)</xref> under <italic><tp:taxon-name><tp:taxon-name-part taxon-name-part-type="genus" reg="Eupholidoptera">E.</tp:taxon-name-part><tp:taxon-name-part taxon-name-part-type="species" reg="astyla">astyla</tp:taxon-name-part></tp:taxon-name></italic>.</p></fn></table-wrap-foot></table-wrap><table-wrap id="T2" position="float" orientation="portrait"><label>Table 2.</label><caption><p>Published and unpublished records (period 1987–2020) of <italic><tp:taxon-name><tp:taxon-name-part taxon-name-part-type="genus" reg="Eupholidoptera">Eupholidoptera</tp:taxon-name-part></tp:taxon-name></italic> from Crete and adjoining islands.</p></caption><table id="TID0ESVBK" rules="all"><tbody><tr><th rowspan="1" colspan="1"/><th rowspan="1" colspan="1">Altitudinal range (m)</th><th rowspan="1" colspan="1">Published locations (Table <xref ref-type="table" rid="T1">1</xref>)</th><th rowspan="1" colspan="1">Tilmans 1987–2019</th><th rowspan="1" colspan="1">Trapping program 1987–2019</th><th rowspan="1" colspan="1">
                <xref ref-type="bibr" rid="B44">Odé 2014</xref>
              </th><th rowspan="1" colspan="1">Observations 2012–2020</th><th rowspan="1" colspan="1">Heller 2016</th><th rowspan="1" colspan="1">Willemse and Zacharopoulou 2017</th><th rowspan="1" colspan="1">Chobanov et al. 2018</th><th rowspan="1" colspan="1">Tilmans and Willemse 2019</th><th rowspan="1" colspan="1">Total</th></tr><tr><td rowspan="1" colspan="1">
                <italic>
                  <tp:taxon-name><tp:taxon-name-part taxon-name-part-type="genus" reg="Eupholidoptera">E.</tp:taxon-name-part><tp:taxon-name-part taxon-name-part-type="species" reg="annamariae">annamariae</tp:taxon-name-part></tp:taxon-name>
                </italic>
              </td><td rowspan="1" colspan="1">5–550</td><td rowspan="1" colspan="1">2</td><td rowspan="1" colspan="1">5</td><td rowspan="1" colspan="1">3</td><td rowspan="1" colspan="1">0</td><td rowspan="1" colspan="1">0</td><td rowspan="1" colspan="1">0</td><td rowspan="1" colspan="1">2</td><td rowspan="1" colspan="1">2</td><td rowspan="1" colspan="1">0</td><td rowspan="1" colspan="1">14</td></tr><tr><td rowspan="1" colspan="1">
                <italic>
                  <tp:taxon-name><tp:taxon-name-part taxon-name-part-type="genus" reg="Eupholidoptera">E.</tp:taxon-name-part><tp:taxon-name-part taxon-name-part-type="species" reg="astyla">astyla</tp:taxon-name-part></tp:taxon-name>
                </italic>
              </td><td rowspan="1" colspan="1">5–1850</td><td rowspan="1" colspan="1">10</td><td rowspan="1" colspan="1">6</td><td rowspan="1" colspan="1">24</td><td rowspan="1" colspan="1">0</td><td rowspan="1" colspan="1">0</td><td rowspan="1" colspan="1">1</td><td rowspan="1" colspan="1">3</td><td rowspan="1" colspan="1">1</td><td rowspan="1" colspan="1">0</td><td rowspan="1" colspan="1">45</td></tr><tr><td rowspan="1" colspan="1">
                <italic>
                  <tp:taxon-name><tp:taxon-name-part taxon-name-part-type="genus" reg="Eupholidoptera">E.</tp:taxon-name-part><tp:taxon-name-part taxon-name-part-type="species" reg="cretica">cretica</tp:taxon-name-part></tp:taxon-name>
                </italic>
              </td><td rowspan="1" colspan="1">1165–1234</td><td rowspan="1" colspan="1">1</td><td rowspan="1" colspan="1">0</td><td rowspan="1" colspan="1">4</td><td rowspan="1" colspan="1">0</td><td rowspan="1" colspan="1">0</td><td rowspan="1" colspan="1">0</td><td rowspan="1" colspan="1">0</td><td rowspan="1" colspan="1">0</td><td rowspan="1" colspan="1">0</td><td rowspan="1" colspan="1">5</td></tr><tr><td rowspan="1" colspan="1">
                <italic>
                  <tp:taxon-name><tp:taxon-name-part taxon-name-part-type="genus" reg="Eupholidoptera">E.</tp:taxon-name-part><tp:taxon-name-part taxon-name-part-type="species" reg="feri">feri</tp:taxon-name-part></tp:taxon-name>
                </italic>
              </td><td rowspan="1" colspan="1">1100</td><td rowspan="1" colspan="1">1</td><td rowspan="1" colspan="1">0</td><td rowspan="1" colspan="1">0</td><td rowspan="1" colspan="1">0</td><td rowspan="1" colspan="1">0</td><td rowspan="1" colspan="1">0</td><td rowspan="1" colspan="1">0</td><td rowspan="1" colspan="1">0</td><td rowspan="1" colspan="1">0</td><td rowspan="1" colspan="1">1</td></tr><tr><td rowspan="1" colspan="1">
                <italic>
                  <tp:taxon-name><tp:taxon-name-part taxon-name-part-type="genus" reg="Eupholidoptera">E.</tp:taxon-name-part><tp:taxon-name-part taxon-name-part-type="species" reg="forcipata">forcipata</tp:taxon-name-part></tp:taxon-name>
                </italic>
              </td><td rowspan="1" colspan="1">1350–2225</td><td rowspan="1" colspan="1">3</td><td rowspan="1" colspan="1">2</td><td rowspan="1" colspan="1">3</td><td rowspan="1" colspan="1">0</td><td rowspan="1" colspan="1">0</td><td rowspan="1" colspan="1">0</td><td rowspan="1" colspan="1">0</td><td rowspan="1" colspan="1">0</td><td rowspan="1" colspan="1">0</td><td rowspan="1" colspan="1">8</td></tr><tr><td rowspan="1" colspan="1"><italic><tp:taxon-name><tp:taxon-name-part taxon-name-part-type="genus" reg="Eupholidoptera">E.</tp:taxon-name-part><tp:taxon-name-part taxon-name-part-type="species" reg="francisae">francisae</tp:taxon-name-part></tp:taxon-name></italic> sp. nov.</td><td rowspan="1" colspan="1">1–835</td><td rowspan="1" colspan="1">0</td><td rowspan="1" colspan="1">2</td><td rowspan="1" colspan="1">1</td><td rowspan="1" colspan="1">0</td><td rowspan="1" colspan="1">0</td><td rowspan="1" colspan="1">0</td><td rowspan="1" colspan="1">2</td><td rowspan="1" colspan="1">2</td><td rowspan="1" colspan="1">9</td><td rowspan="1" colspan="1">16</td></tr><tr><td rowspan="1" colspan="1">
                <italic>
                  <tp:taxon-name><tp:taxon-name-part taxon-name-part-type="genus" reg="Eupholidoptera">E.</tp:taxon-name-part><tp:taxon-name-part taxon-name-part-type="species" reg="gemellata">gemellata</tp:taxon-name-part></tp:taxon-name>
                </italic>
              </td><td rowspan="1" colspan="1">1650–1910</td><td rowspan="1" colspan="1">1</td><td rowspan="1" colspan="1">0</td><td rowspan="1" colspan="1">1</td><td rowspan="1" colspan="1">0</td><td rowspan="1" colspan="1">0</td><td rowspan="1" colspan="1">0</td><td rowspan="1" colspan="1">0</td><td rowspan="1" colspan="1">0</td><td rowspan="1" colspan="1">0</td><td rowspan="1" colspan="1">2</td></tr><tr><td rowspan="1" colspan="1">
                <italic>
                  <tp:taxon-name><tp:taxon-name-part taxon-name-part-type="genus" reg="Eupholidoptera">E.</tp:taxon-name-part><tp:taxon-name-part taxon-name-part-type="species" reg="giuliae">giuliae</tp:taxon-name-part></tp:taxon-name>
                </italic>
              </td><td rowspan="1" colspan="1">0–525</td><td rowspan="1" colspan="1">3</td><td rowspan="1" colspan="1">4</td><td rowspan="1" colspan="1">9</td><td rowspan="1" colspan="1">0</td><td rowspan="1" colspan="1">7</td><td rowspan="1" colspan="1">1</td><td rowspan="1" colspan="1">3</td><td rowspan="1" colspan="1">1</td><td rowspan="1" colspan="1">4</td><td rowspan="1" colspan="1">32</td></tr><tr><td rowspan="1" colspan="1">
                <italic>
                  <tp:taxon-name><tp:taxon-name-part taxon-name-part-type="genus" reg="Eupholidoptera">E.</tp:taxon-name-part><tp:taxon-name-part taxon-name-part-type="species" reg="jacquelinae">jacquelinae</tp:taxon-name-part></tp:taxon-name>
                </italic>
              </td><td rowspan="1" colspan="1">30–270</td><td rowspan="1" colspan="1">1</td><td rowspan="1" colspan="1">0</td><td rowspan="1" colspan="1">8</td><td rowspan="1" colspan="1">0</td><td rowspan="1" colspan="1">1</td><td rowspan="1" colspan="1">0</td><td rowspan="1" colspan="1">0</td><td rowspan="1" colspan="1">0</td><td rowspan="1" colspan="1">0</td><td rowspan="1" colspan="1">10</td></tr><tr><td rowspan="1" colspan="1">
                <italic>
                  <tp:taxon-name><tp:taxon-name-part taxon-name-part-type="genus" reg="Eupholidoptera">E.</tp:taxon-name-part><tp:taxon-name-part taxon-name-part-type="species" reg="latens">latens</tp:taxon-name-part></tp:taxon-name>
                </italic>
              </td><td rowspan="1" colspan="1">20–1815</td><td rowspan="1" colspan="1">7</td><td rowspan="1" colspan="1">3</td><td rowspan="1" colspan="1">4</td><td rowspan="1" colspan="1">1</td><td rowspan="1" colspan="1">0</td><td rowspan="1" colspan="1">1</td><td rowspan="1" colspan="1">1</td><td rowspan="1" colspan="1">2</td><td rowspan="1" colspan="1">2</td><td rowspan="1" colspan="1">21</td></tr><tr><td rowspan="1" colspan="1">
                <italic>
                  <tp:taxon-name><tp:taxon-name-part taxon-name-part-type="genus" reg="Eupholidoptera">E.</tp:taxon-name-part><tp:taxon-name-part taxon-name-part-type="species" reg="mariannae">mariannae</tp:taxon-name-part></tp:taxon-name>
                </italic>
              </td><td rowspan="1" colspan="1">0–1475</td><td rowspan="1" colspan="1">4</td><td rowspan="1" colspan="1">2</td><td rowspan="1" colspan="1">9</td><td rowspan="1" colspan="1">0</td><td rowspan="1" colspan="1">0</td><td rowspan="1" colspan="1">0</td><td rowspan="1" colspan="1">2</td><td rowspan="1" colspan="1">0</td><td rowspan="1" colspan="1">0</td><td rowspan="1" colspan="1">17</td></tr><tr><td rowspan="1" colspan="1"><italic><tp:taxon-name><tp:taxon-name-part taxon-name-part-type="genus" reg="Eupholidoptera">E.</tp:taxon-name-part><tp:taxon-name-part taxon-name-part-type="species" reg="marietheresae">marietheresae</tp:taxon-name-part></tp:taxon-name></italic> sp. nov.</td><td rowspan="1" colspan="1">1715</td><td rowspan="1" colspan="1">0</td><td rowspan="1" colspan="1">0</td><td rowspan="1" colspan="1">1</td><td rowspan="1" colspan="1">0</td><td rowspan="1" colspan="1">0</td><td rowspan="1" colspan="1">0</td><td rowspan="1" colspan="1">0</td><td rowspan="1" colspan="1">0</td><td rowspan="1" colspan="1">0</td><td rowspan="1" colspan="1">1</td></tr><tr><td rowspan="1" colspan="1">
                <italic>
                  <tp:taxon-name><tp:taxon-name-part taxon-name-part-type="genus" reg="Eupholidoptera">E.</tp:taxon-name-part><tp:taxon-name-part taxon-name-part-type="species" reg="pallipes">pallipes</tp:taxon-name-part></tp:taxon-name>
                </italic>
              </td><td rowspan="1" colspan="1">1600–2440</td><td rowspan="1" colspan="1">1</td><td rowspan="1" colspan="1">0</td><td rowspan="1" colspan="1">1</td><td rowspan="1" colspan="1">0</td><td rowspan="1" colspan="1">1</td><td rowspan="1" colspan="1">0</td><td rowspan="1" colspan="1">0</td><td rowspan="1" colspan="1">0</td><td rowspan="1" colspan="1">0</td><td rowspan="1" colspan="1">3</td></tr><tr><td rowspan="1" colspan="1">
                <italic>
                  <tp:taxon-name><tp:taxon-name-part taxon-name-part-type="genus" reg="Eupholidoptera">E.</tp:taxon-name-part><tp:taxon-name-part taxon-name-part-type="species" reg="smyrnensis">smyrnensis</tp:taxon-name-part></tp:taxon-name>
                </italic>
              </td><td rowspan="1" colspan="1">25–340</td><td rowspan="1" colspan="1">0</td><td rowspan="1" colspan="1">0</td><td rowspan="1" colspan="1">1</td><td rowspan="1" colspan="1">0</td><td rowspan="1" colspan="1">0</td><td rowspan="1" colspan="1">0</td><td rowspan="1" colspan="1">1</td><td rowspan="1" colspan="1">0</td><td rowspan="1" colspan="1">1</td><td rowspan="1" colspan="1">3</td></tr><tr><td rowspan="1" colspan="1">Total</td><td rowspan="1" colspan="1"/><td rowspan="1" colspan="1">34</td><td rowspan="1" colspan="1">23</td><td rowspan="1" colspan="1">69</td><td rowspan="1" colspan="1">1</td><td rowspan="1" colspan="1">9</td><td rowspan="1" colspan="1">3</td><td rowspan="1" colspan="1">14</td><td rowspan="1" colspan="1">8</td><td rowspan="1" colspan="1">16</td><td rowspan="1" colspan="1">178</td></tr></tbody></table></table-wrap><table-wrap id="T5" position="float" orientation="portrait"><label>Table 5.</label><caption><p>Diagnostic characters and character-states for <italic><tp:taxon-name><tp:taxon-name-part taxon-name-part-type="genus" reg="Eupholidoptera">Eupholidoptera</tp:taxon-name-part></tp:taxon-name></italic> species from Crete, Andikithira, Gavdos, and Gavdopoula.</p></caption><table id="TID0ENZFK" rules="all"><tbody><tr><th rowspan="1" colspan="1">Structure</th><th rowspan="1" colspan="3">1</th><th rowspan="1" colspan="3" style="background: #ebebea">2</th><th rowspan="1" colspan="2">3</th><th rowspan="1" colspan="4" style="background: #ebebea">4</th><th rowspan="1" colspan="2">5</th><th rowspan="1" colspan="4" style="background: #ebebea">6</th><th rowspan="1" colspan="4">7</th></tr><tr><th rowspan="1" colspan="1">Character</th><th rowspan="1" colspan="1">a</th><th rowspan="1" colspan="1">b</th><th rowspan="1" colspan="1">c</th><th rowspan="1" colspan="1" style="background: #ebebea">a</th><th rowspan="1" colspan="1" style="background: #ebebea">b</th><th rowspan="1" colspan="1" style="background: #ebebea">c</th><th rowspan="1" colspan="1">a</th><th rowspan="1" colspan="1">b</th><th rowspan="1" colspan="1" style="background: #ebebea">a</th><th rowspan="1" colspan="1" style="background: #ebebea">b</th><th rowspan="1" colspan="1" style="background: #ebebea">c</th><th rowspan="1" colspan="1" style="background: #ebebea">d</th><th rowspan="1" colspan="1">a</th><th rowspan="1" colspan="1">b</th><th rowspan="1" colspan="1" style="background: #ebebea">a</th><th rowspan="1" colspan="1" style="background: #ebebea">b</th><th rowspan="1" colspan="1" style="background: #ebebea">c</th><th rowspan="1" colspan="1" style="background: #ebebea">d</th><th rowspan="1" colspan="1">a</th><th rowspan="1" colspan="1">b</th><th rowspan="1" colspan="1">c</th><th rowspan="1" colspan="1">d</th></tr><tr><th rowspan="1" colspan="1">Species</th><th rowspan="1" colspan="22"/></tr><tr><td rowspan="1" colspan="1">
                      <italic>
                        <tp:taxon-name><tp:taxon-name-part taxon-name-part-type="genus" reg="Eupholidoptera"/><tp:taxon-name-part taxon-name-part-type="species" reg="annamariae">annamariae</tp:taxon-name-part></tp:taxon-name>
                      </italic>
                    </td><td rowspan="1" colspan="1">1</td><td rowspan="1" colspan="1">3</td><td rowspan="1" colspan="1">1</td><td rowspan="1" colspan="1" style="background: #ebebea">2</td><td rowspan="1" colspan="1" style="background: #ebebea">2</td><td rowspan="1" colspan="1" style="background: #ebebea">2</td><td rowspan="1" colspan="1">2</td><td rowspan="1" colspan="1">1</td><td rowspan="1" colspan="1" style="background: #ebebea">1</td><td rowspan="1" colspan="1" style="background: #ebebea">2</td><td rowspan="1" colspan="1" style="background: #ebebea">1</td><td rowspan="1" colspan="1" style="background: #ebebea">1</td><td rowspan="1" colspan="1">1</td><td rowspan="1" colspan="1">1</td><td rowspan="1" colspan="1" style="background: #ebebea">2</td><td rowspan="1" colspan="1" style="background: #ebebea">1</td><td rowspan="1" colspan="1" style="background: #ebebea">1</td><td rowspan="1" colspan="1" style="background: #ebebea">1</td><td rowspan="1" colspan="1">1–3</td><td rowspan="1" colspan="1">2</td><td rowspan="1" colspan="1">1</td><td rowspan="1" colspan="1">1</td></tr><tr><td rowspan="1" colspan="1">
                      <italic>
                        <tp:taxon-name><tp:taxon-name-part taxon-name-part-type="genus" reg="Eupholidoptera"/><tp:taxon-name-part taxon-name-part-type="species" reg="astyla">astyla</tp:taxon-name-part></tp:taxon-name>
                      </italic>
                    </td><td rowspan="1" colspan="1">1</td><td rowspan="1" colspan="1">3</td><td rowspan="1" colspan="1">1</td><td rowspan="1" colspan="1" style="background: #ebebea">1</td><td rowspan="1" colspan="1" style="background: #ebebea">1</td><td rowspan="1" colspan="1" style="background: #ebebea">1</td><td rowspan="1" colspan="1">3</td><td rowspan="1" colspan="1">1</td><td rowspan="1" colspan="1" style="background: #ebebea">1</td><td rowspan="1" colspan="1" style="background: #ebebea">1</td><td rowspan="1" colspan="1" style="background: #ebebea">1</td><td rowspan="1" colspan="1" style="background: #ebebea">1</td><td rowspan="1" colspan="1">1</td><td rowspan="1" colspan="1">1</td><td rowspan="1" colspan="1" style="background: #ebebea">3</td><td rowspan="1" colspan="1" style="background: #ebebea">1</td><td rowspan="1" colspan="1" style="background: #ebebea">3</td><td rowspan="1" colspan="1" style="background: #ebebea">1</td><td rowspan="1" colspan="1">3–4</td><td rowspan="1" colspan="1">2</td><td rowspan="1" colspan="1">1</td><td rowspan="1" colspan="1">1</td></tr><tr><td rowspan="1" colspan="1">
                      <italic>
                        <tp:taxon-name><tp:taxon-name-part taxon-name-part-type="genus" reg="Eupholidoptera"/><tp:taxon-name-part taxon-name-part-type="species" reg="cretica">cretica</tp:taxon-name-part></tp:taxon-name>
                      </italic>
                    </td><td rowspan="1" colspan="1">1</td><td rowspan="1" colspan="1">1</td><td rowspan="1" colspan="1">1</td><td rowspan="1" colspan="1" style="background: #ebebea">1</td><td rowspan="1" colspan="1" style="background: #ebebea">3</td><td rowspan="1" colspan="1" style="background: #ebebea">3</td><td rowspan="1" colspan="1">2</td><td rowspan="1" colspan="1">1</td><td rowspan="1" colspan="1" style="background: #ebebea">1</td><td rowspan="1" colspan="1" style="background: #ebebea">2</td><td rowspan="1" colspan="1" style="background: #ebebea">1</td><td rowspan="1" colspan="1" style="background: #ebebea">1</td><td rowspan="1" colspan="1">3</td><td rowspan="1" colspan="1">2</td><td rowspan="1" colspan="1" style="background: #ebebea">1</td><td rowspan="1" colspan="1" style="background: #ebebea">1</td><td rowspan="1" colspan="1" style="background: #ebebea">2</td><td rowspan="1" colspan="1" style="background: #ebebea">2</td><td rowspan="1" colspan="1">1</td><td rowspan="1" colspan="1">3</td><td rowspan="1" colspan="1">2</td><td rowspan="1" colspan="1">1</td></tr><tr><td rowspan="1" colspan="1">
                      <italic>
                        <tp:taxon-name><tp:taxon-name-part taxon-name-part-type="genus" reg="Eupholidoptera"/><tp:taxon-name-part taxon-name-part-type="species" reg="feri">feri</tp:taxon-name-part></tp:taxon-name>
                      </italic>
                    </td><td rowspan="1" colspan="1">1</td><td rowspan="1" colspan="1">3</td><td rowspan="1" colspan="1">1</td><td rowspan="1" colspan="1" style="background: #ebebea">1</td><td rowspan="1" colspan="1" style="background: #ebebea">1</td><td rowspan="1" colspan="1" style="background: #ebebea">1</td><td rowspan="1" colspan="1">2</td><td rowspan="1" colspan="1">3</td><td rowspan="1" colspan="1" style="background: #ebebea">1</td><td rowspan="1" colspan="1" style="background: #ebebea">1</td><td rowspan="1" colspan="1" style="background: #ebebea">1</td><td rowspan="1" colspan="1" style="background: #ebebea">1</td><td rowspan="1" colspan="1">1</td><td rowspan="1" colspan="1">1</td><td rowspan="1" colspan="1" style="background: #ebebea">2</td><td rowspan="1" colspan="1" style="background: #ebebea">1</td><td rowspan="1" colspan="1" style="background: #ebebea">2</td><td rowspan="1" colspan="1" style="background: #ebebea">1</td><td rowspan="1" colspan="1">4</td><td rowspan="1" colspan="1">2</td><td rowspan="1" colspan="1">1</td><td rowspan="1" colspan="1">2</td></tr><tr><td rowspan="1" colspan="1">
                      <italic>
                        <tp:taxon-name><tp:taxon-name-part taxon-name-part-type="genus" reg="Eupholidoptera"/><tp:taxon-name-part taxon-name-part-type="species" reg="forcipata">forcipata</tp:taxon-name-part></tp:taxon-name>
                      </italic>
                    </td><td rowspan="1" colspan="1">1</td><td rowspan="1" colspan="1">1</td><td rowspan="1" colspan="1">1</td><td rowspan="1" colspan="1" style="background: #ebebea">2</td><td rowspan="1" colspan="1" style="background: #ebebea">3</td><td rowspan="1" colspan="1" style="background: #ebebea">1</td><td rowspan="1" colspan="1">1</td><td rowspan="1" colspan="1">1</td><td rowspan="1" colspan="1" style="background: #ebebea">1–2</td><td rowspan="1" colspan="1" style="background: #ebebea">3</td><td rowspan="1" colspan="1" style="background: #ebebea">1</td><td rowspan="1" colspan="1" style="background: #ebebea">1</td><td rowspan="1" colspan="1">2</td><td rowspan="1" colspan="1">2</td><td rowspan="1" colspan="1" style="background: #ebebea">1</td><td rowspan="1" colspan="1" style="background: #ebebea">1</td><td rowspan="1" colspan="1" style="background: #ebebea">3</td><td rowspan="1" colspan="1" style="background: #ebebea">1</td><td rowspan="1" colspan="1">1</td><td rowspan="1" colspan="1">1</td><td rowspan="1" colspan="1">2</td><td rowspan="1" colspan="1">3</td></tr><tr><td rowspan="1" colspan="1">
                      <italic>
                        <tp:taxon-name><tp:taxon-name-part taxon-name-part-type="genus" reg="Eupholidoptera"/><tp:taxon-name-part taxon-name-part-type="species" reg="francisae">francisae</tp:taxon-name-part></tp:taxon-name>
                      </italic>
                    </td><td rowspan="1" colspan="1">1</td><td rowspan="1" colspan="1">2</td><td rowspan="1" colspan="1">1</td><td rowspan="1" colspan="1" style="background: #ebebea">1</td><td rowspan="1" colspan="1" style="background: #ebebea">2</td><td rowspan="1" colspan="1" style="background: #ebebea">1</td><td rowspan="1" colspan="1">3</td><td rowspan="1" colspan="1">1</td><td rowspan="1" colspan="1" style="background: #ebebea">3</td><td rowspan="1" colspan="1" style="background: #ebebea">2</td><td rowspan="1" colspan="1" style="background: #ebebea">1</td><td rowspan="1" colspan="1" style="background: #ebebea">1</td><td rowspan="1" colspan="1">1</td><td rowspan="1" colspan="1">1</td><td rowspan="1" colspan="1" style="background: #ebebea">1</td><td rowspan="1" colspan="1" style="background: #ebebea">1</td><td rowspan="1" colspan="1" style="background: #ebebea">3</td><td rowspan="1" colspan="1" style="background: #ebebea">2</td><td rowspan="1" colspan="1">1–3</td><td rowspan="1" colspan="1">3</td><td rowspan="1" colspan="1">2</td><td rowspan="1" colspan="1">2–3</td></tr><tr><td rowspan="1" colspan="1">
                      <italic>
                        <tp:taxon-name><tp:taxon-name-part taxon-name-part-type="genus" reg="Eupholidoptera"/><tp:taxon-name-part taxon-name-part-type="species" reg="gemellata">gemellata</tp:taxon-name-part></tp:taxon-name>
                      </italic>
                    </td><td rowspan="1" colspan="1">3</td><td rowspan="1" colspan="1">3</td><td rowspan="1" colspan="1">3</td><td rowspan="1" colspan="1" style="background: #ebebea">1</td><td rowspan="1" colspan="1" style="background: #ebebea">1</td><td rowspan="1" colspan="1" style="background: #ebebea">2</td><td rowspan="1" colspan="1">2</td><td rowspan="1" colspan="1">3</td><td rowspan="1" colspan="1" style="background: #ebebea">1–3</td><td rowspan="1" colspan="1" style="background: #ebebea">2</td><td rowspan="1" colspan="1" style="background: #ebebea">2</td><td rowspan="1" colspan="1" style="background: #ebebea">2</td><td rowspan="1" colspan="1">2</td><td rowspan="1" colspan="1">2</td><td rowspan="1" colspan="1" style="background: #ebebea">1</td><td rowspan="1" colspan="1" style="background: #ebebea">2</td><td rowspan="1" colspan="1" style="background: #ebebea">2</td><td rowspan="1" colspan="1" style="background: #ebebea">2</td><td rowspan="1" colspan="1">1</td><td rowspan="1" colspan="1">1</td><td rowspan="1" colspan="1">2</td><td rowspan="1" colspan="1">1</td></tr><tr><td rowspan="1" colspan="1">
                      <italic>
                        <tp:taxon-name><tp:taxon-name-part taxon-name-part-type="genus" reg="Eupholidoptera"/><tp:taxon-name-part taxon-name-part-type="species" reg="giuliae">giuliae</tp:taxon-name-part></tp:taxon-name>
                      </italic>
                    </td><td rowspan="1" colspan="1">1</td><td rowspan="1" colspan="1">2</td><td rowspan="1" colspan="1">1</td><td rowspan="1" colspan="1" style="background: #ebebea">1</td><td rowspan="1" colspan="1" style="background: #ebebea">2</td><td rowspan="1" colspan="1" style="background: #ebebea">1</td><td rowspan="1" colspan="1">3</td><td rowspan="1" colspan="1">1</td><td rowspan="1" colspan="1" style="background: #ebebea">1–3</td><td rowspan="1" colspan="1" style="background: #ebebea">1</td><td rowspan="1" colspan="1" style="background: #ebebea">1</td><td rowspan="1" colspan="1" style="background: #ebebea">1</td><td rowspan="1" colspan="1">1</td><td rowspan="1" colspan="1">3</td><td rowspan="1" colspan="1" style="background: #ebebea">1</td><td rowspan="1" colspan="1" style="background: #ebebea">1</td><td rowspan="1" colspan="1" style="background: #ebebea">3</td><td rowspan="1" colspan="1" style="background: #ebebea">2</td><td rowspan="1" colspan="1">2–4</td><td rowspan="1" colspan="1">3</td><td rowspan="1" colspan="1">1</td><td rowspan="1" colspan="1">3</td></tr><tr><td rowspan="1" colspan="1">
                      <italic>
                        <tp:taxon-name><tp:taxon-name-part taxon-name-part-type="genus" reg="Eupholidoptera"/><tp:taxon-name-part taxon-name-part-type="species" reg="jacquelinae">jacquelinae</tp:taxon-name-part></tp:taxon-name>
                      </italic>
                    </td><td rowspan="1" colspan="1">1</td><td rowspan="1" colspan="1">1</td><td rowspan="1" colspan="1">1</td><td rowspan="1" colspan="1" style="background: #ebebea">2</td><td rowspan="1" colspan="1" style="background: #ebebea">2</td><td rowspan="1" colspan="1" style="background: #ebebea">1</td><td rowspan="1" colspan="1">3</td><td rowspan="1" colspan="1">1</td><td rowspan="1" colspan="1" style="background: #ebebea">3</td><td rowspan="1" colspan="1" style="background: #ebebea">3</td><td rowspan="1" colspan="1" style="background: #ebebea">2</td><td rowspan="1" colspan="1" style="background: #ebebea">1</td><td rowspan="1" colspan="1">3</td><td rowspan="1" colspan="1">2</td><td rowspan="1" colspan="1" style="background: #ebebea">1</td><td rowspan="1" colspan="1" style="background: #ebebea">1</td><td rowspan="1" colspan="1" style="background: #ebebea">3</td><td rowspan="1" colspan="1" style="background: #ebebea">2</td><td rowspan="1" colspan="1">3–4</td><td rowspan="1" colspan="1">3</td><td rowspan="1" colspan="1">1</td><td rowspan="1" colspan="1">1</td></tr><tr><td rowspan="1" colspan="1">
                      <italic>
                        <tp:taxon-name><tp:taxon-name-part taxon-name-part-type="genus" reg="Eupholidoptera"/><tp:taxon-name-part taxon-name-part-type="species" reg="latens">latens</tp:taxon-name-part></tp:taxon-name>
                      </italic>
                    </td><td rowspan="1" colspan="1">1</td><td rowspan="1" colspan="1">2</td><td rowspan="1" colspan="1">1</td><td rowspan="1" colspan="1" style="background: #ebebea">1</td><td rowspan="1" colspan="1" style="background: #ebebea">2</td><td rowspan="1" colspan="1" style="background: #ebebea">1</td><td rowspan="1" colspan="1">3</td><td rowspan="1" colspan="1">1</td><td rowspan="1" colspan="1" style="background: #ebebea">(1)-3</td><td rowspan="1" colspan="1" style="background: #ebebea">2</td><td rowspan="1" colspan="1" style="background: #ebebea">1</td><td rowspan="1" colspan="1" style="background: #ebebea">1</td><td rowspan="1" colspan="1">2</td><td rowspan="1" colspan="1">1</td><td rowspan="1" colspan="1" style="background: #ebebea">1</td><td rowspan="1" colspan="1" style="background: #ebebea">1</td><td rowspan="1" colspan="1" style="background: #ebebea">3</td><td rowspan="1" colspan="1" style="background: #ebebea">2</td><td rowspan="1" colspan="1">2</td><td rowspan="1" colspan="1">3</td><td rowspan="1" colspan="1">1</td><td rowspan="1" colspan="1">2–3</td></tr><tr><td rowspan="1" colspan="1">
                      <italic>
                        <tp:taxon-name><tp:taxon-name-part taxon-name-part-type="genus" reg="Eupholidoptera"/><tp:taxon-name-part taxon-name-part-type="species" reg="mariannae">mariannae</tp:taxon-name-part></tp:taxon-name>
                      </italic>
                    </td><td rowspan="1" colspan="1">1</td><td rowspan="1" colspan="1">3</td><td rowspan="1" colspan="1">1</td><td rowspan="1" colspan="1" style="background: #ebebea">1</td><td rowspan="1" colspan="1" style="background: #ebebea">1</td><td rowspan="1" colspan="1" style="background: #ebebea">3</td><td rowspan="1" colspan="1">1</td><td rowspan="1" colspan="1">3</td><td rowspan="1" colspan="1" style="background: #ebebea">2</td><td rowspan="1" colspan="1" style="background: #ebebea">1</td><td rowspan="1" colspan="1" style="background: #ebebea">1</td><td rowspan="1" colspan="1" style="background: #ebebea">1</td><td rowspan="1" colspan="1">1</td><td rowspan="1" colspan="1">1</td><td rowspan="1" colspan="1" style="background: #ebebea">2</td><td rowspan="1" colspan="1" style="background: #ebebea">1</td><td rowspan="1" colspan="1" style="background: #ebebea">3</td><td rowspan="1" colspan="1" style="background: #ebebea">1</td><td rowspan="1" colspan="1">3–4</td><td rowspan="1" colspan="1">2</td><td rowspan="1" colspan="1">1</td><td rowspan="1" colspan="1">2–3</td></tr><tr><td rowspan="1" colspan="1">
                      <italic>
                        <tp:taxon-name><tp:taxon-name-part taxon-name-part-type="genus" reg="Eupholidoptera"/><tp:taxon-name-part taxon-name-part-type="species" reg="marietheresae">marietheresae</tp:taxon-name-part></tp:taxon-name>
                      </italic>
                    </td><td rowspan="1" colspan="1">3</td><td rowspan="1" colspan="1">1</td><td rowspan="1" colspan="1">1</td><td rowspan="1" colspan="1" style="background: #ebebea">2</td><td rowspan="1" colspan="1" style="background: #ebebea">3</td><td rowspan="1" colspan="1" style="background: #ebebea">1</td><td rowspan="1" colspan="1">1</td><td rowspan="1" colspan="1">1</td><td rowspan="1" colspan="1" style="background: #ebebea">1</td><td rowspan="1" colspan="1" style="background: #ebebea">3</td><td rowspan="1" colspan="1" style="background: #ebebea">1</td><td rowspan="1" colspan="1" style="background: #ebebea">1</td><td rowspan="1" colspan="1">2</td><td rowspan="1" colspan="1">2</td><td rowspan="1" colspan="1" style="background: #ebebea">1</td><td rowspan="1" colspan="1" style="background: #ebebea">1</td><td rowspan="1" colspan="1" style="background: #ebebea">3</td><td rowspan="1" colspan="1" style="background: #ebebea">1</td><td rowspan="1" colspan="1">1</td><td rowspan="1" colspan="1">2</td><td rowspan="1" colspan="1">2</td><td rowspan="1" colspan="1">3</td></tr><tr><td rowspan="1" colspan="1">
                      <italic>
                        <tp:taxon-name><tp:taxon-name-part taxon-name-part-type="genus" reg="Eupholidoptera"/><tp:taxon-name-part taxon-name-part-type="species" reg="pallipes">pallipes</tp:taxon-name-part></tp:taxon-name>
                      </italic>
                    </td><td rowspan="1" colspan="1">3</td><td rowspan="1" colspan="1">3</td><td rowspan="1" colspan="1">3</td><td rowspan="1" colspan="1" style="background: #ebebea">1</td><td rowspan="1" colspan="1" style="background: #ebebea">1</td><td rowspan="1" colspan="1" style="background: #ebebea">2</td><td rowspan="1" colspan="1">2</td><td rowspan="1" colspan="1">3</td><td rowspan="1" colspan="1" style="background: #ebebea">2</td><td rowspan="1" colspan="1" style="background: #ebebea">2</td><td rowspan="1" colspan="1" style="background: #ebebea">2</td><td rowspan="1" colspan="1" style="background: #ebebea">2</td><td rowspan="1" colspan="1">2</td><td rowspan="1" colspan="1">2</td><td rowspan="1" colspan="1" style="background: #ebebea">1</td><td rowspan="1" colspan="1" style="background: #ebebea">2</td><td rowspan="1" colspan="1" style="background: #ebebea">1</td><td rowspan="1" colspan="1" style="background: #ebebea">2</td><td rowspan="1" colspan="1">2</td><td rowspan="1" colspan="1">1</td><td rowspan="1" colspan="1">2</td><td rowspan="1" colspan="1">1</td></tr><tr><td rowspan="1" colspan="1">
                      <italic>
                        <tp:taxon-name><tp:taxon-name-part taxon-name-part-type="genus" reg="Eupholidoptera"/><tp:taxon-name-part taxon-name-part-type="species" reg="smyrnensis">smyrnensis</tp:taxon-name-part></tp:taxon-name>
                      </italic>
                    </td><td rowspan="1" colspan="1">2</td><td rowspan="1" colspan="1">1</td><td rowspan="1" colspan="1">2</td><td rowspan="1" colspan="1" style="background: #ebebea">1</td><td rowspan="1" colspan="1" style="background: #ebebea">3</td><td rowspan="1" colspan="1" style="background: #ebebea">1</td><td rowspan="1" colspan="1">1</td><td rowspan="1" colspan="1">2</td><td rowspan="1" colspan="1" style="background: #ebebea">2</td><td rowspan="1" colspan="1" style="background: #ebebea">3</td><td rowspan="1" colspan="1" style="background: #ebebea">3</td><td rowspan="1" colspan="1" style="background: #ebebea">2</td><td rowspan="1" colspan="1">2</td><td rowspan="1" colspan="1">2</td><td rowspan="1" colspan="1" style="background: #ebebea">1</td><td rowspan="1" colspan="1" style="background: #ebebea">1</td><td rowspan="1" colspan="1" style="background: #ebebea">3</td><td rowspan="1" colspan="1" style="background: #ebebea">2</td><td rowspan="1" colspan="1">3</td><td rowspan="1" colspan="1">2</td><td rowspan="1" colspan="1">2</td><td rowspan="1" colspan="1">1</td></tr><tr><td rowspan="1" colspan="23">1. Male and Female colouration</td></tr><tr><td rowspan="1" colspan="6">a. frons</td><td rowspan="1" colspan="17">1. dots (Fig. <xref ref-type="fig" rid="F5">12</xref>); 2. mosaic (Fig. <xref ref-type="fig" rid="F5">11</xref>); 3. black patch (Fig. <xref ref-type="fig" rid="F5">13</xref>)</td></tr><tr><td rowspan="1" colspan="6">b. pronotal disc</td><td rowspan="1" colspan="17">1. pale (Fig. <xref ref-type="fig" rid="F6">28</xref>); 2. small patch (Fig. <xref ref-type="fig" rid="F6">29</xref>); 3. large patch (Fig. <xref ref-type="fig" rid="F6">32</xref>)</td></tr><tr><td rowspan="1" colspan="6">c. abdomen</td><td rowspan="1" colspan="17">1. pale (Fig. <xref ref-type="fig" rid="F4">10</xref>); 2. black dot (Fig. <xref ref-type="fig" rid="F4">8</xref>); 3. black edge (Fig. <xref ref-type="fig" rid="F4">9</xref>)</td></tr><tr><td rowspan="1" colspan="23">2. Male anal tergite</td></tr><tr><td rowspan="1" colspan="6">a. extended backwards</td><td rowspan="1" colspan="17">1. not/hardly; 2. distinctly</td></tr><tr><td rowspan="1" colspan="6">b. excision tips</td><td rowspan="1" colspan="17">1. narrow; 2. intermediate; 3. wide</td></tr><tr><td rowspan="1" colspan="6">c. direction tips</td><td rowspan="1" colspan="17">1. downward; 2. inward; 3. forward</td></tr><tr><td rowspan="1" colspan="23">3. Male cercus</td></tr><tr><td rowspan="1" colspan="6">a. length-width ratio</td><td rowspan="1" colspan="17">1. &lt; 5; 2. 5–6.5; 3. &gt; 6.5</td></tr><tr><td rowspan="1" colspan="6">b. side tooth</td><td rowspan="1" colspan="17">1. missing; 2. basal; 3. sub-basal</td></tr><tr><td rowspan="1" colspan="23">4. Male subgenital plate</td></tr><tr><td rowspan="1" colspan="6">a. length-width ratio</td><td rowspan="1" colspan="17">1. &lt; 1; 2. ca. 1; 3. &gt; 1</td></tr><tr><td rowspan="1" colspan="6">b. length excision-total length ratio</td><td rowspan="1" colspan="17">1. 0.1–0.25; 2. 0.3–0.4; 3. 0.5–0.6</td></tr><tr><td rowspan="1" colspan="6">c. spine</td><td rowspan="1" colspan="17">1. absent; 2. one; 3. two</td></tr><tr><td rowspan="1" colspan="6">d. protuberance</td><td rowspan="1" colspan="17">1. absent; 2. present</td></tr><tr><td rowspan="1" colspan="23">5. Male styli</td></tr><tr><td rowspan="1" colspan="6">a. length-width ratio</td><td rowspan="1" colspan="17">1. 1.0–2.0; 2.0–3.0; 3. &gt; 4.0</td></tr><tr><td rowspan="1" colspan="6">b. direction</td><td rowspan="1" colspan="17">1. downward; 2. backward; 3. inward</td></tr><tr><td rowspan="1" colspan="23">6. Male titillator</td></tr><tr><td rowspan="1" colspan="6">a. symmetry</td><td rowspan="1" colspan="17">1. symmetrical; 2. subsymmetrical; 3. asymmetrical</td></tr><tr><td rowspan="1" colspan="6">b. basal arms</td><td rowspan="1" colspan="17">1. long; 2. short</td></tr><tr><td rowspan="1" colspan="6">c. apical arms</td><td rowspan="1" colspan="17">1. merged; 2. largely merged; 3. free for &gt; ⅓</td></tr><tr><td rowspan="1" colspan="6">d. apical arms</td><td rowspan="1" colspan="17">1. basal half stalk-like; 2. basal half wide</td></tr><tr><td rowspan="1" colspan="23">7. Female subgenital plate</td></tr><tr><td rowspan="1" colspan="6">a. length-width ratio</td><td rowspan="1" colspan="17">1. &lt; 0.75; 2. 0.75–0.90; 3. 0.90–1.10; 4. &gt;1.10</td></tr><tr><td rowspan="1" colspan="6">b. length excision-total length ratio</td><td rowspan="1" colspan="17">1. &lt; 0.25; 2. 0.25–0.33; 3. &gt; 0.33</td></tr><tr><td rowspan="1" colspan="6">c. medial excision</td><td rowspan="1" colspan="17">1. narrow; 2. wide</td></tr><tr><td rowspan="1" colspan="6">d. proximally</td><td rowspan="1" colspan="17">1. convex; 2. concave; 3. with 2 concavities</td></tr></tbody></table></table-wrap><table-wrap id="T6" position="float" orientation="portrait"><label>Table 6.</label><caption><p>Measurements (in mm), ratios, and biometrics of male <italic><tp:taxon-name><tp:taxon-name-part taxon-name-part-type="genus" reg="Eupholidoptera">Eupholidoptera</tp:taxon-name-part></tp:taxon-name></italic>.</p></caption><table id="TID0EOZHK" rules="all"><tbody><tr><th rowspan="1" colspan="1">Males</th><th rowspan="1" colspan="1">Body length</th><th rowspan="1" colspan="1">Pronotum length</th><th rowspan="1" colspan="1">Hind femur length</th><th rowspan="1" colspan="1">Hind femur width</th><th rowspan="1" colspan="1">Ratio length-width hind femur</th><th rowspan="1" colspan="1">Number of teeth</th></tr><tr><td rowspan="1" colspan="1" style="background: #dfdfde">
                      <italic>
                        <tp:taxon-name><tp:taxon-name-part taxon-name-part-type="genus" reg="Eupholidoptera"/><tp:taxon-name-part taxon-name-part-type="species" reg="annamariae">annamariae</tp:taxon-name-part></tp:taxon-name>
                      </italic>
                    </td><td rowspan="1" colspan="1" style="background: #dfdfde"><italic>n</italic> = 23</td><td rowspan="1" colspan="1" style="background: #dfdfde"><italic>n</italic> = 23</td><td rowspan="1" colspan="1" style="background: #dfdfde"><italic>n</italic> = 23</td><td rowspan="1" colspan="1" style="background: #dfdfde"><italic>n</italic> = 23</td><td rowspan="1" colspan="1" style="background: #dfdfde"><italic>n</italic> = 23</td><td rowspan="1" colspan="1" style="background: #dfdfde"><italic>n</italic> = 1</td></tr><tr><td rowspan="1" colspan="1" style="background: #dfdfde">mean ± SD</td><td rowspan="1" colspan="1" style="background: #dfdfde">28.3±2.1</td><td rowspan="1" colspan="1" style="background: #dfdfde">11.3±0.5</td><td rowspan="1" colspan="1" style="background: #dfdfde">21.3±0.8</td><td rowspan="1" colspan="1" style="background: #dfdfde">4.8±0.2</td><td rowspan="1" colspan="1" style="background: #dfdfde">4.43±0.16</td><td rowspan="1" colspan="1" style="background: #dfdfde"/></tr><tr><td rowspan="1" colspan="1" style="background: #dfdfde">min. – max.</td><td rowspan="1" colspan="1" style="background: #dfdfde">25.0–32.2</td><td rowspan="1" colspan="1" style="background: #dfdfde">10.5–13.1</td><td rowspan="1" colspan="1" style="background: #dfdfde">19.6–22.8</td><td rowspan="1" colspan="1" style="background: #dfdfde">4.4–5.1</td><td rowspan="1" colspan="1" style="background: #dfdfde">4.16–4.81</td><td rowspan="1" colspan="1" style="background: #dfdfde">109</td></tr><tr><td rowspan="1" colspan="1">
                      <italic>
                        <tp:taxon-name><tp:taxon-name-part taxon-name-part-type="genus" reg="Eupholidoptera"/><tp:taxon-name-part taxon-name-part-type="species" reg="astyla">astyla</tp:taxon-name-part></tp:taxon-name>
                      </italic>
                    </td><td rowspan="1" colspan="1"><italic>n</italic> = 79</td><td rowspan="1" colspan="1"><italic>n</italic> = 79</td><td rowspan="1" colspan="1"><italic>n</italic> = 70</td><td rowspan="1" colspan="1"><italic>n</italic> = 70</td><td rowspan="1" colspan="1"><italic>n</italic> = 70</td><td rowspan="1" colspan="1"><italic>n</italic> = 2</td></tr><tr><td rowspan="1" colspan="1">mean ± SD</td><td rowspan="1" colspan="1">25.5±2.4</td><td rowspan="1" colspan="1">9.9±1.0</td><td rowspan="1" colspan="1">19.5±2.0</td><td rowspan="1" colspan="1">4.5±0.4</td><td rowspan="1" colspan="1">4.34±0.17</td><td rowspan="1" colspan="1"/></tr><tr><td rowspan="1" colspan="1">min. – max.</td><td rowspan="1" colspan="1">21.0–30.8</td><td rowspan="1" colspan="1">8.2–12.2</td><td rowspan="1" colspan="1">16.2–23.0</td><td rowspan="1" colspan="1">3.9–5.3</td><td rowspan="1" colspan="1">3.77–4.74</td><td rowspan="1" colspan="1">101–105</td></tr><tr><td rowspan="1" colspan="1" style="background: #dfdfde">
                      <italic>
                        <tp:taxon-name><tp:taxon-name-part taxon-name-part-type="genus" reg="Eupholidoptera"/><tp:taxon-name-part taxon-name-part-type="species" reg="cretica">cretica</tp:taxon-name-part></tp:taxon-name>
                      </italic>
                    </td><td rowspan="1" colspan="1" style="background: #dfdfde"><italic>n</italic> = 1</td><td rowspan="1" colspan="1" style="background: #dfdfde"><italic>n</italic> = 1</td><td rowspan="1" colspan="1" style="background: #dfdfde"><italic>n</italic> = 1</td><td rowspan="1" colspan="1" style="background: #dfdfde"><italic>n</italic> = 1</td><td rowspan="1" colspan="1" style="background: #dfdfde"><italic>n</italic> = 1</td><td rowspan="1" colspan="1" style="background: #dfdfde"><italic>n</italic> = 1</td></tr><tr><td rowspan="1" colspan="1" style="background: #dfdfde">mean ± SD</td><td rowspan="1" colspan="1" style="background: #dfdfde">n.a.</td><td rowspan="1" colspan="1" style="background: #dfdfde">n.a.</td><td rowspan="1" colspan="1" style="background: #dfdfde">n.a.</td><td rowspan="1" colspan="1" style="background: #dfdfde">n.a.</td><td rowspan="1" colspan="1" style="background: #dfdfde">n.a.</td><td rowspan="1" colspan="1" style="background: #dfdfde"/></tr><tr><td rowspan="1" colspan="1" style="background: #dfdfde">min. – max.</td><td rowspan="1" colspan="1" style="background: #dfdfde">21.7</td><td rowspan="1" colspan="1" style="background: #dfdfde">8.8</td><td rowspan="1" colspan="1" style="background: #dfdfde">22.1</td><td rowspan="1" colspan="1" style="background: #dfdfde">4.4</td><td rowspan="1" colspan="1" style="background: #dfdfde">5.04</td><td rowspan="1" colspan="1" style="background: #dfdfde">107</td></tr><tr><td rowspan="1" colspan="1">
                      <italic>
                        <tp:taxon-name><tp:taxon-name-part taxon-name-part-type="genus" reg="Eupholidoptera"/><tp:taxon-name-part taxon-name-part-type="species" reg="feri">feri</tp:taxon-name-part></tp:taxon-name>
                      </italic>
                    </td><td rowspan="1" colspan="1"><italic>n</italic> = 1</td><td rowspan="1" colspan="1"><italic>n</italic> = 1</td><td rowspan="1" colspan="1"><italic>n</italic> = 1</td><td rowspan="1" colspan="1"><italic>n</italic> = 1</td><td rowspan="1" colspan="1"><italic>n</italic> = 1</td><td rowspan="1" colspan="1"><italic>n</italic> = 1</td></tr><tr><td rowspan="1" colspan="1">mean ± SD</td><td rowspan="1" colspan="1">n.a.</td><td rowspan="1" colspan="1">n.a.</td><td rowspan="1" colspan="1">n.a.</td><td rowspan="1" colspan="1">n.a.</td><td rowspan="1" colspan="1">n.a.</td><td rowspan="1" colspan="1"/></tr><tr><td rowspan="1" colspan="1">min. – max.</td><td rowspan="1" colspan="1">26.8</td><td rowspan="1" colspan="1">8.8</td><td rowspan="1" colspan="1">18.6</td><td rowspan="1" colspan="1">4.0</td><td rowspan="1" colspan="1">4.61</td><td rowspan="1" colspan="1">100</td></tr><tr><td rowspan="1" colspan="1" style="background: #dfdfde">
                      <italic>
                        <tp:taxon-name><tp:taxon-name-part taxon-name-part-type="genus" reg="Eupholidoptera"/><tp:taxon-name-part taxon-name-part-type="species" reg="forcipata">forcipata</tp:taxon-name-part></tp:taxon-name>
                      </italic>
                    </td><td rowspan="1" colspan="1" style="background: #dfdfde"><italic>n</italic> = 20</td><td rowspan="1" colspan="1" style="background: #dfdfde"><italic>n</italic> = 20</td><td rowspan="1" colspan="1" style="background: #dfdfde"><italic>n</italic> = 20</td><td rowspan="1" colspan="1" style="background: #dfdfde"><italic>n</italic> = 20</td><td rowspan="1" colspan="1" style="background: #dfdfde"><italic>n</italic> = 20</td><td rowspan="1" colspan="1" style="background: #dfdfde"><italic>n</italic> = 1</td></tr><tr><td rowspan="1" colspan="1" style="background: #dfdfde">mean ± SD</td><td rowspan="1" colspan="1" style="background: #dfdfde">23.4±1.6</td><td rowspan="1" colspan="1" style="background: #dfdfde">9.5±0.5</td><td rowspan="1" colspan="1" style="background: #dfdfde">17.8±0.7</td><td rowspan="1" colspan="1" style="background: #dfdfde">4.3±0.2</td><td rowspan="1" colspan="1" style="background: #dfdfde">4.18±0.11</td><td rowspan="1" colspan="1" style="background: #dfdfde"/></tr><tr><td rowspan="1" colspan="1" style="background: #dfdfde">min. – max.</td><td rowspan="1" colspan="1" style="background: #dfdfde">20.8–26.7</td><td rowspan="1" colspan="1" style="background: #dfdfde">8.6–10.5</td><td rowspan="1" colspan="1" style="background: #dfdfde">16.6–19.6</td><td rowspan="1" colspan="1" style="background: #dfdfde">4.0–4.7</td><td rowspan="1" colspan="1" style="background: #dfdfde">3.96–4.43</td><td rowspan="1" colspan="1" style="background: #dfdfde">193</td></tr><tr><td rowspan="1" colspan="1">
                      <italic>
                        <tp:taxon-name><tp:taxon-name-part taxon-name-part-type="genus" reg="Eupholidoptera"/><tp:taxon-name-part taxon-name-part-type="species" reg="francisae">francisae</tp:taxon-name-part></tp:taxon-name>
                      </italic>
                    </td><td rowspan="1" colspan="1"><italic>n</italic> = 38</td><td rowspan="1" colspan="1"><italic>n</italic> = 38</td><td rowspan="1" colspan="1"><italic>n</italic> = 37</td><td rowspan="1" colspan="1"><italic>n</italic> = 37</td><td rowspan="1" colspan="1"><italic>n</italic> = 37</td><td rowspan="1" colspan="1"><italic>n</italic> = 19</td></tr><tr><td rowspan="1" colspan="1">mean ± SD</td><td rowspan="1" colspan="1">24.1±2.7</td><td rowspan="1" colspan="1">9.5±0.7</td><td rowspan="1" colspan="1">21.1±0.9</td><td rowspan="1" colspan="1">4.3±0.3</td><td rowspan="1" colspan="1">4.88±0.25</td><td rowspan="1" colspan="1">119±10.3</td></tr><tr><td rowspan="1" colspan="1">min. – max.</td><td rowspan="1" colspan="1">19.0–28.8</td><td rowspan="1" colspan="1">8.0–10.7</td><td rowspan="1" colspan="1">19.0–23.1</td><td rowspan="1" colspan="1">3.7–4.9</td><td rowspan="1" colspan="1">4.47–5.49</td><td rowspan="1" colspan="1">96–138</td></tr><tr><td rowspan="1" colspan="1" style="background: #dfdfde">
                      <italic>
                        <tp:taxon-name><tp:taxon-name-part taxon-name-part-type="genus" reg="Eupholidoptera"/><tp:taxon-name-part taxon-name-part-type="species" reg="gemellata">gemellata</tp:taxon-name-part></tp:taxon-name>
                      </italic>
                    </td><td rowspan="1" colspan="1" style="background: #dfdfde"><italic>n</italic> = 3</td><td rowspan="1" colspan="1" style="background: #dfdfde"><italic>n</italic> = 4</td><td rowspan="1" colspan="1" style="background: #dfdfde"><italic>n</italic> = 4</td><td rowspan="1" colspan="1" style="background: #dfdfde"><italic>n</italic> = 4</td><td rowspan="1" colspan="1" style="background: #dfdfde"><italic>n</italic> = 4</td><td rowspan="1" colspan="1" style="background: #dfdfde"><italic>n</italic> = 1</td></tr><tr><td rowspan="1" colspan="1" style="background: #dfdfde">mean ± SD</td><td rowspan="1" colspan="1" style="background: #dfdfde">21.1±3.9</td><td rowspan="1" colspan="1" style="background: #dfdfde">7.4±0.3</td><td rowspan="1" colspan="1" style="background: #dfdfde">17.1±0.2</td><td rowspan="1" colspan="1" style="background: #dfdfde">4.0±0.1</td><td rowspan="1" colspan="1" style="background: #dfdfde">4.32±0.10</td><td rowspan="1" colspan="1" style="background: #dfdfde"/></tr><tr><td rowspan="1" colspan="1" style="background: #dfdfde">min. – max.</td><td rowspan="1" colspan="1" style="background: #dfdfde">16.8–24.2</td><td rowspan="1" colspan="1" style="background: #dfdfde">7.0–7.7</td><td rowspan="1" colspan="1" style="background: #dfdfde">16.8–17.3</td><td rowspan="1" colspan="1" style="background: #dfdfde">3.9–4.1</td><td rowspan="1" colspan="1" style="background: #dfdfde">4.17–4.45</td><td rowspan="1" colspan="1" style="background: #dfdfde">101</td></tr><tr><td rowspan="1" colspan="1">
                      <italic>
                        <tp:taxon-name><tp:taxon-name-part taxon-name-part-type="genus" reg="Eupholidoptera"/><tp:taxon-name-part taxon-name-part-type="species" reg="giuliae">giuliae</tp:taxon-name-part></tp:taxon-name>
                      </italic>
                    </td><td rowspan="1" colspan="1"><italic>n</italic> = 52</td><td rowspan="1" colspan="1"><italic>n</italic> = 52</td><td rowspan="1" colspan="1"><italic>n</italic> = 52</td><td rowspan="1" colspan="1"><italic>n</italic> = 52</td><td rowspan="1" colspan="1"><italic>n</italic> = 52</td><td rowspan="1" colspan="1"><italic>n</italic> = 1</td></tr><tr><td rowspan="1" colspan="1">mean ± SD</td><td rowspan="1" colspan="1">24.5±3.2</td><td rowspan="1" colspan="1">10.2±0.5</td><td rowspan="1" colspan="1">21.7±0.8</td><td rowspan="1" colspan="1">4.7±0.2</td><td rowspan="1" colspan="1">4.66±0.24</td><td rowspan="1" colspan="1"/></tr><tr><td rowspan="1" colspan="1">min. – max.</td><td rowspan="1" colspan="1">17.2–30.2</td><td rowspan="1" colspan="1">9.1–11.4</td><td rowspan="1" colspan="1">20.0–23.8</td><td rowspan="1" colspan="1">4.0–5.0</td><td rowspan="1" colspan="1">4.26–5.43</td><td rowspan="1" colspan="1">106</td></tr><tr><td rowspan="1" colspan="1" style="background: #dfdfde">
                      <italic>
                        <tp:taxon-name><tp:taxon-name-part taxon-name-part-type="genus" reg="Eupholidoptera"/><tp:taxon-name-part taxon-name-part-type="species" reg="jacquelinae">jacquelinae</tp:taxon-name-part></tp:taxon-name>
                      </italic>
                    </td><td rowspan="1" colspan="1" style="background: #dfdfde"><italic>n</italic> = 6</td><td rowspan="1" colspan="1" style="background: #dfdfde"><italic>n</italic> = 7</td><td rowspan="1" colspan="1" style="background: #dfdfde"><italic>n</italic> = 7</td><td rowspan="1" colspan="1" style="background: #dfdfde"><italic>n</italic> = 7</td><td rowspan="1" colspan="1" style="background: #dfdfde"><italic>n</italic> = 7</td><td rowspan="1" colspan="1" style="background: #dfdfde"><italic>n</italic> = 1</td></tr><tr><td rowspan="1" colspan="1" style="background: #dfdfde">mean ± SD</td><td rowspan="1" colspan="1" style="background: #dfdfde">27.4±2.5</td><td rowspan="1" colspan="1" style="background: #dfdfde">10.6±0.3</td><td rowspan="1" colspan="1" style="background: #dfdfde">24.8±1.1</td><td rowspan="1" colspan="1" style="background: #dfdfde">4.8±0.2</td><td rowspan="1" colspan="1" style="background: #dfdfde">5.14±0.36</td><td rowspan="1" colspan="1" style="background: #dfdfde"/></tr><tr><td rowspan="1" colspan="1" style="background: #dfdfde">min. – max.</td><td rowspan="1" colspan="1" style="background: #dfdfde">25.3–32.1</td><td rowspan="1" colspan="1" style="background: #dfdfde">10.2–11.2</td><td rowspan="1" colspan="1" style="background: #dfdfde">23.8–26.4</td><td rowspan="1" colspan="1" style="background: #dfdfde">4.4–5.1</td><td rowspan="1" colspan="1" style="background: #dfdfde">4.86–5.98</td><td rowspan="1" colspan="1" style="background: #dfdfde">144</td></tr><tr><td rowspan="1" colspan="1">
                      <italic>
                        <tp:taxon-name><tp:taxon-name-part taxon-name-part-type="genus" reg="Eupholidoptera"/><tp:taxon-name-part taxon-name-part-type="species" reg="latens">latens</tp:taxon-name-part></tp:taxon-name>
                      </italic>
                    </td><td rowspan="1" colspan="1"><italic>n</italic> = 9</td><td rowspan="1" colspan="1"><italic>n</italic> = 9</td><td rowspan="1" colspan="1"><italic>n</italic> = 13</td><td rowspan="1" colspan="1"><italic>n</italic> = 13</td><td rowspan="1" colspan="1"><italic>n</italic> = 13</td><td rowspan="1" colspan="1"><italic>n</italic> = 4</td></tr><tr><td rowspan="1" colspan="1">mean ± SD</td><td rowspan="1" colspan="1">22.4±2.6</td><td rowspan="1" colspan="1">9.1±0.5</td><td rowspan="1" colspan="1">19.3±2.3</td><td rowspan="1" colspan="1">4.3±0.2</td><td rowspan="1" colspan="1">4.53±0.37</td><td rowspan="1" colspan="1">113±7.1</td></tr><tr><td rowspan="1" colspan="1">min. – max.</td><td rowspan="1" colspan="1">18.9–27,1</td><td rowspan="1" colspan="1">8.4–9.9</td><td rowspan="1" colspan="1">17.0–22.7</td><td rowspan="1" colspan="1">3.9–4.8</td><td rowspan="1" colspan="1">4.14–5.28</td><td rowspan="1" colspan="1">108–123</td></tr><tr><td rowspan="1" colspan="1" style="background: #dfdfde">
                      <italic>
                        <tp:taxon-name><tp:taxon-name-part taxon-name-part-type="genus" reg="Eupholidoptera"/><tp:taxon-name-part taxon-name-part-type="species" reg="mariannae">mariannae</tp:taxon-name-part></tp:taxon-name>
                      </italic>
                    </td><td rowspan="1" colspan="1" style="background: #dfdfde"><italic>n</italic> = 9</td><td rowspan="1" colspan="1" style="background: #dfdfde"><italic>n</italic> = 9</td><td rowspan="1" colspan="1" style="background: #dfdfde"><italic>n</italic> = 9</td><td rowspan="1" colspan="1" style="background: #dfdfde"><italic>n</italic> = 9</td><td rowspan="1" colspan="1" style="background: #dfdfde"><italic>n</italic> = 9</td><td rowspan="1" colspan="1" style="background: #dfdfde"><italic>n</italic> = 4</td></tr><tr><td rowspan="1" colspan="1" style="background: #dfdfde">mean ± SD</td><td rowspan="1" colspan="1" style="background: #dfdfde">24.4±2.2</td><td rowspan="1" colspan="1" style="background: #dfdfde">10.1±0.4</td><td rowspan="1" colspan="1" style="background: #dfdfde">21.2±0.9</td><td rowspan="1" colspan="1" style="background: #dfdfde">4.6±0.3</td><td rowspan="1" colspan="1" style="background: #dfdfde">4.65±0.17</td><td rowspan="1" colspan="1" style="background: #dfdfde"/></tr><tr><td rowspan="1" colspan="1" style="background: #dfdfde">min. – max.</td><td rowspan="1" colspan="1" style="background: #dfdfde">21.5–28.9</td><td rowspan="1" colspan="1" style="background: #dfdfde">9.5–10.9</td><td rowspan="1" colspan="1" style="background: #dfdfde">19.8–22.3</td><td rowspan="1" colspan="1" style="background: #dfdfde">4.2–4.9</td><td rowspan="1" colspan="1" style="background: #dfdfde">4.36–5.00</td><td rowspan="1" colspan="1" style="background: #dfdfde">89–105</td></tr><tr><td rowspan="1" colspan="1">
                      <italic>
                        <tp:taxon-name><tp:taxon-name-part taxon-name-part-type="genus" reg="Eupholidoptera"/><tp:taxon-name-part taxon-name-part-type="species" reg="marietheresae">marietheresae</tp:taxon-name-part></tp:taxon-name>
                      </italic>
                    </td><td rowspan="1" colspan="1"><italic>n</italic> = 5</td><td rowspan="1" colspan="1"><italic>n</italic> = 5</td><td rowspan="1" colspan="1"><italic>n</italic> = 5</td><td rowspan="1" colspan="1"><italic>n</italic> = 5</td><td rowspan="1" colspan="1"><italic>n</italic> = 5</td><td rowspan="1" colspan="1"><italic>n</italic> = 2</td></tr><tr><td rowspan="1" colspan="1">mean ± SD</td><td rowspan="1" colspan="1">24.9±2.7</td><td rowspan="1" colspan="1">9.4±0.6</td><td rowspan="1" colspan="1">17.1±0.6</td><td rowspan="1" colspan="1">4.0±0.2</td><td rowspan="1" colspan="1">4.30±0.14</td><td rowspan="1" colspan="1"/></tr><tr><td rowspan="1" colspan="1">min. – max.</td><td rowspan="1" colspan="1">21.4–28.5</td><td rowspan="1" colspan="1">8.9–10.3</td><td rowspan="1" colspan="1">16.4–18.1</td><td rowspan="1" colspan="1">3.8–4.2</td><td rowspan="1" colspan="1">4.04–4.45</td><td rowspan="1" colspan="1">211–213</td></tr><tr><td rowspan="1" colspan="1" style="background: #dfdfde">
                      <italic>
                        <tp:taxon-name><tp:taxon-name-part taxon-name-part-type="genus" reg="Eupholidoptera"/><tp:taxon-name-part taxon-name-part-type="species" reg="pallipes">pallipes</tp:taxon-name-part></tp:taxon-name>
                      </italic>
                    </td><td rowspan="1" colspan="1" style="background: #dfdfde"><italic>n</italic> = 6</td><td rowspan="1" colspan="1" style="background: #dfdfde"><italic>n</italic> = 6</td><td rowspan="1" colspan="1" style="background: #dfdfde"><italic>n</italic> = 6</td><td rowspan="1" colspan="1" style="background: #dfdfde"><italic>n</italic> = 6</td><td rowspan="1" colspan="1" style="background: #dfdfde"><italic>n</italic> = 6</td><td rowspan="1" colspan="1" style="background: #dfdfde"><italic>n</italic> = 1</td></tr><tr><td rowspan="1" colspan="1" style="background: #dfdfde">mean ± SD</td><td rowspan="1" colspan="1" style="background: #dfdfde">20.3±1.0</td><td rowspan="1" colspan="1" style="background: #dfdfde">7.7±0.3</td><td rowspan="1" colspan="1" style="background: #dfdfde">16.9±0.6</td><td rowspan="1" colspan="1" style="background: #dfdfde">4.1±0.1</td><td rowspan="1" colspan="1" style="background: #dfdfde">4.18±0.13</td><td rowspan="1" colspan="1" style="background: #dfdfde"/></tr><tr><td rowspan="1" colspan="1" style="background: #dfdfde">min. – max.</td><td rowspan="1" colspan="1" style="background: #dfdfde">19.3–21.9</td><td rowspan="1" colspan="1" style="background: #dfdfde">7.4–8.1</td><td rowspan="1" colspan="1" style="background: #dfdfde">16.5–18.0</td><td rowspan="1" colspan="1" style="background: #dfdfde">3.9–4.2</td><td rowspan="1" colspan="1" style="background: #dfdfde">3.92–4.32</td><td rowspan="1" colspan="1" style="background: #dfdfde">94</td></tr><tr><td rowspan="1" colspan="1">
                      <italic>
                        <tp:taxon-name><tp:taxon-name-part taxon-name-part-type="genus" reg="Eupholidoptera"/><tp:taxon-name-part taxon-name-part-type="species" reg="smyrnensis">smyrnensis</tp:taxon-name-part></tp:taxon-name>
                      </italic>
                    </td><td rowspan="1" colspan="1"><italic>n</italic> = 7</td><td rowspan="1" colspan="1"><italic>n</italic> = 7</td><td rowspan="1" colspan="1"><italic>n</italic> = 7</td><td rowspan="1" colspan="1"><italic>n</italic> = 7</td><td rowspan="1" colspan="1"><italic>n</italic> = 7</td><td rowspan="1" colspan="1"><italic>n</italic> = 1</td></tr><tr><td rowspan="1" colspan="1">mean ± SD</td><td rowspan="1" colspan="1">20.2±1.6</td><td rowspan="1" colspan="1">9.8±0.4</td><td rowspan="1" colspan="1">23.3±0.6</td><td rowspan="1" colspan="1">4.5±0.1</td><td rowspan="1" colspan="1">5.24±0.19</td><td rowspan="1" colspan="1"/></tr><tr><td rowspan="1" colspan="1">min. – max.</td><td rowspan="1" colspan="1">17.5–22.6</td><td rowspan="1" colspan="1">9.5–10.3</td><td rowspan="1" colspan="1">22.4–24.0</td><td rowspan="1" colspan="1">4.3–4.6</td><td rowspan="1" colspan="1">4.92–5.48</td><td rowspan="1" colspan="1">100</td></tr></tbody></table></table-wrap><table-wrap id="T7" position="float" orientation="portrait"><label>Table 7.</label><caption><p>Measurements (in mm), ratios, and biometrics of female <italic><tp:taxon-name><tp:taxon-name-part taxon-name-part-type="genus" reg="Eupholidoptera">Eupholidoptera</tp:taxon-name-part></tp:taxon-name></italic>.</p></caption><table id="TID0EEPBM" rules="all"><tbody><tr><th rowspan="1" colspan="1">Females</th><th rowspan="1" colspan="1">Body length</th><th rowspan="1" colspan="1">Pronotum length</th><th rowspan="1" colspan="1">Hind femur length</th><th rowspan="1" colspan="1">Hind femur width</th><th rowspan="1" colspan="1">Ratio length-width hind femur</th><th rowspan="1" colspan="1">Ovipositor length</th><th rowspan="1" colspan="1">Ratio length ovipositor-length pronotum</th></tr><tr><td rowspan="1" colspan="1" style="background: #dfdfde">
                      <italic>
                        <tp:taxon-name><tp:taxon-name-part taxon-name-part-type="genus" reg="Eupholidoptera"/><tp:taxon-name-part taxon-name-part-type="species" reg="annamariae">annamariae</tp:taxon-name-part></tp:taxon-name>
                      </italic>
                    </td><td rowspan="1" colspan="1" style="background: #dfdfde"><italic>n</italic> = 24</td><td rowspan="1" colspan="1" style="background: #dfdfde"><italic>n</italic> = 24</td><td rowspan="1" colspan="1" style="background: #dfdfde"><italic>n</italic> = 24</td><td rowspan="1" colspan="1" style="background: #dfdfde"><italic>n</italic> = 24</td><td rowspan="1" colspan="1" style="background: #dfdfde"><italic>n</italic> = 24</td><td rowspan="1" colspan="1" style="background: #dfdfde"><italic>n</italic> = 24</td><td rowspan="1" colspan="1" style="background: #dfdfde"><italic>n</italic> = 24</td></tr><tr><td rowspan="1" colspan="1" style="background: #dfdfde">mean ± SD</td><td rowspan="1" colspan="1" style="background: #dfdfde">25.6±2.6</td><td rowspan="1" colspan="1" style="background: #dfdfde">10.8±0.5</td><td rowspan="1" colspan="1" style="background: #dfdfde">21.7±0.6</td><td rowspan="1" colspan="1" style="background: #dfdfde">4.9±0.2</td><td rowspan="1" colspan="1" style="background: #dfdfde">4.48±0.14</td><td rowspan="1" colspan="1" style="background: #dfdfde">19.0±1.1</td><td rowspan="1" colspan="1" style="background: #dfdfde">1.76±0.09</td></tr><tr><td rowspan="1" colspan="1" style="background: #dfdfde">min. – max.</td><td rowspan="1" colspan="1" style="background: #dfdfde">21.7–32.2</td><td rowspan="1" colspan="1" style="background: #dfdfde">10.2–12.1</td><td rowspan="1" colspan="1" style="background: #dfdfde">20.4–22.8</td><td rowspan="1" colspan="1" style="background: #dfdfde">4.6–5.2</td><td rowspan="1" colspan="1" style="background: #dfdfde">4.20–4.81</td><td rowspan="1" colspan="1" style="background: #dfdfde">17.0–21.2</td><td rowspan="1" colspan="1" style="background: #dfdfde">1.63–2.05</td></tr><tr><td rowspan="1" colspan="1">
                      <italic>
                        <tp:taxon-name><tp:taxon-name-part taxon-name-part-type="genus" reg="Eupholidoptera"/><tp:taxon-name-part taxon-name-part-type="species" reg="astyla">astyla</tp:taxon-name-part></tp:taxon-name>
                      </italic>
                    </td><td rowspan="1" colspan="1"><italic>n</italic> = 59</td><td rowspan="1" colspan="1"><italic>n</italic> = 59</td><td rowspan="1" colspan="1"><italic>n</italic> = 59</td><td rowspan="1" colspan="1"><italic>n</italic> = 59</td><td rowspan="1" colspan="1"><italic>n</italic> = 59</td><td rowspan="1" colspan="1"><italic>n</italic> = 59</td><td rowspan="1" colspan="1"><italic>n</italic> = 59</td></tr><tr><td rowspan="1" colspan="1">mean ± SD</td><td rowspan="1" colspan="1">23.8±2.8</td><td rowspan="1" colspan="1">9.6±1.1</td><td rowspan="1" colspan="1">20.1±2.1</td><td rowspan="1" colspan="1">4.5±0.4</td><td rowspan="1" colspan="1">4.41±0.19</td><td rowspan="1" colspan="1">17.3±1.9</td><td rowspan="1" colspan="1">1.80±0.13</td></tr><tr><td rowspan="1" colspan="1">min. – max.</td><td rowspan="1" colspan="1">17.8–30.7</td><td rowspan="1" colspan="1">7.9–11.9</td><td rowspan="1" colspan="1">16.8–23.8</td><td rowspan="1" colspan="1">3.8–5.2</td><td rowspan="1" colspan="1">3.77–4.89</td><td rowspan="1" colspan="1">14.0–20.9</td><td rowspan="1" colspan="1">1.42–2.16</td></tr><tr><td rowspan="1" colspan="1" style="background: #dfdfde">
                      <italic>
                        <tp:taxon-name><tp:taxon-name-part taxon-name-part-type="genus" reg="Eupholidoptera"/><tp:taxon-name-part taxon-name-part-type="species" reg="cretica">cretica</tp:taxon-name-part></tp:taxon-name>
                      </italic>
                    </td><td rowspan="1" colspan="1" style="background: #dfdfde"><italic>n</italic> = 2</td><td rowspan="1" colspan="1" style="background: #dfdfde"><italic>n</italic> = 2</td><td rowspan="1" colspan="1" style="background: #dfdfde"><italic>n</italic> = 2</td><td rowspan="1" colspan="1" style="background: #dfdfde"><italic>n</italic> = 2</td><td rowspan="1" colspan="1" style="background: #dfdfde"><italic>n</italic> = 2</td><td rowspan="1" colspan="1" style="background: #dfdfde"><italic>n</italic> = 2</td><td rowspan="1" colspan="1" style="background: #dfdfde"><italic>n</italic> = 2</td></tr><tr><td rowspan="1" colspan="1" style="background: #dfdfde">mean ± SD</td><td rowspan="1" colspan="1" style="background: #dfdfde">n.a.</td><td rowspan="1" colspan="1" style="background: #dfdfde">n.a.</td><td rowspan="1" colspan="1" style="background: #dfdfde">n.a.</td><td rowspan="1" colspan="1" style="background: #dfdfde">n.a.</td><td rowspan="1" colspan="1" style="background: #dfdfde">n.a.</td><td rowspan="1" colspan="1" style="background: #dfdfde">n.a.</td><td rowspan="1" colspan="1" style="background: #dfdfde">n.a.</td></tr><tr><td rowspan="1" colspan="1" style="background: #dfdfde">min. – max.</td><td rowspan="1" colspan="1" style="background: #dfdfde">22.2–24.2</td><td rowspan="1" colspan="1" style="background: #dfdfde">9.1–9.6</td><td rowspan="1" colspan="1" style="background: #dfdfde">21.4–22.4</td><td rowspan="1" colspan="1" style="background: #dfdfde">4.6–4.9</td><td rowspan="1" colspan="1" style="background: #dfdfde">4.36–4.87</td><td rowspan="1" colspan="1" style="background: #dfdfde">18.1–18.2</td><td rowspan="1" colspan="1" style="background: #dfdfde">1.86–1.99</td></tr><tr><td rowspan="1" colspan="1">
                      <italic>
                        <tp:taxon-name><tp:taxon-name-part taxon-name-part-type="genus" reg="Eupholidoptera"/><tp:taxon-name-part taxon-name-part-type="species" reg="feri">feri</tp:taxon-name-part></tp:taxon-name>
                      </italic>
                    </td><td rowspan="1" colspan="1"><italic>n</italic> = 1</td><td rowspan="1" colspan="1"><italic>n</italic> = 1</td><td rowspan="1" colspan="1"><italic>n</italic> = 1</td><td rowspan="1" colspan="1"><italic>n</italic> = 1</td><td rowspan="1" colspan="1"><italic>n</italic> = 1</td><td rowspan="1" colspan="1"><italic>n</italic> = 1</td><td rowspan="1" colspan="1"><italic>n</italic> = 1</td></tr><tr><td rowspan="1" colspan="1">mean ± SD</td><td rowspan="1" colspan="1">n.a.</td><td rowspan="1" colspan="1">n.a.</td><td rowspan="1" colspan="1">n.a.</td><td rowspan="1" colspan="1">n.a.</td><td rowspan="1" colspan="1">n.a.</td><td rowspan="1" colspan="1">n.a.</td><td rowspan="1" colspan="1">n.a.</td></tr><tr><td rowspan="1" colspan="1">min. – max.</td><td rowspan="1" colspan="1">27.8</td><td rowspan="1" colspan="1">9.6</td><td rowspan="1" colspan="1">21.7</td><td rowspan="1" colspan="1">4.9</td><td rowspan="1" colspan="1">4.43</td><td rowspan="1" colspan="1">16.1</td><td rowspan="1" colspan="1">1.67</td></tr><tr><td rowspan="1" colspan="1" style="background: #dfdfde">
                      <italic>
                        <tp:taxon-name><tp:taxon-name-part taxon-name-part-type="genus" reg="Eupholidoptera"/><tp:taxon-name-part taxon-name-part-type="species" reg="forcipata">forcipata</tp:taxon-name-part></tp:taxon-name>
                      </italic>
                    </td><td rowspan="1" colspan="1" style="background: #dfdfde"><italic>n</italic> = 14</td><td rowspan="1" colspan="1" style="background: #dfdfde"><italic>n</italic> = 14</td><td rowspan="1" colspan="1" style="background: #dfdfde"><italic>n</italic> = 14</td><td rowspan="1" colspan="1" style="background: #dfdfde"><italic>n</italic> = 14</td><td rowspan="1" colspan="1" style="background: #dfdfde"><italic>n</italic> = 14</td><td rowspan="1" colspan="1" style="background: #dfdfde"><italic>n</italic> = 14</td><td rowspan="1" colspan="1" style="background: #dfdfde"><italic>n</italic> = 14</td></tr><tr><td rowspan="1" colspan="1" style="background: #dfdfde">mean ± SD</td><td rowspan="1" colspan="1" style="background: #dfdfde">24.2±2.7</td><td rowspan="1" colspan="1" style="background: #dfdfde">9.5±0.8</td><td rowspan="1" colspan="1" style="background: #dfdfde">19.0±1.9</td><td rowspan="1" colspan="1" style="background: #dfdfde">4.4±0.4</td><td rowspan="1" colspan="1" style="background: #dfdfde">4.38±0.27</td><td rowspan="1" colspan="1" style="background: #dfdfde">17.9±0.8</td><td rowspan="1" colspan="1" style="background: #dfdfde">1.90±0.14</td></tr><tr><td rowspan="1" colspan="1" style="background: #dfdfde">min. – max.</td><td rowspan="1" colspan="1" style="background: #dfdfde">21.6–30.8</td><td rowspan="1" colspan="1" style="background: #dfdfde">8.3–11.00</td><td rowspan="1" colspan="1" style="background: #dfdfde">16.6–22.8</td><td rowspan="1" colspan="1" style="background: #dfdfde">4.0–5.3</td><td rowspan="1" colspan="1" style="background: #dfdfde">3.96–5.04</td><td rowspan="1" colspan="1" style="background: #dfdfde">16.7–19.6</td><td rowspan="1" colspan="1" style="background: #dfdfde">1.63–2.12</td></tr><tr><td rowspan="1" colspan="1">
                      <italic>
                        <tp:taxon-name><tp:taxon-name-part taxon-name-part-type="genus" reg="Eupholidoptera"/><tp:taxon-name-part taxon-name-part-type="species" reg="francisae">francisae</tp:taxon-name-part></tp:taxon-name>
                      </italic>
                    </td><td rowspan="1" colspan="1"><italic>n</italic> = 38</td><td rowspan="1" colspan="1"><italic>n</italic> = 38</td><td rowspan="1" colspan="1"><italic>n</italic> = 37</td><td rowspan="1" colspan="1"><italic>n</italic> = 37</td><td rowspan="1" colspan="1"><italic>n</italic> = 37</td><td rowspan="1" colspan="1"><italic>n</italic> = 38</td><td rowspan="1" colspan="1"><italic>n</italic> = 38</td></tr><tr><td rowspan="1" colspan="1">mean ± SD</td><td rowspan="1" colspan="1">24.1±2.4</td><td rowspan="1" colspan="1">9.6±0.6</td><td rowspan="1" colspan="1">22.2±1.0</td><td rowspan="1" colspan="1">4.5±0.2</td><td rowspan="1" colspan="1">4.93±0.28</td><td rowspan="1" colspan="1">16.6±1.4</td><td rowspan="1" colspan="1">1.73±0.11</td></tr><tr><td rowspan="1" colspan="1">min. – max.</td><td rowspan="1" colspan="1">19.5–31.5</td><td rowspan="1" colspan="1">8.5–10.5</td><td rowspan="1" colspan="1">20.9–24.9</td><td rowspan="1" colspan="1">4.1–5.1</td><td rowspan="1" colspan="1">4.55–5.62</td><td rowspan="1" colspan="1">13.8–19.3</td><td rowspan="1" colspan="1">1.52–1.99</td></tr><tr><td rowspan="1" colspan="1" style="background: #dfdfde">
                      <italic>
                        <tp:taxon-name><tp:taxon-name-part taxon-name-part-type="genus" reg="Eupholidoptera"/><tp:taxon-name-part taxon-name-part-type="species" reg="gemellata">gemellata</tp:taxon-name-part></tp:taxon-name>
                      </italic>
                    </td><td rowspan="1" colspan="1" style="background: #dfdfde"><italic>n</italic> = 2</td><td rowspan="1" colspan="1" style="background: #dfdfde"><italic>n</italic> = 2</td><td rowspan="1" colspan="1" style="background: #dfdfde"><italic>n</italic> = 2</td><td rowspan="1" colspan="1" style="background: #dfdfde"><italic>n</italic> = 2</td><td rowspan="1" colspan="1" style="background: #dfdfde"><italic>n</italic> = 2</td><td rowspan="1" colspan="1" style="background: #dfdfde"><italic>n</italic> = 2</td><td rowspan="1" colspan="1" style="background: #dfdfde"><italic>n</italic> = 2</td></tr><tr><td rowspan="1" colspan="1" style="background: #dfdfde">mean ± SD</td><td rowspan="1" colspan="1" style="background: #dfdfde">n.a.</td><td rowspan="1" colspan="1" style="background: #dfdfde">n.a.</td><td rowspan="1" colspan="1" style="background: #dfdfde">n.a.</td><td rowspan="1" colspan="1" style="background: #dfdfde">n.a.</td><td rowspan="1" colspan="1" style="background: #dfdfde">n.a.</td><td rowspan="1" colspan="1" style="background: #dfdfde">n.a.</td><td rowspan="1" colspan="1" style="background: #dfdfde">n.a.</td></tr><tr><td rowspan="1" colspan="1" style="background: #dfdfde">min. – max.</td><td rowspan="1" colspan="1" style="background: #dfdfde">20.5–22.1</td><td rowspan="1" colspan="1" style="background: #dfdfde">7.4–10.0</td><td rowspan="1" colspan="1" style="background: #dfdfde">16.5–22.4</td><td rowspan="1" colspan="1" style="background: #dfdfde">4.2–4.6</td><td rowspan="1" colspan="1" style="background: #dfdfde">3.93–4.92</td><td rowspan="1" colspan="1" style="background: #dfdfde">13.8–14.2</td><td rowspan="1" colspan="1" style="background: #dfdfde">1.42–1.86</td></tr><tr><td rowspan="1" colspan="1">
                      <italic>
                        <tp:taxon-name><tp:taxon-name-part taxon-name-part-type="genus" reg="Eupholidoptera"/><tp:taxon-name-part taxon-name-part-type="species" reg="giuliae">giuliae</tp:taxon-name-part></tp:taxon-name>
                      </italic>
                    </td><td rowspan="1" colspan="1"><italic>n</italic> = 30</td><td rowspan="1" colspan="1"><italic>n</italic> = 30</td><td rowspan="1" colspan="1"><italic>n</italic> = 30</td><td rowspan="1" colspan="1"><italic>n</italic> = 30</td><td rowspan="1" colspan="1"><italic>n</italic> = 30</td><td rowspan="1" colspan="1"><italic>n</italic> = 30</td><td rowspan="1" colspan="1"><italic>n</italic> = 30</td></tr><tr><td rowspan="1" colspan="1">mean ± SD</td><td rowspan="1" colspan="1">24.2±2.7</td><td rowspan="1" colspan="1">10.3±0.4</td><td rowspan="1" colspan="1">22.3±0.9</td><td rowspan="1" colspan="1">4.8±0.2</td><td rowspan="1" colspan="1">4.65±0.19</td><td rowspan="1" colspan="1">17.7±1.5</td><td rowspan="1" colspan="1">1.73±0.15</td></tr><tr><td rowspan="1" colspan="1">min. – max.</td><td rowspan="1" colspan="1">18.7–29.8</td><td rowspan="1" colspan="1">9.4–10.9</td><td rowspan="1" colspan="1">21.1–24.2</td><td rowspan="1" colspan="1">4.5–5.4</td><td rowspan="1" colspan="1">4.38–5.13</td><td rowspan="1" colspan="1">15.7–21.2</td><td rowspan="1" colspan="1">1.45–2.12</td></tr><tr><td rowspan="1" colspan="1" style="background: #dfdfde">
                      <italic>
                        <tp:taxon-name><tp:taxon-name-part taxon-name-part-type="genus" reg="Eupholidoptera"/><tp:taxon-name-part taxon-name-part-type="species" reg="jacquelinae">jacquelinae</tp:taxon-name-part></tp:taxon-name>
                      </italic>
                    </td><td rowspan="1" colspan="1" style="background: #dfdfde"><italic>n</italic> = 7</td><td rowspan="1" colspan="1" style="background: #dfdfde"><italic>n</italic> = 7</td><td rowspan="1" colspan="1" style="background: #dfdfde"><italic>n</italic> = 7</td><td rowspan="1" colspan="1" style="background: #dfdfde"><italic>n</italic> = 7</td><td rowspan="1" colspan="1" style="background: #dfdfde"><italic>n</italic> = 7</td><td rowspan="1" colspan="1" style="background: #dfdfde"><italic>n</italic> = 7</td><td rowspan="1" colspan="1" style="background: #dfdfde"><italic>n</italic> = 7</td></tr><tr><td rowspan="1" colspan="1" style="background: #dfdfde">mean ± SD</td><td rowspan="1" colspan="1" style="background: #dfdfde">28.3±2.9</td><td rowspan="1" colspan="1" style="background: #dfdfde">10.6±0.4</td><td rowspan="1" colspan="1" style="background: #dfdfde">26.2±0.8</td><td rowspan="1" colspan="1" style="background: #dfdfde">5.3±0.1</td><td rowspan="1" colspan="1" style="background: #dfdfde">4.96±0.16</td><td rowspan="1" colspan="1" style="background: #dfdfde">20.3±0.9</td><td rowspan="1" colspan="1" style="background: #dfdfde">1.91±0.09</td></tr><tr><td rowspan="1" colspan="1" style="background: #dfdfde">min. – max.</td><td rowspan="1" colspan="1" style="background: #dfdfde">24.9–33.6</td><td rowspan="1" colspan="1" style="background: #dfdfde">10.2–11.1</td><td rowspan="1" colspan="1" style="background: #dfdfde">25.2–27.5</td><td rowspan="1" colspan="1" style="background: #dfdfde">5.1–5.4</td><td rowspan="1" colspan="1" style="background: #dfdfde">4.74–5.29</td><td rowspan="1" colspan="1" style="background: #dfdfde">19.4–21.8</td><td rowspan="1" colspan="1" style="background: #dfdfde">1.76–2.04</td></tr><tr><td rowspan="1" colspan="1">
                      <italic>
                        <tp:taxon-name><tp:taxon-name-part taxon-name-part-type="genus" reg="Eupholidoptera"/><tp:taxon-name-part taxon-name-part-type="species" reg="latens">latens</tp:taxon-name-part></tp:taxon-name>
                      </italic>
                    </td><td rowspan="1" colspan="1"><italic>n</italic> = 8</td><td rowspan="1" colspan="1"><italic>n</italic> = 8</td><td rowspan="1" colspan="1"><italic>n</italic> = 9</td><td rowspan="1" colspan="1"><italic>n</italic> = 9</td><td rowspan="1" colspan="1"><italic>n</italic> = 9</td><td rowspan="1" colspan="1"><italic>n</italic> = 8</td><td rowspan="1" colspan="1"><italic>n</italic> = 8</td></tr><tr><td rowspan="1" colspan="1">mean ± SD</td><td rowspan="1" colspan="1">20.3±2.3</td><td rowspan="1" colspan="1">98.7±0.5</td><td rowspan="1" colspan="1">18.8±1.9</td><td rowspan="1" colspan="1">4.3±0.3</td><td rowspan="1" colspan="1">4.40±0.25</td><td rowspan="1" colspan="1">14.9±0.8</td><td rowspan="1" colspan="1">1.72±0.05</td></tr><tr><td rowspan="1" colspan="1">min. – max.</td><td rowspan="1" colspan="1">17.5–23.3</td><td rowspan="1" colspan="1">8.1–9.4</td><td rowspan="1" colspan="1">17.1–22.9</td><td rowspan="1" colspan="1">3.9–4.8</td><td rowspan="1" colspan="1">3.98–4.77</td><td rowspan="1" colspan="1">13.8–16.4</td><td rowspan="1" colspan="1">1.64–1.79</td></tr><tr><td rowspan="1" colspan="1" style="background: #dfdfde">
                      <italic>
                        <tp:taxon-name><tp:taxon-name-part taxon-name-part-type="genus" reg="Eupholidoptera"/><tp:taxon-name-part taxon-name-part-type="species" reg="mariannae">mariannae</tp:taxon-name-part></tp:taxon-name>
                      </italic>
                    </td><td rowspan="1" colspan="1" style="background: #dfdfde"><italic>n</italic> = 15</td><td rowspan="1" colspan="1" style="background: #dfdfde"><italic>n</italic> = 15</td><td rowspan="1" colspan="1" style="background: #dfdfde"><italic>n</italic> = 14</td><td rowspan="1" colspan="1" style="background: #dfdfde"><italic>n</italic> = 14</td><td rowspan="1" colspan="1" style="background: #dfdfde"><italic>n</italic> = 14</td><td rowspan="1" colspan="1" style="background: #dfdfde"><italic>n</italic> = 15</td><td rowspan="1" colspan="1" style="background: #dfdfde"><italic>n</italic> = 15</td></tr><tr><td rowspan="1" colspan="1" style="background: #dfdfde">mean ± SD</td><td rowspan="1" colspan="1" style="background: #dfdfde">22.4±2.8</td><td rowspan="1" colspan="1" style="background: #dfdfde">8.9±1.0</td><td rowspan="1" colspan="1" style="background: #dfdfde">19.0±2.4</td><td rowspan="1" colspan="1" style="background: #dfdfde">4.3±0.3</td><td rowspan="1" colspan="1" style="background: #dfdfde">4.43±0.27</td><td rowspan="1" colspan="1" style="background: #dfdfde">15.9±1.2</td><td rowspan="1" colspan="1" style="background: #dfdfde">1.80±0.22</td></tr><tr><td rowspan="1" colspan="1" style="background: #dfdfde">min. – max.</td><td rowspan="1" colspan="1" style="background: #dfdfde">19.1–27.5</td><td rowspan="1" colspan="1" style="background: #dfdfde">7.5–10.3</td><td rowspan="1" colspan="1" style="background: #dfdfde">16.5–22.8</td><td rowspan="1" colspan="1" style="background: #dfdfde">3.9–4.9</td><td rowspan="1" colspan="1" style="background: #dfdfde">3.92–4.74</td><td rowspan="1" colspan="1" style="background: #dfdfde">13.6–17.5</td><td rowspan="1" colspan="1" style="background: #dfdfde">1.41–2.23</td></tr><tr><td rowspan="1" colspan="1">
                      <italic>
                        <tp:taxon-name><tp:taxon-name-part taxon-name-part-type="genus" reg="Eupholidoptera"/><tp:taxon-name-part taxon-name-part-type="species" reg="marietheresae">marietheresae</tp:taxon-name-part></tp:taxon-name>
                      </italic>
                    </td><td rowspan="1" colspan="1"><italic>n</italic> = 6</td><td rowspan="1" colspan="1"><italic>n</italic> = 6</td><td rowspan="1" colspan="1"><italic>n</italic> = 6</td><td rowspan="1" colspan="1"><italic>n</italic> = 6</td><td rowspan="1" colspan="1"><italic>n</italic> = 6</td><td rowspan="1" colspan="1"><italic>n</italic> = 6</td><td rowspan="1" colspan="1"><italic>n</italic> = 6</td></tr><tr><td rowspan="1" colspan="1">mean ± SD</td><td rowspan="1" colspan="1">23.6±3.3</td><td rowspan="1" colspan="1">8.3±0.7</td><td rowspan="1" colspan="1">18.5±2.1</td><td rowspan="1" colspan="1">4.2±0.2</td><td rowspan="1" colspan="1">4.36±0.39</td><td rowspan="1" colspan="1">17.9±1.1</td><td rowspan="1" colspan="1">2.15±0.14</td></tr><tr><td rowspan="1" colspan="1">min. – max.</td><td rowspan="1" colspan="1">20.5–28.8</td><td rowspan="1" colspan="1">7.4–9.5</td><td rowspan="1" colspan="1">16.6–22.6</td><td rowspan="1" colspan="1">3.9–4.4</td><td rowspan="1" colspan="1">3.95–5.16</td><td rowspan="1" colspan="1">15.9–18.9</td><td rowspan="1" colspan="1">1.98–2.38</td></tr><tr><td rowspan="1" colspan="1" style="background: #dfdfde">
                      <italic>
                        <tp:taxon-name><tp:taxon-name-part taxon-name-part-type="genus" reg="Eupholidoptera"/><tp:taxon-name-part taxon-name-part-type="species" reg="pallipes">pallipes</tp:taxon-name-part></tp:taxon-name>
                      </italic>
                    </td><td rowspan="1" colspan="1" style="background: #dfdfde"><italic>n</italic> = 1</td><td rowspan="1" colspan="1" style="background: #dfdfde"><italic>n</italic> = 1</td><td rowspan="1" colspan="1" style="background: #dfdfde"><italic>n</italic> = 1</td><td rowspan="1" colspan="1" style="background: #dfdfde"><italic>n</italic> = 1</td><td rowspan="1" colspan="1" style="background: #dfdfde"><italic>n</italic> = 1</td><td rowspan="1" colspan="1" style="background: #dfdfde"><italic>n</italic> = 1</td><td rowspan="1" colspan="1" style="background: #dfdfde"><italic>n</italic> = 1</td></tr><tr><td rowspan="1" colspan="1" style="background: #dfdfde">mean ± SD</td><td rowspan="1" colspan="1" style="background: #dfdfde">n.a.</td><td rowspan="1" colspan="1" style="background: #dfdfde">n.a.</td><td rowspan="1" colspan="1" style="background: #dfdfde">n.a.</td><td rowspan="1" colspan="1" style="background: #dfdfde">n.a.</td><td rowspan="1" colspan="1" style="background: #dfdfde">n.a.</td><td rowspan="1" colspan="1" style="background: #dfdfde">n.a.</td><td rowspan="1" colspan="1" style="background: #dfdfde">n.a.</td></tr><tr><td rowspan="1" colspan="1" style="background: #dfdfde">min. – max.</td><td rowspan="1" colspan="1" style="background: #dfdfde">21.7</td><td rowspan="1" colspan="1" style="background: #dfdfde">9.5</td><td rowspan="1" colspan="1" style="background: #dfdfde">23.8</td><td rowspan="1" colspan="1" style="background: #dfdfde">4.6</td><td rowspan="1" colspan="1" style="background: #dfdfde">5.23</td><td rowspan="1" colspan="1" style="background: #dfdfde">13.5</td><td rowspan="1" colspan="1" style="background: #dfdfde">1.43</td></tr><tr><td rowspan="1" colspan="1">
                      <italic>
                        <tp:taxon-name><tp:taxon-name-part taxon-name-part-type="genus" reg="Eupholidoptera"/><tp:taxon-name-part taxon-name-part-type="species" reg="smyrnensis">smyrnensis</tp:taxon-name-part></tp:taxon-name>
                      </italic>
                    </td><td rowspan="1" colspan="1"><italic>n</italic> = 5</td><td rowspan="1" colspan="1"><italic>n</italic> = 5</td><td rowspan="1" colspan="1"><italic>n</italic> = 5</td><td rowspan="1" colspan="1"><italic>n</italic> = 5</td><td rowspan="1" colspan="1"><italic>n</italic> = 5</td><td rowspan="1" colspan="1"><italic>n</italic> = 5</td><td rowspan="1" colspan="1"><italic>n</italic> = 5</td></tr><tr><td rowspan="1" colspan="1">mean ± SD</td><td rowspan="1" colspan="1">20.0±1.8</td><td rowspan="1" colspan="1">9.9±0.3</td><td rowspan="1" colspan="1">23.6±0.9</td><td rowspan="1" colspan="1">4.6±0.1</td><td rowspan="1" colspan="1">5.18±0.18</td><td rowspan="1" colspan="1">17.6±0.8</td><td rowspan="1" colspan="1">1.78±0.12</td></tr><tr><td rowspan="1" colspan="1">min. – max.</td><td rowspan="1" colspan="1">17.5–22.6</td><td rowspan="1" colspan="1">9.5–10.3</td><td rowspan="1" colspan="1">22.4–24.7</td><td rowspan="1" colspan="1">4.4–4.7</td><td rowspan="1" colspan="1">4.92–5.48</td><td rowspan="1" colspan="1">16.6–18.6</td><td rowspan="1" colspan="1">1.61–1.96</td></tr></tbody></table></table-wrap><table-wrap id="T10" position="float" orientation="portrait"><label>Table 10.</label><caption><p>Current IUCN Red List Status for <italic><tp:taxon-name><tp:taxon-name-part taxon-name-part-type="genus" reg="Eupholidoptera">Eupholidoptera</tp:taxon-name-part></tp:taxon-name></italic> species of Crete and adjacent islands.</p></caption><table id="TID0E5BEM" rules="all"><tbody><tr><th rowspan="1" colspan="1">Species</th><th rowspan="1" colspan="1">Common name</th><th rowspan="1" colspan="1">IUCN RLA status*</th></tr><tr><td rowspan="1" colspan="1">
                  <italic>
                    <tp:taxon-name><tp:taxon-name-part taxon-name-part-type="genus" reg="Eupholidoptera">E.</tp:taxon-name-part><tp:taxon-name-part taxon-name-part-type="species" reg="annamariae">annamariae</tp:taxon-name-part></tp:taxon-name>
                  </italic>
                </td><td rowspan="1" colspan="1">Annamaria’s Marbled Bush-cricket</td><td rowspan="1" colspan="1">
                  <abbrev xmlns:xlink="http://www.w3.org/1999/xlink" xlink:title="Vulnerable" id="ABBRID0EY3KM" xlink:type="simple">VU</abbrev>
                </td></tr><tr><td rowspan="1" colspan="1">
                  <italic>
                    <tp:taxon-name><tp:taxon-name-part taxon-name-part-type="genus" reg="Eupholidoptera">E.</tp:taxon-name-part><tp:taxon-name-part taxon-name-part-type="species" reg="astyla">astyla</tp:taxon-name-part></tp:taxon-name>
                  </italic>
                </td><td rowspan="1" colspan="1">Mount Ida Marbled Bush-cricket</td><td rowspan="1" colspan="1">
                  <abbrev xmlns:xlink="http://www.w3.org/1999/xlink" xlink:title="Endangered" id="ABBRID0ET4KM" xlink:type="simple">EN</abbrev>
                </td></tr><tr><td rowspan="1" colspan="1">
                  <italic>
                    <tp:taxon-name><tp:taxon-name-part taxon-name-part-type="genus" reg="Eupholidoptera">E.</tp:taxon-name-part><tp:taxon-name-part taxon-name-part-type="species" reg="cretica">cretica</tp:taxon-name-part></tp:taxon-name>
                  </italic>
                </td><td rowspan="1" colspan="1">Cretan Marbled Bush-cricket</td><td rowspan="1" colspan="1">
                  <abbrev xmlns:xlink="http://www.w3.org/1999/xlink" xlink:title="Vulnerable" id="ABBRID0EO5KM" xlink:type="simple">VU</abbrev>
                </td></tr><tr><td rowspan="1" colspan="1">
                  <italic>
                    <tp:taxon-name><tp:taxon-name-part taxon-name-part-type="genus" reg="Eupholidoptera">E.</tp:taxon-name-part><tp:taxon-name-part taxon-name-part-type="species" reg="feri">feri</tp:taxon-name-part></tp:taxon-name>
                  </italic>
                </td><td rowspan="1" colspan="1">Fer’s Marbled Bush-cricket</td><td rowspan="1" colspan="1">
                  <abbrev xmlns:xlink="http://www.w3.org/1999/xlink" xlink:title="Critically Endangered" id="ABBRID0EJ6KM" xlink:type="simple">CR</abbrev>
                </td></tr><tr><td rowspan="1" colspan="1">
                  <italic>
                    <tp:taxon-name><tp:taxon-name-part taxon-name-part-type="genus" reg="Eupholidoptera">E.</tp:taxon-name-part><tp:taxon-name-part taxon-name-part-type="species" reg="forcipata">forcipata</tp:taxon-name-part></tp:taxon-name>
                  </italic>
                </td><td rowspan="1" colspan="1">Idi Marbled Bush-cricket</td><td rowspan="1" colspan="1">
                  <abbrev xmlns:xlink="http://www.w3.org/1999/xlink" xlink:title="Vulnerable" id="ABBRID0EEALM" xlink:type="simple">VU</abbrev>
                </td></tr><tr><td rowspan="1" colspan="1"><italic><tp:taxon-name><tp:taxon-name-part taxon-name-part-type="genus" reg="Eupholidoptera">E.</tp:taxon-name-part><tp:taxon-name-part taxon-name-part-type="species" reg="francisae">francisae</tp:taxon-name-part></tp:taxon-name></italic> sp. nov.</td><td rowspan="1" colspan="1">Francis’s Marbled Bush-cricket</td><td rowspan="1" colspan="1">Not Evaluated</td></tr><tr><td rowspan="1" colspan="1">
                  <italic>
                    <tp:taxon-name><tp:taxon-name-part taxon-name-part-type="genus" reg="Eupholidoptera">E.</tp:taxon-name-part><tp:taxon-name-part taxon-name-part-type="species" reg="gemellata">gemellata</tp:taxon-name-part></tp:taxon-name>
                  </italic>
                </td><td rowspan="1" colspan="1">Skaronero Marbled Bush-cricket</td><td rowspan="1" colspan="1">
                  <abbrev xmlns:xlink="http://www.w3.org/1999/xlink" xlink:title="Vulnerable" id="ABBRID0EVBLM" xlink:type="simple">VU</abbrev>
                </td></tr><tr><td rowspan="1" colspan="1">
                  <italic>
                    <tp:taxon-name><tp:taxon-name-part taxon-name-part-type="genus" reg="Eupholidoptera">E.</tp:taxon-name-part><tp:taxon-name-part taxon-name-part-type="species" reg="giuliae">giuliae</tp:taxon-name-part></tp:taxon-name>
                  </italic>
                </td><td rowspan="1" colspan="1">Giulia’s Marbled Bush-cricket</td><td rowspan="1" colspan="1">
                  <abbrev xmlns:xlink="http://www.w3.org/1999/xlink" xlink:title="Vulnerable" id="ABBRID0EQCLM" xlink:type="simple">VU</abbrev>
                </td></tr><tr><td rowspan="1" colspan="1">
                  <italic>
                    <tp:taxon-name><tp:taxon-name-part taxon-name-part-type="genus" reg="Eupholidoptera">E.</tp:taxon-name-part><tp:taxon-name-part taxon-name-part-type="species" reg="jacquelinae">jacquelinae</tp:taxon-name-part></tp:taxon-name>
                  </italic>
                </td><td rowspan="1" colspan="1">Jacqueline’s Marbled Bush-cricket</td><td rowspan="1" colspan="1">
                  <abbrev xmlns:xlink="http://www.w3.org/1999/xlink" xlink:title="Vulnerable" id="ABBRID0ELDLM" xlink:type="simple">VU</abbrev>
                </td></tr><tr><td rowspan="1" colspan="1">
                  <italic>
                    <tp:taxon-name><tp:taxon-name-part taxon-name-part-type="genus" reg="Eupholidoptera">E.</tp:taxon-name-part><tp:taxon-name-part taxon-name-part-type="species" reg="latens">latens</tp:taxon-name-part></tp:taxon-name>
                  </italic>
                </td><td rowspan="1" colspan="1">Hidden Marbled Bush-cricket</td><td rowspan="1" colspan="1">
                  <abbrev xmlns:xlink="http://www.w3.org/1999/xlink" xlink:title="Vulnerable" id="ABBRID0EGELM" xlink:type="simple">VU</abbrev>
                </td></tr><tr><td rowspan="1" colspan="1">
                  <italic>
                    <tp:taxon-name><tp:taxon-name-part taxon-name-part-type="genus" reg="Eupholidoptera">E.</tp:taxon-name-part><tp:taxon-name-part taxon-name-part-type="species" reg="mariannae">mariannae</tp:taxon-name-part></tp:taxon-name>
                  </italic>
                </td><td rowspan="1" colspan="1">Marianne’s Marbled Bush-cricket</td><td rowspan="1" colspan="1">
                  <abbrev xmlns:xlink="http://www.w3.org/1999/xlink" xlink:title="Vulnerable" id="ABBRID0EBFLM" xlink:type="simple">VU</abbrev>
                </td></tr><tr><td rowspan="1" colspan="1"><italic><tp:taxon-name><tp:taxon-name-part taxon-name-part-type="genus" reg="Eupholidoptera">E.</tp:taxon-name-part><tp:taxon-name-part taxon-name-part-type="species" reg="marietheresae">marietheresae</tp:taxon-name-part></tp:taxon-name></italic> sp. nov.</td><td rowspan="1" colspan="1">Marietherese’s Marbled Bush-cricket</td><td rowspan="1" colspan="1">Not Evaluated</td></tr><tr><td rowspan="1" colspan="1">
                  <italic>
                    <tp:taxon-name><tp:taxon-name-part taxon-name-part-type="genus" reg="Eupholidoptera">E.</tp:taxon-name-part><tp:taxon-name-part taxon-name-part-type="species" reg="pallipes">pallipes</tp:taxon-name-part></tp:taxon-name>
                  </italic>
                </td><td rowspan="1" colspan="1">Pale-legged Marbled Bush-cricket</td><td rowspan="1" colspan="1">
                  <abbrev xmlns:xlink="http://www.w3.org/1999/xlink" xlink:title="Vulnerable" id="ABBRID0ESGLM" xlink:type="simple">VU</abbrev>
                </td></tr><tr><td rowspan="1" colspan="1">
                  <italic>
                    <tp:taxon-name><tp:taxon-name-part taxon-name-part-type="genus" reg="Eupholidoptera">E.</tp:taxon-name-part><tp:taxon-name-part taxon-name-part-type="species" reg="smyrnensis">smyrnensis</tp:taxon-name-part></tp:taxon-name>
                  </italic>
                </td><td rowspan="1" colspan="1">Smyrna Marbled Bush-cricket</td><td rowspan="1" colspan="1">
                  <abbrev xmlns:xlink="http://www.w3.org/1999/xlink" xlink:title="Least Concern" id="ABBRID0ENHLM" xlink:type="simple">LC</abbrev>
                </td></tr></tbody></table><table-wrap-foot><fn><p><sup>*</sup>: <abbrev xmlns:xlink="http://www.w3.org/1999/xlink" xlink:title="Critically Endangered" id="ABBRID0EXHLM" xlink:type="simple">CR</abbrev> – Critically Endangered, <abbrev xmlns:xlink="http://www.w3.org/1999/xlink" xlink:title="Endangered" id="ABBRID0E2HLM" xlink:type="simple">EN</abbrev> – Endangered, <abbrev xmlns:xlink="http://www.w3.org/1999/xlink" xlink:title="Vulnerable" id="ABBRID0E6HLM" xlink:type="simple">VU</abbrev> – Vulnerable, <abbrev xmlns:xlink="http://www.w3.org/1999/xlink" xlink:title="Least Concern" id="ABBRID0EDILM" xlink:type="simple">LC</abbrev> – Least Concern.</p></fn></table-wrap-foot></table-wrap><supplementary-material xmlns:xlink="http://www.w3.org/1999/xlink" id="S1" position="float" orientation="portrait" xlink:type="simple"><object-id content-type="doi" xlink:type="simple">10.3897/zookeys.1151.97514.suppl1</object-id><object-id content-type="zenodo_dep_id" xlink:type="simple">7695048</object-id><object-id content-type="arpha" xlink:type="simple">4B14C92D-9D7B-5513-A6AE-EDF15D58D8AB</object-id><label>Supplementary material 1</label><caption><p>List of localities, specimens, and repositories of <italic><tp:taxon-name><tp:taxon-name-part taxon-name-part-type="genus" reg="Eupholidoptera">Eupholidoptera</tp:taxon-name-part></tp:taxon-name></italic> from Crete, Gavdos, Gavdopoula, and Andikithira</p></caption><statement content-type="dataType"><label>Data type</label><p>occurrence data (excel document)</p></statement><statement content-type="notes"><label>Explanation note</label><p>The table contains all published and unpublished localities, specimens collected and their repositories for all <italic><tp:taxon-name><tp:taxon-name-part taxon-name-part-type="genus" reg="Eupholidoptera">Eupholidoptera</tp:taxon-name-part></tp:taxon-name></italic> species from Crete and its satellite islands known to the authors.</p></statement><media xlink:href="zookeys-1151-067_article-97514__-s001.xlsx" mimetype="application" mime-subtype="vnd.openxmlformats-officedocument.spreadsheetml.sheet" position="float" orientation="portrait" xlink:type="simple" id="oo_817964.xlsx"><uri content-type="original_file" xlink:type="simple">https://binary.pensoft.net/file/817964</uri></media><permissions><license xlink:type="simple"><license-p>This dataset is made available under the Open Database License (http://opendatacommons.org/licenses/odbl/1.0/). The Open Database License (ODbL) is a license agreement intended to allow users to freely share, modify, and use this Dataset while maintaining this same freedom for others, provided that the original source and author(s) are credited.</license-p></license></permissions><attrib specific-use="authors">Luc Willemse, Jos Tilmans, Nefeli Kotitsa, Apostolos Trichas, Klaus-Gerhard Heller, Dragan Chobanov, Baudewijn Odé</attrib></supplementary-material><supplementary-material xmlns:xlink="http://www.w3.org/1999/xlink" id="S2" position="float" orientation="portrait" xlink:type="simple"><object-id content-type="doi" xlink:type="simple">10.3897/zookeys.1151.97514.suppl2</object-id><object-id content-type="zenodo_dep_id" xlink:type="simple">7695042</object-id><object-id content-type="arpha" xlink:type="simple">71DA3260-3098-5D6B-98B3-241EC1073721</object-id><label>Supplementary material 2</label><caption><p>Examined specimens</p></caption><statement content-type="dataType"><label>Data type</label><p>specimen studied (excel document)</p></statement><statement content-type="notes"><label>Explanation note</label><p>This table lists examined specimens with an indication of how they are stored (D: dry pinned; W: in alcohol), whether they have been measured (mm), photographed (image), sampled for DNA analysis (DNA), or audio recorded (audio). Abbreviations used: √: done; S: stacked images(s); F: field image from life specimen; H: habitus image from collection specimen; FC: trap. For more details of location and trap see Suppl. material <xref ref-type="supplementary-material" rid="S1">1</xref>. Specimens are arranged in alphabetical order of species and within species on region and location.</p></statement><media xlink:href="zookeys-1151-067_article-97514__-s002.xlsx" mimetype="application" mime-subtype="vnd.openxmlformats-officedocument.spreadsheetml.sheet" position="float" orientation="portrait" xlink:type="simple" id="oo_817965.xlsx"><uri content-type="original_file" xlink:type="simple">https://binary.pensoft.net/file/817965</uri></media><permissions><license xlink:type="simple"><license-p>This dataset is made available under the Open Database License (http://opendatacommons.org/licenses/odbl/1.0/). The Open Database License (ODbL) is a license agreement intended to allow users to freely share, modify, and use this Dataset while maintaining this same freedom for others, provided that the original source and author(s) are credited.</license-p></license></permissions><attrib specific-use="authors">Luc Willemse, Jos Tilmans, Nefeli Kotitsa, Apostolos Trichas, Klaus-Gerhard Heller, Dragan Chobanov, Baudewijn Odé</attrib></supplementary-material><fig id="F28" position="float" orientation="portrait"><object-id xmlns:xlink="http://www.w3.org/1999/xlink" content-type="doi" xlink:type="simple">10.3897/zookeys.1151.97514.figures254-255</object-id><object-id xmlns:xlink="http://www.w3.org/1999/xlink" content-type="arpha" xlink:type="simple">6F78BCC8-4FCD-5713-9CE2-37D2B3950DFD</object-id><label>Figures 254, 255.</label><caption><p>Distribution maps <italic><tp:taxon-name><tp:taxon-name-part taxon-name-part-type="genus" reg="Eupholidoptera">Eupholidoptera</tp:taxon-name-part></tp:taxon-name></italic> Crete and adjacent islands <bold>254</bold> lowland species <bold>255</bold> highland species.</p></caption><graphic xmlns:xlink="http://www.w3.org/1999/xlink" xlink:href="zookeys-1151-067_article-97514__-g028.jpg" position="float" orientation="portrait" xlink:type="simple" id="oo_817958.jpg"><uri content-type="original_file" xlink:type="simple">https://binary.pensoft.net/fig/817958</uri></graphic></fig></tp:treatment-sec><ref-list><ref id="B42"><mixed-citation xmlns:xlink="http://www.w3.org/1999/xlink" xlink:type="simple"><person-group><name name-style="western"><surname>Nadig</surname><given-names>A</given-names></name></person-group> (<year>1985</year>) <article-title>Zur Orthopterenfauna Kretas mit Beschreibung einer neuen Art: <italic><tp:taxon-name><tp:taxon-name-part taxon-name-part-type="genus">Eupholidoptera</tp:taxon-name-part><tp:taxon-name-part taxon-name-part-type="species">annamariae</tp:taxon-name-part></tp:taxon-name></italic> spec. nova.</article-title><source>Mitteilungen der schweizerischen Entomologischen Gesellschaft</source><volume>58</volume>: <fpage>325</fpage>–<lpage>335</lpage>.</mixed-citation></ref><ref id="B12"><mixed-citation xmlns:xlink="http://www.w3.org/1999/xlink" xlink:type="simple"><person-group><name name-style="western"><surname>Çiplak</surname><given-names>B</given-names></name><name name-style="western"><surname>Heller</surname><given-names>K-G</given-names></name><name name-style="western"><surname>Willemse</surname><given-names>F</given-names></name></person-group> (<year>2009</year>) <article-title>Review of the genus <italic><tp:taxon-name><tp:taxon-name-part taxon-name-part-type="genus">Eupholidoptera</tp:taxon-name-part></tp:taxon-name></italic> (<tp:taxon-name><tp:taxon-name-part taxon-name-part-type="order">Orthoptera</tp:taxon-name-part></tp:taxon-name>, <tp:taxon-name><tp:taxon-name-part taxon-name-part-type="family">Tettigoniidae</tp:taxon-name-part></tp:taxon-name>): Different genitalia, uniform song.</article-title><source>Zootaxa</source><volume>2156</volume>(<issue>1</issue>): <fpage>1</fpage>–<lpage>77</lpage>. <ext-link xlink:href="10.11646/zootaxa.2156.1.1" ext-link-type="doi" xlink:type="simple">https://doi.org/10.11646/zootaxa.2156.1.1</ext-link></mixed-citation></ref><ref id="B51"><mixed-citation xmlns:xlink="http://www.w3.org/1999/xlink" xlink:type="simple"><person-group><name name-style="western"><surname>Ramme</surname><given-names>W</given-names></name></person-group> (<year>1927</year>) <article-title>Die Dermapteren und Orthopteren Siziliens und Kretas.</article-title><source>Eos</source><volume>3</volume>: <fpage>111</fpage>–<lpage>200</lpage>.</mixed-citation></ref><ref id="B52"><mixed-citation xmlns:xlink="http://www.w3.org/1999/xlink" xlink:type="simple"><person-group><name name-style="western"><surname>Ramme</surname><given-names>W</given-names></name></person-group> (<year>1951</year>) <article-title>Zur Systematik, Faunistik und Biologie der Orthopteren von Südost-Europa und Vorderasien.</article-title><source>Mitteilungen aus dem Zoologischen Museum in Berlin</source><volume>27</volume>(<issue>1950</issue>): <fpage>1</fpage>–<lpage>431</lpage>. <ext-link xlink:href="10.1002/mmnz.4830270108" ext-link-type="doi" xlink:type="simple">https://doi.org/10.1002/mmnz.4830270108</ext-link></mixed-citation></ref><ref id="B76"><mixed-citation xmlns:xlink="http://www.w3.org/1999/xlink" xlink:type="simple"><person-group><name name-style="western"><surname>Willemse</surname><given-names>F</given-names></name><name name-style="western"><surname>Heller</surname><given-names>K-G</given-names></name></person-group> (<year>2001</year>) <article-title>Two new species of <italic><tp:taxon-name><tp:taxon-name-part taxon-name-part-type="genus">Eupholidoptera</tp:taxon-name-part></tp:taxon-name></italic> Maran (<tp:taxon-name><tp:taxon-name-part taxon-name-part-type="order">Orthoptera</tp:taxon-name-part></tp:taxon-name>, <tp:taxon-name><tp:taxon-name-part taxon-name-part-type="family">Tettigoniidae</tp:taxon-name-part></tp:taxon-name>) from Crete with a checklist and key to the species.</article-title><source>Tijdschrift voor Entomologie</source><volume>144</volume>(<issue>2</issue>): <fpage>329</fpage>–<lpage>343</lpage>. <ext-link xlink:href="10.1163/22119434-900000092" ext-link-type="doi" xlink:type="simple">https://doi.org/10.1163/22119434-900000092</ext-link></mixed-citation></ref><ref id="B77"><mixed-citation xmlns:xlink="http://www.w3.org/1999/xlink" xlink:type="simple"><person-group><name name-style="western"><surname>Willemse</surname><given-names>F</given-names></name><name name-style="western"><surname>Kruseman</surname><given-names>G</given-names></name></person-group> (<year>1976</year>) <article-title><tp:taxon-name><tp:taxon-name-part taxon-name-part-type="superfamily">Orthopteroidea</tp:taxon-name-part></tp:taxon-name> of Crete.</article-title><source>Tijdschrift voor Entomologie</source><volume>119</volume>: <fpage>123</fpage>–<lpage>164</lpage>.</mixed-citation></ref><ref id="B40"><mixed-citation xmlns:xlink="http://www.w3.org/1999/xlink" xlink:type="simple"><person-group><name name-style="western"><surname>Massa</surname><given-names>B</given-names></name></person-group> (<year>1999</year>) Ortotteri dell’ area Mediterranea e delle isole Azorre nuovi e poco noti (<tp:taxon-name><tp:taxon-name-part taxon-name-part-type="class">Insecta</tp:taxon-name-part></tp:taxon-name>). Atti dell’ Academia Roveretana degli Agiati 249 ser. 7, 9B: 57–90.</mixed-citation></ref><ref id="B64"><mixed-citation xmlns:xlink="http://www.w3.org/1999/xlink" xlink:type="simple"><person-group><name name-style="western"><surname>Tilmans</surname><given-names>J</given-names></name></person-group> (<year>2002</year>) <italic><tp:taxon-name><tp:taxon-name-part taxon-name-part-type="genus">Eupholidoptera</tp:taxon-name-part><tp:taxon-name-part taxon-name-part-type="species">jacquelinae</tp:taxon-name-part></tp:taxon-name></italic> spec. nov. from the Greek island of Gavdos, south of Crete (<tp:taxon-name><tp:taxon-name-part taxon-name-part-type="order">Orthoptera</tp:taxon-name-part></tp:taxon-name>: <tp:taxon-name><tp:taxon-name-part taxon-name-part-type="family">Tettigoniidae</tp:taxon-name-part></tp:taxon-name>). Journal of <tp:taxon-name><tp:taxon-name-part taxon-name-part-type="order">Orthoptera</tp:taxon-name-part></tp:taxon-name> Research 11(2): 157–161. <ext-link xlink:href="10.1665/1082-6467(2002)011%5B0157:EJSNFT%5D2.0.CO;2" ext-link-type="doi" xlink:type="simple">https://doi.org/10.1665/1082-6467(2002)011[0157:EJSNFT]2.0.CO;2</ext-link></mixed-citation></ref><ref id="B44"><mixed-citation xmlns:xlink="http://www.w3.org/1999/xlink" xlink:type="simple"><person-group><name name-style="western"><surname>Odé</surname><given-names>B</given-names></name></person-group> (<year>2014</year>) <italic><tp:taxon-name><tp:taxon-name-part taxon-name-part-type="genus">Eupholidoptera</tp:taxon-name-part></tp:taxon-name></italic> sp. <ext-link xlink:href="https://observation.org/waarneming/view/85039950" ext-link-type="uri" xlink:type="simple">https://observation.org/waarneming/view/85039950</ext-link></mixed-citation></ref></ref-list></tp:taxon-treatment>
