# Supplementary material for: ﻿A review of Eupholidoptera (Orthoptera, Tettigoniidae) from Crete, Gavdos, Gavdopoula, and Andikithira
Source: Zookeys. 2023 Mar 1;1151:67–158. doi: 10.3897/zookeys.1151.97514 (PMC10207466; doi:10.3897/zookeys.1151.97514)
Supplement: XML Treatment for Eupholidoptera smyrnensis [file zookeys.1151.97514-treatment14.xml]

<!DOCTYPE tp:taxon-treatment
  PUBLIC "-//TaxonX//DTD Taxonomic Treatment Publishing DTD v0 20100105//EN" "tax-treatment-NSO.dtd">
<tp:taxon-treatment xmlns:tp="http://www.plazi.org/taxpub"><tp:treatment-meta><kwd-group><label>Taxon classification</label><kwd>
                <named-content content-type="kingdom">Animalia</named-content>
              </kwd><kwd>
                <named-content content-type="order">Orthoptera</named-content>
              </kwd><kwd>
                <named-content content-type="family">Tettigoniidae</named-content>
              </kwd></kwd-group><mixed-citation publication-type="journal"><person-group><name><surname>Willemse</surname><given-names>Luc</given-names></name><name><surname>Tilmans</surname><given-names>Jos</given-names></name><name><surname>Kotitsa</surname><given-names>Nefeli</given-names></name><name><surname>Trichas</surname><given-names>Apostolos</given-names></name><name><surname>Heller</surname><given-names>Klaus-Gerhard</given-names></name><name><surname>Chobanov</surname><given-names>Dragan</given-names></name><name><surname>Odé</surname><given-names>Baudewijn</given-names></name></person-group><article-title>﻿A review of <italic><tp:taxon-name><tp:taxon-name-part taxon-name-part-type="genus" reg="Eupholidoptera">Eupholidoptera</tp:taxon-name-part></tp:taxon-name></italic> (<tp:taxon-name><tp:taxon-name-part taxon-name-part-type="order">Orthoptera</tp:taxon-name-part></tp:taxon-name>, <tp:taxon-name><tp:taxon-name-part taxon-name-part-type="family">Tettigoniidae</tp:taxon-name-part></tp:taxon-name>) from Crete, Gavdos, Gavdopoula, and Andikithira</article-title><source>Zookeys</source><day>01</day><month>03</month><year>2023</year><volume>1151</volume><fpage>67</fpage><lpage>158</lpage><pub-id pub-id-type="doi">10.3897/zookeys.1151.97514</pub-id></mixed-citation></tp:treatment-meta><tp:nomenclature><label>﻿</label><tp:taxon-name>
              <object-id xmlns:xlink="http://www.w3.org/1999/xlink" content-type="arpha" xlink:type="simple">644A8541-49AD-5A73-A962-430469FC7C3B</object-id>
              <tp:taxon-name-part taxon-name-part-type="genus" reg="Eupholidoptera">Eupholidoptera</tp:taxon-name-part>
              <tp:taxon-name-part taxon-name-part-type="species" reg="smyrnensis">smyrnensis</tp:taxon-name-part>
            </tp:taxon-name><tp:taxon-authority>(Brunner von Wattenwyl, 1882)</tp:taxon-authority><xref ref-type="fig" rid="F4">Figs 8</xref><xref ref-type="fig" rid="F5">, 11</xref><xref ref-type="fig" rid="F6">, 25</xref><xref ref-type="fig" rid="F7">, 39</xref><xref ref-type="fig" rid="F8">, 53</xref><xref ref-type="fig" rid="F10">, 69</xref><xref ref-type="fig" rid="F11">, 83</xref><xref ref-type="fig" rid="F12">, 97</xref><xref ref-type="fig" rid="F13">, 111</xref><xref ref-type="fig" rid="F14">, 126</xref><xref ref-type="fig" rid="F15">, 140</xref><xref ref-type="fig" rid="F16">, 154</xref><xref ref-type="fig" rid="F17">, 168</xref><xref ref-type="fig" rid="F18">, 182</xref><xref ref-type="fig" rid="F19">, 198</xref><xref ref-type="fig" rid="F27">, 253</xref><xref ref-type="fig" rid="F28">, 254</xref><xref ref-type="fig" rid="F29">, 256</xref><xref ref-type="fig" rid="F32">, 259</xref><xref ref-type="table" rid="T2">, Tables 2</xref><xref ref-type="table" rid="T5">, 5</xref><xref ref-type="table" rid="T6">, 6</xref><xref ref-type="table" rid="T7">, 7</xref><xref ref-type="table" rid="T9">, 9</xref><xref ref-type="table" rid="T10">, 10</xref><xref ref-type="supplementary-material" rid="S1">, Suppl. materials 1</xref><xref ref-type="supplementary-material" rid="S2">, 2</xref><xref ref-type="supplementary-material" rid="S3">, 3</xref><xref ref-type="supplementary-material" rid="S4">, 4</xref><tp:nomenclature-citation-list><tp:nomenclature-citation><tp:taxon-name>
                  <tp:taxon-name-part taxon-name-part-type="genus" reg="Thamnotrizon">Thamnotrizon</tp:taxon-name-part>
                  <tp:taxon-name-part taxon-name-part-type="species" reg="smyrnensis">smyrnensis</tp:taxon-name-part>
                </tp:taxon-name><comment>Brunner von Wattenwyl, 1882: 336.</comment></tp:nomenclature-citation><tp:nomenclature-citation><tp:taxon-name>
                  <tp:taxon-name-part taxon-name-part-type="genus" reg="Olynthoscelis">Olynthoscelis</tp:taxon-name-part>
                  <tp:taxon-name-part taxon-name-part-type="species" reg="smyrnensis">smyrnensis</tp:taxon-name-part>
                </tp:taxon-name><comment>(Brunner von Wattenwyl, 1882): Bolivar 1899: 601.</comment></tp:nomenclature-citation><tp:nomenclature-citation><tp:taxon-name>
                  <tp:taxon-name-part taxon-name-part-type="genus" reg="Pholidoptera">Pholidoptera</tp:taxon-name-part>
                  <tp:taxon-name-part taxon-name-part-type="species" reg="smyrnensis">smyrnensis</tp:taxon-name-part>
                </tp:taxon-name><comment>(Brunner von Wattenwyl, 1882): Ebner 1919: 157.</comment></tp:nomenclature-citation><tp:nomenclature-citation><tp:taxon-name>
                  <tp:taxon-name-part taxon-name-part-type="genus" reg="Eupholidoptera">Eupholidoptera</tp:taxon-name-part>
                  <tp:taxon-name-part taxon-name-part-type="species" reg="smyrnensis">smyrnensis</tp:taxon-name-part>
                </tp:taxon-name><comment>(Brunner von Wattenwyl, 1882): <xref ref-type="bibr" rid="B52">Ramme 1951</xref>: 198.</comment></tp:nomenclature-citation><tp:nomenclature-citation><tp:taxon-name>
                  <tp:taxon-name-part taxon-name-part-type="genus" reg="Eupholidoptera"/>
                  <tp:taxon-name-part taxon-name-part-type="species" reg="smyrnensis"/>
                </tp:taxon-name><comment>Morphological description. <xref ref-type="bibr" rid="B10">Brunner von Wattenwyl 1882</xref>: 336; Willemse 1980: 59. </comment></tp:nomenclature-citation><tp:nomenclature-citation><tp:taxon-name>
                  <tp:taxon-name-part taxon-name-part-type="genus" reg="Eupholidoptera"/>
                  <tp:taxon-name-part taxon-name-part-type="species" reg="smyrnensis"/>
                </tp:taxon-name><comment>Bioacoustics. <xref ref-type="bibr" rid="B22">Heller 1988</xref>: 132; <xref ref-type="bibr" rid="B12">Çiplak et al. 2009</xref>: 27, 54. </comment></tp:nomenclature-citation></tp:nomenclature-citation-list></tp:nomenclature><tp:treatment-sec sec-type="Examined specimens" id="SECID0ENZHM"><title>Examined specimens.</title><p>9 ♂, 5 ♀ (for details see Suppl. material <xref ref-type="supplementary-material" rid="S2">2</xref>).</p></tp:treatment-sec><tp:treatment-sec sec-type="Diagnostics features" id="SECID0EXZHM"><title>Diagnostics features.</title><p>Frontal part of head (Fig. <xref ref-type="fig" rid="F5">11</xref>) pale, dark spots enlarged and merged into a mosaic pattern; pronotal disc (Fig. <xref ref-type="fig" rid="F6">25</xref>) completely pale chestnut brown; abdomen pale, each tergite with tiny central dot on hind margin. Male (Fig. <xref ref-type="fig" rid="F27">253</xref>) – stridulatory file with 78 teeth (including proximal and distal ones) (<xref ref-type="bibr" rid="B12">Çiplak et al. 2009</xref> report a stridulatory file with 100 teeth), density of teeth in middle two thirds of the file 19 teeth per mm; anal tergite (Figs <xref ref-type="fig" rid="F10">69</xref>, <xref ref-type="fig" rid="F11">83</xref>, <xref ref-type="fig" rid="F12">97</xref>) oblong, distally bend downward forming two strong spines pointing downward, separated by a very wide semi-ellipsoid excision; cerci (Figs <xref ref-type="fig" rid="F13">111</xref>, <xref ref-type="fig" rid="F14">126</xref>) 3× longer than wide, basal half conical, apical half cylindrical, curved inward, in profile straight, armed with strong basal inner side-tooth; subgenital plate (Figs <xref ref-type="fig" rid="F15">140</xref>, <xref ref-type="fig" rid="F16">154</xref>) ca. as wide as long, halfway widest, sides unrimmed, in profile distally narrowing, straight, pointing backward, tip apical lobes emarginate with protuberance at inner margin and two small upward pointing teeth, with V-shaped median excision along half the total length; styli (Fig. <xref ref-type="fig" rid="F17">168</xref>) long, one third as long as cerci, 2–3× longer than wide, cylindrical, inserted at ventro-outer tip of apical lobes, pointing distad and outward; titillator (Figs <xref ref-type="fig" rid="F18">182</xref>, <xref ref-type="fig" rid="F19">198</xref>) symmetrical, apical arms mostly fused, from narrow base plate-like expanded, apically divided into two long parallel or diverging spines, in profile moderately upcurved. Female – subgenital plate (Figs <xref ref-type="fig" rid="F7">39</xref>, <xref ref-type="fig" rid="F8">53</xref>) as long as wide, in ventral view strongly convex, hind margin converging to two pointed apical lobes separated by wide V-shaped excision a third to a quarter as deep as the total length, in profile triangular, upper and lower margin converging to a pointed apex.</p></tp:treatment-sec><tp:treatment-sec sec-type="description" id="SECID0E42HM"><title>Measurements.</title><p>See Tables <xref ref-type="table" rid="T6">6</xref>, <xref ref-type="table" rid="T7">7</xref>.</p></tp:treatment-sec><tp:treatment-sec sec-type="Bioacoustics" id="SECID0EL3HM"><title>Bioacoustics.</title><p>Based upon the sound recordings of one specimen (10 syllables measured) from Crete, the song of <italic><tp:taxon-name><tp:taxon-name-part taxon-name-part-type="genus" reg="Eupholidoptera">E.</tp:taxon-name-part><tp:taxon-name-part taxon-name-part-type="species" reg="smyrnensis">smyrnensis</tp:taxon-name-part></tp:taxon-name></italic>, as in all species of <italic><tp:taxon-name><tp:taxon-name-part taxon-name-part-type="genus" reg="Eupholidoptera">Eupholidoptera</tp:taxon-name-part></tp:taxon-name></italic>, consists of isolated syllables produced in long series with the opening hemisyllable much shorter and weaker than the closing hemisyllable. In <italic><tp:taxon-name><tp:taxon-name-part taxon-name-part-type="genus" reg="Eupholidoptera">E.</tp:taxon-name-part><tp:taxon-name-part taxon-name-part-type="species" reg="smyrnensis">smyrnensis</tp:taxon-name-part></tp:taxon-name></italic>, the syllable duration is ~ 40 ms, the shortest in Cretan <italic><tp:taxon-name><tp:taxon-name-part taxon-name-part-type="genus" reg="Eupholidoptera">Eupholidoptera</tp:taxon-name-part></tp:taxon-name></italic>. In the present recordings, the syllable repetition rate is 2/s at maximum. The song is also characterised by syllables that are produced in compact series of 3–10s followed by a longer silence after which another series follows. The first few syllables in a series are weaker than the following ones. This pattern has so far not been found in other species of <italic><tp:taxon-name><tp:taxon-name-part taxon-name-part-type="genus" reg="Eupholidoptera">Eupholidoptera</tp:taxon-name-part></tp:taxon-name></italic> in Crete. Recordings from other Greek Islands (Rhodes and Naxos) and published by <xref ref-type="bibr" rid="B12">Çiplak et al. (2009)</xref> show a comparable syllable duration (35–45 ms) and repetition rate (2–3/s). For details of sound recordings of <italic><tp:taxon-name><tp:taxon-name-part taxon-name-part-type="genus" reg="Eupholidoptera">Eupholidoptera</tp:taxon-name-part><tp:taxon-name-part taxon-name-part-type="species" reg="smyrnensis">smyrnensis</tp:taxon-name-part></tp:taxon-name></italic> from Crete see Suppl. material <xref ref-type="supplementary-material" rid="S3">3</xref>.</p></tp:treatment-sec><tp:treatment-sec sec-type="Differential diagnosis" id="SECID0EP5HM"><title>Differential diagnosis.</title><p>Males differ from congenerics in the stout, inward curved cerci (Figs <xref ref-type="fig" rid="F13">111</xref>, <xref ref-type="fig" rid="F14">126</xref>) with a strong basal side-tooth, in the subgenital plate (Figs <xref ref-type="fig" rid="F15">140</xref>, <xref ref-type="fig" rid="F16">154</xref>) slightly narrowing, tips with two small upward pointing teeth, the inner margin of the excision with a protuberance, in the long, apically inserted, backward pointing styli (Fig. <xref ref-type="fig" rid="F17">168</xref>), in the anal tergite (Figs <xref ref-type="fig" rid="F10">69</xref>, <xref ref-type="fig" rid="F11">83</xref>, <xref ref-type="fig" rid="F12">97</xref>) medially bend downward forming two strong, widely separated, downward pointing spines and in the fused wing-like expanded basal part of the apical arms of the titillator (Figs <xref ref-type="fig" rid="F18">182</xref>, <xref ref-type="fig" rid="F19">198</xref>), apically divided into two long parallel or diverging spines. Females differ from congenerics in the strongly convex subgenital plate (Figs <xref ref-type="fig" rid="F7">39</xref>, <xref ref-type="fig" rid="F8">53</xref>) with narrow, acute apical lobes, hind margin with wide excision as deep as a quarter or third of the length. In colouration <italic><tp:taxon-name><tp:taxon-name-part taxon-name-part-type="genus" reg="Eupholidoptera">E.</tp:taxon-name-part><tp:taxon-name-part taxon-name-part-type="species" reg="smyrnensis">smyrnensis</tp:taxon-name-part></tp:taxon-name></italic> differs from its Cretan congenerics in the black dots on the frons of the head merged into a mosaic pattern (Fig. <xref ref-type="fig" rid="F5">11</xref>), the unicolourous pale pronotal disc and a tiny central black dot along the hind margin of the abdominal tergites (Fig. <xref ref-type="fig" rid="F4">8</xref>). For more details differentiating <italic><tp:taxon-name><tp:taxon-name-part taxon-name-part-type="genus" reg="Eupholidoptera">E.</tp:taxon-name-part><tp:taxon-name-part taxon-name-part-type="species" reg="smyrnensis">smyrnensis</tp:taxon-name-part></tp:taxon-name></italic> from other Cretan <italic><tp:taxon-name><tp:taxon-name-part taxon-name-part-type="genus" reg="Eupholidoptera">Eupholidoptera</tp:taxon-name-part></tp:taxon-name></italic> see Table <xref ref-type="table" rid="T5">5</xref>.</p></tp:treatment-sec><tp:treatment-sec sec-type="distribution" id="SECID0EOBIM"><title>Distribution.</title><p><italic><tp:taxon-name><tp:taxon-name-part taxon-name-part-type="genus" reg="Eupholidoptera">Eupholidoptera</tp:taxon-name-part><tp:taxon-name-part taxon-name-part-type="species" reg="smyrnensis">smyrnensis</tp:taxon-name-part></tp:taxon-name></italic> is one of the most widespread species of the genus. Its range covers western Anatolia and the southern Balkan (southern Bulgaria, southeastern Republic of North Macedonia, and north-western Greece) (<xref ref-type="bibr" rid="B12">Çiplak et al. 2009</xref>). Beside mainland Greece it has also been reported from a number of Aegean islands to the north (Thasos, Limnos), east (Samos, Nysiros, and Rhodes) as well as Evvoia (<xref ref-type="bibr" rid="B41">Monnerat et al. 1999</xref>: 65) and more to south from the Cyclades islands of Tzia (<xref ref-type="bibr" rid="B78">Willemse and Willemse 2008</xref>) and Naxos (unpublished data 2019). Much to our surprise, a single large population was discovered in 2017 in a small neglected patch of agricultural land full of blackberries (<italic><tp:taxon-name><tp:taxon-name-part taxon-name-part-type="genus" reg="Rubus">Rubus</tp:taxon-name-part></tp:taxon-name></italic>) amidst olive orchards southeast of Doxaro and west of the hamlet of Makrigiannis, central Crete in the lowlands south of the Taleon Mts. The species was collected again in 2019 in the southwestern most corner of Crete near the village of Lagkadas. Furthermore, pitfall catches from 1996 and 1997 revealed the presence of the species near Kavallos at the edge of Limni Kourna (Fig. <xref ref-type="fig" rid="F28">254</xref>). Cretan <italic><tp:taxon-name><tp:taxon-name-part taxon-name-part-type="genus" reg="Eupholidoptera">E.</tp:taxon-name-part><tp:taxon-name-part taxon-name-part-type="species" reg="smyrnensis">smyrnensis</tp:taxon-name-part></tp:taxon-name></italic> are smaller than mainland <italic><tp:taxon-name><tp:taxon-name-part taxon-name-part-type="genus" reg="Eupholidoptera">E.</tp:taxon-name-part><tp:taxon-name-part taxon-name-part-type="species" reg="smyrnensis">smyrnensis</tp:taxon-name-part></tp:taxon-name></italic>, but overall colour pattern and shapes of cercus, anal tergite, subgenital plate, and titillator fit with <italic><tp:taxon-name><tp:taxon-name-part taxon-name-part-type="genus" reg="Eupholidoptera">E.</tp:taxon-name-part><tp:taxon-name-part taxon-name-part-type="species" reg="smyrnensis">smyrnensis</tp:taxon-name-part></tp:taxon-name></italic> from other parts of Greece. For a complete list of localities, specimens, and repositories see Suppl. material <xref ref-type="supplementary-material" rid="S1">1</xref>.</p></tp:treatment-sec><tp:treatment-sec sec-type="habitat" id="SECID0E2DIM"><title>Habitat.</title><p>Although on the Greek mainland <italic><tp:taxon-name><tp:taxon-name-part taxon-name-part-type="genus" reg="Eupholidoptera">E.</tp:taxon-name-part><tp:taxon-name-part taxon-name-part-type="species" reg="smyrnensis">smyrnensis</tp:taxon-name-part></tp:taxon-name></italic> is found up to 1200 m, in Crete, it has only been found between 25 m and 340 m. Unlike most other <italic><tp:taxon-name><tp:taxon-name-part taxon-name-part-type="genus" reg="Eupholidoptera">Eupholidoptera</tp:taxon-name-part></tp:taxon-name></italic> species in Crete, <italic><tp:taxon-name><tp:taxon-name-part taxon-name-part-type="genus" reg="Eupholidoptera">E.</tp:taxon-name-part><tp:taxon-name-part taxon-name-part-type="species" reg="smyrnensis">smyrnensis</tp:taxon-name-part></tp:taxon-name></italic> is not found in spiny shrubs on the ground but lives in taller spiny bushes like blackberries (<italic><tp:taxon-name><tp:taxon-name-part taxon-name-part-type="genus" reg="Rubus">Rubus</tp:taxon-name-part></tp:taxon-name></italic>).</p></tp:treatment-sec><tp:treatment-sec sec-type="phenology" id="SECID0EFFIM"><title>Phenology.</title><p>Based on hand and pitfall catches <italic><tp:taxon-name><tp:taxon-name-part taxon-name-part-type="genus" reg="Eupholidoptera">E.</tp:taxon-name-part><tp:taxon-name-part taxon-name-part-type="species" reg="smyrnensis">smyrnensis</tp:taxon-name-part></tp:taxon-name></italic> becomes adult in June and near Limni Kourna adults have still been trapped after 20 August, probably being active well into September and possibly October.</p></tp:treatment-sec><tp:treatment-sec><!--Section generated to contain objects referenced in tp:taxon-treatment.--><fig id="F4" position="float" orientation="portrait"><object-id xmlns:xlink="http://www.w3.org/1999/xlink" content-type="doi" xlink:type="simple">10.3897/zookeys.1151.97514.figures8-10</object-id><object-id xmlns:xlink="http://www.w3.org/1999/xlink" content-type="arpha" xlink:type="simple">367FB285-BC63-5134-BCC8-7606D140E2C6</object-id><label>Figures 8–10.</label><caption><p>Colour pattern abdomen from above <bold>8</bold><italic><tp:taxon-name><tp:taxon-name-part taxon-name-part-type="genus" reg="Eupholidoptera">Eupholidoptera</tp:taxon-name-part><tp:taxon-name-part taxon-name-part-type="species" reg="smyrnensis">smyrnensis</tp:taxon-name-part></tp:taxon-name></italic> ♀ Makrigiannis <named-content xmlns:xlink="http://www.w3.org/1999/xlink" content-type="dwc:institutional_code" xlink:title="Naturalis Biodiversity Center, Leiden, The Netherlands" xlink:href="http://grbio.org/institution/national-museum-natural-history-naturalis" xlink:type="simple">RMNH</named-content>.INS152908 <bold>9</bold><italic><tp:taxon-name><tp:taxon-name-part taxon-name-part-type="genus" reg="Eupholidoptera">Eupholidoptera</tp:taxon-name-part><tp:taxon-name-part taxon-name-part-type="species" reg="gemellata">gemellata</tp:taxon-name-part></tp:taxon-name></italic> ♀ Mt. Idhi FC1651 <named-content xmlns:xlink="http://www.w3.org/1999/xlink" content-type="dwc:institutional_code" xlink:title="Naturalis Biodiversity Center, Leiden, The Netherlands" xlink:href="http://grbio.org/institution/national-museum-natural-history-naturalis" xlink:type="simple">RMNH</named-content>.INS1141844 <bold>10</bold><italic><tp:taxon-name><tp:taxon-name-part taxon-name-part-type="genus" reg="Eupholidoptera">Eupholidoptera</tp:taxon-name-part><tp:taxon-name-part taxon-name-part-type="species" reg="astyla">astyla</tp:taxon-name-part></tp:taxon-name></italic> ♂ Krotos RMNH5086990.</p></caption><graphic xmlns:xlink="http://www.w3.org/1999/xlink" xlink:href="zookeys-1151-067_article-97514__-g004.jpg" position="float" orientation="portrait" xlink:type="simple" id="oo_817934.jpg"><uri content-type="original_file" xlink:type="simple">https://binary.pensoft.net/fig/817934</uri></graphic></fig><fig id="F5" position="float" orientation="portrait"><object-id xmlns:xlink="http://www.w3.org/1999/xlink" content-type="doi" xlink:type="simple">10.3897/zookeys.1151.97514.figures11-24</object-id><object-id xmlns:xlink="http://www.w3.org/1999/xlink" content-type="arpha" xlink:type="simple">1128C165-79FD-5AAF-AC94-08F0D5140AE2</object-id><label>Figures 11–24.</label><caption><p>Colour pattern of head, frontal view <bold>11</bold><italic><tp:taxon-name><tp:taxon-name-part taxon-name-part-type="genus" reg="Eupholidoptera">Eupholidoptera</tp:taxon-name-part><tp:taxon-name-part taxon-name-part-type="species" reg="smyrnensis">smyrnensis</tp:taxon-name-part></tp:taxon-name></italic> ♀ Makrigiannis RMNH5014918 <bold>12</bold><italic><tp:taxon-name><tp:taxon-name-part taxon-name-part-type="genus" reg="Eupholidoptera">Eupholidoptera</tp:taxon-name-part><tp:taxon-name-part taxon-name-part-type="species" reg="gemellata">gemellata</tp:taxon-name-part></tp:taxon-name></italic> ♂ Mt. Idhi <named-content xmlns:xlink="http://www.w3.org/1999/xlink" content-type="dwc:institutional_code" xlink:title="Naturalis Biodiversity Center, Leiden, The Netherlands" xlink:href="http://grbio.org/institution/national-museum-natural-history-naturalis" xlink:type="simple">RMNH</named-content>.INS1141843 <bold>13</bold><italic><tp:taxon-name><tp:taxon-name-part taxon-name-part-type="genus" reg="Eupholidoptera">Eupholidoptera</tp:taxon-name-part><tp:taxon-name-part taxon-name-part-type="species" reg="pallipes">pallipes</tp:taxon-name-part></tp:taxon-name></italic> ♂ paratype Mt. Lefka <named-content xmlns:xlink="http://www.w3.org/1999/xlink" content-type="dwc:institutional_code" xlink:title="Naturalis Biodiversity Center, Leiden, The Netherlands" xlink:href="http://grbio.org/institution/national-museum-natural-history-naturalis" xlink:type="simple">RMNH</named-content>.INS1105313 <bold>14</bold><italic><tp:taxon-name><tp:taxon-name-part taxon-name-part-type="genus" reg="Eupholidoptera">Eupholidoptera</tp:taxon-name-part><tp:taxon-name-part taxon-name-part-type="species" reg="cretica">cretica</tp:taxon-name-part></tp:taxon-name></italic> ♂ Mt. Lefka, Omalos <named-content xmlns:xlink="http://www.w3.org/1999/xlink" content-type="dwc:institutional_code" xlink:title="Naturalis Biodiversity Center, Leiden, The Netherlands" xlink:href="http://grbio.org/institution/national-museum-natural-history-naturalis" xlink:type="simple">RMNH</named-content>.INS114838 <bold>15</bold><italic><tp:taxon-name><tp:taxon-name-part taxon-name-part-type="genus" reg="Eupholidoptera">Eupholidoptera</tp:taxon-name-part><tp:taxon-name-part taxon-name-part-type="species" reg="latens">latens</tp:taxon-name-part></tp:taxon-name></italic> ♀ Mt. Lefka, Kalergi CT1987.047.04 <bold>16</bold><italic><tp:taxon-name><tp:taxon-name-part taxon-name-part-type="genus" reg="Eupholidoptera">Eupholidoptera</tp:taxon-name-part><tp:taxon-name-part taxon-name-part-type="species" reg="giuliae">giuliae</tp:taxon-name-part></tp:taxon-name></italic> ♂ Argoules CT1995.011.18 <bold>17</bold><italic><tp:taxon-name><tp:taxon-name-part taxon-name-part-type="genus" reg="Eupholidoptera">Eupholidoptera</tp:taxon-name-part><tp:taxon-name-part taxon-name-part-type="species" reg="francisae">francisae</tp:taxon-name-part></tp:taxon-name></italic> sp. nov. ♀ allotype Andikithira <abbrev xmlns:xlink="http://www.w3.org/1999/xlink" xlink:title="collection Jos Tilmans, Wassenberg-Rothenbach, Germany" id="ABBRID0EJSAI" xlink:type="simple">CT</abbrev> 2002.004.11 <bold>18</bold><italic><tp:taxon-name><tp:taxon-name-part taxon-name-part-type="genus" reg="Eupholidoptera">Eupholidoptera</tp:taxon-name-part><tp:taxon-name-part taxon-name-part-type="species" reg="annamariae">annamariae</tp:taxon-name-part></tp:taxon-name></italic> ♀ Kato Zakros CT1995.020.03 <bold>19</bold><italic><tp:taxon-name><tp:taxon-name-part taxon-name-part-type="genus" reg="Eupholidoptera">Eupholidoptera</tp:taxon-name-part><tp:taxon-name-part taxon-name-part-type="species" reg="astyla">astyla</tp:taxon-name-part></tp:taxon-name></italic> ♀ Ano Viannos CT1987.024.03 <bold>20</bold><italic><tp:taxon-name><tp:taxon-name-part taxon-name-part-type="genus" reg="Eupholidoptera">Eupholidoptera</tp:taxon-name-part><tp:taxon-name-part taxon-name-part-type="species" reg="feri">feri</tp:taxon-name-part></tp:taxon-name></italic> ♂ holotype Mt. Dikti, Katharo plain <named-content xmlns:xlink="http://www.w3.org/1999/xlink" content-type="dwc:institutional_code" xlink:title="Naturalis Biodiversity Center, Leiden, The Netherlands" xlink:href="http://grbio.org/institution/national-museum-natural-history-naturalis" xlink:type="simple">RMNH</named-content>.INS1105297 <bold>21</bold><italic><tp:taxon-name><tp:taxon-name-part taxon-name-part-type="genus" reg="Eupholidoptera">Eupholidoptera</tp:taxon-name-part><tp:taxon-name-part taxon-name-part-type="species" reg="mariannae">mariannae</tp:taxon-name-part></tp:taxon-name></italic> ♀ Ag. Ioannis <named-content xmlns:xlink="http://www.w3.org/1999/xlink" content-type="dwc:institutional_code" xlink:title="Naturalis Biodiversity Center, Leiden, The Netherlands" xlink:href="http://grbio.org/institution/national-museum-natural-history-naturalis" xlink:type="simple">RMNH</named-content>.5014906 <bold>22</bold><italic><tp:taxon-name><tp:taxon-name-part taxon-name-part-type="genus" reg="Eupholidoptera">Eupholidoptera</tp:taxon-name-part><tp:taxon-name-part taxon-name-part-type="species" reg="forcipata">forcipata</tp:taxon-name-part></tp:taxon-name></italic> ♂ Mt. Idhi CT1987.044.03 <bold>23</bold><italic><tp:taxon-name><tp:taxon-name-part taxon-name-part-type="genus" reg="Eupholidoptera">Eupholidoptera</tp:taxon-name-part><tp:taxon-name-part taxon-name-part-type="species" reg="marietheresae">marietheresae</tp:taxon-name-part></tp:taxon-name></italic> sp. nov. ♂ paratype Mt. Dikti, FC1606 CT2000.096.01 <bold>24</bold><italic><tp:taxon-name><tp:taxon-name-part taxon-name-part-type="genus" reg="Eupholidoptera">Eupholidoptera</tp:taxon-name-part><tp:taxon-name-part taxon-name-part-type="species" reg="jacquelinae">jacquelinae</tp:taxon-name-part></tp:taxon-name></italic> ♂ holotype Gavdos CT2000.005.02. Scale bars: 5 mm.</p></caption><graphic xmlns:xlink="http://www.w3.org/1999/xlink" xlink:href="zookeys-1151-067_article-97514__-g005.jpg" position="float" orientation="portrait" xlink:type="simple" id="oo_817935.jpg"><uri content-type="original_file" xlink:type="simple">https://binary.pensoft.net/fig/817935</uri></graphic></fig><fig id="F6" position="float" orientation="portrait"><object-id xmlns:xlink="http://www.w3.org/1999/xlink" content-type="doi" xlink:type="simple">10.3897/zookeys.1151.97514.figures25-38</object-id><object-id xmlns:xlink="http://www.w3.org/1999/xlink" content-type="arpha" xlink:type="simple">CF5D0B91-A9F3-5FF1-BF8A-493867FE3903</object-id><label>Figures 25–38.</label><caption><p>Colour pattern of pronotum, dorsal view <bold>25</bold><italic><tp:taxon-name><tp:taxon-name-part taxon-name-part-type="genus" reg="Eupholidoptera">Eupholidoptera</tp:taxon-name-part><tp:taxon-name-part taxon-name-part-type="species" reg="smyrnensis">smyrnensis</tp:taxon-name-part></tp:taxon-name></italic> ♂ Makrigiannis <named-content xmlns:xlink="http://www.w3.org/1999/xlink" content-type="dwc:institutional_code" xlink:title="Naturalis Biodiversity Center, Leiden, The Netherlands" xlink:href="http://grbio.org/institution/national-museum-natural-history-naturalis" xlink:type="simple">RMNH</named-content>.INS152909 <bold>26</bold><italic><tp:taxon-name><tp:taxon-name-part taxon-name-part-type="genus" reg="Eupholidoptera">Eupholidoptera</tp:taxon-name-part><tp:taxon-name-part taxon-name-part-type="species" reg="gemellata">gemellata</tp:taxon-name-part></tp:taxon-name></italic> ♂ Mt. Idhi, Amariou <named-content xmlns:xlink="http://www.w3.org/1999/xlink" content-type="dwc:institutional_code" xlink:title="Naturalis Biodiversity Center, Leiden, The Netherlands" xlink:href="http://grbio.org/institution/national-museum-natural-history-naturalis" xlink:type="simple">RMNH</named-content>.INS1141843 <bold>27</bold><italic><tp:taxon-name><tp:taxon-name-part taxon-name-part-type="genus" reg="Eupholidoptera">Eupholidoptera</tp:taxon-name-part><tp:taxon-name-part taxon-name-part-type="species" reg="pallipes">pallipes</tp:taxon-name-part></tp:taxon-name></italic> ♂ paratype Mt. Lefka <named-content xmlns:xlink="http://www.w3.org/1999/xlink" content-type="dwc:institutional_code" xlink:title="Naturalis Biodiversity Center, Leiden, The Netherlands" xlink:href="http://grbio.org/institution/national-museum-natural-history-naturalis" xlink:type="simple">RMNH</named-content>.INS1105313 <bold>28</bold><italic><tp:taxon-name><tp:taxon-name-part taxon-name-part-type="genus" reg="Eupholidoptera">Eupholidoptera</tp:taxon-name-part><tp:taxon-name-part taxon-name-part-type="species" reg="cretica">cretica</tp:taxon-name-part></tp:taxon-name></italic> ♂ Mt. Lefka, Omalos <named-content xmlns:xlink="http://www.w3.org/1999/xlink" content-type="dwc:institutional_code" xlink:title="Naturalis Biodiversity Center, Leiden, The Netherlands" xlink:href="http://grbio.org/institution/national-museum-natural-history-naturalis" xlink:type="simple">RMNH</named-content>.INS1141838 <bold>29</bold><italic><tp:taxon-name><tp:taxon-name-part taxon-name-part-type="genus" reg="Eupholidoptera">Eupholidoptera</tp:taxon-name-part><tp:taxon-name-part taxon-name-part-type="species" reg="latens">latens</tp:taxon-name-part></tp:taxon-name></italic> ♂ Rhodopos CH8236 <bold>30</bold><italic><tp:taxon-name><tp:taxon-name-part taxon-name-part-type="genus" reg="Eupholidoptera">Eupholidoptera</tp:taxon-name-part><tp:taxon-name-part taxon-name-part-type="species" reg="giuliae">giuliae</tp:taxon-name-part></tp:taxon-name></italic> Chora Sfakion ♂ CT2000.014.10 <bold>31</bold><italic><tp:taxon-name><tp:taxon-name-part taxon-name-part-type="genus" reg="Eupholidoptera">Eupholidoptera</tp:taxon-name-part><tp:taxon-name-part taxon-name-part-type="species" reg="francisae">francisae</tp:taxon-name-part></tp:taxon-name></italic> sp. nov. ♂ holotype Andikithira CT2002.004.04 <bold>32</bold><italic><tp:taxon-name><tp:taxon-name-part taxon-name-part-type="genus" reg="Eupholidoptera">Eupholidoptera</tp:taxon-name-part><tp:taxon-name-part taxon-name-part-type="species" reg="annamariae">annamariae</tp:taxon-name-part></tp:taxon-name></italic> ♂ Kato Zakros CT2000.030.04 <bold>33</bold><italic><tp:taxon-name><tp:taxon-name-part taxon-name-part-type="genus" reg="Eupholidoptera">Eupholidoptera</tp:taxon-name-part><tp:taxon-name-part taxon-name-part-type="species" reg="astyla">astyla</tp:taxon-name-part></tp:taxon-name></italic> ♂ Krotos <named-content xmlns:xlink="http://www.w3.org/1999/xlink" content-type="dwc:institutional_code" xlink:title="Naturalis Biodiversity Center, Leiden, The Netherlands" xlink:href="http://grbio.org/institution/national-museum-natural-history-naturalis" xlink:type="simple">RMNH</named-content>.INS1141819 <bold>34</bold><italic><tp:taxon-name><tp:taxon-name-part taxon-name-part-type="genus" reg="Eupholidoptera">Eupholidoptera</tp:taxon-name-part><tp:taxon-name-part taxon-name-part-type="species" reg="feri">feri</tp:taxon-name-part></tp:taxon-name></italic> ♂ holotype Mt. Dikti, Katharo plain <named-content xmlns:xlink="http://www.w3.org/1999/xlink" content-type="dwc:institutional_code" xlink:title="Naturalis Biodiversity Center, Leiden, The Netherlands" xlink:href="http://grbio.org/institution/national-museum-natural-history-naturalis" xlink:type="simple">RMNH</named-content>.INS1105297 <bold>35</bold><italic><tp:taxon-name><tp:taxon-name-part taxon-name-part-type="genus" reg="Eupholidoptera">Eupholidoptera</tp:taxon-name-part><tp:taxon-name-part taxon-name-part-type="species" reg="mariannae">mariannae</tp:taxon-name-part></tp:taxon-name></italic> ♀ Kalavros <named-content xmlns:xlink="http://www.w3.org/1999/xlink" content-type="dwc:institutional_code" xlink:title="Naturalis Biodiversity Center, Leiden, The Netherlands" xlink:href="http://grbio.org/institution/national-museum-natural-history-naturalis" xlink:type="simple">RMNH</named-content>.5086974 <bold>36</bold><italic><tp:taxon-name><tp:taxon-name-part taxon-name-part-type="genus" reg="Eupholidoptera">Eupholidoptera</tp:taxon-name-part><tp:taxon-name-part taxon-name-part-type="species" reg="forcipata">forcipata</tp:taxon-name-part></tp:taxon-name></italic> ♂ Mt. Idhi CT1987.044.03 <bold>37</bold><italic><tp:taxon-name><tp:taxon-name-part taxon-name-part-type="genus" reg="Eupholidoptera">Eupholidoptera</tp:taxon-name-part><tp:taxon-name-part taxon-name-part-type="species" reg="marietheresae">marietheresae</tp:taxon-name-part></tp:taxon-name></italic> sp. nov. ♂ holotype Mt. Dikti <named-content xmlns:xlink="http://www.w3.org/1999/xlink" content-type="dwc:institutional_code" xlink:title="Naturalis Biodiversity Center, Leiden, The Netherlands" xlink:href="http://grbio.org/institution/national-museum-natural-history-naturalis" xlink:type="simple">RMNH</named-content>.INS1141850 <bold>38</bold><italic><tp:taxon-name><tp:taxon-name-part taxon-name-part-type="genus" reg="Eupholidoptera">Eupholidoptera</tp:taxon-name-part><tp:taxon-name-part taxon-name-part-type="species" reg="jacquelinae">jacquelinae</tp:taxon-name-part></tp:taxon-name></italic> ♂ holotype Gavdos CT2000.005.02. Scale bars: 5 mm.</p></caption><graphic xmlns:xlink="http://www.w3.org/1999/xlink" xlink:href="zookeys-1151-067_article-97514__-g006.jpg" position="float" orientation="portrait" xlink:type="simple" id="oo_817936.jpg"><uri content-type="original_file" xlink:type="simple">https://binary.pensoft.net/fig/817936</uri></graphic></fig><fig id="F7" position="float" orientation="portrait"><object-id xmlns:xlink="http://www.w3.org/1999/xlink" content-type="doi" xlink:type="simple">10.3897/zookeys.1151.97514.figures39-52</object-id><object-id xmlns:xlink="http://www.w3.org/1999/xlink" content-type="arpha" xlink:type="simple">E51D966D-B377-55DE-A7EC-B6C63E0A4EDC</object-id><label>Figures 39–52.</label><caption><p>Female subgenital plate in ventral view <bold>39</bold><italic><tp:taxon-name><tp:taxon-name-part taxon-name-part-type="genus" reg="Eupholidoptera">Eupholidoptera</tp:taxon-name-part><tp:taxon-name-part taxon-name-part-type="species" reg="smyrnensis">smyrnensis</tp:taxon-name-part></tp:taxon-name></italic> Makrigiannis <named-content xmlns:xlink="http://www.w3.org/1999/xlink" content-type="dwc:institutional_code" xlink:title="Naturalis Biodiversity Center, Leiden, The Netherlands" xlink:href="http://grbio.org/institution/national-museum-natural-history-naturalis" xlink:type="simple">RMNH</named-content>.5014918 <bold>40</bold><italic><tp:taxon-name><tp:taxon-name-part taxon-name-part-type="genus" reg="Eupholidoptera">Eupholidoptera</tp:taxon-name-part><tp:taxon-name-part taxon-name-part-type="species" reg="gemellata">gemellata</tp:taxon-name-part></tp:taxon-name></italic> Mt. Idhi, FC1602 CT2000.095.02 <bold>41</bold><italic><tp:taxon-name><tp:taxon-name-part taxon-name-part-type="genus" reg="Eupholidoptera">Eupholidoptera</tp:taxon-name-part><tp:taxon-name-part taxon-name-part-type="species" reg="pallipes">pallipes</tp:taxon-name-part></tp:taxon-name></italic> allotype Mt. Lefka <named-content xmlns:xlink="http://www.w3.org/1999/xlink" content-type="dwc:institutional_code" xlink:title="Naturalis Biodiversity Center, Leiden, The Netherlands" xlink:href="http://grbio.org/institution/national-museum-natural-history-naturalis" xlink:type="simple">RMNH</named-content>.INS1105312 <bold>42</bold><italic><tp:taxon-name><tp:taxon-name-part taxon-name-part-type="genus" reg="Eupholidoptera">Eupholidoptera</tp:taxon-name-part><tp:taxon-name-part taxon-name-part-type="species" reg="cretica">cretica</tp:taxon-name-part></tp:taxon-name></italic> Mt. Lefka, Omalos <named-content xmlns:xlink="http://www.w3.org/1999/xlink" content-type="dwc:institutional_code" xlink:title="Naturalis Biodiversity Center, Leiden, The Netherlands" xlink:href="http://grbio.org/institution/national-museum-natural-history-naturalis" xlink:type="simple">RMNH</named-content>.INS1141837 <bold>43</bold><italic><tp:taxon-name><tp:taxon-name-part taxon-name-part-type="genus" reg="Eupholidoptera">Eupholidoptera</tp:taxon-name-part><tp:taxon-name-part taxon-name-part-type="species" reg="latens">latens</tp:taxon-name-part></tp:taxon-name></italic> Mt. Lefka, Kalergi CT1987.047.04 <bold>44</bold><italic><tp:taxon-name><tp:taxon-name-part taxon-name-part-type="genus" reg="Eupholidoptera">Eupholidoptera</tp:taxon-name-part><tp:taxon-name-part taxon-name-part-type="species" reg="giuliae">giuliae</tp:taxon-name-part></tp:taxon-name></italic> Argoules CT1995.011.03 <bold>45</bold><italic><tp:taxon-name><tp:taxon-name-part taxon-name-part-type="genus" reg="Eupholidoptera">Eupholidoptera</tp:taxon-name-part><tp:taxon-name-part taxon-name-part-type="species" reg="francisae">francisae</tp:taxon-name-part></tp:taxon-name></italic> sp. nov. allotype Andikithira CT2002.004.11 <bold>46</bold><italic><tp:taxon-name><tp:taxon-name-part taxon-name-part-type="genus" reg="Eupholidoptera">Eupholidoptera</tp:taxon-name-part><tp:taxon-name-part taxon-name-part-type="species" reg="annamariae">annamariae</tp:taxon-name-part></tp:taxon-name></italic> Kato Zakros CT1995.020.03 <bold>47</bold><italic><tp:taxon-name><tp:taxon-name-part taxon-name-part-type="genus" reg="Eupholidoptera">Eupholidoptera</tp:taxon-name-part><tp:taxon-name-part taxon-name-part-type="species" reg="astyla">astyla</tp:taxon-name-part></tp:taxon-name></italic> Krotos <named-content xmlns:xlink="http://www.w3.org/1999/xlink" content-type="dwc:institutional_code" xlink:title="Naturalis Biodiversity Center, Leiden, The Netherlands" xlink:href="http://grbio.org/institution/national-museum-natural-history-naturalis" xlink:type="simple">RMNH</named-content>.INS1141820 <bold>48</bold><italic><tp:taxon-name><tp:taxon-name-part taxon-name-part-type="genus" reg="Eupholidoptera">Eupholidoptera</tp:taxon-name-part><tp:taxon-name-part taxon-name-part-type="species" reg="feri">feri</tp:taxon-name-part></tp:taxon-name></italic> allotype Mt. Dikti, Katharo plain <named-content xmlns:xlink="http://www.w3.org/1999/xlink" content-type="dwc:institutional_code" xlink:title="Naturalis Biodiversity Center, Leiden, The Netherlands" xlink:href="http://grbio.org/institution/national-museum-natural-history-naturalis" xlink:type="simple">RMNH</named-content>.INS1105298 <bold>49</bold><italic><tp:taxon-name><tp:taxon-name-part taxon-name-part-type="genus" reg="Eupholidoptera">Eupholidoptera</tp:taxon-name-part><tp:taxon-name-part taxon-name-part-type="species" reg="mariannae">mariannae</tp:taxon-name-part></tp:taxon-name></italic> Kalavros RMNH5014912 <bold>50</bold><italic><tp:taxon-name><tp:taxon-name-part taxon-name-part-type="genus" reg="Eupholidoptera">Eupholidoptera</tp:taxon-name-part><tp:taxon-name-part taxon-name-part-type="species" reg="forcipata">forcipata</tp:taxon-name-part></tp:taxon-name></italic> Mt. Idhi, FC1602 <named-content xmlns:xlink="http://www.w3.org/1999/xlink" content-type="dwc:institutional_code" xlink:title="Naturalis Biodiversity Center, Leiden, The Netherlands" xlink:href="http://grbio.org/institution/national-museum-natural-history-naturalis" xlink:type="simple">RMNH</named-content>.INS1141845 <bold>51</bold><italic><tp:taxon-name><tp:taxon-name-part taxon-name-part-type="genus" reg="Eupholidoptera">Eupholidoptera</tp:taxon-name-part><tp:taxon-name-part taxon-name-part-type="species" reg="marietheresae">marietheresae</tp:taxon-name-part></tp:taxon-name></italic> sp. nov. allotype Mt. Dikti <named-content xmlns:xlink="http://www.w3.org/1999/xlink" content-type="dwc:institutional_code" xlink:title="Naturalis Biodiversity Center, Leiden, The Netherlands" xlink:href="http://grbio.org/institution/national-museum-natural-history-naturalis" xlink:type="simple">RMNH</named-content>.INS1141849 <bold>52</bold><italic><tp:taxon-name><tp:taxon-name-part taxon-name-part-type="genus" reg="Eupholidoptera">Eupholidoptera</tp:taxon-name-part><tp:taxon-name-part taxon-name-part-type="species" reg="jacquelinae">jacquelinae</tp:taxon-name-part></tp:taxon-name></italic> Gavdos allotype CT2001.004.13. Scale bars: 1 mm.</p></caption><graphic xmlns:xlink="http://www.w3.org/1999/xlink" xlink:href="zookeys-1151-067_article-97514__-g007.jpg" position="float" orientation="portrait" xlink:type="simple" id="oo_817937.jpg"><uri content-type="original_file" xlink:type="simple">https://binary.pensoft.net/fig/817937</uri></graphic></fig><fig id="F8" position="float" orientation="portrait"><object-id xmlns:xlink="http://www.w3.org/1999/xlink" content-type="doi" xlink:type="simple">10.3897/zookeys.1151.97514.figures53-66</object-id><object-id xmlns:xlink="http://www.w3.org/1999/xlink" content-type="arpha" xlink:type="simple">B94DFD7B-9683-50D5-85DE-AB33A7456ECA</object-id><label>Figures 53–66.</label><caption><p>Female subgenital plate in lateral view <bold>53</bold><italic><tp:taxon-name><tp:taxon-name-part taxon-name-part-type="genus" reg="Eupholidoptera">Eupholidoptera</tp:taxon-name-part><tp:taxon-name-part taxon-name-part-type="species" reg="smyrnensis">smyrnensis</tp:taxon-name-part></tp:taxon-name></italic> Makrigiannis <named-content xmlns:xlink="http://www.w3.org/1999/xlink" content-type="dwc:institutional_code" xlink:title="Naturalis Biodiversity Center, Leiden, The Netherlands" xlink:href="http://grbio.org/institution/national-museum-natural-history-naturalis" xlink:type="simple">RMNH</named-content>.5014918 <bold>54</bold><italic><tp:taxon-name><tp:taxon-name-part taxon-name-part-type="genus" reg="Eupholidoptera">Eupholidoptera</tp:taxon-name-part><tp:taxon-name-part taxon-name-part-type="species" reg="gemellata">gemellata</tp:taxon-name-part></tp:taxon-name></italic> Mt. Idhi, FC1602 CT2000.095.02 <bold>55</bold><italic><tp:taxon-name><tp:taxon-name-part taxon-name-part-type="genus" reg="Eupholidoptera">Eupholidoptera</tp:taxon-name-part><tp:taxon-name-part taxon-name-part-type="species" reg="pallipes">pallipes</tp:taxon-name-part></tp:taxon-name></italic> allotype Mt. Lefka <named-content xmlns:xlink="http://www.w3.org/1999/xlink" content-type="dwc:institutional_code" xlink:title="Naturalis Biodiversity Center, Leiden, The Netherlands" xlink:href="http://grbio.org/institution/national-museum-natural-history-naturalis" xlink:type="simple">RMNH</named-content>.INS1105312 <bold>56</bold><italic><tp:taxon-name><tp:taxon-name-part taxon-name-part-type="genus" reg="Eupholidoptera">Eupholidoptera</tp:taxon-name-part><tp:taxon-name-part taxon-name-part-type="species" reg="cretica">cretica</tp:taxon-name-part></tp:taxon-name></italic> Mt. Lefka, Omalos <named-content xmlns:xlink="http://www.w3.org/1999/xlink" content-type="dwc:institutional_code" xlink:title="Naturalis Biodiversity Center, Leiden, The Netherlands" xlink:href="http://grbio.org/institution/national-museum-natural-history-naturalis" xlink:type="simple">RMNH</named-content>.INS1141837 <bold>57</bold><italic><tp:taxon-name><tp:taxon-name-part taxon-name-part-type="genus" reg="Eupholidoptera">Eupholidoptera</tp:taxon-name-part><tp:taxon-name-part taxon-name-part-type="species" reg="latens">latens</tp:taxon-name-part></tp:taxon-name></italic> Mt. Lefka, Kalergi CT1987.047.04 <bold>58</bold><italic><tp:taxon-name><tp:taxon-name-part taxon-name-part-type="genus" reg="Eupholidoptera">Eupholidoptera</tp:taxon-name-part><tp:taxon-name-part taxon-name-part-type="species" reg="giuliae">giuliae</tp:taxon-name-part></tp:taxon-name></italic> Argoules CT1995.011.03 <bold>59</bold><italic><tp:taxon-name><tp:taxon-name-part taxon-name-part-type="genus" reg="Eupholidoptera">Eupholidoptera</tp:taxon-name-part><tp:taxon-name-part taxon-name-part-type="species" reg="francisae">francisae</tp:taxon-name-part></tp:taxon-name></italic> sp. nov. allotype Andikithira CT2002.004.11 <bold>60</bold><italic><tp:taxon-name><tp:taxon-name-part taxon-name-part-type="genus" reg="Eupholidoptera">Eupholidoptera</tp:taxon-name-part><tp:taxon-name-part taxon-name-part-type="species" reg="annamariae">annamariae</tp:taxon-name-part></tp:taxon-name></italic> Kato Zakros CT1995.020.03 <bold>61</bold><italic><tp:taxon-name><tp:taxon-name-part taxon-name-part-type="genus" reg="Eupholidoptera">Eupholidoptera</tp:taxon-name-part><tp:taxon-name-part taxon-name-part-type="species" reg="astyla">astyla</tp:taxon-name-part></tp:taxon-name></italic> Krotos <named-content xmlns:xlink="http://www.w3.org/1999/xlink" content-type="dwc:institutional_code" xlink:title="Naturalis Biodiversity Center, Leiden, The Netherlands" xlink:href="http://grbio.org/institution/national-museum-natural-history-naturalis" xlink:type="simple">RMNH</named-content>.INS1141820 <bold>62</bold><italic><tp:taxon-name><tp:taxon-name-part taxon-name-part-type="genus" reg="Eupholidoptera">Eupholidoptera</tp:taxon-name-part><tp:taxon-name-part taxon-name-part-type="species" reg="feri">feri</tp:taxon-name-part></tp:taxon-name></italic> allotype Mt. Dikti, Katharo plain <named-content xmlns:xlink="http://www.w3.org/1999/xlink" content-type="dwc:institutional_code" xlink:title="Naturalis Biodiversity Center, Leiden, The Netherlands" xlink:href="http://grbio.org/institution/national-museum-natural-history-naturalis" xlink:type="simple">RMNH</named-content>.INS1105298 <bold>63</bold><italic><tp:taxon-name><tp:taxon-name-part taxon-name-part-type="genus" reg="Eupholidoptera">Eupholidoptera</tp:taxon-name-part><tp:taxon-name-part taxon-name-part-type="species" reg="mariannae">mariannae</tp:taxon-name-part></tp:taxon-name></italic> Kalavros RMNH5014912 <bold>64</bold><italic><tp:taxon-name><tp:taxon-name-part taxon-name-part-type="genus" reg="Eupholidoptera">Eupholidoptera</tp:taxon-name-part><tp:taxon-name-part taxon-name-part-type="species" reg="forcipata">forcipata</tp:taxon-name-part></tp:taxon-name></italic> Mt. Idhi, FC1602 <named-content xmlns:xlink="http://www.w3.org/1999/xlink" content-type="dwc:institutional_code" xlink:title="Naturalis Biodiversity Center, Leiden, The Netherlands" xlink:href="http://grbio.org/institution/national-museum-natural-history-naturalis" xlink:type="simple">RMNH</named-content>.INS1141845 <bold>65</bold><italic><tp:taxon-name><tp:taxon-name-part taxon-name-part-type="genus" reg="Eupholidoptera">Eupholidoptera</tp:taxon-name-part><tp:taxon-name-part taxon-name-part-type="species" reg="marietheresae">marietheresae</tp:taxon-name-part></tp:taxon-name></italic> sp. nov. allotype Mt. Dikti <named-content xmlns:xlink="http://www.w3.org/1999/xlink" content-type="dwc:institutional_code" xlink:title="Naturalis Biodiversity Center, Leiden, The Netherlands" xlink:href="http://grbio.org/institution/national-museum-natural-history-naturalis" xlink:type="simple">RMNH</named-content>.INS1141849 <bold>66</bold><italic><tp:taxon-name><tp:taxon-name-part taxon-name-part-type="genus" reg="Eupholidoptera">Eupholidoptera</tp:taxon-name-part><tp:taxon-name-part taxon-name-part-type="species" reg="jacquelinae">jacquelinae</tp:taxon-name-part></tp:taxon-name></italic> allotype Gavdos CT2001.004.13. Scale bars: 1 mm.</p></caption><graphic xmlns:xlink="http://www.w3.org/1999/xlink" xlink:href="zookeys-1151-067_article-97514__-g008.jpg" position="float" orientation="portrait" xlink:type="simple" id="oo_817938.jpg"><uri content-type="original_file" xlink:type="simple">https://binary.pensoft.net/fig/817938</uri></graphic></fig><fig id="F10" position="float" orientation="portrait"><object-id xmlns:xlink="http://www.w3.org/1999/xlink" content-type="doi" xlink:type="simple">10.3897/zookeys.1151.97514.figures69-82</object-id><object-id xmlns:xlink="http://www.w3.org/1999/xlink" content-type="arpha" xlink:type="simple">A15E1E51-7A58-59ED-83B1-90DC4407FD7E</object-id><label>Figures 69–82.</label><caption><p>Male anal tergite in dorsal view <bold>69</bold><italic><tp:taxon-name><tp:taxon-name-part taxon-name-part-type="genus" reg="Eupholidoptera">Eupholidoptera</tp:taxon-name-part><tp:taxon-name-part taxon-name-part-type="species" reg="smyrnensis">smyrnensis</tp:taxon-name-part></tp:taxon-name></italic> Makrigiannis <named-content xmlns:xlink="http://www.w3.org/1999/xlink" content-type="dwc:institutional_code" xlink:title="Naturalis Biodiversity Center, Leiden, The Netherlands" xlink:href="http://grbio.org/institution/national-museum-natural-history-naturalis" xlink:type="simple">RMNH</named-content>.INS152909 <bold>70</bold><italic><tp:taxon-name><tp:taxon-name-part taxon-name-part-type="genus" reg="Eupholidoptera">Eupholidoptera</tp:taxon-name-part><tp:taxon-name-part taxon-name-part-type="species" reg="gemellata">gemellata</tp:taxon-name-part></tp:taxon-name></italic> holotype Mt. Idhi <named-content xmlns:xlink="http://www.w3.org/1999/xlink" content-type="dwc:institutional_code" xlink:title="Naturalis Biodiversity Center, Leiden, The Netherlands" xlink:href="http://grbio.org/institution/national-museum-natural-history-naturalis" xlink:type="simple">RMNH</named-content>.INS1105300 <bold>71</bold><italic><tp:taxon-name><tp:taxon-name-part taxon-name-part-type="genus" reg="Eupholidoptera">Eupholidoptera</tp:taxon-name-part><tp:taxon-name-part taxon-name-part-type="species" reg="pallipes">pallipes</tp:taxon-name-part></tp:taxon-name></italic> paratype Mt. Lefka <named-content xmlns:xlink="http://www.w3.org/1999/xlink" content-type="dwc:institutional_code" xlink:title="Naturalis Biodiversity Center, Leiden, The Netherlands" xlink:href="http://grbio.org/institution/national-museum-natural-history-naturalis" xlink:type="simple">RMNH</named-content>.INS1105313 <bold>72</bold><italic><tp:taxon-name><tp:taxon-name-part taxon-name-part-type="genus" reg="Eupholidoptera">Eupholidoptera</tp:taxon-name-part><tp:taxon-name-part taxon-name-part-type="species" reg="cretica">cretica</tp:taxon-name-part></tp:taxon-name></italic> Mt. Lefka, Omalos FC17807 <named-content xmlns:xlink="http://www.w3.org/1999/xlink" content-type="dwc:institutional_code" xlink:title="Naturalis Biodiversity Center, Leiden, The Netherlands" xlink:href="http://grbio.org/institution/national-museum-natural-history-naturalis" xlink:type="simple">RMNH</named-content>.INS1141838 <bold>73</bold><italic><tp:taxon-name><tp:taxon-name-part taxon-name-part-type="genus" reg="Eupholidoptera">Eupholidoptera</tp:taxon-name-part><tp:taxon-name-part taxon-name-part-type="species" reg="latens">latens</tp:taxon-name-part></tp:taxon-name></italic> Mt. Lefka, Kalergi CT2003.009.01 <bold>74</bold><italic><tp:taxon-name><tp:taxon-name-part taxon-name-part-type="genus" reg="Eupholidoptera">Eupholidoptera</tp:taxon-name-part><tp:taxon-name-part taxon-name-part-type="species" reg="giuliae">giuliae</tp:taxon-name-part></tp:taxon-name></italic> Chora Sfakion CT2000.024.04 <bold>75</bold><italic><tp:taxon-name><tp:taxon-name-part taxon-name-part-type="genus" reg="Eupholidoptera">Eupholidoptera</tp:taxon-name-part><tp:taxon-name-part taxon-name-part-type="species" reg="francisae">francisae</tp:taxon-name-part></tp:taxon-name></italic> sp. nov. holotype Andikithira CT2002.004.04 <bold>76</bold><italic><tp:taxon-name><tp:taxon-name-part taxon-name-part-type="genus" reg="Eupholidoptera">Eupholidoptera</tp:taxon-name-part><tp:taxon-name-part taxon-name-part-type="species" reg="annamariae">annamariae</tp:taxon-name-part></tp:taxon-name></italic> Kato Zakros CT2000.030.04 <bold>77</bold><italic><tp:taxon-name><tp:taxon-name-part taxon-name-part-type="genus" reg="Eupholidoptera">Eupholidoptera</tp:taxon-name-part><tp:taxon-name-part taxon-name-part-type="species" reg="astyla">astyla</tp:taxon-name-part></tp:taxon-name></italic> Krotos <named-content xmlns:xlink="http://www.w3.org/1999/xlink" content-type="dwc:institutional_code" xlink:title="Naturalis Biodiversity Center, Leiden, The Netherlands" xlink:href="http://grbio.org/institution/national-museum-natural-history-naturalis" xlink:type="simple">RMNH</named-content>.INS1141819 <bold>78</bold><italic><tp:taxon-name><tp:taxon-name-part taxon-name-part-type="genus" reg="Eupholidoptera">Eupholidoptera</tp:taxon-name-part><tp:taxon-name-part taxon-name-part-type="species" reg="feri">feri</tp:taxon-name-part></tp:taxon-name></italic> holotype Mt. Dikti, Katharo plain <named-content xmlns:xlink="http://www.w3.org/1999/xlink" content-type="dwc:institutional_code" xlink:title="Naturalis Biodiversity Center, Leiden, The Netherlands" xlink:href="http://grbio.org/institution/national-museum-natural-history-naturalis" xlink:type="simple">RMNH</named-content>.INS 1105297 <bold>79</bold><italic><tp:taxon-name><tp:taxon-name-part taxon-name-part-type="genus" reg="Eupholidoptera">Eupholidoptera</tp:taxon-name-part><tp:taxon-name-part taxon-name-part-type="species" reg="mariannae">mariannae</tp:taxon-name-part></tp:taxon-name></italic> holotype Anatoli <named-content xmlns:xlink="http://www.w3.org/1999/xlink" content-type="dwc:institutional_code" xlink:title="Naturalis Biodiversity Center, Leiden, The Netherlands" xlink:href="http://grbio.org/institution/national-museum-natural-history-naturalis" xlink:type="simple">RMNH</named-content>.INS1105311 <bold>80</bold><italic><tp:taxon-name><tp:taxon-name-part taxon-name-part-type="genus" reg="Eupholidoptera">Eupholidoptera</tp:taxon-name-part><tp:taxon-name-part taxon-name-part-type="species" reg="forcipata">forcipata</tp:taxon-name-part></tp:taxon-name></italic> Mt. Idhi CT1987.044.01 <bold>81</bold><italic><tp:taxon-name><tp:taxon-name-part taxon-name-part-type="genus" reg="Eupholidoptera">Eupholidoptera</tp:taxon-name-part><tp:taxon-name-part taxon-name-part-type="species" reg="marietheresae">marietheresae</tp:taxon-name-part></tp:taxon-name></italic> sp. nov. paratype Mt. Dikti FC1606 CT2000.096.01 <bold>82</bold><italic><tp:taxon-name><tp:taxon-name-part taxon-name-part-type="genus" reg="Eupholidoptera">Eupholidoptera</tp:taxon-name-part><tp:taxon-name-part taxon-name-part-type="species" reg="jacquelinae">jacquelinae</tp:taxon-name-part></tp:taxon-name></italic> holotype Gavdos CT2000.005.02. Scale bars: 1 mm.</p></caption><graphic xmlns:xlink="http://www.w3.org/1999/xlink" xlink:href="zookeys-1151-067_article-97514__-g010.jpg" position="float" orientation="portrait" xlink:type="simple" id="oo_817940.jpg"><uri content-type="original_file" xlink:type="simple">https://binary.pensoft.net/fig/817940</uri></graphic></fig><fig id="F11" position="float" orientation="portrait"><object-id xmlns:xlink="http://www.w3.org/1999/xlink" content-type="doi" xlink:type="simple">10.3897/zookeys.1151.97514.figures83-96</object-id><object-id xmlns:xlink="http://www.w3.org/1999/xlink" content-type="arpha" xlink:type="simple">A2AEBD0A-F700-54A7-AF11-72BEECEF19F0</object-id><label>Figures 83–96.</label><caption><p>Male anal tergite in caudal view <bold>83</bold><italic><tp:taxon-name><tp:taxon-name-part taxon-name-part-type="genus" reg="Eupholidoptera">Eupholidoptera</tp:taxon-name-part><tp:taxon-name-part taxon-name-part-type="species" reg="smyrnensis">smyrnensis</tp:taxon-name-part></tp:taxon-name></italic> Makrigiannis <named-content xmlns:xlink="http://www.w3.org/1999/xlink" content-type="dwc:institutional_code" xlink:title="Naturalis Biodiversity Center, Leiden, The Netherlands" xlink:href="http://grbio.org/institution/national-museum-natural-history-naturalis" xlink:type="simple">RMNH</named-content>.INS152909 <bold>84</bold><italic><tp:taxon-name><tp:taxon-name-part taxon-name-part-type="genus" reg="Eupholidoptera">Eupholidoptera</tp:taxon-name-part><tp:taxon-name-part taxon-name-part-type="species" reg="gemellata">gemellata</tp:taxon-name-part></tp:taxon-name></italic> Mt. Idhi CT2000.095.01 <bold>85</bold><italic><tp:taxon-name><tp:taxon-name-part taxon-name-part-type="genus" reg="Eupholidoptera">Eupholidoptera</tp:taxon-name-part><tp:taxon-name-part taxon-name-part-type="species" reg="pallipes">pallipes</tp:taxon-name-part></tp:taxon-name></italic> paratype Mt. Lefka <named-content xmlns:xlink="http://www.w3.org/1999/xlink" content-type="dwc:institutional_code" xlink:title="Naturalis Biodiversity Center, Leiden, The Netherlands" xlink:href="http://grbio.org/institution/national-museum-natural-history-naturalis" xlink:type="simple">RMNH</named-content>.INS1105314 <bold>86</bold><italic><tp:taxon-name><tp:taxon-name-part taxon-name-part-type="genus" reg="Eupholidoptera">Eupholidoptera</tp:taxon-name-part><tp:taxon-name-part taxon-name-part-type="species" reg="cretica">cretica</tp:taxon-name-part></tp:taxon-name></italic> Mt. Lefka, Omalos FC17807 <named-content xmlns:xlink="http://www.w3.org/1999/xlink" content-type="dwc:institutional_code" xlink:title="Naturalis Biodiversity Center, Leiden, The Netherlands" xlink:href="http://grbio.org/institution/national-museum-natural-history-naturalis" xlink:type="simple">RMNH</named-content>.INS1141838 <bold>87</bold><italic><tp:taxon-name><tp:taxon-name-part taxon-name-part-type="genus" reg="Eupholidoptera">Eupholidoptera</tp:taxon-name-part><tp:taxon-name-part taxon-name-part-type="species" reg="latens">latens</tp:taxon-name-part></tp:taxon-name></italic> Mt. Lefka, Kalergi CT2003.009.01 <bold>88</bold><italic><tp:taxon-name><tp:taxon-name-part taxon-name-part-type="genus" reg="Eupholidoptera">Eupholidoptera</tp:taxon-name-part><tp:taxon-name-part taxon-name-part-type="species" reg="giuliae">giuliae</tp:taxon-name-part></tp:taxon-name></italic> Chora Sfakion CT2000.014.01 <bold>89</bold><italic><tp:taxon-name><tp:taxon-name-part taxon-name-part-type="genus" reg="Eupholidoptera">Eupholidoptera</tp:taxon-name-part><tp:taxon-name-part taxon-name-part-type="species" reg="francisae">francisae</tp:taxon-name-part></tp:taxon-name></italic> sp. nov. paratype Andikithira CT2002.004.02 <bold>90</bold><italic><tp:taxon-name><tp:taxon-name-part taxon-name-part-type="genus" reg="Eupholidoptera">Eupholidoptera</tp:taxon-name-part><tp:taxon-name-part taxon-name-part-type="species" reg="annamariae">annamariae</tp:taxon-name-part></tp:taxon-name></italic> Kato Zakros CT2000.030.01 <bold>91</bold><italic><tp:taxon-name><tp:taxon-name-part taxon-name-part-type="genus" reg="Eupholidoptera">Eupholidoptera</tp:taxon-name-part><tp:taxon-name-part taxon-name-part-type="species" reg="astyla">astyla</tp:taxon-name-part></tp:taxon-name></italic> Krotos <named-content xmlns:xlink="http://www.w3.org/1999/xlink" content-type="dwc:institutional_code" xlink:title="Naturalis Biodiversity Center, Leiden, The Netherlands" xlink:href="http://grbio.org/institution/national-museum-natural-history-naturalis" xlink:type="simple">RMNH</named-content>.INS1141819 <bold>92</bold><italic><tp:taxon-name><tp:taxon-name-part taxon-name-part-type="genus" reg="Eupholidoptera">Eupholidoptera</tp:taxon-name-part><tp:taxon-name-part taxon-name-part-type="species" reg="feri">feri</tp:taxon-name-part></tp:taxon-name></italic> holotype Mt. Dikti, Katharo plain <named-content xmlns:xlink="http://www.w3.org/1999/xlink" content-type="dwc:institutional_code" xlink:title="Naturalis Biodiversity Center, Leiden, The Netherlands" xlink:href="http://grbio.org/institution/national-museum-natural-history-naturalis" xlink:type="simple">RMNH</named-content>.INS1105297 <bold>93</bold><italic><tp:taxon-name><tp:taxon-name-part taxon-name-part-type="genus" reg="Eupholidoptera">Eupholidoptera</tp:taxon-name-part><tp:taxon-name-part taxon-name-part-type="species" reg="mariannae">mariannae</tp:taxon-name-part></tp:taxon-name></italic> Prina FC17798 <named-content xmlns:xlink="http://www.w3.org/1999/xlink" content-type="dwc:institutional_code" xlink:title="Naturalis Biodiversity Center, Leiden, The Netherlands" xlink:href="http://grbio.org/institution/national-museum-natural-history-naturalis" xlink:type="simple">RMNH</named-content>.INS1141840 <bold>94</bold><italic><tp:taxon-name><tp:taxon-name-part taxon-name-part-type="genus" reg="Eupholidoptera">Eupholidoptera</tp:taxon-name-part><tp:taxon-name-part taxon-name-part-type="species" reg="forcipata">forcipata</tp:taxon-name-part></tp:taxon-name></italic> Mt. Idhi CT1987.044.01 <bold>95</bold><italic><tp:taxon-name><tp:taxon-name-part taxon-name-part-type="genus" reg="Eupholidoptera">Eupholidoptera</tp:taxon-name-part><tp:taxon-name-part taxon-name-part-type="species" reg="marietheresae">marietheresae</tp:taxon-name-part></tp:taxon-name></italic> sp. nov. paratype Mt. Dikti FC1606 CT2000.096.01 <bold>96</bold><italic><tp:taxon-name><tp:taxon-name-part taxon-name-part-type="genus" reg="Eupholidoptera">Eupholidoptera</tp:taxon-name-part><tp:taxon-name-part taxon-name-part-type="species" reg="jacquelinae">jacquelinae</tp:taxon-name-part></tp:taxon-name></italic> paratype Gavdos NHMC2001.004.12. Scale bars: 1 mm.</p></caption><graphic xmlns:xlink="http://www.w3.org/1999/xlink" xlink:href="zookeys-1151-067_article-97514__-g011.jpg" position="float" orientation="portrait" xlink:type="simple" id="oo_817941.jpg"><uri content-type="original_file" xlink:type="simple">https://binary.pensoft.net/fig/817941</uri></graphic></fig><fig id="F12" position="float" orientation="portrait"><object-id xmlns:xlink="http://www.w3.org/1999/xlink" content-type="doi" xlink:type="simple">10.3897/zookeys.1151.97514.figures97-110</object-id><object-id xmlns:xlink="http://www.w3.org/1999/xlink" content-type="arpha" xlink:type="simple">151334DD-1ED7-514D-BC04-A7534BB7BF6C</object-id><label>Figures 97–110.</label><caption><p>Male anal tergite in lateral view <bold>97</bold><italic><tp:taxon-name><tp:taxon-name-part taxon-name-part-type="genus" reg="Eupholidoptera">Eupholidoptera</tp:taxon-name-part><tp:taxon-name-part taxon-name-part-type="species" reg="smyrnensis">smyrnensis</tp:taxon-name-part></tp:taxon-name></italic> Makrigiannis RMNH5087053 <bold>98</bold><italic><tp:taxon-name><tp:taxon-name-part taxon-name-part-type="genus" reg="Eupholidoptera">Eupholidoptera</tp:taxon-name-part><tp:taxon-name-part taxon-name-part-type="species" reg="gemellata">gemellata</tp:taxon-name-part></tp:taxon-name></italic> Mt. Idhi CT2000.095.01 <bold>99</bold><italic><tp:taxon-name><tp:taxon-name-part taxon-name-part-type="genus" reg="Eupholidoptera">Eupholidoptera</tp:taxon-name-part><tp:taxon-name-part taxon-name-part-type="species" reg="pallipes">pallipes</tp:taxon-name-part></tp:taxon-name></italic> paratype Mt. Lefka <named-content xmlns:xlink="http://www.w3.org/1999/xlink" content-type="dwc:institutional_code" xlink:title="Naturalis Biodiversity Center, Leiden, The Netherlands" xlink:href="http://grbio.org/institution/national-museum-natural-history-naturalis" xlink:type="simple">RMNH</named-content>.INS1105314 <bold>100</bold><italic><tp:taxon-name><tp:taxon-name-part taxon-name-part-type="genus" reg="Eupholidoptera">Eupholidoptera</tp:taxon-name-part><tp:taxon-name-part taxon-name-part-type="species" reg="cretica">cretica</tp:taxon-name-part></tp:taxon-name></italic> Mt. Lefka, Omalos FC17807 <named-content xmlns:xlink="http://www.w3.org/1999/xlink" content-type="dwc:institutional_code" xlink:title="Naturalis Biodiversity Center, Leiden, The Netherlands" xlink:href="http://grbio.org/institution/national-museum-natural-history-naturalis" xlink:type="simple">RMNH</named-content>.INS1141838 <bold>101</bold><italic><tp:taxon-name><tp:taxon-name-part taxon-name-part-type="genus" reg="Eupholidoptera">Eupholidoptera</tp:taxon-name-part><tp:taxon-name-part taxon-name-part-type="species" reg="latens">latens</tp:taxon-name-part></tp:taxon-name></italic> Mt. Lefka, Kalergi CT1987.047.01 <bold>102</bold><italic><tp:taxon-name><tp:taxon-name-part taxon-name-part-type="genus" reg="Eupholidoptera">Eupholidoptera</tp:taxon-name-part><tp:taxon-name-part taxon-name-part-type="species" reg="giuliae">giuliae</tp:taxon-name-part></tp:taxon-name></italic> Argoules CT1995.011.11 <bold>103</bold><italic><tp:taxon-name><tp:taxon-name-part taxon-name-part-type="genus" reg="Eupholidoptera">Eupholidoptera</tp:taxon-name-part><tp:taxon-name-part taxon-name-part-type="species" reg="francisae">francisae</tp:taxon-name-part></tp:taxon-name></italic> sp. nov. paratype Andikithira CT2002.004.02 <bold>104</bold><italic><tp:taxon-name><tp:taxon-name-part taxon-name-part-type="genus" reg="Eupholidoptera">Eupholidoptera</tp:taxon-name-part><tp:taxon-name-part taxon-name-part-type="species" reg="annamariae">annamariae</tp:taxon-name-part></tp:taxon-name></italic> Kato Zakros CT2000.030.03 <bold>105</bold><italic><tp:taxon-name><tp:taxon-name-part taxon-name-part-type="genus" reg="Eupholidoptera">Eupholidoptera</tp:taxon-name-part><tp:taxon-name-part taxon-name-part-type="species" reg="astyla">astyla</tp:taxon-name-part></tp:taxon-name></italic> Ano Viannos CT1995.024.01 <bold>106</bold><italic><tp:taxon-name><tp:taxon-name-part taxon-name-part-type="genus" reg="Eupholidoptera">Eupholidoptera</tp:taxon-name-part><tp:taxon-name-part taxon-name-part-type="species" reg="feri">feri</tp:taxon-name-part></tp:taxon-name></italic> holotype Mt. Dikti, Katharo plain <named-content xmlns:xlink="http://www.w3.org/1999/xlink" content-type="dwc:institutional_code" xlink:title="Naturalis Biodiversity Center, Leiden, The Netherlands" xlink:href="http://grbio.org/institution/national-museum-natural-history-naturalis" xlink:type="simple">RMNH</named-content>.INS1105297 <bold>107</bold><italic><tp:taxon-name><tp:taxon-name-part taxon-name-part-type="genus" reg="Eupholidoptera">Eupholidoptera</tp:taxon-name-part><tp:taxon-name-part taxon-name-part-type="species" reg="mariannae">mariannae</tp:taxon-name-part></tp:taxon-name></italic> Kalavros CT2017.029.01 <bold>108</bold><italic><tp:taxon-name><tp:taxon-name-part taxon-name-part-type="genus" reg="Eupholidoptera">Eupholidoptera</tp:taxon-name-part><tp:taxon-name-part taxon-name-part-type="species" reg="forcipata">forcipata</tp:taxon-name-part></tp:taxon-name></italic> Mt. Idhi CT1987.044.01 <bold>109</bold><italic><tp:taxon-name><tp:taxon-name-part taxon-name-part-type="genus" reg="Eupholidoptera">Eupholidoptera</tp:taxon-name-part><tp:taxon-name-part taxon-name-part-type="species" reg="marietheresae">marietheresae</tp:taxon-name-part></tp:taxon-name></italic> sp. nov. paratype Mt. Dikti FC1606 CT2000.096.01 <bold>110</bold><italic><tp:taxon-name><tp:taxon-name-part taxon-name-part-type="genus" reg="Eupholidoptera">Eupholidoptera</tp:taxon-name-part><tp:taxon-name-part taxon-name-part-type="species" reg="jacquelinae">jacquelinae</tp:taxon-name-part></tp:taxon-name></italic> Gavdopoula CT1996.019.01. Scale bars: 1 mm.</p></caption><graphic xmlns:xlink="http://www.w3.org/1999/xlink" xlink:href="zookeys-1151-067_article-97514__-g012.jpg" position="float" orientation="portrait" xlink:type="simple" id="oo_817942.jpg"><uri content-type="original_file" xlink:type="simple">https://binary.pensoft.net/fig/817942</uri></graphic></fig><fig id="F13" position="float" orientation="portrait"><object-id xmlns:xlink="http://www.w3.org/1999/xlink" content-type="doi" xlink:type="simple">10.3897/zookeys.1151.97514.figures111-125</object-id><object-id xmlns:xlink="http://www.w3.org/1999/xlink" content-type="arpha" xlink:type="simple">AE9326E9-E30B-56E5-BF43-5939E52584D3</object-id><label>Figures 111–125.</label><caption><p>Male cercus in dorsal view <bold>111</bold><italic><tp:taxon-name><tp:taxon-name-part taxon-name-part-type="genus" reg="Eupholidoptera">Eupholidoptera</tp:taxon-name-part><tp:taxon-name-part taxon-name-part-type="species" reg="smyrnensis">smyrnensis</tp:taxon-name-part></tp:taxon-name></italic> Makrigiannis RMNH5087053 <bold>112</bold><italic><tp:taxon-name><tp:taxon-name-part taxon-name-part-type="genus" reg="Eupholidoptera">Eupholidoptera</tp:taxon-name-part><tp:taxon-name-part taxon-name-part-type="species" reg="gemellata">gemellata</tp:taxon-name-part></tp:taxon-name></italic> Mt. Idhi FC1651 <named-content xmlns:xlink="http://www.w3.org/1999/xlink" content-type="dwc:institutional_code" xlink:title="Naturalis Biodiversity Center, Leiden, The Netherlands" xlink:href="http://grbio.org/institution/national-museum-natural-history-naturalis" xlink:type="simple">RMNH</named-content>.INS1141843 <bold>113</bold><italic><tp:taxon-name><tp:taxon-name-part taxon-name-part-type="genus" reg="Eupholidoptera">Eupholidoptera</tp:taxon-name-part><tp:taxon-name-part taxon-name-part-type="species" reg="pallipes">pallipes</tp:taxon-name-part></tp:taxon-name></italic> Mt. Lefka paratype <named-content xmlns:xlink="http://www.w3.org/1999/xlink" content-type="dwc:institutional_code" xlink:title="Naturalis Biodiversity Center, Leiden, The Netherlands" xlink:href="http://grbio.org/institution/national-museum-natural-history-naturalis" xlink:type="simple">RMNH</named-content>.INS1105314 <bold>114</bold><italic><tp:taxon-name><tp:taxon-name-part taxon-name-part-type="genus" reg="Eupholidoptera">Eupholidoptera</tp:taxon-name-part><tp:taxon-name-part taxon-name-part-type="species" reg="cretica">cretica</tp:taxon-name-part></tp:taxon-name></italic> Mt. Lefka, Omalos FC17807 <named-content xmlns:xlink="http://www.w3.org/1999/xlink" content-type="dwc:institutional_code" xlink:title="Naturalis Biodiversity Center, Leiden, The Netherlands" xlink:href="http://grbio.org/institution/national-museum-natural-history-naturalis" xlink:type="simple">RMNH</named-content>.INS1141838 <bold>115</bold><italic><tp:taxon-name><tp:taxon-name-part taxon-name-part-type="genus" reg="Eupholidoptera">Eupholidoptera</tp:taxon-name-part><tp:taxon-name-part taxon-name-part-type="species" reg="latens">latens</tp:taxon-name-part></tp:taxon-name></italic> Xiloskalo <named-content xmlns:xlink="http://www.w3.org/1999/xlink" content-type="dwc:institutional_code" xlink:title="Institute of Biodiversity and Ecosystem Research, Bulgarian Academy of Sciences, Sofia, Bulgaria" xlink:href="http://grbio.org/institution/bulgarian-academy-sciences" xlink:type="simple">IBER</named-content> DC-Ort000558 <bold>116</bold><italic><tp:taxon-name><tp:taxon-name-part taxon-name-part-type="genus" reg="Eupholidoptera">Eupholidoptera</tp:taxon-name-part><tp:taxon-name-part taxon-name-part-type="species" reg="giuliae">giuliae</tp:taxon-name-part></tp:taxon-name></italic> Chora Sfakion CT2000.014.02 <bold>117</bold><italic><tp:taxon-name><tp:taxon-name-part taxon-name-part-type="genus" reg="Eupholidoptera">Eupholidoptera</tp:taxon-name-part><tp:taxon-name-part taxon-name-part-type="species" reg="francisae">francisae</tp:taxon-name-part></tp:taxon-name></italic> sp. nov. holotype Andikithira CT2002.004.04 <bold>118</bold><italic><tp:taxon-name><tp:taxon-name-part taxon-name-part-type="genus" reg="Eupholidoptera">Eupholidoptera</tp:taxon-name-part><tp:taxon-name-part taxon-name-part-type="species" reg="annamariae">annamariae</tp:taxon-name-part></tp:taxon-name></italic> Kato Zakros CT2000.030.03 <bold>119</bold><italic><tp:taxon-name><tp:taxon-name-part taxon-name-part-type="genus" reg="Eupholidoptera">Eupholidoptera</tp:taxon-name-part><tp:taxon-name-part taxon-name-part-type="species" reg="annamariae">annamariae</tp:taxon-name-part></tp:taxon-name></italic> Xerokampos, male with anomalous cercus, <named-content xmlns:xlink="http://www.w3.org/1999/xlink" content-type="dwc:institutional_code" xlink:title="Institute of Biodiversity and Ecosystem Research, Bulgarian Academy of Sciences, Sofia, Bulgaria" xlink:href="http://grbio.org/institution/bulgarian-academy-sciences" xlink:type="simple">IBER</named-content> DC-Ort000565 <bold>120</bold><italic><tp:taxon-name><tp:taxon-name-part taxon-name-part-type="genus" reg="Eupholidoptera">Eupholidoptera</tp:taxon-name-part><tp:taxon-name-part taxon-name-part-type="species" reg="astyla">astyla</tp:taxon-name-part></tp:taxon-name></italic> Ierapetra MfN s.n. <bold>121</bold><italic><tp:taxon-name><tp:taxon-name-part taxon-name-part-type="genus" reg="Eupholidoptera">Eupholidoptera</tp:taxon-name-part><tp:taxon-name-part taxon-name-part-type="species" reg="feri">feri</tp:taxon-name-part></tp:taxon-name></italic> holotype Mt. Dikti, Katharo plain <named-content xmlns:xlink="http://www.w3.org/1999/xlink" content-type="dwc:institutional_code" xlink:title="Naturalis Biodiversity Center, Leiden, The Netherlands" xlink:href="http://grbio.org/institution/national-museum-natural-history-naturalis" xlink:type="simple">RMNH</named-content>.INS1105297 <bold>122</bold><italic><tp:taxon-name><tp:taxon-name-part taxon-name-part-type="genus" reg="Eupholidoptera">Eupholidoptera</tp:taxon-name-part><tp:taxon-name-part taxon-name-part-type="species" reg="mariannae">mariannae</tp:taxon-name-part></tp:taxon-name></italic> holotype Anatoli <named-content xmlns:xlink="http://www.w3.org/1999/xlink" content-type="dwc:institutional_code" xlink:title="Naturalis Biodiversity Center, Leiden, The Netherlands" xlink:href="http://grbio.org/institution/national-museum-natural-history-naturalis" xlink:type="simple">RMNH</named-content>.INS1105311 <bold>123</bold><italic><tp:taxon-name><tp:taxon-name-part taxon-name-part-type="genus" reg="Eupholidoptera">Eupholidoptera</tp:taxon-name-part><tp:taxon-name-part taxon-name-part-type="species" reg="forcipata">forcipata</tp:taxon-name-part></tp:taxon-name></italic> Mt. Idhi CT1987.044.01 <bold>124</bold><italic><tp:taxon-name><tp:taxon-name-part taxon-name-part-type="genus" reg="Eupholidoptera">Eupholidoptera</tp:taxon-name-part><tp:taxon-name-part taxon-name-part-type="species" reg="marietheresae">marietheresae</tp:taxon-name-part></tp:taxon-name></italic> sp. nov. holotype Mt. Dikti FC1606 <named-content xmlns:xlink="http://www.w3.org/1999/xlink" content-type="dwc:institutional_code" xlink:title="Naturalis Biodiversity Center, Leiden, The Netherlands" xlink:href="http://grbio.org/institution/national-museum-natural-history-naturalis" xlink:type="simple">RMNH</named-content>.INS1141850 <bold>125</bold><italic><tp:taxon-name><tp:taxon-name-part taxon-name-part-type="genus" reg="Eupholidoptera">Eupholidoptera</tp:taxon-name-part><tp:taxon-name-part taxon-name-part-type="species" reg="jacquelinae">jacquelinae</tp:taxon-name-part></tp:taxon-name></italic> holotype Gavdos CT2000.005.02. Scale bars: 1 mm.</p></caption><graphic xmlns:xlink="http://www.w3.org/1999/xlink" xlink:href="zookeys-1151-067_article-97514__-g013.jpg" position="float" orientation="portrait" xlink:type="simple" id="oo_817943.jpg"><uri content-type="original_file" xlink:type="simple">https://binary.pensoft.net/fig/817943</uri></graphic></fig><fig id="F14" position="float" orientation="portrait"><object-id xmlns:xlink="http://www.w3.org/1999/xlink" content-type="doi" xlink:type="simple">10.3897/zookeys.1151.97514.figures126-139</object-id><object-id xmlns:xlink="http://www.w3.org/1999/xlink" content-type="arpha" xlink:type="simple">E499A0F2-EE87-5B05-8866-80D0E50B0169</object-id><label>Figures 126–139.</label><caption><p>Male cercus in lateral view <bold>126</bold><italic><tp:taxon-name><tp:taxon-name-part taxon-name-part-type="genus" reg="Eupholidoptera">Eupholidoptera</tp:taxon-name-part><tp:taxon-name-part taxon-name-part-type="species" reg="smyrnensis">smyrnensis</tp:taxon-name-part></tp:taxon-name></italic> Makrigiannis <named-content xmlns:xlink="http://www.w3.org/1999/xlink" content-type="dwc:institutional_code" xlink:title="Naturalis Biodiversity Center, Leiden, The Netherlands" xlink:href="http://grbio.org/institution/national-museum-natural-history-naturalis" xlink:type="simple">RMNH</named-content>.5087053 <bold>127</bold><italic><tp:taxon-name><tp:taxon-name-part taxon-name-part-type="genus" reg="Eupholidoptera">Eupholidoptera</tp:taxon-name-part><tp:taxon-name-part taxon-name-part-type="species" reg="gemellata">gemellata</tp:taxon-name-part></tp:taxon-name></italic> Mt. Idhi FC1651 <named-content xmlns:xlink="http://www.w3.org/1999/xlink" content-type="dwc:institutional_code" xlink:title="Naturalis Biodiversity Center, Leiden, The Netherlands" xlink:href="http://grbio.org/institution/national-museum-natural-history-naturalis" xlink:type="simple">RMNH</named-content>.INS1141843 <bold>128</bold><italic><tp:taxon-name><tp:taxon-name-part taxon-name-part-type="genus" reg="Eupholidoptera">Eupholidoptera</tp:taxon-name-part><tp:taxon-name-part taxon-name-part-type="species" reg="pallipes">pallipes</tp:taxon-name-part></tp:taxon-name></italic> paratype Mt. Lefka <named-content xmlns:xlink="http://www.w3.org/1999/xlink" content-type="dwc:institutional_code" xlink:title="Naturalis Biodiversity Center, Leiden, The Netherlands" xlink:href="http://grbio.org/institution/national-museum-natural-history-naturalis" xlink:type="simple">RMNH</named-content>.INS1105314 <bold>129</bold><italic><tp:taxon-name><tp:taxon-name-part taxon-name-part-type="genus" reg="Eupholidoptera">Eupholidoptera</tp:taxon-name-part><tp:taxon-name-part taxon-name-part-type="species" reg="cretica">cretica</tp:taxon-name-part></tp:taxon-name></italic> Mt. Lefka, Omalos FC17807 <named-content xmlns:xlink="http://www.w3.org/1999/xlink" content-type="dwc:institutional_code" xlink:title="Naturalis Biodiversity Center, Leiden, The Netherlands" xlink:href="http://grbio.org/institution/national-museum-natural-history-naturalis" xlink:type="simple">RMNH</named-content>.INS1141838 <bold>130</bold><italic><tp:taxon-name><tp:taxon-name-part taxon-name-part-type="genus" reg="Eupholidoptera">Eupholidoptera</tp:taxon-name-part><tp:taxon-name-part taxon-name-part-type="species" reg="latens">latens</tp:taxon-name-part></tp:taxon-name></italic> Mt. Lefka Kalergi CT2003.009.01 <bold>131</bold><italic><tp:taxon-name><tp:taxon-name-part taxon-name-part-type="genus" reg="Eupholidoptera">Eupholidoptera</tp:taxon-name-part><tp:taxon-name-part taxon-name-part-type="species" reg="giuliae">giuliae</tp:taxon-name-part></tp:taxon-name></italic> Chora Sfakion CT2000.024.04 <bold>132</bold><italic><tp:taxon-name><tp:taxon-name-part taxon-name-part-type="genus" reg="Eupholidoptera">Eupholidoptera</tp:taxon-name-part><tp:taxon-name-part taxon-name-part-type="species" reg="francisae">francisae</tp:taxon-name-part></tp:taxon-name></italic> paratype sp. nov. Andikithira CT2002.004.08 <bold>133</bold><italic><tp:taxon-name><tp:taxon-name-part taxon-name-part-type="genus" reg="Eupholidoptera">Eupholidoptera</tp:taxon-name-part><tp:taxon-name-part taxon-name-part-type="species" reg="annamariae">annamariae</tp:taxon-name-part></tp:taxon-name></italic> Kato Zakros CT1995.020.02 <bold>134</bold><italic><tp:taxon-name><tp:taxon-name-part taxon-name-part-type="genus" reg="Eupholidoptera">Eupholidoptera</tp:taxon-name-part><tp:taxon-name-part taxon-name-part-type="species" reg="astyla">astyla</tp:taxon-name-part></tp:taxon-name></italic> paratype Ierapetra MfN s.n. <bold>135</bold><italic><tp:taxon-name><tp:taxon-name-part taxon-name-part-type="genus" reg="Eupholidoptera">Eupholidoptera</tp:taxon-name-part><tp:taxon-name-part taxon-name-part-type="species" reg="feri">feri</tp:taxon-name-part></tp:taxon-name></italic> holotype Mt. Dikti, Katharo plain <named-content xmlns:xlink="http://www.w3.org/1999/xlink" content-type="dwc:institutional_code" xlink:title="Naturalis Biodiversity Center, Leiden, The Netherlands" xlink:href="http://grbio.org/institution/national-museum-natural-history-naturalis" xlink:type="simple">RMNH</named-content>.INS1105297 <bold>136</bold><italic><tp:taxon-name><tp:taxon-name-part taxon-name-part-type="genus" reg="Eupholidoptera">Eupholidoptera</tp:taxon-name-part><tp:taxon-name-part taxon-name-part-type="species" reg="mariannae">mariannae</tp:taxon-name-part></tp:taxon-name></italic> holotype Anatoli <named-content xmlns:xlink="http://www.w3.org/1999/xlink" content-type="dwc:institutional_code" xlink:title="Naturalis Biodiversity Center, Leiden, The Netherlands" xlink:href="http://grbio.org/institution/national-museum-natural-history-naturalis" xlink:type="simple">RMNH</named-content>.INS1105311 <bold>137</bold><italic><tp:taxon-name><tp:taxon-name-part taxon-name-part-type="genus" reg="Eupholidoptera">Eupholidoptera</tp:taxon-name-part><tp:taxon-name-part taxon-name-part-type="species" reg="forcipata">forcipata</tp:taxon-name-part></tp:taxon-name></italic> Mt. Idhi CT1987.044.01 <bold>138</bold><italic><tp:taxon-name><tp:taxon-name-part taxon-name-part-type="genus" reg="Eupholidoptera">Eupholidoptera</tp:taxon-name-part><tp:taxon-name-part taxon-name-part-type="species" reg="marietheresae">marietheresae</tp:taxon-name-part></tp:taxon-name></italic> sp. nov. holotype Mt. Dikti FC1606 <named-content xmlns:xlink="http://www.w3.org/1999/xlink" content-type="dwc:institutional_code" xlink:title="Naturalis Biodiversity Center, Leiden, The Netherlands" xlink:href="http://grbio.org/institution/national-museum-natural-history-naturalis" xlink:type="simple">RMNH</named-content>.INS1141850 <bold>139</bold><italic><tp:taxon-name><tp:taxon-name-part taxon-name-part-type="genus" reg="Eupholidoptera">Eupholidoptera</tp:taxon-name-part><tp:taxon-name-part taxon-name-part-type="species" reg="jacquelinae">jacquelinae</tp:taxon-name-part></tp:taxon-name></italic> holotype Gavdos CT2000.005.02. Scale bars: 1 mm.</p></caption><graphic xmlns:xlink="http://www.w3.org/1999/xlink" xlink:href="zookeys-1151-067_article-97514__-g014.jpg" position="float" orientation="portrait" xlink:type="simple" id="oo_817944.jpg"><uri content-type="original_file" xlink:type="simple">https://binary.pensoft.net/fig/817944</uri></graphic></fig><fig id="F15" position="float" orientation="portrait"><object-id xmlns:xlink="http://www.w3.org/1999/xlink" content-type="doi" xlink:type="simple">10.3897/zookeys.1151.97514.figures140-153</object-id><object-id xmlns:xlink="http://www.w3.org/1999/xlink" content-type="arpha" xlink:type="simple">277487D3-2462-5D90-A05C-AF9F250F9ABB</object-id><label>Figures 140–153.</label><caption><p>Male subgenital plate in ventral view <bold>140</bold><italic><tp:taxon-name><tp:taxon-name-part taxon-name-part-type="genus" reg="Eupholidoptera">Eupholidoptera</tp:taxon-name-part><tp:taxon-name-part taxon-name-part-type="species" reg="smyrnensis">smyrnensis</tp:taxon-name-part></tp:taxon-name></italic> Lagkada <named-content xmlns:xlink="http://www.w3.org/1999/xlink" content-type="dwc:institutional_code" xlink:title="Naturalis Biodiversity Center, Leiden, The Netherlands" xlink:href="http://grbio.org/institution/national-museum-natural-history-naturalis" xlink:type="simple">RMNH</named-content> 5106270 <bold>141</bold><italic><tp:taxon-name><tp:taxon-name-part taxon-name-part-type="genus" reg="Eupholidoptera">Eupholidoptera</tp:taxon-name-part><tp:taxon-name-part taxon-name-part-type="species" reg="gemellata">gemellata</tp:taxon-name-part></tp:taxon-name></italic> Mt. Idhi FC1651 <named-content xmlns:xlink="http://www.w3.org/1999/xlink" content-type="dwc:institutional_code" xlink:title="Naturalis Biodiversity Center, Leiden, The Netherlands" xlink:href="http://grbio.org/institution/national-museum-natural-history-naturalis" xlink:type="simple">RMNH</named-content>.INS1141843 <bold>142</bold><italic><tp:taxon-name><tp:taxon-name-part taxon-name-part-type="genus" reg="Eupholidoptera">Eupholidoptera</tp:taxon-name-part><tp:taxon-name-part taxon-name-part-type="species" reg="pallipes">pallipes</tp:taxon-name-part></tp:taxon-name></italic> paratype Mt. Lefka <named-content xmlns:xlink="http://www.w3.org/1999/xlink" content-type="dwc:institutional_code" xlink:title="Naturalis Biodiversity Center, Leiden, The Netherlands" xlink:href="http://grbio.org/institution/national-museum-natural-history-naturalis" xlink:type="simple">RMNH</named-content>.INS1105313 <bold>143</bold><italic><tp:taxon-name><tp:taxon-name-part taxon-name-part-type="genus" reg="Eupholidoptera">Eupholidoptera</tp:taxon-name-part><tp:taxon-name-part taxon-name-part-type="species" reg="cretica">cretica</tp:taxon-name-part></tp:taxon-name></italic> Mt. Lefka, Omalos FC17807 <named-content xmlns:xlink="http://www.w3.org/1999/xlink" content-type="dwc:institutional_code" xlink:title="Naturalis Biodiversity Center, Leiden, The Netherlands" xlink:href="http://grbio.org/institution/national-museum-natural-history-naturalis" xlink:type="simple">RMNH</named-content>.INS1141838 <bold>144</bold><italic><tp:taxon-name><tp:taxon-name-part taxon-name-part-type="genus" reg="Eupholidoptera">Eupholidoptera</tp:taxon-name-part><tp:taxon-name-part taxon-name-part-type="species" reg="latens">latens</tp:taxon-name-part></tp:taxon-name> Mt. Lefka Kalergi</italic> CT1987.047.02 <bold>145</bold><italic><tp:taxon-name><tp:taxon-name-part taxon-name-part-type="genus" reg="Eupholidoptera">Eupholidoptera</tp:taxon-name-part><tp:taxon-name-part taxon-name-part-type="species" reg="giuliae">giuliae</tp:taxon-name-part></tp:taxon-name></italic> Skaloti <named-content xmlns:xlink="http://www.w3.org/1999/xlink" content-type="dwc:institutional_code" xlink:title="Institute of Biodiversity and Ecosystem Research, Bulgarian Academy of Sciences, Sofia, Bulgaria" xlink:href="http://grbio.org/institution/bulgarian-academy-sciences" xlink:type="simple">IBER</named-content> DC-Ort000564 <bold>146</bold><italic><tp:taxon-name><tp:taxon-name-part taxon-name-part-type="genus" reg="Eupholidoptera">Eupholidoptera</tp:taxon-name-part><tp:taxon-name-part taxon-name-part-type="species" reg="francisae">francisae</tp:taxon-name-part></tp:taxon-name></italic> sp. nov. holotype Andikithira CT2002.004.04 <bold>147</bold><italic><tp:taxon-name><tp:taxon-name-part taxon-name-part-type="genus" reg="Eupholidoptera">Eupholidoptera</tp:taxon-name-part><tp:taxon-name-part taxon-name-part-type="species" reg="annamariae">annamariae</tp:taxon-name-part></tp:taxon-name></italic> Kato Zakros CT2000.030.04 <bold>148</bold><italic><tp:taxon-name><tp:taxon-name-part taxon-name-part-type="genus" reg="Eupholidoptera">Eupholidoptera</tp:taxon-name-part><tp:taxon-name-part taxon-name-part-type="species" reg="astyla">astyla</tp:taxon-name-part></tp:taxon-name></italic> Krotos <named-content xmlns:xlink="http://www.w3.org/1999/xlink" content-type="dwc:institutional_code" xlink:title="Naturalis Biodiversity Center, Leiden, The Netherlands" xlink:href="http://grbio.org/institution/national-museum-natural-history-naturalis" xlink:type="simple">RMNH</named-content>.INS1141819 <bold>149</bold><italic><tp:taxon-name><tp:taxon-name-part taxon-name-part-type="genus" reg="Eupholidoptera">Eupholidoptera</tp:taxon-name-part><tp:taxon-name-part taxon-name-part-type="species" reg="feri">feri</tp:taxon-name-part></tp:taxon-name></italic> holotype Mt. Dikti, Katharo plain <named-content xmlns:xlink="http://www.w3.org/1999/xlink" content-type="dwc:institutional_code" xlink:title="Naturalis Biodiversity Center, Leiden, The Netherlands" xlink:href="http://grbio.org/institution/national-museum-natural-history-naturalis" xlink:type="simple">RMNH</named-content>.INS1105297 <bold>150</bold><italic><tp:taxon-name><tp:taxon-name-part taxon-name-part-type="genus" reg="Eupholidoptera">Eupholidoptera</tp:taxon-name-part><tp:taxon-name-part taxon-name-part-type="species" reg="mariannae">mariannae</tp:taxon-name-part></tp:taxon-name></italic> holotype Anatoli <named-content xmlns:xlink="http://www.w3.org/1999/xlink" content-type="dwc:institutional_code" xlink:title="Naturalis Biodiversity Center, Leiden, The Netherlands" xlink:href="http://grbio.org/institution/national-museum-natural-history-naturalis" xlink:type="simple">RMNH</named-content>.INS1105311 <bold>151</bold><italic><tp:taxon-name><tp:taxon-name-part taxon-name-part-type="genus" reg="Eupholidoptera">Eupholidoptera</tp:taxon-name-part><tp:taxon-name-part taxon-name-part-type="species" reg="forcipata">forcipata</tp:taxon-name-part></tp:taxon-name></italic> Mt. Idhi CT1987.044.03 <bold>152</bold><italic><tp:taxon-name><tp:taxon-name-part taxon-name-part-type="genus" reg="Eupholidoptera">Eupholidoptera</tp:taxon-name-part><tp:taxon-name-part taxon-name-part-type="species" reg="marietheresae">marietheresae</tp:taxon-name-part></tp:taxon-name></italic> sp. nov. holotype Mt. Dikti FC1606 <named-content xmlns:xlink="http://www.w3.org/1999/xlink" content-type="dwc:institutional_code" xlink:title="Naturalis Biodiversity Center, Leiden, The Netherlands" xlink:href="http://grbio.org/institution/national-museum-natural-history-naturalis" xlink:type="simple">RMNH</named-content>.INS1141850 <bold>153</bold><italic><tp:taxon-name><tp:taxon-name-part taxon-name-part-type="genus" reg="Eupholidoptera">Eupholidoptera</tp:taxon-name-part><tp:taxon-name-part taxon-name-part-type="species" reg="jacquelinae">jacquelinae</tp:taxon-name-part></tp:taxon-name></italic> holotype Gavdos 2000.005.02. Scale bars: 1 mm.</p></caption><graphic xmlns:xlink="http://www.w3.org/1999/xlink" xlink:href="zookeys-1151-067_article-97514__-g015.jpg" position="float" orientation="portrait" xlink:type="simple" id="oo_817945.jpg"><uri content-type="original_file" xlink:type="simple">https://binary.pensoft.net/fig/817945</uri></graphic></fig><fig id="F16" position="float" orientation="portrait"><object-id xmlns:xlink="http://www.w3.org/1999/xlink" content-type="doi" xlink:type="simple">10.3897/zookeys.1151.97514.figures154-167</object-id><object-id xmlns:xlink="http://www.w3.org/1999/xlink" content-type="arpha" xlink:type="simple">1D2B7F36-F6EB-50D4-AB9C-C0F64E8BD43A</object-id><label>Figures 154–167.</label><caption><p>Male subgenital plate in lateral view <bold>154</bold><italic><tp:taxon-name><tp:taxon-name-part taxon-name-part-type="genus" reg="Eupholidoptera">Eupholidoptera</tp:taxon-name-part><tp:taxon-name-part taxon-name-part-type="species" reg="smyrnensis">smyrnensis</tp:taxon-name-part></tp:taxon-name></italic> Lagkada <named-content xmlns:xlink="http://www.w3.org/1999/xlink" content-type="dwc:institutional_code" xlink:title="Naturalis Biodiversity Center, Leiden, The Netherlands" xlink:href="http://grbio.org/institution/national-museum-natural-history-naturalis" xlink:type="simple">RMNH</named-content>.INS152909 <bold>155</bold><italic><tp:taxon-name><tp:taxon-name-part taxon-name-part-type="genus" reg="Eupholidoptera">Eupholidoptera</tp:taxon-name-part><tp:taxon-name-part taxon-name-part-type="species" reg="gemellata">gemellata</tp:taxon-name-part></tp:taxon-name></italic> holotype Mt. Idhi <named-content xmlns:xlink="http://www.w3.org/1999/xlink" content-type="dwc:institutional_code" xlink:title="Naturalis Biodiversity Center, Leiden, The Netherlands" xlink:href="http://grbio.org/institution/national-museum-natural-history-naturalis" xlink:type="simple">RMNH</named-content>.INS1105300 <bold>156</bold><italic><tp:taxon-name><tp:taxon-name-part taxon-name-part-type="genus" reg="Eupholidoptera">Eupholidoptera</tp:taxon-name-part><tp:taxon-name-part taxon-name-part-type="species" reg="pallipes">pallipes</tp:taxon-name-part></tp:taxon-name></italic> paratype Mt. Lefka <named-content xmlns:xlink="http://www.w3.org/1999/xlink" content-type="dwc:institutional_code" xlink:title="Naturalis Biodiversity Center, Leiden, The Netherlands" xlink:href="http://grbio.org/institution/national-museum-natural-history-naturalis" xlink:type="simple">RMNH</named-content>.INS1105313 <bold>157</bold><italic><tp:taxon-name><tp:taxon-name-part taxon-name-part-type="genus" reg="Eupholidoptera">Eupholidoptera</tp:taxon-name-part><tp:taxon-name-part taxon-name-part-type="species" reg="cretica">cretica</tp:taxon-name-part></tp:taxon-name></italic> Mt. Lefka, Omalos FC17807 (<named-content xmlns:xlink="http://www.w3.org/1999/xlink" content-type="dwc:institutional_code" xlink:title="Naturalis Biodiversity Center, Leiden, The Netherlands" xlink:href="http://grbio.org/institution/national-museum-natural-history-naturalis" xlink:type="simple">RMNH</named-content>.INS1141838 <bold>158</bold><italic><tp:taxon-name><tp:taxon-name-part taxon-name-part-type="genus" reg="Eupholidoptera">Eupholidoptera</tp:taxon-name-part><tp:taxon-name-part taxon-name-part-type="species" reg="latens">latens</tp:taxon-name-part></tp:taxon-name></italic> Mt. Lefka Kalergi CT2003.009.01 <bold>159</bold><italic><tp:taxon-name><tp:taxon-name-part taxon-name-part-type="genus" reg="Eupholidoptera">Eupholidoptera</tp:taxon-name-part><tp:taxon-name-part taxon-name-part-type="species" reg="giuliae">giuliae</tp:taxon-name-part></tp:taxon-name></italic> Skaloti <named-content xmlns:xlink="http://www.w3.org/1999/xlink" content-type="dwc:institutional_code" xlink:title="Institute of Biodiversity and Ecosystem Research, Bulgarian Academy of Sciences, Sofia, Bulgaria" xlink:href="http://grbio.org/institution/bulgarian-academy-sciences" xlink:type="simple">IBER</named-content> DC-Ort000564 <bold>160</bold><italic><tp:taxon-name><tp:taxon-name-part taxon-name-part-type="genus" reg="Eupholidoptera">Eupholidoptera</tp:taxon-name-part><tp:taxon-name-part taxon-name-part-type="species" reg="francisae">francisae</tp:taxon-name-part></tp:taxon-name></italic> sp. nov. holotype Andikithira CT2002.004.04 <bold>161</bold><italic><tp:taxon-name><tp:taxon-name-part taxon-name-part-type="genus" reg="Eupholidoptera">Eupholidoptera</tp:taxon-name-part><tp:taxon-name-part taxon-name-part-type="species" reg="annamariae">annamariae</tp:taxon-name-part></tp:taxon-name></italic> Kato Zakros CT2000.030.04 <bold>162</bold><italic><tp:taxon-name><tp:taxon-name-part taxon-name-part-type="genus" reg="Eupholidoptera">Eupholidoptera</tp:taxon-name-part><tp:taxon-name-part taxon-name-part-type="species" reg="astyla">astyla</tp:taxon-name-part></tp:taxon-name></italic> Krotos RMNH5086992 <bold>163</bold><italic><tp:taxon-name><tp:taxon-name-part taxon-name-part-type="genus" reg="Eupholidoptera">Eupholidoptera</tp:taxon-name-part><tp:taxon-name-part taxon-name-part-type="species" reg="feri">feri</tp:taxon-name-part></tp:taxon-name></italic> holotype Mt. Dikti, Katharo plain <named-content xmlns:xlink="http://www.w3.org/1999/xlink" content-type="dwc:institutional_code" xlink:title="Naturalis Biodiversity Center, Leiden, The Netherlands" xlink:href="http://grbio.org/institution/national-museum-natural-history-naturalis" xlink:type="simple">RMNH</named-content>.INS1105297 <bold>164</bold><italic><tp:taxon-name><tp:taxon-name-part taxon-name-part-type="genus" reg="Eupholidoptera">Eupholidoptera</tp:taxon-name-part><tp:taxon-name-part taxon-name-part-type="species" reg="mariannae">mariannae</tp:taxon-name-part></tp:taxon-name></italic> holotype Anatoli <named-content xmlns:xlink="http://www.w3.org/1999/xlink" content-type="dwc:institutional_code" xlink:title="Naturalis Biodiversity Center, Leiden, The Netherlands" xlink:href="http://grbio.org/institution/national-museum-natural-history-naturalis" xlink:type="simple">RMNH</named-content>.INS1105311 <bold>165</bold><italic><tp:taxon-name><tp:taxon-name-part taxon-name-part-type="genus" reg="Eupholidoptera">Eupholidoptera</tp:taxon-name-part><tp:taxon-name-part taxon-name-part-type="species" reg="forcipata">forcipata</tp:taxon-name-part></tp:taxon-name></italic> Mt. Idhi CT1987.044.03 <bold>166</bold><italic><tp:taxon-name><tp:taxon-name-part taxon-name-part-type="genus" reg="Eupholidoptera">Eupholidoptera</tp:taxon-name-part><tp:taxon-name-part taxon-name-part-type="species" reg="marietheresae">marietheresae</tp:taxon-name-part></tp:taxon-name></italic> sp. nov. holotype Mt. Dikti FC1606 <named-content xmlns:xlink="http://www.w3.org/1999/xlink" content-type="dwc:institutional_code" xlink:title="Naturalis Biodiversity Center, Leiden, The Netherlands" xlink:href="http://grbio.org/institution/national-museum-natural-history-naturalis" xlink:type="simple">RMNH</named-content>.INS1141850 <bold>167</bold><italic><tp:taxon-name><tp:taxon-name-part taxon-name-part-type="genus" reg="Eupholidoptera">Eupholidoptera</tp:taxon-name-part><tp:taxon-name-part taxon-name-part-type="species" reg="jacquelinae">jacquelinae</tp:taxon-name-part></tp:taxon-name></italic> holotype Gavdos CT2000.005.02. Scale bars: 1 mm.</p></caption><graphic xmlns:xlink="http://www.w3.org/1999/xlink" xlink:href="zookeys-1151-067_article-97514__-g016.jpg" position="float" orientation="portrait" xlink:type="simple" id="oo_817946.jpg"><uri content-type="original_file" xlink:type="simple">https://binary.pensoft.net/fig/817946</uri></graphic></fig><fig id="F17" position="float" orientation="portrait"><object-id xmlns:xlink="http://www.w3.org/1999/xlink" content-type="doi" xlink:type="simple">10.3897/zookeys.1151.97514.figures168-181</object-id><object-id xmlns:xlink="http://www.w3.org/1999/xlink" content-type="arpha" xlink:type="simple">828AEFE8-71AE-562E-9E34-830DAAB9998F</object-id><label>Figures 168–181.</label><caption><p>Male stylus in lateral view <bold>168</bold><italic><tp:taxon-name><tp:taxon-name-part taxon-name-part-type="genus" reg="Eupholidoptera">Eupholidoptera</tp:taxon-name-part><tp:taxon-name-part taxon-name-part-type="species" reg="smyrnensis">smyrnensis</tp:taxon-name-part></tp:taxon-name></italic> Makrigiannis <named-content xmlns:xlink="http://www.w3.org/1999/xlink" content-type="dwc:institutional_code" xlink:title="Naturalis Biodiversity Center, Leiden, The Netherlands" xlink:href="http://grbio.org/institution/national-museum-natural-history-naturalis" xlink:type="simple">RMNH</named-content>.INS152909 <bold>169</bold><italic><tp:taxon-name><tp:taxon-name-part taxon-name-part-type="genus" reg="Eupholidoptera">Eupholidoptera</tp:taxon-name-part><tp:taxon-name-part taxon-name-part-type="species" reg="gemellata">gemellata</tp:taxon-name-part></tp:taxon-name></italic> holotype Mt. Idhi <named-content xmlns:xlink="http://www.w3.org/1999/xlink" content-type="dwc:institutional_code" xlink:title="Naturalis Biodiversity Center, Leiden, The Netherlands" xlink:href="http://grbio.org/institution/national-museum-natural-history-naturalis" xlink:type="simple">RMNH</named-content>.INS1105300 <bold>170</bold><italic><tp:taxon-name><tp:taxon-name-part taxon-name-part-type="genus" reg="Eupholidoptera">Eupholidoptera</tp:taxon-name-part><tp:taxon-name-part taxon-name-part-type="species" reg="pallipes">pallipes</tp:taxon-name-part></tp:taxon-name></italic> paratype Mt. Lefka <named-content xmlns:xlink="http://www.w3.org/1999/xlink" content-type="dwc:institutional_code" xlink:title="Naturalis Biodiversity Center, Leiden, The Netherlands" xlink:href="http://grbio.org/institution/national-museum-natural-history-naturalis" xlink:type="simple">RMNH</named-content>.INS1105313 <bold>171</bold><italic><tp:taxon-name><tp:taxon-name-part taxon-name-part-type="genus" reg="Eupholidoptera">Eupholidoptera</tp:taxon-name-part><tp:taxon-name-part taxon-name-part-type="species" reg="cretica">cretica</tp:taxon-name-part></tp:taxon-name></italic> Mt. Lefka, Omalos FC17807 <named-content xmlns:xlink="http://www.w3.org/1999/xlink" content-type="dwc:institutional_code" xlink:title="Naturalis Biodiversity Center, Leiden, The Netherlands" xlink:href="http://grbio.org/institution/national-museum-natural-history-naturalis" xlink:type="simple">RMNH</named-content>.INS1141838 <bold>172</bold><italic><tp:taxon-name><tp:taxon-name-part taxon-name-part-type="genus" reg="Eupholidoptera">Eupholidoptera</tp:taxon-name-part><tp:taxon-name-part taxon-name-part-type="species" reg="latens">latens</tp:taxon-name-part></tp:taxon-name></italic> Mt. Lefka Kalergi CT2003.009.01 <bold>173</bold><italic><tp:taxon-name><tp:taxon-name-part taxon-name-part-type="genus" reg="Eupholidoptera">Eupholidoptera</tp:taxon-name-part><tp:taxon-name-part taxon-name-part-type="species" reg="giuliae">giuliae</tp:taxon-name-part></tp:taxon-name></italic> Skaloti <named-content xmlns:xlink="http://www.w3.org/1999/xlink" content-type="dwc:institutional_code" xlink:title="Institute of Biodiversity and Ecosystem Research, Bulgarian Academy of Sciences, Sofia, Bulgaria" xlink:href="http://grbio.org/institution/bulgarian-academy-sciences" xlink:type="simple">IBER</named-content> DC-Ort000564 <bold>174</bold><italic><tp:taxon-name><tp:taxon-name-part taxon-name-part-type="genus" reg="Eupholidoptera">Eupholidoptera</tp:taxon-name-part><tp:taxon-name-part taxon-name-part-type="species" reg="francisae">francisae</tp:taxon-name-part></tp:taxon-name></italic> sp. nov. paratype Andikithira CT2002.004.08 <bold>175</bold><italic><tp:taxon-name><tp:taxon-name-part taxon-name-part-type="genus" reg="Eupholidoptera">Eupholidoptera</tp:taxon-name-part><tp:taxon-name-part taxon-name-part-type="species" reg="annamariae">annamariae</tp:taxon-name-part></tp:taxon-name></italic> Kato Zakros CT2000.030.04 <bold>176</bold><italic><tp:taxon-name><tp:taxon-name-part taxon-name-part-type="genus" reg="Eupholidoptera">Eupholidoptera</tp:taxon-name-part><tp:taxon-name-part taxon-name-part-type="species" reg="astyla">astyla</tp:taxon-name-part></tp:taxon-name></italic> Krotos <named-content xmlns:xlink="http://www.w3.org/1999/xlink" content-type="dwc:institutional_code" xlink:title="Naturalis Biodiversity Center, Leiden, The Netherlands" xlink:href="http://grbio.org/institution/national-museum-natural-history-naturalis" xlink:type="simple">RMNH</named-content>.INS1141819 <bold>177</bold><italic><tp:taxon-name><tp:taxon-name-part taxon-name-part-type="genus" reg="Eupholidoptera">Eupholidoptera</tp:taxon-name-part><tp:taxon-name-part taxon-name-part-type="species" reg="feri">feri</tp:taxon-name-part></tp:taxon-name></italic> holotype Mt. Dikti, Katharo plain <named-content xmlns:xlink="http://www.w3.org/1999/xlink" content-type="dwc:institutional_code" xlink:title="Naturalis Biodiversity Center, Leiden, The Netherlands" xlink:href="http://grbio.org/institution/national-museum-natural-history-naturalis" xlink:type="simple">RMNH</named-content>.INS1105297 <bold>178</bold><italic><tp:taxon-name><tp:taxon-name-part taxon-name-part-type="genus" reg="Eupholidoptera">Eupholidoptera</tp:taxon-name-part><tp:taxon-name-part taxon-name-part-type="species" reg="mariannae">mariannae</tp:taxon-name-part></tp:taxon-name></italic> holotype Anatoli <named-content xmlns:xlink="http://www.w3.org/1999/xlink" content-type="dwc:institutional_code" xlink:title="Naturalis Biodiversity Center, Leiden, The Netherlands" xlink:href="http://grbio.org/institution/national-museum-natural-history-naturalis" xlink:type="simple">RMNH</named-content>.INS1105311 <bold>179</bold><italic><tp:taxon-name><tp:taxon-name-part taxon-name-part-type="genus" reg="Eupholidoptera">Eupholidoptera</tp:taxon-name-part><tp:taxon-name-part taxon-name-part-type="species" reg="forcipata">forcipata</tp:taxon-name-part></tp:taxon-name></italic> Mt. Idhi CT1987.044.03 <bold>180</bold><italic><tp:taxon-name><tp:taxon-name-part taxon-name-part-type="genus" reg="Eupholidoptera">Eupholidoptera</tp:taxon-name-part><tp:taxon-name-part taxon-name-part-type="species" reg="marietheresae">marietheresae</tp:taxon-name-part></tp:taxon-name></italic> sp. nov. holotype Mt. Dikti FC1606 <named-content xmlns:xlink="http://www.w3.org/1999/xlink" content-type="dwc:institutional_code" xlink:title="Naturalis Biodiversity Center, Leiden, The Netherlands" xlink:href="http://grbio.org/institution/national-museum-natural-history-naturalis" xlink:type="simple">RMNH</named-content>.INS1141850 <bold>181</bold><italic><tp:taxon-name><tp:taxon-name-part taxon-name-part-type="genus" reg="Eupholidoptera">Eupholidoptera</tp:taxon-name-part><tp:taxon-name-part taxon-name-part-type="species" reg="jacquelinae">jacquelinae</tp:taxon-name-part></tp:taxon-name></italic> holotype Gavdos CT2000.005.02. Scale bars: 1 mm.</p></caption><graphic xmlns:xlink="http://www.w3.org/1999/xlink" xlink:href="zookeys-1151-067_article-97514__-g017.jpg" position="float" orientation="portrait" xlink:type="simple" id="oo_817947.jpg"><uri content-type="original_file" xlink:type="simple">https://binary.pensoft.net/fig/817947</uri></graphic></fig><fig id="F18" position="float" orientation="portrait"><object-id xmlns:xlink="http://www.w3.org/1999/xlink" content-type="doi" xlink:type="simple">10.3897/zookeys.1151.97514.figures182-197</object-id><object-id xmlns:xlink="http://www.w3.org/1999/xlink" content-type="arpha" xlink:type="simple">4AD9606C-2AAF-52A7-AC1B-5A644369AB25</object-id><label>Figures 182–197.</label><caption><p>Male titillator in ventral view <bold>182</bold><italic><tp:taxon-name><tp:taxon-name-part taxon-name-part-type="genus" reg="Eupholidoptera">Eupholidoptera</tp:taxon-name-part><tp:taxon-name-part taxon-name-part-type="species" reg="smyrnensis">smyrnensis</tp:taxon-name-part></tp:taxon-name></italic> Makrigiannis RMNH5087053 <bold>183</bold><italic><tp:taxon-name><tp:taxon-name-part taxon-name-part-type="genus" reg="Eupholidoptera">Eupholidoptera</tp:taxon-name-part><tp:taxon-name-part taxon-name-part-type="species" reg="gemellata">gemellata</tp:taxon-name-part></tp:taxon-name></italic> Mt. Idhi Amariou FC1651 <named-content xmlns:xlink="http://www.w3.org/1999/xlink" content-type="dwc:institutional_code" xlink:title="Naturalis Biodiversity Center, Leiden, The Netherlands" xlink:href="http://grbio.org/institution/national-museum-natural-history-naturalis" xlink:type="simple">RMNH</named-content>.INS1141843 <bold>184</bold><italic><tp:taxon-name><tp:taxon-name-part taxon-name-part-type="genus" reg="Eupholidoptera">Eupholidoptera</tp:taxon-name-part><tp:taxon-name-part taxon-name-part-type="species" reg="pallipes">pallipes</tp:taxon-name-part></tp:taxon-name></italic> paratype Mt. Lefka <named-content xmlns:xlink="http://www.w3.org/1999/xlink" content-type="dwc:institutional_code" xlink:title="Naturalis Biodiversity Center, Leiden, The Netherlands" xlink:href="http://grbio.org/institution/national-museum-natural-history-naturalis" xlink:type="simple">RMNH</named-content>.INS1105314 <bold>185</bold><italic><tp:taxon-name><tp:taxon-name-part taxon-name-part-type="genus" reg="Eupholidoptera">Eupholidoptera</tp:taxon-name-part><tp:taxon-name-part taxon-name-part-type="species" reg="cretica">cretica</tp:taxon-name-part></tp:taxon-name></italic> Mt. Lefka, Omalos FC17807 <named-content xmlns:xlink="http://www.w3.org/1999/xlink" content-type="dwc:institutional_code" xlink:title="Naturalis Biodiversity Center, Leiden, The Netherlands" xlink:href="http://grbio.org/institution/national-museum-natural-history-naturalis" xlink:type="simple">RMNH</named-content>.INS1141838 <bold>186</bold><italic><tp:taxon-name><tp:taxon-name-part taxon-name-part-type="genus" reg="Eupholidoptera">Eupholidoptera</tp:taxon-name-part><tp:taxon-name-part taxon-name-part-type="species" reg="latens">latens</tp:taxon-name-part></tp:taxon-name></italic> Mt. Lefka Kalergi CT2003.009.01 <bold>187</bold><italic><tp:taxon-name><tp:taxon-name-part taxon-name-part-type="genus" reg="Eupholidoptera">Eupholidoptera</tp:taxon-name-part><tp:taxon-name-part taxon-name-part-type="species" reg="latens">latens</tp:taxon-name-part></tp:taxon-name></italic> Rhodopos <abbrev xmlns:xlink="http://www.w3.org/1999/xlink" xlink:title="collection Klaus-Gerhard Heller, Triesdorf, Germany" id="ABBRID0EZZDI" xlink:type="simple">CH</abbrev> 8236 <bold>188</bold><italic><tp:taxon-name><tp:taxon-name-part taxon-name-part-type="genus" reg="Eupholidoptera">Eupholidoptera</tp:taxon-name-part><tp:taxon-name-part taxon-name-part-type="species" reg="giuliae">giuliae</tp:taxon-name-part></tp:taxon-name></italic> Argoules CT1995.011.11 <bold>189</bold><italic><tp:taxon-name><tp:taxon-name-part taxon-name-part-type="genus" reg="Eupholidoptera">Eupholidoptera</tp:taxon-name-part><tp:taxon-name-part taxon-name-part-type="species" reg="francisae">francisae</tp:taxon-name-part></tp:taxon-name></italic> sp. nov. paratype Andikithira CT2002.004.08 <bold>190</bold><italic><tp:taxon-name><tp:taxon-name-part taxon-name-part-type="genus" reg="Eupholidoptera">Eupholidoptera</tp:taxon-name-part><tp:taxon-name-part taxon-name-part-type="species" reg="annamariae">annamariae</tp:taxon-name-part></tp:taxon-name></italic> Kato Zakros CT2000.030.01 <bold>191</bold><italic><tp:taxon-name><tp:taxon-name-part taxon-name-part-type="genus" reg="Eupholidoptera">Eupholidoptera</tp:taxon-name-part><tp:taxon-name-part taxon-name-part-type="species" reg="astyla">astyla</tp:taxon-name-part></tp:taxon-name></italic> Krotos <named-content xmlns:xlink="http://www.w3.org/1999/xlink" content-type="dwc:institutional_code" xlink:title="Naturalis Biodiversity Center, Leiden, The Netherlands" xlink:href="http://grbio.org/institution/national-museum-natural-history-naturalis" xlink:type="simple">RMNH</named-content>.INS1141819 <bold>192</bold><italic><tp:taxon-name><tp:taxon-name-part taxon-name-part-type="genus" reg="Eupholidoptera">Eupholidoptera</tp:taxon-name-part><tp:taxon-name-part taxon-name-part-type="species" reg="astyla">astyla</tp:taxon-name-part></tp:taxon-name></italic> Kofinas FC460 <named-content xmlns:xlink="http://www.w3.org/1999/xlink" content-type="dwc:institutional_code" xlink:title="Naturalis Biodiversity Center, Leiden, The Netherlands" xlink:href="http://grbio.org/institution/national-museum-natural-history-naturalis" xlink:type="simple">RMNH</named-content>.INS1141836 <bold>193</bold><italic><tp:taxon-name><tp:taxon-name-part taxon-name-part-type="genus" reg="Eupholidoptera">Eupholidoptera</tp:taxon-name-part><tp:taxon-name-part taxon-name-part-type="species" reg="feri">feri</tp:taxon-name-part></tp:taxon-name></italic> holotype Mt. Dikti, Katharo plain <named-content xmlns:xlink="http://www.w3.org/1999/xlink" content-type="dwc:institutional_code" xlink:title="Naturalis Biodiversity Center, Leiden, The Netherlands" xlink:href="http://grbio.org/institution/national-museum-natural-history-naturalis" xlink:type="simple">RMNH</named-content>.INS1105297 <bold>194</bold><italic><tp:taxon-name><tp:taxon-name-part taxon-name-part-type="genus" reg="Eupholidoptera">Eupholidoptera</tp:taxon-name-part><tp:taxon-name-part taxon-name-part-type="species" reg="mariannae">mariannae</tp:taxon-name-part></tp:taxon-name></italic> paratype Malles CH2906A <bold>195</bold><italic><tp:taxon-name><tp:taxon-name-part taxon-name-part-type="genus" reg="Eupholidoptera">Eupholidoptera</tp:taxon-name-part><tp:taxon-name-part taxon-name-part-type="species" reg="forcipata">forcipata</tp:taxon-name-part></tp:taxon-name></italic> Mt. Idhi CT2019.047.01 <bold>196</bold><italic><tp:taxon-name><tp:taxon-name-part taxon-name-part-type="genus" reg="Eupholidoptera">Eupholidoptera</tp:taxon-name-part><tp:taxon-name-part taxon-name-part-type="species" reg="marietheresae">marietheresae</tp:taxon-name-part></tp:taxon-name></italic> sp. nov. paratype Mt. Dikti FC1606 CT2000.096.01 <bold>197</bold><italic><tp:taxon-name><tp:taxon-name-part taxon-name-part-type="genus" reg="Eupholidoptera">Eupholidoptera</tp:taxon-name-part><tp:taxon-name-part taxon-name-part-type="species" reg="jacquelinae">jacquelinae</tp:taxon-name-part></tp:taxon-name></italic> holotype Gavdos CT2000.005.02. Scale bars: 1 mm.</p></caption><graphic xmlns:xlink="http://www.w3.org/1999/xlink" xlink:href="zookeys-1151-067_article-97514__-g018.jpg" position="float" orientation="portrait" xlink:type="simple" id="oo_817948.jpg"><uri content-type="original_file" xlink:type="simple">https://binary.pensoft.net/fig/817948</uri></graphic></fig><fig id="F19" position="float" orientation="portrait"><object-id xmlns:xlink="http://www.w3.org/1999/xlink" content-type="doi" xlink:type="simple">10.3897/zookeys.1151.97514.figures198-212</object-id><object-id xmlns:xlink="http://www.w3.org/1999/xlink" content-type="arpha" xlink:type="simple">48138240-61AA-5EE1-B56F-1A1C628E667C</object-id><label>Figures 198–212.</label><caption><p>Male titillator in lateral view <bold>198</bold><italic><tp:taxon-name><tp:taxon-name-part taxon-name-part-type="genus" reg="Eupholidoptera">Eupholidoptera</tp:taxon-name-part><tp:taxon-name-part taxon-name-part-type="species" reg="smyrnensis">smyrnensis</tp:taxon-name-part></tp:taxon-name></italic> Makrigiannis RMNH5087053 <bold>199</bold><italic><tp:taxon-name><tp:taxon-name-part taxon-name-part-type="genus" reg="Eupholidoptera">Eupholidoptera</tp:taxon-name-part><tp:taxon-name-part taxon-name-part-type="species" reg="gemellata">gemellata</tp:taxon-name-part></tp:taxon-name></italic> Mt. Idhi Amariou FC1651 <named-content xmlns:xlink="http://www.w3.org/1999/xlink" content-type="dwc:institutional_code" xlink:title="Naturalis Biodiversity Center, Leiden, The Netherlands" xlink:href="http://grbio.org/institution/national-museum-natural-history-naturalis" xlink:type="simple">RMNH</named-content>.INS1141843 <bold>200</bold><italic><tp:taxon-name><tp:taxon-name-part taxon-name-part-type="genus" reg="Eupholidoptera">Eupholidoptera</tp:taxon-name-part><tp:taxon-name-part taxon-name-part-type="species" reg="pallipes">pallipes</tp:taxon-name-part></tp:taxon-name></italic> paratype Mt. Lefka <named-content xmlns:xlink="http://www.w3.org/1999/xlink" content-type="dwc:institutional_code" xlink:title="Naturalis Biodiversity Center, Leiden, The Netherlands" xlink:href="http://grbio.org/institution/national-museum-natural-history-naturalis" xlink:type="simple">RMNH</named-content>.INS1105314 <bold>201</bold><italic><tp:taxon-name><tp:taxon-name-part taxon-name-part-type="genus" reg="Eupholidoptera">Eupholidoptera</tp:taxon-name-part><tp:taxon-name-part taxon-name-part-type="species" reg="cretica">cretica</tp:taxon-name-part></tp:taxon-name></italic> Mt. Lefka, Omalos FC17807 <named-content xmlns:xlink="http://www.w3.org/1999/xlink" content-type="dwc:institutional_code" xlink:title="Naturalis Biodiversity Center, Leiden, The Netherlands" xlink:href="http://grbio.org/institution/national-museum-natural-history-naturalis" xlink:type="simple">RMNH</named-content>.INS1141838 <bold>202</bold><italic><tp:taxon-name><tp:taxon-name-part taxon-name-part-type="genus" reg="Eupholidoptera">Eupholidoptera</tp:taxon-name-part><tp:taxon-name-part taxon-name-part-type="species" reg="latens">latens</tp:taxon-name-part></tp:taxon-name></italic> Mt. Lefka Kalergi CT2003.009.01 <bold>203</bold><italic><tp:taxon-name><tp:taxon-name-part taxon-name-part-type="genus" reg="Eupholidoptera">Eupholidoptera</tp:taxon-name-part><tp:taxon-name-part taxon-name-part-type="species" reg="latens">latens</tp:taxon-name-part></tp:taxon-name></italic> Rhodopos <abbrev xmlns:xlink="http://www.w3.org/1999/xlink" xlink:title="collection Klaus-Gerhard Heller, Triesdorf, Germany" id="ABBRID0ELCAK" xlink:type="simple">CH</abbrev> 8236 <bold>204</bold><italic><tp:taxon-name><tp:taxon-name-part taxon-name-part-type="genus" reg="Eupholidoptera">Eupholidoptera</tp:taxon-name-part><tp:taxon-name-part taxon-name-part-type="species" reg="giuliae">giuliae</tp:taxon-name-part></tp:taxon-name></italic> Argoules CT1995.011.11 <bold>205</bold><italic><tp:taxon-name><tp:taxon-name-part taxon-name-part-type="genus" reg="Eupholidoptera">Eupholidoptera</tp:taxon-name-part><tp:taxon-name-part taxon-name-part-type="species" reg="francisae">francisae</tp:taxon-name-part></tp:taxon-name></italic> sp. nov. paratype Andikithira CT2002.004.08 <bold>206</bold><italic><tp:taxon-name><tp:taxon-name-part taxon-name-part-type="genus" reg="Eupholidoptera">Eupholidoptera</tp:taxon-name-part><tp:taxon-name-part taxon-name-part-type="species" reg="annamariae">annamariae</tp:taxon-name-part></tp:taxon-name></italic> Kato Zakros CT2000.030.01 <bold>207</bold><italic><tp:taxon-name><tp:taxon-name-part taxon-name-part-type="genus" reg="Eupholidoptera">Eupholidoptera</tp:taxon-name-part><tp:taxon-name-part taxon-name-part-type="species" reg="astyla">astyla</tp:taxon-name-part></tp:taxon-name></italic> Krotos <named-content xmlns:xlink="http://www.w3.org/1999/xlink" content-type="dwc:institutional_code" xlink:title="Naturalis Biodiversity Center, Leiden, The Netherlands" xlink:href="http://grbio.org/institution/national-museum-natural-history-naturalis" xlink:type="simple">RMNH</named-content>.INS1141819 <bold>208</bold><italic><tp:taxon-name><tp:taxon-name-part taxon-name-part-type="genus" reg="Eupholidoptera">Eupholidoptera</tp:taxon-name-part><tp:taxon-name-part taxon-name-part-type="species" reg="feri">feri</tp:taxon-name-part></tp:taxon-name></italic> holotype Mt. Dikti, Katharo plain <named-content xmlns:xlink="http://www.w3.org/1999/xlink" content-type="dwc:institutional_code" xlink:title="Naturalis Biodiversity Center, Leiden, The Netherlands" xlink:href="http://grbio.org/institution/national-museum-natural-history-naturalis" xlink:type="simple">RMNH</named-content>.INS1105297 <bold>209</bold><italic><tp:taxon-name><tp:taxon-name-part taxon-name-part-type="genus" reg="Eupholidoptera">Eupholidoptera</tp:taxon-name-part><tp:taxon-name-part taxon-name-part-type="species" reg="mariannae">mariannae</tp:taxon-name-part></tp:taxon-name></italic> Kalavros CT2017.029.01 <bold>210</bold><italic><tp:taxon-name><tp:taxon-name-part taxon-name-part-type="genus" reg="Eupholidoptera">Eupholidoptera</tp:taxon-name-part><tp:taxon-name-part taxon-name-part-type="species" reg="forcipata">forcipata</tp:taxon-name-part></tp:taxon-name></italic> Mt. Idhi CT1987.044.01 <bold>211</bold><italic><tp:taxon-name><tp:taxon-name-part taxon-name-part-type="genus" reg="Eupholidoptera">Eupholidoptera</tp:taxon-name-part><tp:taxon-name-part taxon-name-part-type="species" reg="marietheresae">marietheresae</tp:taxon-name-part></tp:taxon-name></italic> sp. nov. holotype Mt. Dikti FC1606 <named-content xmlns:xlink="http://www.w3.org/1999/xlink" content-type="dwc:institutional_code" xlink:title="Naturalis Biodiversity Center, Leiden, The Netherlands" xlink:href="http://grbio.org/institution/national-museum-natural-history-naturalis" xlink:type="simple">RMNH</named-content>.INS1141850 <bold>212</bold><italic><tp:taxon-name><tp:taxon-name-part taxon-name-part-type="genus" reg="Eupholidoptera">Eupholidoptera</tp:taxon-name-part><tp:taxon-name-part taxon-name-part-type="species" reg="jacquelinae">jacquelinae</tp:taxon-name-part></tp:taxon-name></italic> holotype Gavdos CT2000.005.02. Scale bars: 1 mm.</p></caption><graphic xmlns:xlink="http://www.w3.org/1999/xlink" xlink:href="zookeys-1151-067_article-97514__-g019.jpg" position="float" orientation="portrait" xlink:type="simple" id="oo_817949.jpg"><uri content-type="original_file" xlink:type="simple">https://binary.pensoft.net/fig/817949</uri></graphic></fig><fig id="F27" position="float" orientation="portrait"><object-id xmlns:xlink="http://www.w3.org/1999/xlink" content-type="doi" xlink:type="simple">10.3897/zookeys.1151.97514.figures247-253</object-id><object-id xmlns:xlink="http://www.w3.org/1999/xlink" content-type="arpha" xlink:type="simple">074F5A87-7E2E-5973-A1C7-52233D7BCA74</object-id><label>Figures 247–253.</label><caption><p>Field images <italic><tp:taxon-name><tp:taxon-name-part taxon-name-part-type="genus" reg="Eupholidoptera">Eupholidoptera</tp:taxon-name-part></tp:taxon-name></italic> spp. Crete <bold>247</bold><italic><tp:taxon-name><tp:taxon-name-part taxon-name-part-type="genus" reg="Eupholidoptera">Eupholidoptera</tp:taxon-name-part><tp:taxon-name-part taxon-name-part-type="species" reg="giuliae">giuliae</tp:taxon-name-part></tp:taxon-name></italic> ♂ Prasies RMNH5087051 <bold>248</bold><italic><tp:taxon-name><tp:taxon-name-part taxon-name-part-type="genus" reg="Eupholidoptera">Eupholidoptera</tp:taxon-name-part><tp:taxon-name-part taxon-name-part-type="species" reg="giuliae">giuliae</tp:taxon-name-part></tp:taxon-name></italic> ♀ Rethymnon RMNH5014921 <bold>249</bold><italic><tp:taxon-name><tp:taxon-name-part taxon-name-part-type="genus" reg="Eupholidoptera">Eupholidoptera</tp:taxon-name-part><tp:taxon-name-part taxon-name-part-type="species" reg="latens">latens</tp:taxon-name-part></tp:taxon-name></italic> ♂ Kolympari RMNH553681 <bold>250</bold><italic><tp:taxon-name><tp:taxon-name-part taxon-name-part-type="genus" reg="Eupholidoptera">Eupholidoptera</tp:taxon-name-part><tp:taxon-name-part taxon-name-part-type="species" reg="mariannae">mariannae</tp:taxon-name-part></tp:taxon-name></italic> ♂ Kalavros RMNH5014907 <bold>251</bold><italic><tp:taxon-name><tp:taxon-name-part taxon-name-part-type="genus" reg="Eupholidoptera">Eupholidoptera</tp:taxon-name-part><tp:taxon-name-part taxon-name-part-type="species" reg="mariannae">mariannae</tp:taxon-name-part></tp:taxon-name></italic> ♀ Ag. Ioannis RMNH5014906 <bold>252</bold><italic><tp:taxon-name><tp:taxon-name-part taxon-name-part-type="genus" reg="Eupholidoptera">Eupholidoptera</tp:taxon-name-part><tp:taxon-name-part taxon-name-part-type="species" reg="pallipes">pallipes</tp:taxon-name-part></tp:taxon-name></italic> ♀ below Pakhnes <bold>253</bold><italic><tp:taxon-name><tp:taxon-name-part taxon-name-part-type="genus" reg="Eupholidoptera">Eupholidoptera</tp:taxon-name-part><tp:taxon-name-part taxon-name-part-type="species" reg="smyrnensis">smyrnensis</tp:taxon-name-part></tp:taxon-name></italic> ♂ Makrigiannis RMNH5087053.</p></caption><graphic xmlns:xlink="http://www.w3.org/1999/xlink" xlink:href="zookeys-1151-067_article-97514__-g027.jpg" position="float" orientation="portrait" xlink:type="simple" id="oo_817957.jpg"><uri content-type="original_file" xlink:type="simple">https://binary.pensoft.net/fig/817957</uri></graphic></fig><fig id="F28" position="float" orientation="portrait"><object-id xmlns:xlink="http://www.w3.org/1999/xlink" content-type="doi" xlink:type="simple">10.3897/zookeys.1151.97514.figures254-255</object-id><object-id xmlns:xlink="http://www.w3.org/1999/xlink" content-type="arpha" xlink:type="simple">6F78BCC8-4FCD-5713-9CE2-37D2B3950DFD</object-id><label>Figures 254, 255.</label><caption><p>Distribution maps <italic><tp:taxon-name><tp:taxon-name-part taxon-name-part-type="genus" reg="Eupholidoptera">Eupholidoptera</tp:taxon-name-part></tp:taxon-name></italic> Crete and adjacent islands <bold>254</bold> lowland species <bold>255</bold> highland species.</p></caption><graphic xmlns:xlink="http://www.w3.org/1999/xlink" xlink:href="zookeys-1151-067_article-97514__-g028.jpg" position="float" orientation="portrait" xlink:type="simple" id="oo_817958.jpg"><uri content-type="original_file" xlink:type="simple">https://binary.pensoft.net/fig/817958</uri></graphic></fig><fig id="F29" position="float" orientation="portrait"><object-id xmlns:xlink="http://www.w3.org/1999/xlink" content-type="doi" xlink:type="simple">10.3897/zookeys.1151.97514.figure256</object-id><object-id xmlns:xlink="http://www.w3.org/1999/xlink" content-type="arpha" xlink:type="simple">A3CDBC49-1965-56CF-9F65-CFD164FCD01D</object-id><label>Figure 256.</label><caption><p>Bayesian inference phylogenetic tree of <italic><tp:taxon-name><tp:taxon-name-part taxon-name-part-type="genus" reg="Eupholidoptera">Eupholidoptera</tp:taxon-name-part></tp:taxon-name></italic> of Crete, Andikithira and Gavdos, including two outgroups and congenerics from the Greek and Turkish mainlands, based on a 1684bp concatenated alignment of the <abbrev xmlns:xlink="http://www.w3.org/1999/xlink" xlink:title="NADH dehydrogenase subunit 2" id="ABBRID0EDKIM" xlink:type="simple">NADH2</abbrev> + ITS fragments. Node values at branches show node support with <abbrev xmlns:xlink="http://www.w3.org/1999/xlink" xlink:title="Bayesian inference" id="ABBRID0EHKIM" xlink:type="simple">BI</abbrev> posterior probabilities. Different colours correspond to the different morphological species. See Suppl. material <xref ref-type="supplementary-material" rid="S4">4</xref> for details of the specimens and Suppl. material <xref ref-type="supplementary-material" rid="S5">5</xref> for details of <abbrev xmlns:xlink="http://www.w3.org/1999/xlink" xlink:title="NADH dehydrogenase subunit 2" id="ABBRID0ETKIM" xlink:type="simple">NADH2</abbrev> and IT IS sequences.</p></caption><graphic xmlns:xlink="http://www.w3.org/1999/xlink" xlink:href="zookeys-1151-067_article-97514__-g029.jpg" position="float" orientation="portrait" xlink:type="simple" id="oo_817959.jpg"><uri content-type="original_file" xlink:type="simple">https://binary.pensoft.net/fig/817959</uri></graphic></fig><supplementary-material xmlns:xlink="http://www.w3.org/1999/xlink" id="S4" position="float" orientation="portrait" xlink:type="simple"><object-id content-type="doi" xlink:type="simple">10.3897/zookeys.1151.97514.suppl4</object-id><object-id content-type="zenodo_dep_id" xlink:type="simple">7695046</object-id><object-id content-type="arpha" xlink:type="simple">004D0D0F-A102-55E6-9259-A37E420E256B</object-id><label>Supplementary material 4</label><caption><p>Details of specimens used in phylogenetic analysis</p></caption><statement content-type="dataType"><label>Data type</label><p>table (excel document)</p></statement><statement content-type="notes"><label>Explanation note</label><p>Details of specimens used for the Bayesian inference phylogenetic tree of 9 <italic><tp:taxon-name><tp:taxon-name-part taxon-name-part-type="genus" reg="Eupholidoptera">Eupholidoptera</tp:taxon-name-part><tp:taxon-name-part taxon-name-part-type="species" reg="species">species</tp:taxon-name-part></tp:taxon-name></italic> from Crete, Andikithira, and Gavdos (see Figs <xref ref-type="fig" rid="F29">256</xref>, <xref ref-type="fig" rid="F31">258</xref>).</p></statement><media xlink:href="zookeys-1151-067_article-97514__-s004.xlsx" mimetype="application" mime-subtype="vnd.openxmlformats-officedocument.spreadsheetml.sheet" position="float" orientation="portrait" xlink:type="simple" id="oo_817967.xlsx"><uri content-type="original_file" xlink:type="simple">https://binary.pensoft.net/file/817967</uri></media><permissions><license xlink:type="simple"><license-p>This dataset is made available under the Open Database License (http://opendatacommons.org/licenses/odbl/1.0/). The Open Database License (ODbL) is a license agreement intended to allow users to freely share, modify, and use this Dataset while maintaining this same freedom for others, provided that the original source and author(s) are credited.</license-p></license></permissions><attrib specific-use="authors">Nefeli Kotitsa, Dragan Chobanov</attrib></supplementary-material><supplementary-material xmlns:xlink="http://www.w3.org/1999/xlink" id="S5" position="float" orientation="portrait" xlink:type="simple"><object-id content-type="doi" xlink:type="simple">10.3897/zookeys.1151.97514.suppl5</object-id><object-id content-type="zenodo_dep_id" xlink:type="simple">7695054</object-id><object-id content-type="arpha" xlink:type="simple">931A6001-1BEE-566C-90A1-09E489DCB44A</object-id><label>Supplementary material 5</label><caption><p>NADH2___ITIS_sequences</p></caption><statement content-type="dataType"><label>Data type</label><p>table (excel document)</p></statement><media xlink:href="zookeys-1151-067_article-97514__-s005.xlsx" mimetype="application" mime-subtype="vnd.openxmlformats-officedocument.spreadsheetml.sheet" position="float" orientation="portrait" xlink:type="simple" id="oo_817968.xlsx"><uri content-type="original_file" xlink:type="simple">https://binary.pensoft.net/file/817968</uri></media><permissions><license xlink:type="simple"><license-p>This dataset is made available under the Open Database License (http://opendatacommons.org/licenses/odbl/1.0/). The Open Database License (ODbL) is a license agreement intended to allow users to freely share, modify, and use this Dataset while maintaining this same freedom for others, provided that the original source and author(s) are credited.</license-p></license></permissions><attrib specific-use="authors">Nefeli Kotitsa, Dragan Chobanov</attrib></supplementary-material><fig id="F32" position="float" orientation="portrait"><object-id xmlns:xlink="http://www.w3.org/1999/xlink" content-type="doi" xlink:type="simple">10.3897/zookeys.1151.97514.figure259</object-id><object-id xmlns:xlink="http://www.w3.org/1999/xlink" content-type="arpha" xlink:type="simple">D4987C70-3095-570A-B926-E92468B9FEEA</object-id><label>Figure 259.</label><caption><p>Mean syllable duration in recorded species from Crete (incl. Gavdos and Andikithira). See Suppl. material <xref ref-type="supplementary-material" rid="S3">3</xref> for measurements per recorded specimen.</p></caption><graphic xmlns:xlink="http://www.w3.org/1999/xlink" xlink:href="zookeys-1151-067_article-97514__-g032.jpg" position="float" orientation="portrait" xlink:type="simple" id="oo_817962.jpg"><uri content-type="original_file" xlink:type="simple">https://binary.pensoft.net/fig/817962</uri></graphic></fig><supplementary-material xmlns:xlink="http://www.w3.org/1999/xlink" id="S3" position="float" orientation="portrait" xlink:type="simple"><object-id content-type="doi" xlink:type="simple">10.3897/zookeys.1151.97514.suppl3</object-id><object-id content-type="zenodo_dep_id" xlink:type="simple">7695052</object-id><object-id content-type="arpha" xlink:type="simple">568F1603-ECF4-5B6C-A61C-52792BA6FDDC</object-id><label>Supplementary material 3</label><caption><p>Sound recordings and song data</p></caption><statement content-type="dataType"><label>Data type</label><p>bioacoustic recordings (excel document)</p></statement><statement content-type="notes"><label>Explanation note</label><p>table with detailed information on sound recordings and song data. The tab sound recordings summarises details of sound recordings of <tp:taxon-name><tp:taxon-name-part taxon-name-part-type="genus" reg="Eupholidoptera">Eupholidoptera</tp:taxon-name-part><tp:taxon-name-part taxon-name-part-type="species" reg="species">species</tp:taxon-name-part></tp:taxon-name> from Crete, Andikithira, and Gavdos. Recordings are in the collection of Jos Tilmans, Baudewijn Odé, and Klaus-Gerhard Heller. The tab song details provides information about the ambient temperature and mean syllable duration for individual specimen.</p></statement><media xlink:href="zookeys-1151-067_article-97514__-s003.rar" mimetype="application" mime-subtype="octet-stream" position="float" orientation="portrait" xlink:type="simple" id="oo_817966.rar"><uri content-type="original_file" xlink:type="simple">https://binary.pensoft.net/file/817966</uri></media><permissions><license xlink:type="simple"><license-p>This dataset is made available under the Open Database License (http://opendatacommons.org/licenses/odbl/1.0/). The Open Database License (ODbL) is a license agreement intended to allow users to freely share, modify, and use this Dataset while maintaining this same freedom for others, provided that the original source and author(s) are credited.</license-p></license></permissions><attrib specific-use="authors">Baudewijn Odé, Jos Tilmans, Klaus-Gerhard Heller</attrib></supplementary-material><table-wrap id="T2" position="float" orientation="portrait"><label>Table 2.</label><caption><p>Published and unpublished records (period 1987–2020) of <italic><tp:taxon-name><tp:taxon-name-part taxon-name-part-type="genus" reg="Eupholidoptera">Eupholidoptera</tp:taxon-name-part></tp:taxon-name></italic> from Crete and adjoining islands.</p></caption><table id="TID0ESVBK" rules="all"><tbody><tr><th rowspan="1" colspan="1"/><th rowspan="1" colspan="1">Altitudinal range (m)</th><th rowspan="1" colspan="1">Published locations (Table <xref ref-type="table" rid="T1">1</xref>)</th><th rowspan="1" colspan="1">Tilmans 1987–2019</th><th rowspan="1" colspan="1">Trapping program 1987–2019</th><th rowspan="1" colspan="1">
                <xref ref-type="bibr" rid="B44">Odé 2014</xref>
              </th><th rowspan="1" colspan="1">Observations 2012–2020</th><th rowspan="1" colspan="1">Heller 2016</th><th rowspan="1" colspan="1">Willemse and Zacharopoulou 2017</th><th rowspan="1" colspan="1">Chobanov et al. 2018</th><th rowspan="1" colspan="1">Tilmans and Willemse 2019</th><th rowspan="1" colspan="1">Total</th></tr><tr><td rowspan="1" colspan="1">
                <italic>
                  <tp:taxon-name><tp:taxon-name-part taxon-name-part-type="genus" reg="Eupholidoptera">E.</tp:taxon-name-part><tp:taxon-name-part taxon-name-part-type="species" reg="annamariae">annamariae</tp:taxon-name-part></tp:taxon-name>
                </italic>
              </td><td rowspan="1" colspan="1">5–550</td><td rowspan="1" colspan="1">2</td><td rowspan="1" colspan="1">5</td><td rowspan="1" colspan="1">3</td><td rowspan="1" colspan="1">0</td><td rowspan="1" colspan="1">0</td><td rowspan="1" colspan="1">0</td><td rowspan="1" colspan="1">2</td><td rowspan="1" colspan="1">2</td><td rowspan="1" colspan="1">0</td><td rowspan="1" colspan="1">14</td></tr><tr><td rowspan="1" colspan="1">
                <italic>
                  <tp:taxon-name><tp:taxon-name-part taxon-name-part-type="genus" reg="Eupholidoptera">E.</tp:taxon-name-part><tp:taxon-name-part taxon-name-part-type="species" reg="astyla">astyla</tp:taxon-name-part></tp:taxon-name>
                </italic>
              </td><td rowspan="1" colspan="1">5–1850</td><td rowspan="1" colspan="1">10</td><td rowspan="1" colspan="1">6</td><td rowspan="1" colspan="1">24</td><td rowspan="1" colspan="1">0</td><td rowspan="1" colspan="1">0</td><td rowspan="1" colspan="1">1</td><td rowspan="1" colspan="1">3</td><td rowspan="1" colspan="1">1</td><td rowspan="1" colspan="1">0</td><td rowspan="1" colspan="1">45</td></tr><tr><td rowspan="1" colspan="1">
                <italic>
                  <tp:taxon-name><tp:taxon-name-part taxon-name-part-type="genus" reg="Eupholidoptera">E.</tp:taxon-name-part><tp:taxon-name-part taxon-name-part-type="species" reg="cretica">cretica</tp:taxon-name-part></tp:taxon-name>
                </italic>
              </td><td rowspan="1" colspan="1">1165–1234</td><td rowspan="1" colspan="1">1</td><td rowspan="1" colspan="1">0</td><td rowspan="1" colspan="1">4</td><td rowspan="1" colspan="1">0</td><td rowspan="1" colspan="1">0</td><td rowspan="1" colspan="1">0</td><td rowspan="1" colspan="1">0</td><td rowspan="1" colspan="1">0</td><td rowspan="1" colspan="1">0</td><td rowspan="1" colspan="1">5</td></tr><tr><td rowspan="1" colspan="1">
                <italic>
                  <tp:taxon-name><tp:taxon-name-part taxon-name-part-type="genus" reg="Eupholidoptera">E.</tp:taxon-name-part><tp:taxon-name-part taxon-name-part-type="species" reg="feri">feri</tp:taxon-name-part></tp:taxon-name>
                </italic>
              </td><td rowspan="1" colspan="1">1100</td><td rowspan="1" colspan="1">1</td><td rowspan="1" colspan="1">0</td><td rowspan="1" colspan="1">0</td><td rowspan="1" colspan="1">0</td><td rowspan="1" colspan="1">0</td><td rowspan="1" colspan="1">0</td><td rowspan="1" colspan="1">0</td><td rowspan="1" colspan="1">0</td><td rowspan="1" colspan="1">0</td><td rowspan="1" colspan="1">1</td></tr><tr><td rowspan="1" colspan="1">
                <italic>
                  <tp:taxon-name><tp:taxon-name-part taxon-name-part-type="genus" reg="Eupholidoptera">E.</tp:taxon-name-part><tp:taxon-name-part taxon-name-part-type="species" reg="forcipata">forcipata</tp:taxon-name-part></tp:taxon-name>
                </italic>
              </td><td rowspan="1" colspan="1">1350–2225</td><td rowspan="1" colspan="1">3</td><td rowspan="1" colspan="1">2</td><td rowspan="1" colspan="1">3</td><td rowspan="1" colspan="1">0</td><td rowspan="1" colspan="1">0</td><td rowspan="1" colspan="1">0</td><td rowspan="1" colspan="1">0</td><td rowspan="1" colspan="1">0</td><td rowspan="1" colspan="1">0</td><td rowspan="1" colspan="1">8</td></tr><tr><td rowspan="1" colspan="1"><italic><tp:taxon-name><tp:taxon-name-part taxon-name-part-type="genus" reg="Eupholidoptera">E.</tp:taxon-name-part><tp:taxon-name-part taxon-name-part-type="species" reg="francisae">francisae</tp:taxon-name-part></tp:taxon-name></italic> sp. nov.</td><td rowspan="1" colspan="1">1–835</td><td rowspan="1" colspan="1">0</td><td rowspan="1" colspan="1">2</td><td rowspan="1" colspan="1">1</td><td rowspan="1" colspan="1">0</td><td rowspan="1" colspan="1">0</td><td rowspan="1" colspan="1">0</td><td rowspan="1" colspan="1">2</td><td rowspan="1" colspan="1">2</td><td rowspan="1" colspan="1">9</td><td rowspan="1" colspan="1">16</td></tr><tr><td rowspan="1" colspan="1">
                <italic>
                  <tp:taxon-name><tp:taxon-name-part taxon-name-part-type="genus" reg="Eupholidoptera">E.</tp:taxon-name-part><tp:taxon-name-part taxon-name-part-type="species" reg="gemellata">gemellata</tp:taxon-name-part></tp:taxon-name>
                </italic>
              </td><td rowspan="1" colspan="1">1650–1910</td><td rowspan="1" colspan="1">1</td><td rowspan="1" colspan="1">0</td><td rowspan="1" colspan="1">1</td><td rowspan="1" colspan="1">0</td><td rowspan="1" colspan="1">0</td><td rowspan="1" colspan="1">0</td><td rowspan="1" colspan="1">0</td><td rowspan="1" colspan="1">0</td><td rowspan="1" colspan="1">0</td><td rowspan="1" colspan="1">2</td></tr><tr><td rowspan="1" colspan="1">
                <italic>
                  <tp:taxon-name><tp:taxon-name-part taxon-name-part-type="genus" reg="Eupholidoptera">E.</tp:taxon-name-part><tp:taxon-name-part taxon-name-part-type="species" reg="giuliae">giuliae</tp:taxon-name-part></tp:taxon-name>
                </italic>
              </td><td rowspan="1" colspan="1">0–525</td><td rowspan="1" colspan="1">3</td><td rowspan="1" colspan="1">4</td><td rowspan="1" colspan="1">9</td><td rowspan="1" colspan="1">0</td><td rowspan="1" colspan="1">7</td><td rowspan="1" colspan="1">1</td><td rowspan="1" colspan="1">3</td><td rowspan="1" colspan="1">1</td><td rowspan="1" colspan="1">4</td><td rowspan="1" colspan="1">32</td></tr><tr><td rowspan="1" colspan="1">
                <italic>
                  <tp:taxon-name><tp:taxon-name-part taxon-name-part-type="genus" reg="Eupholidoptera">E.</tp:taxon-name-part><tp:taxon-name-part taxon-name-part-type="species" reg="jacquelinae">jacquelinae</tp:taxon-name-part></tp:taxon-name>
                </italic>
              </td><td rowspan="1" colspan="1">30–270</td><td rowspan="1" colspan="1">1</td><td rowspan="1" colspan="1">0</td><td rowspan="1" colspan="1">8</td><td rowspan="1" colspan="1">0</td><td rowspan="1" colspan="1">1</td><td rowspan="1" colspan="1">0</td><td rowspan="1" colspan="1">0</td><td rowspan="1" colspan="1">0</td><td rowspan="1" colspan="1">0</td><td rowspan="1" colspan="1">10</td></tr><tr><td rowspan="1" colspan="1">
                <italic>
                  <tp:taxon-name><tp:taxon-name-part taxon-name-part-type="genus" reg="Eupholidoptera">E.</tp:taxon-name-part><tp:taxon-name-part taxon-name-part-type="species" reg="latens">latens</tp:taxon-name-part></tp:taxon-name>
                </italic>
              </td><td rowspan="1" colspan="1">20–1815</td><td rowspan="1" colspan="1">7</td><td rowspan="1" colspan="1">3</td><td rowspan="1" colspan="1">4</td><td rowspan="1" colspan="1">1</td><td rowspan="1" colspan="1">0</td><td rowspan="1" colspan="1">1</td><td rowspan="1" colspan="1">1</td><td rowspan="1" colspan="1">2</td><td rowspan="1" colspan="1">2</td><td rowspan="1" colspan="1">21</td></tr><tr><td rowspan="1" colspan="1">
                <italic>
                  <tp:taxon-name><tp:taxon-name-part taxon-name-part-type="genus" reg="Eupholidoptera">E.</tp:taxon-name-part><tp:taxon-name-part taxon-name-part-type="species" reg="mariannae">mariannae</tp:taxon-name-part></tp:taxon-name>
                </italic>
              </td><td rowspan="1" colspan="1">0–1475</td><td rowspan="1" colspan="1">4</td><td rowspan="1" colspan="1">2</td><td rowspan="1" colspan="1">9</td><td rowspan="1" colspan="1">0</td><td rowspan="1" colspan="1">0</td><td rowspan="1" colspan="1">0</td><td rowspan="1" colspan="1">2</td><td rowspan="1" colspan="1">0</td><td rowspan="1" colspan="1">0</td><td rowspan="1" colspan="1">17</td></tr><tr><td rowspan="1" colspan="1"><italic><tp:taxon-name><tp:taxon-name-part taxon-name-part-type="genus" reg="Eupholidoptera">E.</tp:taxon-name-part><tp:taxon-name-part taxon-name-part-type="species" reg="marietheresae">marietheresae</tp:taxon-name-part></tp:taxon-name></italic> sp. nov.</td><td rowspan="1" colspan="1">1715</td><td rowspan="1" colspan="1">0</td><td rowspan="1" colspan="1">0</td><td rowspan="1" colspan="1">1</td><td rowspan="1" colspan="1">0</td><td rowspan="1" colspan="1">0</td><td rowspan="1" colspan="1">0</td><td rowspan="1" colspan="1">0</td><td rowspan="1" colspan="1">0</td><td rowspan="1" colspan="1">0</td><td rowspan="1" colspan="1">1</td></tr><tr><td rowspan="1" colspan="1">
                <italic>
                  <tp:taxon-name><tp:taxon-name-part taxon-name-part-type="genus" reg="Eupholidoptera">E.</tp:taxon-name-part><tp:taxon-name-part taxon-name-part-type="species" reg="pallipes">pallipes</tp:taxon-name-part></tp:taxon-name>
                </italic>
              </td><td rowspan="1" colspan="1">1600–2440</td><td rowspan="1" colspan="1">1</td><td rowspan="1" colspan="1">0</td><td rowspan="1" colspan="1">1</td><td rowspan="1" colspan="1">0</td><td rowspan="1" colspan="1">1</td><td rowspan="1" colspan="1">0</td><td rowspan="1" colspan="1">0</td><td rowspan="1" colspan="1">0</td><td rowspan="1" colspan="1">0</td><td rowspan="1" colspan="1">3</td></tr><tr><td rowspan="1" colspan="1">
                <italic>
                  <tp:taxon-name><tp:taxon-name-part taxon-name-part-type="genus" reg="Eupholidoptera">E.</tp:taxon-name-part><tp:taxon-name-part taxon-name-part-type="species" reg="smyrnensis">smyrnensis</tp:taxon-name-part></tp:taxon-name>
                </italic>
              </td><td rowspan="1" colspan="1">25–340</td><td rowspan="1" colspan="1">0</td><td rowspan="1" colspan="1">0</td><td rowspan="1" colspan="1">1</td><td rowspan="1" colspan="1">0</td><td rowspan="1" colspan="1">0</td><td rowspan="1" colspan="1">0</td><td rowspan="1" colspan="1">1</td><td rowspan="1" colspan="1">0</td><td rowspan="1" colspan="1">1</td><td rowspan="1" colspan="1">3</td></tr><tr><td rowspan="1" colspan="1">Total</td><td rowspan="1" colspan="1"/><td rowspan="1" colspan="1">34</td><td rowspan="1" colspan="1">23</td><td rowspan="1" colspan="1">69</td><td rowspan="1" colspan="1">1</td><td rowspan="1" colspan="1">9</td><td rowspan="1" colspan="1">3</td><td rowspan="1" colspan="1">14</td><td rowspan="1" colspan="1">8</td><td rowspan="1" colspan="1">16</td><td rowspan="1" colspan="1">178</td></tr></tbody></table></table-wrap><table-wrap id="T1" position="float" orientation="portrait"><label>Table 1.</label><caption><p>Published record of <italic><tp:taxon-name><tp:taxon-name-part taxon-name-part-type="genus" reg="Eupholidoptera">Eupholidoptera</tp:taxon-name-part></tp:taxon-name></italic> species from Crete and Gavdos.</p></caption><table id="TID0EHJBK" rules="all"><tbody><tr><th rowspan="1" colspan="1">Species</th><th rowspan="1" colspan="1">Number of locations</th><th rowspan="1" colspan="1">Altitude (m)</th><th rowspan="1" colspan="1">Reference</th></tr><tr><td rowspan="1" colspan="1">
                <italic>
                  <tp:taxon-name><tp:taxon-name-part taxon-name-part-type="genus" reg="Eupholidoptera">E.</tp:taxon-name-part><tp:taxon-name-part taxon-name-part-type="species" reg="annamariae">annamariae</tp:taxon-name-part></tp:taxon-name>
                </italic>
              </td><td rowspan="1" colspan="1">2</td><td rowspan="1" colspan="1">50–200</td><td rowspan="1" colspan="1"><xref ref-type="bibr" rid="B42">Nadig 1985</xref>; <xref ref-type="bibr" rid="B12">Çiplak et al. 2009</xref></td></tr><tr><td rowspan="1" colspan="1">
                <italic>
                  <tp:taxon-name><tp:taxon-name-part taxon-name-part-type="genus" reg="Eupholidoptera">E.</tp:taxon-name-part><tp:taxon-name-part taxon-name-part-type="species" reg="astyla">astyla</tp:taxon-name-part></tp:taxon-name>
                </italic>
              </td><td rowspan="1" colspan="1">10</td><td rowspan="1" colspan="1">800–1850</td><td rowspan="1" colspan="1"><xref ref-type="bibr" rid="B51">Ramme 1927</xref>; <xref ref-type="bibr" rid="B12">Çiplak et al. 2009</xref></td></tr><tr><td rowspan="1" colspan="1">
                <italic>
                  <tp:taxon-name><tp:taxon-name-part taxon-name-part-type="genus" reg="Eupholidoptera">E.</tp:taxon-name-part><tp:taxon-name-part taxon-name-part-type="species" reg="cretica">cretica</tp:taxon-name-part></tp:taxon-name>
                </italic>
              </td><td rowspan="1" colspan="1">1</td><td rowspan="1" colspan="1">not indicated</td><td rowspan="1" colspan="1">
                <xref ref-type="bibr" rid="B52">Ramme 1951</xref>
              </td></tr><tr><td rowspan="1" colspan="1">
                <italic>
                  <tp:taxon-name><tp:taxon-name-part taxon-name-part-type="genus" reg="Eupholidoptera">E.</tp:taxon-name-part><tp:taxon-name-part taxon-name-part-type="species" reg="feri">feri</tp:taxon-name-part></tp:taxon-name>
                </italic>
              </td><td rowspan="1" colspan="1">1</td><td rowspan="1" colspan="1">1100</td><td rowspan="1" colspan="1">
                <xref ref-type="bibr" rid="B76">Willemse and Heller 2001</xref>
              </td></tr><tr><td rowspan="1" colspan="1">
                <italic>
                  <tp:taxon-name><tp:taxon-name-part taxon-name-part-type="genus" reg="Eupholidoptera">E.</tp:taxon-name-part><tp:taxon-name-part taxon-name-part-type="species" reg="forcipata">forcipata</tp:taxon-name-part></tp:taxon-name>
                </italic>
              </td><td rowspan="1" colspan="1">3</td><td rowspan="1" colspan="1">1700–1850</td><td rowspan="1" colspan="1"><xref ref-type="bibr" rid="B77">Willemse and Kruseman 1976</xref>; <xref ref-type="bibr" rid="B12">Çiplak et al. 2009</xref></td></tr><tr><td rowspan="1" colspan="1">
                <italic>
                  <tp:taxon-name><tp:taxon-name-part taxon-name-part-type="genus" reg="Eupholidoptera">E.</tp:taxon-name-part><tp:taxon-name-part taxon-name-part-type="species" reg="gemellata">gemellata</tp:taxon-name-part></tp:taxon-name>
                </italic>
              </td><td rowspan="1" colspan="1">1</td><td rowspan="1" colspan="1">1650</td><td rowspan="1" colspan="1">
                <xref ref-type="bibr" rid="B77">Willemse and Kruseman 1976</xref>
              </td></tr><tr><td rowspan="1" colspan="1">
                <italic>
                  <tp:taxon-name><tp:taxon-name-part taxon-name-part-type="genus" reg="Eupholidoptera">E.</tp:taxon-name-part><tp:taxon-name-part taxon-name-part-type="species" reg="giuliae">giuliae</tp:taxon-name-part></tp:taxon-name>
                </italic>
              </td><td rowspan="1" colspan="1">3</td><td rowspan="1" colspan="1">0–175</td><td rowspan="1" colspan="1"><xref ref-type="bibr" rid="B40">Massa 1999</xref>; <xref ref-type="bibr" rid="B12">Çiplak et al. 2009</xref></td></tr><tr><td rowspan="1" colspan="1">
                <italic>
                  <tp:taxon-name><tp:taxon-name-part taxon-name-part-type="genus" reg="Eupholidoptera">E.</tp:taxon-name-part><tp:taxon-name-part taxon-name-part-type="species" reg="jacquelinae">jacquelinae</tp:taxon-name-part></tp:taxon-name>
                </italic>
              </td><td rowspan="1" colspan="1">1</td><td rowspan="1" colspan="1">50</td><td rowspan="1" colspan="1"><xref ref-type="bibr" rid="B64">Tilmans 2002</xref>; <xref ref-type="bibr" rid="B12">Çiplak et al. 2009</xref></td></tr><tr><td rowspan="1" colspan="1">
                <italic>
                  <tp:taxon-name><tp:taxon-name-part taxon-name-part-type="genus" reg="Eupholidoptera">E.</tp:taxon-name-part><tp:taxon-name-part taxon-name-part-type="species" reg="latens">latens</tp:taxon-name-part></tp:taxon-name>
                </italic>
              </td><td rowspan="1" colspan="1">7</td><td rowspan="1" colspan="1">500–1800</td><td rowspan="1" colspan="1"><xref ref-type="bibr" rid="B77">Willemse and Kruseman 1976</xref>; <xref ref-type="bibr" rid="B12">Çiplak et al. 2009</xref></td></tr><tr><td rowspan="1" colspan="1">
                <italic>
                  <tp:taxon-name><tp:taxon-name-part taxon-name-part-type="genus" reg="Eupholidoptera">E.</tp:taxon-name-part><tp:taxon-name-part taxon-name-part-type="species" reg="mariannae">mariannae</tp:taxon-name-part></tp:taxon-name>
                </italic>
              </td><td rowspan="1" colspan="1">4<sup>(1)</sup></td><td rowspan="1" colspan="1">500–700</td><td rowspan="1" colspan="1"><xref ref-type="bibr" rid="B76">Willemse and Heller 2001</xref>; <xref ref-type="bibr" rid="B51">Ramme 1927</xref></td></tr><tr><td rowspan="1" colspan="1">
                <italic>
                  <tp:taxon-name><tp:taxon-name-part taxon-name-part-type="genus" reg="Eupholidoptera">E.</tp:taxon-name-part><tp:taxon-name-part taxon-name-part-type="species" reg="pallipes">pallipes</tp:taxon-name-part></tp:taxon-name>
                </italic>
              </td><td rowspan="1" colspan="1">1</td><td rowspan="1" colspan="1">1600–1800</td><td rowspan="1" colspan="1">
                <xref ref-type="bibr" rid="B77">Willemse and Kruseman 1976</xref>
              </td></tr></tbody></table><table-wrap-foot><fn><p><sup>1</sup>: includes two locations of paratypes described by <xref ref-type="bibr" rid="B51">Ramme (1927)</xref> under <italic><tp:taxon-name><tp:taxon-name-part taxon-name-part-type="genus" reg="Eupholidoptera">E.</tp:taxon-name-part><tp:taxon-name-part taxon-name-part-type="species" reg="astyla">astyla</tp:taxon-name-part></tp:taxon-name></italic>.</p></fn></table-wrap-foot></table-wrap><table-wrap id="T5" position="float" orientation="portrait"><label>Table 5.</label><caption><p>Diagnostic characters and character-states for <italic><tp:taxon-name><tp:taxon-name-part taxon-name-part-type="genus" reg="Eupholidoptera">Eupholidoptera</tp:taxon-name-part></tp:taxon-name></italic> species from Crete, Andikithira, Gavdos, and Gavdopoula.</p></caption><table id="TID0ENZFK" rules="all"><tbody><tr><th rowspan="1" colspan="1">Structure</th><th rowspan="1" colspan="3">1</th><th rowspan="1" colspan="3" style="background: #ebebea">2</th><th rowspan="1" colspan="2">3</th><th rowspan="1" colspan="4" style="background: #ebebea">4</th><th rowspan="1" colspan="2">5</th><th rowspan="1" colspan="4" style="background: #ebebea">6</th><th rowspan="1" colspan="4">7</th></tr><tr><th rowspan="1" colspan="1">Character</th><th rowspan="1" colspan="1">a</th><th rowspan="1" colspan="1">b</th><th rowspan="1" colspan="1">c</th><th rowspan="1" colspan="1" style="background: #ebebea">a</th><th rowspan="1" colspan="1" style="background: #ebebea">b</th><th rowspan="1" colspan="1" style="background: #ebebea">c</th><th rowspan="1" colspan="1">a</th><th rowspan="1" colspan="1">b</th><th rowspan="1" colspan="1" style="background: #ebebea">a</th><th rowspan="1" colspan="1" style="background: #ebebea">b</th><th rowspan="1" colspan="1" style="background: #ebebea">c</th><th rowspan="1" colspan="1" style="background: #ebebea">d</th><th rowspan="1" colspan="1">a</th><th rowspan="1" colspan="1">b</th><th rowspan="1" colspan="1" style="background: #ebebea">a</th><th rowspan="1" colspan="1" style="background: #ebebea">b</th><th rowspan="1" colspan="1" style="background: #ebebea">c</th><th rowspan="1" colspan="1" style="background: #ebebea">d</th><th rowspan="1" colspan="1">a</th><th rowspan="1" colspan="1">b</th><th rowspan="1" colspan="1">c</th><th rowspan="1" colspan="1">d</th></tr><tr><th rowspan="1" colspan="1">Species</th><th rowspan="1" colspan="22"/></tr><tr><td rowspan="1" colspan="1">
                      <italic>
                        <tp:taxon-name><tp:taxon-name-part taxon-name-part-type="genus" reg="Eupholidoptera"/><tp:taxon-name-part taxon-name-part-type="species" reg="annamariae">annamariae</tp:taxon-name-part></tp:taxon-name>
                      </italic>
                    </td><td rowspan="1" colspan="1">1</td><td rowspan="1" colspan="1">3</td><td rowspan="1" colspan="1">1</td><td rowspan="1" colspan="1" style="background: #ebebea">2</td><td rowspan="1" colspan="1" style="background: #ebebea">2</td><td rowspan="1" colspan="1" style="background: #ebebea">2</td><td rowspan="1" colspan="1">2</td><td rowspan="1" colspan="1">1</td><td rowspan="1" colspan="1" style="background: #ebebea">1</td><td rowspan="1" colspan="1" style="background: #ebebea">2</td><td rowspan="1" colspan="1" style="background: #ebebea">1</td><td rowspan="1" colspan="1" style="background: #ebebea">1</td><td rowspan="1" colspan="1">1</td><td rowspan="1" colspan="1">1</td><td rowspan="1" colspan="1" style="background: #ebebea">2</td><td rowspan="1" colspan="1" style="background: #ebebea">1</td><td rowspan="1" colspan="1" style="background: #ebebea">1</td><td rowspan="1" colspan="1" style="background: #ebebea">1</td><td rowspan="1" colspan="1">1–3</td><td rowspan="1" colspan="1">2</td><td rowspan="1" colspan="1">1</td><td rowspan="1" colspan="1">1</td></tr><tr><td rowspan="1" colspan="1">
                      <italic>
                        <tp:taxon-name><tp:taxon-name-part taxon-name-part-type="genus" reg="Eupholidoptera"/><tp:taxon-name-part taxon-name-part-type="species" reg="astyla">astyla</tp:taxon-name-part></tp:taxon-name>
                      </italic>
                    </td><td rowspan="1" colspan="1">1</td><td rowspan="1" colspan="1">3</td><td rowspan="1" colspan="1">1</td><td rowspan="1" colspan="1" style="background: #ebebea">1</td><td rowspan="1" colspan="1" style="background: #ebebea">1</td><td rowspan="1" colspan="1" style="background: #ebebea">1</td><td rowspan="1" colspan="1">3</td><td rowspan="1" colspan="1">1</td><td rowspan="1" colspan="1" style="background: #ebebea">1</td><td rowspan="1" colspan="1" style="background: #ebebea">1</td><td rowspan="1" colspan="1" style="background: #ebebea">1</td><td rowspan="1" colspan="1" style="background: #ebebea">1</td><td rowspan="1" colspan="1">1</td><td rowspan="1" colspan="1">1</td><td rowspan="1" colspan="1" style="background: #ebebea">3</td><td rowspan="1" colspan="1" style="background: #ebebea">1</td><td rowspan="1" colspan="1" style="background: #ebebea">3</td><td rowspan="1" colspan="1" style="background: #ebebea">1</td><td rowspan="1" colspan="1">3–4</td><td rowspan="1" colspan="1">2</td><td rowspan="1" colspan="1">1</td><td rowspan="1" colspan="1">1</td></tr><tr><td rowspan="1" colspan="1">
                      <italic>
                        <tp:taxon-name><tp:taxon-name-part taxon-name-part-type="genus" reg="Eupholidoptera"/><tp:taxon-name-part taxon-name-part-type="species" reg="cretica">cretica</tp:taxon-name-part></tp:taxon-name>
                      </italic>
                    </td><td rowspan="1" colspan="1">1</td><td rowspan="1" colspan="1">1</td><td rowspan="1" colspan="1">1</td><td rowspan="1" colspan="1" style="background: #ebebea">1</td><td rowspan="1" colspan="1" style="background: #ebebea">3</td><td rowspan="1" colspan="1" style="background: #ebebea">3</td><td rowspan="1" colspan="1">2</td><td rowspan="1" colspan="1">1</td><td rowspan="1" colspan="1" style="background: #ebebea">1</td><td rowspan="1" colspan="1" style="background: #ebebea">2</td><td rowspan="1" colspan="1" style="background: #ebebea">1</td><td rowspan="1" colspan="1" style="background: #ebebea">1</td><td rowspan="1" colspan="1">3</td><td rowspan="1" colspan="1">2</td><td rowspan="1" colspan="1" style="background: #ebebea">1</td><td rowspan="1" colspan="1" style="background: #ebebea">1</td><td rowspan="1" colspan="1" style="background: #ebebea">2</td><td rowspan="1" colspan="1" style="background: #ebebea">2</td><td rowspan="1" colspan="1">1</td><td rowspan="1" colspan="1">3</td><td rowspan="1" colspan="1">2</td><td rowspan="1" colspan="1">1</td></tr><tr><td rowspan="1" colspan="1">
                      <italic>
                        <tp:taxon-name><tp:taxon-name-part taxon-name-part-type="genus" reg="Eupholidoptera"/><tp:taxon-name-part taxon-name-part-type="species" reg="feri">feri</tp:taxon-name-part></tp:taxon-name>
                      </italic>
                    </td><td rowspan="1" colspan="1">1</td><td rowspan="1" colspan="1">3</td><td rowspan="1" colspan="1">1</td><td rowspan="1" colspan="1" style="background: #ebebea">1</td><td rowspan="1" colspan="1" style="background: #ebebea">1</td><td rowspan="1" colspan="1" style="background: #ebebea">1</td><td rowspan="1" colspan="1">2</td><td rowspan="1" colspan="1">3</td><td rowspan="1" colspan="1" style="background: #ebebea">1</td><td rowspan="1" colspan="1" style="background: #ebebea">1</td><td rowspan="1" colspan="1" style="background: #ebebea">1</td><td rowspan="1" colspan="1" style="background: #ebebea">1</td><td rowspan="1" colspan="1">1</td><td rowspan="1" colspan="1">1</td><td rowspan="1" colspan="1" style="background: #ebebea">2</td><td rowspan="1" colspan="1" style="background: #ebebea">1</td><td rowspan="1" colspan="1" style="background: #ebebea">2</td><td rowspan="1" colspan="1" style="background: #ebebea">1</td><td rowspan="1" colspan="1">4</td><td rowspan="1" colspan="1">2</td><td rowspan="1" colspan="1">1</td><td rowspan="1" colspan="1">2</td></tr><tr><td rowspan="1" colspan="1">
                      <italic>
                        <tp:taxon-name><tp:taxon-name-part taxon-name-part-type="genus" reg="Eupholidoptera"/><tp:taxon-name-part taxon-name-part-type="species" reg="forcipata">forcipata</tp:taxon-name-part></tp:taxon-name>
                      </italic>
                    </td><td rowspan="1" colspan="1">1</td><td rowspan="1" colspan="1">1</td><td rowspan="1" colspan="1">1</td><td rowspan="1" colspan="1" style="background: #ebebea">2</td><td rowspan="1" colspan="1" style="background: #ebebea">3</td><td rowspan="1" colspan="1" style="background: #ebebea">1</td><td rowspan="1" colspan="1">1</td><td rowspan="1" colspan="1">1</td><td rowspan="1" colspan="1" style="background: #ebebea">1–2</td><td rowspan="1" colspan="1" style="background: #ebebea">3</td><td rowspan="1" colspan="1" style="background: #ebebea">1</td><td rowspan="1" colspan="1" style="background: #ebebea">1</td><td rowspan="1" colspan="1">2</td><td rowspan="1" colspan="1">2</td><td rowspan="1" colspan="1" style="background: #ebebea">1</td><td rowspan="1" colspan="1" style="background: #ebebea">1</td><td rowspan="1" colspan="1" style="background: #ebebea">3</td><td rowspan="1" colspan="1" style="background: #ebebea">1</td><td rowspan="1" colspan="1">1</td><td rowspan="1" colspan="1">1</td><td rowspan="1" colspan="1">2</td><td rowspan="1" colspan="1">3</td></tr><tr><td rowspan="1" colspan="1">
                      <italic>
                        <tp:taxon-name><tp:taxon-name-part taxon-name-part-type="genus" reg="Eupholidoptera"/><tp:taxon-name-part taxon-name-part-type="species" reg="francisae">francisae</tp:taxon-name-part></tp:taxon-name>
                      </italic>
                    </td><td rowspan="1" colspan="1">1</td><td rowspan="1" colspan="1">2</td><td rowspan="1" colspan="1">1</td><td rowspan="1" colspan="1" style="background: #ebebea">1</td><td rowspan="1" colspan="1" style="background: #ebebea">2</td><td rowspan="1" colspan="1" style="background: #ebebea">1</td><td rowspan="1" colspan="1">3</td><td rowspan="1" colspan="1">1</td><td rowspan="1" colspan="1" style="background: #ebebea">3</td><td rowspan="1" colspan="1" style="background: #ebebea">2</td><td rowspan="1" colspan="1" style="background: #ebebea">1</td><td rowspan="1" colspan="1" style="background: #ebebea">1</td><td rowspan="1" colspan="1">1</td><td rowspan="1" colspan="1">1</td><td rowspan="1" colspan="1" style="background: #ebebea">1</td><td rowspan="1" colspan="1" style="background: #ebebea">1</td><td rowspan="1" colspan="1" style="background: #ebebea">3</td><td rowspan="1" colspan="1" style="background: #ebebea">2</td><td rowspan="1" colspan="1">1–3</td><td rowspan="1" colspan="1">3</td><td rowspan="1" colspan="1">2</td><td rowspan="1" colspan="1">2–3</td></tr><tr><td rowspan="1" colspan="1">
                      <italic>
                        <tp:taxon-name><tp:taxon-name-part taxon-name-part-type="genus" reg="Eupholidoptera"/><tp:taxon-name-part taxon-name-part-type="species" reg="gemellata">gemellata</tp:taxon-name-part></tp:taxon-name>
                      </italic>
                    </td><td rowspan="1" colspan="1">3</td><td rowspan="1" colspan="1">3</td><td rowspan="1" colspan="1">3</td><td rowspan="1" colspan="1" style="background: #ebebea">1</td><td rowspan="1" colspan="1" style="background: #ebebea">1</td><td rowspan="1" colspan="1" style="background: #ebebea">2</td><td rowspan="1" colspan="1">2</td><td rowspan="1" colspan="1">3</td><td rowspan="1" colspan="1" style="background: #ebebea">1–3</td><td rowspan="1" colspan="1" style="background: #ebebea">2</td><td rowspan="1" colspan="1" style="background: #ebebea">2</td><td rowspan="1" colspan="1" style="background: #ebebea">2</td><td rowspan="1" colspan="1">2</td><td rowspan="1" colspan="1">2</td><td rowspan="1" colspan="1" style="background: #ebebea">1</td><td rowspan="1" colspan="1" style="background: #ebebea">2</td><td rowspan="1" colspan="1" style="background: #ebebea">2</td><td rowspan="1" colspan="1" style="background: #ebebea">2</td><td rowspan="1" colspan="1">1</td><td rowspan="1" colspan="1">1</td><td rowspan="1" colspan="1">2</td><td rowspan="1" colspan="1">1</td></tr><tr><td rowspan="1" colspan="1">
                      <italic>
                        <tp:taxon-name><tp:taxon-name-part taxon-name-part-type="genus" reg="Eupholidoptera"/><tp:taxon-name-part taxon-name-part-type="species" reg="giuliae">giuliae</tp:taxon-name-part></tp:taxon-name>
                      </italic>
                    </td><td rowspan="1" colspan="1">1</td><td rowspan="1" colspan="1">2</td><td rowspan="1" colspan="1">1</td><td rowspan="1" colspan="1" style="background: #ebebea">1</td><td rowspan="1" colspan="1" style="background: #ebebea">2</td><td rowspan="1" colspan="1" style="background: #ebebea">1</td><td rowspan="1" colspan="1">3</td><td rowspan="1" colspan="1">1</td><td rowspan="1" colspan="1" style="background: #ebebea">1–3</td><td rowspan="1" colspan="1" style="background: #ebebea">1</td><td rowspan="1" colspan="1" style="background: #ebebea">1</td><td rowspan="1" colspan="1" style="background: #ebebea">1</td><td rowspan="1" colspan="1">1</td><td rowspan="1" colspan="1">3</td><td rowspan="1" colspan="1" style="background: #ebebea">1</td><td rowspan="1" colspan="1" style="background: #ebebea">1</td><td rowspan="1" colspan="1" style="background: #ebebea">3</td><td rowspan="1" colspan="1" style="background: #ebebea">2</td><td rowspan="1" colspan="1">2–4</td><td rowspan="1" colspan="1">3</td><td rowspan="1" colspan="1">1</td><td rowspan="1" colspan="1">3</td></tr><tr><td rowspan="1" colspan="1">
                      <italic>
                        <tp:taxon-name><tp:taxon-name-part taxon-name-part-type="genus" reg="Eupholidoptera"/><tp:taxon-name-part taxon-name-part-type="species" reg="jacquelinae">jacquelinae</tp:taxon-name-part></tp:taxon-name>
                      </italic>
                    </td><td rowspan="1" colspan="1">1</td><td rowspan="1" colspan="1">1</td><td rowspan="1" colspan="1">1</td><td rowspan="1" colspan="1" style="background: #ebebea">2</td><td rowspan="1" colspan="1" style="background: #ebebea">2</td><td rowspan="1" colspan="1" style="background: #ebebea">1</td><td rowspan="1" colspan="1">3</td><td rowspan="1" colspan="1">1</td><td rowspan="1" colspan="1" style="background: #ebebea">3</td><td rowspan="1" colspan="1" style="background: #ebebea">3</td><td rowspan="1" colspan="1" style="background: #ebebea">2</td><td rowspan="1" colspan="1" style="background: #ebebea">1</td><td rowspan="1" colspan="1">3</td><td rowspan="1" colspan="1">2</td><td rowspan="1" colspan="1" style="background: #ebebea">1</td><td rowspan="1" colspan="1" style="background: #ebebea">1</td><td rowspan="1" colspan="1" style="background: #ebebea">3</td><td rowspan="1" colspan="1" style="background: #ebebea">2</td><td rowspan="1" colspan="1">3–4</td><td rowspan="1" colspan="1">3</td><td rowspan="1" colspan="1">1</td><td rowspan="1" colspan="1">1</td></tr><tr><td rowspan="1" colspan="1">
                      <italic>
                        <tp:taxon-name><tp:taxon-name-part taxon-name-part-type="genus" reg="Eupholidoptera"/><tp:taxon-name-part taxon-name-part-type="species" reg="latens">latens</tp:taxon-name-part></tp:taxon-name>
                      </italic>
                    </td><td rowspan="1" colspan="1">1</td><td rowspan="1" colspan="1">2</td><td rowspan="1" colspan="1">1</td><td rowspan="1" colspan="1" style="background: #ebebea">1</td><td rowspan="1" colspan="1" style="background: #ebebea">2</td><td rowspan="1" colspan="1" style="background: #ebebea">1</td><td rowspan="1" colspan="1">3</td><td rowspan="1" colspan="1">1</td><td rowspan="1" colspan="1" style="background: #ebebea">(1)-3</td><td rowspan="1" colspan="1" style="background: #ebebea">2</td><td rowspan="1" colspan="1" style="background: #ebebea">1</td><td rowspan="1" colspan="1" style="background: #ebebea">1</td><td rowspan="1" colspan="1">2</td><td rowspan="1" colspan="1">1</td><td rowspan="1" colspan="1" style="background: #ebebea">1</td><td rowspan="1" colspan="1" style="background: #ebebea">1</td><td rowspan="1" colspan="1" style="background: #ebebea">3</td><td rowspan="1" colspan="1" style="background: #ebebea">2</td><td rowspan="1" colspan="1">2</td><td rowspan="1" colspan="1">3</td><td rowspan="1" colspan="1">1</td><td rowspan="1" colspan="1">2–3</td></tr><tr><td rowspan="1" colspan="1">
                      <italic>
                        <tp:taxon-name><tp:taxon-name-part taxon-name-part-type="genus" reg="Eupholidoptera"/><tp:taxon-name-part taxon-name-part-type="species" reg="mariannae">mariannae</tp:taxon-name-part></tp:taxon-name>
                      </italic>
                    </td><td rowspan="1" colspan="1">1</td><td rowspan="1" colspan="1">3</td><td rowspan="1" colspan="1">1</td><td rowspan="1" colspan="1" style="background: #ebebea">1</td><td rowspan="1" colspan="1" style="background: #ebebea">1</td><td rowspan="1" colspan="1" style="background: #ebebea">3</td><td rowspan="1" colspan="1">1</td><td rowspan="1" colspan="1">3</td><td rowspan="1" colspan="1" style="background: #ebebea">2</td><td rowspan="1" colspan="1" style="background: #ebebea">1</td><td rowspan="1" colspan="1" style="background: #ebebea">1</td><td rowspan="1" colspan="1" style="background: #ebebea">1</td><td rowspan="1" colspan="1">1</td><td rowspan="1" colspan="1">1</td><td rowspan="1" colspan="1" style="background: #ebebea">2</td><td rowspan="1" colspan="1" style="background: #ebebea">1</td><td rowspan="1" colspan="1" style="background: #ebebea">3</td><td rowspan="1" colspan="1" style="background: #ebebea">1</td><td rowspan="1" colspan="1">3–4</td><td rowspan="1" colspan="1">2</td><td rowspan="1" colspan="1">1</td><td rowspan="1" colspan="1">2–3</td></tr><tr><td rowspan="1" colspan="1">
                      <italic>
                        <tp:taxon-name><tp:taxon-name-part taxon-name-part-type="genus" reg="Eupholidoptera"/><tp:taxon-name-part taxon-name-part-type="species" reg="marietheresae">marietheresae</tp:taxon-name-part></tp:taxon-name>
                      </italic>
                    </td><td rowspan="1" colspan="1">3</td><td rowspan="1" colspan="1">1</td><td rowspan="1" colspan="1">1</td><td rowspan="1" colspan="1" style="background: #ebebea">2</td><td rowspan="1" colspan="1" style="background: #ebebea">3</td><td rowspan="1" colspan="1" style="background: #ebebea">1</td><td rowspan="1" colspan="1">1</td><td rowspan="1" colspan="1">1</td><td rowspan="1" colspan="1" style="background: #ebebea">1</td><td rowspan="1" colspan="1" style="background: #ebebea">3</td><td rowspan="1" colspan="1" style="background: #ebebea">1</td><td rowspan="1" colspan="1" style="background: #ebebea">1</td><td rowspan="1" colspan="1">2</td><td rowspan="1" colspan="1">2</td><td rowspan="1" colspan="1" style="background: #ebebea">1</td><td rowspan="1" colspan="1" style="background: #ebebea">1</td><td rowspan="1" colspan="1" style="background: #ebebea">3</td><td rowspan="1" colspan="1" style="background: #ebebea">1</td><td rowspan="1" colspan="1">1</td><td rowspan="1" colspan="1">2</td><td rowspan="1" colspan="1">2</td><td rowspan="1" colspan="1">3</td></tr><tr><td rowspan="1" colspan="1">
                      <italic>
                        <tp:taxon-name><tp:taxon-name-part taxon-name-part-type="genus" reg="Eupholidoptera"/><tp:taxon-name-part taxon-name-part-type="species" reg="pallipes">pallipes</tp:taxon-name-part></tp:taxon-name>
                      </italic>
                    </td><td rowspan="1" colspan="1">3</td><td rowspan="1" colspan="1">3</td><td rowspan="1" colspan="1">3</td><td rowspan="1" colspan="1" style="background: #ebebea">1</td><td rowspan="1" colspan="1" style="background: #ebebea">1</td><td rowspan="1" colspan="1" style="background: #ebebea">2</td><td rowspan="1" colspan="1">2</td><td rowspan="1" colspan="1">3</td><td rowspan="1" colspan="1" style="background: #ebebea">2</td><td rowspan="1" colspan="1" style="background: #ebebea">2</td><td rowspan="1" colspan="1" style="background: #ebebea">2</td><td rowspan="1" colspan="1" style="background: #ebebea">2</td><td rowspan="1" colspan="1">2</td><td rowspan="1" colspan="1">2</td><td rowspan="1" colspan="1" style="background: #ebebea">1</td><td rowspan="1" colspan="1" style="background: #ebebea">2</td><td rowspan="1" colspan="1" style="background: #ebebea">1</td><td rowspan="1" colspan="1" style="background: #ebebea">2</td><td rowspan="1" colspan="1">2</td><td rowspan="1" colspan="1">1</td><td rowspan="1" colspan="1">2</td><td rowspan="1" colspan="1">1</td></tr><tr><td rowspan="1" colspan="1">
                      <italic>
                        <tp:taxon-name><tp:taxon-name-part taxon-name-part-type="genus" reg="Eupholidoptera"/><tp:taxon-name-part taxon-name-part-type="species" reg="smyrnensis">smyrnensis</tp:taxon-name-part></tp:taxon-name>
                      </italic>
                    </td><td rowspan="1" colspan="1">2</td><td rowspan="1" colspan="1">1</td><td rowspan="1" colspan="1">2</td><td rowspan="1" colspan="1" style="background: #ebebea">1</td><td rowspan="1" colspan="1" style="background: #ebebea">3</td><td rowspan="1" colspan="1" style="background: #ebebea">1</td><td rowspan="1" colspan="1">1</td><td rowspan="1" colspan="1">2</td><td rowspan="1" colspan="1" style="background: #ebebea">2</td><td rowspan="1" colspan="1" style="background: #ebebea">3</td><td rowspan="1" colspan="1" style="background: #ebebea">3</td><td rowspan="1" colspan="1" style="background: #ebebea">2</td><td rowspan="1" colspan="1">2</td><td rowspan="1" colspan="1">2</td><td rowspan="1" colspan="1" style="background: #ebebea">1</td><td rowspan="1" colspan="1" style="background: #ebebea">1</td><td rowspan="1" colspan="1" style="background: #ebebea">3</td><td rowspan="1" colspan="1" style="background: #ebebea">2</td><td rowspan="1" colspan="1">3</td><td rowspan="1" colspan="1">2</td><td rowspan="1" colspan="1">2</td><td rowspan="1" colspan="1">1</td></tr><tr><td rowspan="1" colspan="23">1. Male and Female colouration</td></tr><tr><td rowspan="1" colspan="6">a. frons</td><td rowspan="1" colspan="17">1. dots (Fig. <xref ref-type="fig" rid="F5">12</xref>); 2. mosaic (Fig. <xref ref-type="fig" rid="F5">11</xref>); 3. black patch (Fig. <xref ref-type="fig" rid="F5">13</xref>)</td></tr><tr><td rowspan="1" colspan="6">b. pronotal disc</td><td rowspan="1" colspan="17">1. pale (Fig. <xref ref-type="fig" rid="F6">28</xref>); 2. small patch (Fig. <xref ref-type="fig" rid="F6">29</xref>); 3. large patch (Fig. <xref ref-type="fig" rid="F6">32</xref>)</td></tr><tr><td rowspan="1" colspan="6">c. abdomen</td><td rowspan="1" colspan="17">1. pale (Fig. <xref ref-type="fig" rid="F4">10</xref>); 2. black dot (Fig. <xref ref-type="fig" rid="F4">8</xref>); 3. black edge (Fig. <xref ref-type="fig" rid="F4">9</xref>)</td></tr><tr><td rowspan="1" colspan="23">2. Male anal tergite</td></tr><tr><td rowspan="1" colspan="6">a. extended backwards</td><td rowspan="1" colspan="17">1. not/hardly; 2. distinctly</td></tr><tr><td rowspan="1" colspan="6">b. excision tips</td><td rowspan="1" colspan="17">1. narrow; 2. intermediate; 3. wide</td></tr><tr><td rowspan="1" colspan="6">c. direction tips</td><td rowspan="1" colspan="17">1. downward; 2. inward; 3. forward</td></tr><tr><td rowspan="1" colspan="23">3. Male cercus</td></tr><tr><td rowspan="1" colspan="6">a. length-width ratio</td><td rowspan="1" colspan="17">1. &lt; 5; 2. 5–6.5; 3. &gt; 6.5</td></tr><tr><td rowspan="1" colspan="6">b. side tooth</td><td rowspan="1" colspan="17">1. missing; 2. basal; 3. sub-basal</td></tr><tr><td rowspan="1" colspan="23">4. Male subgenital plate</td></tr><tr><td rowspan="1" colspan="6">a. length-width ratio</td><td rowspan="1" colspan="17">1. &lt; 1; 2. ca. 1; 3. &gt; 1</td></tr><tr><td rowspan="1" colspan="6">b. length excision-total length ratio</td><td rowspan="1" colspan="17">1. 0.1–0.25; 2. 0.3–0.4; 3. 0.5–0.6</td></tr><tr><td rowspan="1" colspan="6">c. spine</td><td rowspan="1" colspan="17">1. absent; 2. one; 3. two</td></tr><tr><td rowspan="1" colspan="6">d. protuberance</td><td rowspan="1" colspan="17">1. absent; 2. present</td></tr><tr><td rowspan="1" colspan="23">5. Male styli</td></tr><tr><td rowspan="1" colspan="6">a. length-width ratio</td><td rowspan="1" colspan="17">1. 1.0–2.0; 2.0–3.0; 3. &gt; 4.0</td></tr><tr><td rowspan="1" colspan="6">b. direction</td><td rowspan="1" colspan="17">1. downward; 2. backward; 3. inward</td></tr><tr><td rowspan="1" colspan="23">6. Male titillator</td></tr><tr><td rowspan="1" colspan="6">a. symmetry</td><td rowspan="1" colspan="17">1. symmetrical; 2. subsymmetrical; 3. asymmetrical</td></tr><tr><td rowspan="1" colspan="6">b. basal arms</td><td rowspan="1" colspan="17">1. long; 2. short</td></tr><tr><td rowspan="1" colspan="6">c. apical arms</td><td rowspan="1" colspan="17">1. merged; 2. largely merged; 3. free for &gt; ⅓</td></tr><tr><td rowspan="1" colspan="6">d. apical arms</td><td rowspan="1" colspan="17">1. basal half stalk-like; 2. basal half wide</td></tr><tr><td rowspan="1" colspan="23">7. Female subgenital plate</td></tr><tr><td rowspan="1" colspan="6">a. length-width ratio</td><td rowspan="1" colspan="17">1. &lt; 0.75; 2. 0.75–0.90; 3. 0.90–1.10; 4. &gt;1.10</td></tr><tr><td rowspan="1" colspan="6">b. length excision-total length ratio</td><td rowspan="1" colspan="17">1. &lt; 0.25; 2. 0.25–0.33; 3. &gt; 0.33</td></tr><tr><td rowspan="1" colspan="6">c. medial excision</td><td rowspan="1" colspan="17">1. narrow; 2. wide</td></tr><tr><td rowspan="1" colspan="6">d. proximally</td><td rowspan="1" colspan="17">1. convex; 2. concave; 3. with 2 concavities</td></tr></tbody></table></table-wrap><table-wrap id="T6" position="float" orientation="portrait"><label>Table 6.</label><caption><p>Measurements (in mm), ratios, and biometrics of male <italic><tp:taxon-name><tp:taxon-name-part taxon-name-part-type="genus" reg="Eupholidoptera">Eupholidoptera</tp:taxon-name-part></tp:taxon-name></italic>.</p></caption><table id="TID0EOZHK" rules="all"><tbody><tr><th rowspan="1" colspan="1">Males</th><th rowspan="1" colspan="1">Body length</th><th rowspan="1" colspan="1">Pronotum length</th><th rowspan="1" colspan="1">Hind femur length</th><th rowspan="1" colspan="1">Hind femur width</th><th rowspan="1" colspan="1">Ratio length-width hind femur</th><th rowspan="1" colspan="1">Number of teeth</th></tr><tr><td rowspan="1" colspan="1" style="background: #dfdfde">
                      <italic>
                        <tp:taxon-name><tp:taxon-name-part taxon-name-part-type="genus" reg="Eupholidoptera"/><tp:taxon-name-part taxon-name-part-type="species" reg="annamariae">annamariae</tp:taxon-name-part></tp:taxon-name>
                      </italic>
                    </td><td rowspan="1" colspan="1" style="background: #dfdfde"><italic>n</italic> = 23</td><td rowspan="1" colspan="1" style="background: #dfdfde"><italic>n</italic> = 23</td><td rowspan="1" colspan="1" style="background: #dfdfde"><italic>n</italic> = 23</td><td rowspan="1" colspan="1" style="background: #dfdfde"><italic>n</italic> = 23</td><td rowspan="1" colspan="1" style="background: #dfdfde"><italic>n</italic> = 23</td><td rowspan="1" colspan="1" style="background: #dfdfde"><italic>n</italic> = 1</td></tr><tr><td rowspan="1" colspan="1" style="background: #dfdfde">mean ± SD</td><td rowspan="1" colspan="1" style="background: #dfdfde">28.3±2.1</td><td rowspan="1" colspan="1" style="background: #dfdfde">11.3±0.5</td><td rowspan="1" colspan="1" style="background: #dfdfde">21.3±0.8</td><td rowspan="1" colspan="1" style="background: #dfdfde">4.8±0.2</td><td rowspan="1" colspan="1" style="background: #dfdfde">4.43±0.16</td><td rowspan="1" colspan="1" style="background: #dfdfde"/></tr><tr><td rowspan="1" colspan="1" style="background: #dfdfde">min. – max.</td><td rowspan="1" colspan="1" style="background: #dfdfde">25.0–32.2</td><td rowspan="1" colspan="1" style="background: #dfdfde">10.5–13.1</td><td rowspan="1" colspan="1" style="background: #dfdfde">19.6–22.8</td><td rowspan="1" colspan="1" style="background: #dfdfde">4.4–5.1</td><td rowspan="1" colspan="1" style="background: #dfdfde">4.16–4.81</td><td rowspan="1" colspan="1" style="background: #dfdfde">109</td></tr><tr><td rowspan="1" colspan="1">
                      <italic>
                        <tp:taxon-name><tp:taxon-name-part taxon-name-part-type="genus" reg="Eupholidoptera"/><tp:taxon-name-part taxon-name-part-type="species" reg="astyla">astyla</tp:taxon-name-part></tp:taxon-name>
                      </italic>
                    </td><td rowspan="1" colspan="1"><italic>n</italic> = 79</td><td rowspan="1" colspan="1"><italic>n</italic> = 79</td><td rowspan="1" colspan="1"><italic>n</italic> = 70</td><td rowspan="1" colspan="1"><italic>n</italic> = 70</td><td rowspan="1" colspan="1"><italic>n</italic> = 70</td><td rowspan="1" colspan="1"><italic>n</italic> = 2</td></tr><tr><td rowspan="1" colspan="1">mean ± SD</td><td rowspan="1" colspan="1">25.5±2.4</td><td rowspan="1" colspan="1">9.9±1.0</td><td rowspan="1" colspan="1">19.5±2.0</td><td rowspan="1" colspan="1">4.5±0.4</td><td rowspan="1" colspan="1">4.34±0.17</td><td rowspan="1" colspan="1"/></tr><tr><td rowspan="1" colspan="1">min. – max.</td><td rowspan="1" colspan="1">21.0–30.8</td><td rowspan="1" colspan="1">8.2–12.2</td><td rowspan="1" colspan="1">16.2–23.0</td><td rowspan="1" colspan="1">3.9–5.3</td><td rowspan="1" colspan="1">3.77–4.74</td><td rowspan="1" colspan="1">101–105</td></tr><tr><td rowspan="1" colspan="1" style="background: #dfdfde">
                      <italic>
                        <tp:taxon-name><tp:taxon-name-part taxon-name-part-type="genus" reg="Eupholidoptera"/><tp:taxon-name-part taxon-name-part-type="species" reg="cretica">cretica</tp:taxon-name-part></tp:taxon-name>
                      </italic>
                    </td><td rowspan="1" colspan="1" style="background: #dfdfde"><italic>n</italic> = 1</td><td rowspan="1" colspan="1" style="background: #dfdfde"><italic>n</italic> = 1</td><td rowspan="1" colspan="1" style="background: #dfdfde"><italic>n</italic> = 1</td><td rowspan="1" colspan="1" style="background: #dfdfde"><italic>n</italic> = 1</td><td rowspan="1" colspan="1" style="background: #dfdfde"><italic>n</italic> = 1</td><td rowspan="1" colspan="1" style="background: #dfdfde"><italic>n</italic> = 1</td></tr><tr><td rowspan="1" colspan="1" style="background: #dfdfde">mean ± SD</td><td rowspan="1" colspan="1" style="background: #dfdfde">n.a.</td><td rowspan="1" colspan="1" style="background: #dfdfde">n.a.</td><td rowspan="1" colspan="1" style="background: #dfdfde">n.a.</td><td rowspan="1" colspan="1" style="background: #dfdfde">n.a.</td><td rowspan="1" colspan="1" style="background: #dfdfde">n.a.</td><td rowspan="1" colspan="1" style="background: #dfdfde"/></tr><tr><td rowspan="1" colspan="1" style="background: #dfdfde">min. – max.</td><td rowspan="1" colspan="1" style="background: #dfdfde">21.7</td><td rowspan="1" colspan="1" style="background: #dfdfde">8.8</td><td rowspan="1" colspan="1" style="background: #dfdfde">22.1</td><td rowspan="1" colspan="1" style="background: #dfdfde">4.4</td><td rowspan="1" colspan="1" style="background: #dfdfde">5.04</td><td rowspan="1" colspan="1" style="background: #dfdfde">107</td></tr><tr><td rowspan="1" colspan="1">
                      <italic>
                        <tp:taxon-name><tp:taxon-name-part taxon-name-part-type="genus" reg="Eupholidoptera"/><tp:taxon-name-part taxon-name-part-type="species" reg="feri">feri</tp:taxon-name-part></tp:taxon-name>
                      </italic>
                    </td><td rowspan="1" colspan="1"><italic>n</italic> = 1</td><td rowspan="1" colspan="1"><italic>n</italic> = 1</td><td rowspan="1" colspan="1"><italic>n</italic> = 1</td><td rowspan="1" colspan="1"><italic>n</italic> = 1</td><td rowspan="1" colspan="1"><italic>n</italic> = 1</td><td rowspan="1" colspan="1"><italic>n</italic> = 1</td></tr><tr><td rowspan="1" colspan="1">mean ± SD</td><td rowspan="1" colspan="1">n.a.</td><td rowspan="1" colspan="1">n.a.</td><td rowspan="1" colspan="1">n.a.</td><td rowspan="1" colspan="1">n.a.</td><td rowspan="1" colspan="1">n.a.</td><td rowspan="1" colspan="1"/></tr><tr><td rowspan="1" colspan="1">min. – max.</td><td rowspan="1" colspan="1">26.8</td><td rowspan="1" colspan="1">8.8</td><td rowspan="1" colspan="1">18.6</td><td rowspan="1" colspan="1">4.0</td><td rowspan="1" colspan="1">4.61</td><td rowspan="1" colspan="1">100</td></tr><tr><td rowspan="1" colspan="1" style="background: #dfdfde">
                      <italic>
                        <tp:taxon-name><tp:taxon-name-part taxon-name-part-type="genus" reg="Eupholidoptera"/><tp:taxon-name-part taxon-name-part-type="species" reg="forcipata">forcipata</tp:taxon-name-part></tp:taxon-name>
                      </italic>
                    </td><td rowspan="1" colspan="1" style="background: #dfdfde"><italic>n</italic> = 20</td><td rowspan="1" colspan="1" style="background: #dfdfde"><italic>n</italic> = 20</td><td rowspan="1" colspan="1" style="background: #dfdfde"><italic>n</italic> = 20</td><td rowspan="1" colspan="1" style="background: #dfdfde"><italic>n</italic> = 20</td><td rowspan="1" colspan="1" style="background: #dfdfde"><italic>n</italic> = 20</td><td rowspan="1" colspan="1" style="background: #dfdfde"><italic>n</italic> = 1</td></tr><tr><td rowspan="1" colspan="1" style="background: #dfdfde">mean ± SD</td><td rowspan="1" colspan="1" style="background: #dfdfde">23.4±1.6</td><td rowspan="1" colspan="1" style="background: #dfdfde">9.5±0.5</td><td rowspan="1" colspan="1" style="background: #dfdfde">17.8±0.7</td><td rowspan="1" colspan="1" style="background: #dfdfde">4.3±0.2</td><td rowspan="1" colspan="1" style="background: #dfdfde">4.18±0.11</td><td rowspan="1" colspan="1" style="background: #dfdfde"/></tr><tr><td rowspan="1" colspan="1" style="background: #dfdfde">min. – max.</td><td rowspan="1" colspan="1" style="background: #dfdfde">20.8–26.7</td><td rowspan="1" colspan="1" style="background: #dfdfde">8.6–10.5</td><td rowspan="1" colspan="1" style="background: #dfdfde">16.6–19.6</td><td rowspan="1" colspan="1" style="background: #dfdfde">4.0–4.7</td><td rowspan="1" colspan="1" style="background: #dfdfde">3.96–4.43</td><td rowspan="1" colspan="1" style="background: #dfdfde">193</td></tr><tr><td rowspan="1" colspan="1">
                      <italic>
                        <tp:taxon-name><tp:taxon-name-part taxon-name-part-type="genus" reg="Eupholidoptera"/><tp:taxon-name-part taxon-name-part-type="species" reg="francisae">francisae</tp:taxon-name-part></tp:taxon-name>
                      </italic>
                    </td><td rowspan="1" colspan="1"><italic>n</italic> = 38</td><td rowspan="1" colspan="1"><italic>n</italic> = 38</td><td rowspan="1" colspan="1"><italic>n</italic> = 37</td><td rowspan="1" colspan="1"><italic>n</italic> = 37</td><td rowspan="1" colspan="1"><italic>n</italic> = 37</td><td rowspan="1" colspan="1"><italic>n</italic> = 19</td></tr><tr><td rowspan="1" colspan="1">mean ± SD</td><td rowspan="1" colspan="1">24.1±2.7</td><td rowspan="1" colspan="1">9.5±0.7</td><td rowspan="1" colspan="1">21.1±0.9</td><td rowspan="1" colspan="1">4.3±0.3</td><td rowspan="1" colspan="1">4.88±0.25</td><td rowspan="1" colspan="1">119±10.3</td></tr><tr><td rowspan="1" colspan="1">min. – max.</td><td rowspan="1" colspan="1">19.0–28.8</td><td rowspan="1" colspan="1">8.0–10.7</td><td rowspan="1" colspan="1">19.0–23.1</td><td rowspan="1" colspan="1">3.7–4.9</td><td rowspan="1" colspan="1">4.47–5.49</td><td rowspan="1" colspan="1">96–138</td></tr><tr><td rowspan="1" colspan="1" style="background: #dfdfde">
                      <italic>
                        <tp:taxon-name><tp:taxon-name-part taxon-name-part-type="genus" reg="Eupholidoptera"/><tp:taxon-name-part taxon-name-part-type="species" reg="gemellata">gemellata</tp:taxon-name-part></tp:taxon-name>
                      </italic>
                    </td><td rowspan="1" colspan="1" style="background: #dfdfde"><italic>n</italic> = 3</td><td rowspan="1" colspan="1" style="background: #dfdfde"><italic>n</italic> = 4</td><td rowspan="1" colspan="1" style="background: #dfdfde"><italic>n</italic> = 4</td><td rowspan="1" colspan="1" style="background: #dfdfde"><italic>n</italic> = 4</td><td rowspan="1" colspan="1" style="background: #dfdfde"><italic>n</italic> = 4</td><td rowspan="1" colspan="1" style="background: #dfdfde"><italic>n</italic> = 1</td></tr><tr><td rowspan="1" colspan="1" style="background: #dfdfde">mean ± SD</td><td rowspan="1" colspan="1" style="background: #dfdfde">21.1±3.9</td><td rowspan="1" colspan="1" style="background: #dfdfde">7.4±0.3</td><td rowspan="1" colspan="1" style="background: #dfdfde">17.1±0.2</td><td rowspan="1" colspan="1" style="background: #dfdfde">4.0±0.1</td><td rowspan="1" colspan="1" style="background: #dfdfde">4.32±0.10</td><td rowspan="1" colspan="1" style="background: #dfdfde"/></tr><tr><td rowspan="1" colspan="1" style="background: #dfdfde">min. – max.</td><td rowspan="1" colspan="1" style="background: #dfdfde">16.8–24.2</td><td rowspan="1" colspan="1" style="background: #dfdfde">7.0–7.7</td><td rowspan="1" colspan="1" style="background: #dfdfde">16.8–17.3</td><td rowspan="1" colspan="1" style="background: #dfdfde">3.9–4.1</td><td rowspan="1" colspan="1" style="background: #dfdfde">4.17–4.45</td><td rowspan="1" colspan="1" style="background: #dfdfde">101</td></tr><tr><td rowspan="1" colspan="1">
                      <italic>
                        <tp:taxon-name><tp:taxon-name-part taxon-name-part-type="genus" reg="Eupholidoptera"/><tp:taxon-name-part taxon-name-part-type="species" reg="giuliae">giuliae</tp:taxon-name-part></tp:taxon-name>
                      </italic>
                    </td><td rowspan="1" colspan="1"><italic>n</italic> = 52</td><td rowspan="1" colspan="1"><italic>n</italic> = 52</td><td rowspan="1" colspan="1"><italic>n</italic> = 52</td><td rowspan="1" colspan="1"><italic>n</italic> = 52</td><td rowspan="1" colspan="1"><italic>n</italic> = 52</td><td rowspan="1" colspan="1"><italic>n</italic> = 1</td></tr><tr><td rowspan="1" colspan="1">mean ± SD</td><td rowspan="1" colspan="1">24.5±3.2</td><td rowspan="1" colspan="1">10.2±0.5</td><td rowspan="1" colspan="1">21.7±0.8</td><td rowspan="1" colspan="1">4.7±0.2</td><td rowspan="1" colspan="1">4.66±0.24</td><td rowspan="1" colspan="1"/></tr><tr><td rowspan="1" colspan="1">min. – max.</td><td rowspan="1" colspan="1">17.2–30.2</td><td rowspan="1" colspan="1">9.1–11.4</td><td rowspan="1" colspan="1">20.0–23.8</td><td rowspan="1" colspan="1">4.0–5.0</td><td rowspan="1" colspan="1">4.26–5.43</td><td rowspan="1" colspan="1">106</td></tr><tr><td rowspan="1" colspan="1" style="background: #dfdfde">
                      <italic>
                        <tp:taxon-name><tp:taxon-name-part taxon-name-part-type="genus" reg="Eupholidoptera"/><tp:taxon-name-part taxon-name-part-type="species" reg="jacquelinae">jacquelinae</tp:taxon-name-part></tp:taxon-name>
                      </italic>
                    </td><td rowspan="1" colspan="1" style="background: #dfdfde"><italic>n</italic> = 6</td><td rowspan="1" colspan="1" style="background: #dfdfde"><italic>n</italic> = 7</td><td rowspan="1" colspan="1" style="background: #dfdfde"><italic>n</italic> = 7</td><td rowspan="1" colspan="1" style="background: #dfdfde"><italic>n</italic> = 7</td><td rowspan="1" colspan="1" style="background: #dfdfde"><italic>n</italic> = 7</td><td rowspan="1" colspan="1" style="background: #dfdfde"><italic>n</italic> = 1</td></tr><tr><td rowspan="1" colspan="1" style="background: #dfdfde">mean ± SD</td><td rowspan="1" colspan="1" style="background: #dfdfde">27.4±2.5</td><td rowspan="1" colspan="1" style="background: #dfdfde">10.6±0.3</td><td rowspan="1" colspan="1" style="background: #dfdfde">24.8±1.1</td><td rowspan="1" colspan="1" style="background: #dfdfde">4.8±0.2</td><td rowspan="1" colspan="1" style="background: #dfdfde">5.14±0.36</td><td rowspan="1" colspan="1" style="background: #dfdfde"/></tr><tr><td rowspan="1" colspan="1" style="background: #dfdfde">min. – max.</td><td rowspan="1" colspan="1" style="background: #dfdfde">25.3–32.1</td><td rowspan="1" colspan="1" style="background: #dfdfde">10.2–11.2</td><td rowspan="1" colspan="1" style="background: #dfdfde">23.8–26.4</td><td rowspan="1" colspan="1" style="background: #dfdfde">4.4–5.1</td><td rowspan="1" colspan="1" style="background: #dfdfde">4.86–5.98</td><td rowspan="1" colspan="1" style="background: #dfdfde">144</td></tr><tr><td rowspan="1" colspan="1">
                      <italic>
                        <tp:taxon-name><tp:taxon-name-part taxon-name-part-type="genus" reg="Eupholidoptera"/><tp:taxon-name-part taxon-name-part-type="species" reg="latens">latens</tp:taxon-name-part></tp:taxon-name>
                      </italic>
                    </td><td rowspan="1" colspan="1"><italic>n</italic> = 9</td><td rowspan="1" colspan="1"><italic>n</italic> = 9</td><td rowspan="1" colspan="1"><italic>n</italic> = 13</td><td rowspan="1" colspan="1"><italic>n</italic> = 13</td><td rowspan="1" colspan="1"><italic>n</italic> = 13</td><td rowspan="1" colspan="1"><italic>n</italic> = 4</td></tr><tr><td rowspan="1" colspan="1">mean ± SD</td><td rowspan="1" colspan="1">22.4±2.6</td><td rowspan="1" colspan="1">9.1±0.5</td><td rowspan="1" colspan="1">19.3±2.3</td><td rowspan="1" colspan="1">4.3±0.2</td><td rowspan="1" colspan="1">4.53±0.37</td><td rowspan="1" colspan="1">113±7.1</td></tr><tr><td rowspan="1" colspan="1">min. – max.</td><td rowspan="1" colspan="1">18.9–27,1</td><td rowspan="1" colspan="1">8.4–9.9</td><td rowspan="1" colspan="1">17.0–22.7</td><td rowspan="1" colspan="1">3.9–4.8</td><td rowspan="1" colspan="1">4.14–5.28</td><td rowspan="1" colspan="1">108–123</td></tr><tr><td rowspan="1" colspan="1" style="background: #dfdfde">
                      <italic>
                        <tp:taxon-name><tp:taxon-name-part taxon-name-part-type="genus" reg="Eupholidoptera"/><tp:taxon-name-part taxon-name-part-type="species" reg="mariannae">mariannae</tp:taxon-name-part></tp:taxon-name>
                      </italic>
                    </td><td rowspan="1" colspan="1" style="background: #dfdfde"><italic>n</italic> = 9</td><td rowspan="1" colspan="1" style="background: #dfdfde"><italic>n</italic> = 9</td><td rowspan="1" colspan="1" style="background: #dfdfde"><italic>n</italic> = 9</td><td rowspan="1" colspan="1" style="background: #dfdfde"><italic>n</italic> = 9</td><td rowspan="1" colspan="1" style="background: #dfdfde"><italic>n</italic> = 9</td><td rowspan="1" colspan="1" style="background: #dfdfde"><italic>n</italic> = 4</td></tr><tr><td rowspan="1" colspan="1" style="background: #dfdfde">mean ± SD</td><td rowspan="1" colspan="1" style="background: #dfdfde">24.4±2.2</td><td rowspan="1" colspan="1" style="background: #dfdfde">10.1±0.4</td><td rowspan="1" colspan="1" style="background: #dfdfde">21.2±0.9</td><td rowspan="1" colspan="1" style="background: #dfdfde">4.6±0.3</td><td rowspan="1" colspan="1" style="background: #dfdfde">4.65±0.17</td><td rowspan="1" colspan="1" style="background: #dfdfde"/></tr><tr><td rowspan="1" colspan="1" style="background: #dfdfde">min. – max.</td><td rowspan="1" colspan="1" style="background: #dfdfde">21.5–28.9</td><td rowspan="1" colspan="1" style="background: #dfdfde">9.5–10.9</td><td rowspan="1" colspan="1" style="background: #dfdfde">19.8–22.3</td><td rowspan="1" colspan="1" style="background: #dfdfde">4.2–4.9</td><td rowspan="1" colspan="1" style="background: #dfdfde">4.36–5.00</td><td rowspan="1" colspan="1" style="background: #dfdfde">89–105</td></tr><tr><td rowspan="1" colspan="1">
                      <italic>
                        <tp:taxon-name><tp:taxon-name-part taxon-name-part-type="genus" reg="Eupholidoptera"/><tp:taxon-name-part taxon-name-part-type="species" reg="marietheresae">marietheresae</tp:taxon-name-part></tp:taxon-name>
                      </italic>
                    </td><td rowspan="1" colspan="1"><italic>n</italic> = 5</td><td rowspan="1" colspan="1"><italic>n</italic> = 5</td><td rowspan="1" colspan="1"><italic>n</italic> = 5</td><td rowspan="1" colspan="1"><italic>n</italic> = 5</td><td rowspan="1" colspan="1"><italic>n</italic> = 5</td><td rowspan="1" colspan="1"><italic>n</italic> = 2</td></tr><tr><td rowspan="1" colspan="1">mean ± SD</td><td rowspan="1" colspan="1">24.9±2.7</td><td rowspan="1" colspan="1">9.4±0.6</td><td rowspan="1" colspan="1">17.1±0.6</td><td rowspan="1" colspan="1">4.0±0.2</td><td rowspan="1" colspan="1">4.30±0.14</td><td rowspan="1" colspan="1"/></tr><tr><td rowspan="1" colspan="1">min. – max.</td><td rowspan="1" colspan="1">21.4–28.5</td><td rowspan="1" colspan="1">8.9–10.3</td><td rowspan="1" colspan="1">16.4–18.1</td><td rowspan="1" colspan="1">3.8–4.2</td><td rowspan="1" colspan="1">4.04–4.45</td><td rowspan="1" colspan="1">211–213</td></tr><tr><td rowspan="1" colspan="1" style="background: #dfdfde">
                      <italic>
                        <tp:taxon-name><tp:taxon-name-part taxon-name-part-type="genus" reg="Eupholidoptera"/><tp:taxon-name-part taxon-name-part-type="species" reg="pallipes">pallipes</tp:taxon-name-part></tp:taxon-name>
                      </italic>
                    </td><td rowspan="1" colspan="1" style="background: #dfdfde"><italic>n</italic> = 6</td><td rowspan="1" colspan="1" style="background: #dfdfde"><italic>n</italic> = 6</td><td rowspan="1" colspan="1" style="background: #dfdfde"><italic>n</italic> = 6</td><td rowspan="1" colspan="1" style="background: #dfdfde"><italic>n</italic> = 6</td><td rowspan="1" colspan="1" style="background: #dfdfde"><italic>n</italic> = 6</td><td rowspan="1" colspan="1" style="background: #dfdfde"><italic>n</italic> = 1</td></tr><tr><td rowspan="1" colspan="1" style="background: #dfdfde">mean ± SD</td><td rowspan="1" colspan="1" style="background: #dfdfde">20.3±1.0</td><td rowspan="1" colspan="1" style="background: #dfdfde">7.7±0.3</td><td rowspan="1" colspan="1" style="background: #dfdfde">16.9±0.6</td><td rowspan="1" colspan="1" style="background: #dfdfde">4.1±0.1</td><td rowspan="1" colspan="1" style="background: #dfdfde">4.18±0.13</td><td rowspan="1" colspan="1" style="background: #dfdfde"/></tr><tr><td rowspan="1" colspan="1" style="background: #dfdfde">min. – max.</td><td rowspan="1" colspan="1" style="background: #dfdfde">19.3–21.9</td><td rowspan="1" colspan="1" style="background: #dfdfde">7.4–8.1</td><td rowspan="1" colspan="1" style="background: #dfdfde">16.5–18.0</td><td rowspan="1" colspan="1" style="background: #dfdfde">3.9–4.2</td><td rowspan="1" colspan="1" style="background: #dfdfde">3.92–4.32</td><td rowspan="1" colspan="1" style="background: #dfdfde">94</td></tr><tr><td rowspan="1" colspan="1">
                      <italic>
                        <tp:taxon-name><tp:taxon-name-part taxon-name-part-type="genus" reg="Eupholidoptera"/><tp:taxon-name-part taxon-name-part-type="species" reg="smyrnensis">smyrnensis</tp:taxon-name-part></tp:taxon-name>
                      </italic>
                    </td><td rowspan="1" colspan="1"><italic>n</italic> = 7</td><td rowspan="1" colspan="1"><italic>n</italic> = 7</td><td rowspan="1" colspan="1"><italic>n</italic> = 7</td><td rowspan="1" colspan="1"><italic>n</italic> = 7</td><td rowspan="1" colspan="1"><italic>n</italic> = 7</td><td rowspan="1" colspan="1"><italic>n</italic> = 1</td></tr><tr><td rowspan="1" colspan="1">mean ± SD</td><td rowspan="1" colspan="1">20.2±1.6</td><td rowspan="1" colspan="1">9.8±0.4</td><td rowspan="1" colspan="1">23.3±0.6</td><td rowspan="1" colspan="1">4.5±0.1</td><td rowspan="1" colspan="1">5.24±0.19</td><td rowspan="1" colspan="1"/></tr><tr><td rowspan="1" colspan="1">min. – max.</td><td rowspan="1" colspan="1">17.5–22.6</td><td rowspan="1" colspan="1">9.5–10.3</td><td rowspan="1" colspan="1">22.4–24.0</td><td rowspan="1" colspan="1">4.3–4.6</td><td rowspan="1" colspan="1">4.92–5.48</td><td rowspan="1" colspan="1">100</td></tr></tbody></table></table-wrap><table-wrap id="T7" position="float" orientation="portrait"><label>Table 7.</label><caption><p>Measurements (in mm), ratios, and biometrics of female <italic><tp:taxon-name><tp:taxon-name-part taxon-name-part-type="genus" reg="Eupholidoptera">Eupholidoptera</tp:taxon-name-part></tp:taxon-name></italic>.</p></caption><table id="TID0EEPBM" rules="all"><tbody><tr><th rowspan="1" colspan="1">Females</th><th rowspan="1" colspan="1">Body length</th><th rowspan="1" colspan="1">Pronotum length</th><th rowspan="1" colspan="1">Hind femur length</th><th rowspan="1" colspan="1">Hind femur width</th><th rowspan="1" colspan="1">Ratio length-width hind femur</th><th rowspan="1" colspan="1">Ovipositor length</th><th rowspan="1" colspan="1">Ratio length ovipositor-length pronotum</th></tr><tr><td rowspan="1" colspan="1" style="background: #dfdfde">
                      <italic>
                        <tp:taxon-name><tp:taxon-name-part taxon-name-part-type="genus" reg="Eupholidoptera"/><tp:taxon-name-part taxon-name-part-type="species" reg="annamariae">annamariae</tp:taxon-name-part></tp:taxon-name>
                      </italic>
                    </td><td rowspan="1" colspan="1" style="background: #dfdfde"><italic>n</italic> = 24</td><td rowspan="1" colspan="1" style="background: #dfdfde"><italic>n</italic> = 24</td><td rowspan="1" colspan="1" style="background: #dfdfde"><italic>n</italic> = 24</td><td rowspan="1" colspan="1" style="background: #dfdfde"><italic>n</italic> = 24</td><td rowspan="1" colspan="1" style="background: #dfdfde"><italic>n</italic> = 24</td><td rowspan="1" colspan="1" style="background: #dfdfde"><italic>n</italic> = 24</td><td rowspan="1" colspan="1" style="background: #dfdfde"><italic>n</italic> = 24</td></tr><tr><td rowspan="1" colspan="1" style="background: #dfdfde">mean ± SD</td><td rowspan="1" colspan="1" style="background: #dfdfde">25.6±2.6</td><td rowspan="1" colspan="1" style="background: #dfdfde">10.8±0.5</td><td rowspan="1" colspan="1" style="background: #dfdfde">21.7±0.6</td><td rowspan="1" colspan="1" style="background: #dfdfde">4.9±0.2</td><td rowspan="1" colspan="1" style="background: #dfdfde">4.48±0.14</td><td rowspan="1" colspan="1" style="background: #dfdfde">19.0±1.1</td><td rowspan="1" colspan="1" style="background: #dfdfde">1.76±0.09</td></tr><tr><td rowspan="1" colspan="1" style="background: #dfdfde">min. – max.</td><td rowspan="1" colspan="1" style="background: #dfdfde">21.7–32.2</td><td rowspan="1" colspan="1" style="background: #dfdfde">10.2–12.1</td><td rowspan="1" colspan="1" style="background: #dfdfde">20.4–22.8</td><td rowspan="1" colspan="1" style="background: #dfdfde">4.6–5.2</td><td rowspan="1" colspan="1" style="background: #dfdfde">4.20–4.81</td><td rowspan="1" colspan="1" style="background: #dfdfde">17.0–21.2</td><td rowspan="1" colspan="1" style="background: #dfdfde">1.63–2.05</td></tr><tr><td rowspan="1" colspan="1">
                      <italic>
                        <tp:taxon-name><tp:taxon-name-part taxon-name-part-type="genus" reg="Eupholidoptera"/><tp:taxon-name-part taxon-name-part-type="species" reg="astyla">astyla</tp:taxon-name-part></tp:taxon-name>
                      </italic>
                    </td><td rowspan="1" colspan="1"><italic>n</italic> = 59</td><td rowspan="1" colspan="1"><italic>n</italic> = 59</td><td rowspan="1" colspan="1"><italic>n</italic> = 59</td><td rowspan="1" colspan="1"><italic>n</italic> = 59</td><td rowspan="1" colspan="1"><italic>n</italic> = 59</td><td rowspan="1" colspan="1"><italic>n</italic> = 59</td><td rowspan="1" colspan="1"><italic>n</italic> = 59</td></tr><tr><td rowspan="1" colspan="1">mean ± SD</td><td rowspan="1" colspan="1">23.8±2.8</td><td rowspan="1" colspan="1">9.6±1.1</td><td rowspan="1" colspan="1">20.1±2.1</td><td rowspan="1" colspan="1">4.5±0.4</td><td rowspan="1" colspan="1">4.41±0.19</td><td rowspan="1" colspan="1">17.3±1.9</td><td rowspan="1" colspan="1">1.80±0.13</td></tr><tr><td rowspan="1" colspan="1">min. – max.</td><td rowspan="1" colspan="1">17.8–30.7</td><td rowspan="1" colspan="1">7.9–11.9</td><td rowspan="1" colspan="1">16.8–23.8</td><td rowspan="1" colspan="1">3.8–5.2</td><td rowspan="1" colspan="1">3.77–4.89</td><td rowspan="1" colspan="1">14.0–20.9</td><td rowspan="1" colspan="1">1.42–2.16</td></tr><tr><td rowspan="1" colspan="1" style="background: #dfdfde">
                      <italic>
                        <tp:taxon-name><tp:taxon-name-part taxon-name-part-type="genus" reg="Eupholidoptera"/><tp:taxon-name-part taxon-name-part-type="species" reg="cretica">cretica</tp:taxon-name-part></tp:taxon-name>
                      </italic>
                    </td><td rowspan="1" colspan="1" style="background: #dfdfde"><italic>n</italic> = 2</td><td rowspan="1" colspan="1" style="background: #dfdfde"><italic>n</italic> = 2</td><td rowspan="1" colspan="1" style="background: #dfdfde"><italic>n</italic> = 2</td><td rowspan="1" colspan="1" style="background: #dfdfde"><italic>n</italic> = 2</td><td rowspan="1" colspan="1" style="background: #dfdfde"><italic>n</italic> = 2</td><td rowspan="1" colspan="1" style="background: #dfdfde"><italic>n</italic> = 2</td><td rowspan="1" colspan="1" style="background: #dfdfde"><italic>n</italic> = 2</td></tr><tr><td rowspan="1" colspan="1" style="background: #dfdfde">mean ± SD</td><td rowspan="1" colspan="1" style="background: #dfdfde">n.a.</td><td rowspan="1" colspan="1" style="background: #dfdfde">n.a.</td><td rowspan="1" colspan="1" style="background: #dfdfde">n.a.</td><td rowspan="1" colspan="1" style="background: #dfdfde">n.a.</td><td rowspan="1" colspan="1" style="background: #dfdfde">n.a.</td><td rowspan="1" colspan="1" style="background: #dfdfde">n.a.</td><td rowspan="1" colspan="1" style="background: #dfdfde">n.a.</td></tr><tr><td rowspan="1" colspan="1" style="background: #dfdfde">min. – max.</td><td rowspan="1" colspan="1" style="background: #dfdfde">22.2–24.2</td><td rowspan="1" colspan="1" style="background: #dfdfde">9.1–9.6</td><td rowspan="1" colspan="1" style="background: #dfdfde">21.4–22.4</td><td rowspan="1" colspan="1" style="background: #dfdfde">4.6–4.9</td><td rowspan="1" colspan="1" style="background: #dfdfde">4.36–4.87</td><td rowspan="1" colspan="1" style="background: #dfdfde">18.1–18.2</td><td rowspan="1" colspan="1" style="background: #dfdfde">1.86–1.99</td></tr><tr><td rowspan="1" colspan="1">
                      <italic>
                        <tp:taxon-name><tp:taxon-name-part taxon-name-part-type="genus" reg="Eupholidoptera"/><tp:taxon-name-part taxon-name-part-type="species" reg="feri">feri</tp:taxon-name-part></tp:taxon-name>
                      </italic>
                    </td><td rowspan="1" colspan="1"><italic>n</italic> = 1</td><td rowspan="1" colspan="1"><italic>n</italic> = 1</td><td rowspan="1" colspan="1"><italic>n</italic> = 1</td><td rowspan="1" colspan="1"><italic>n</italic> = 1</td><td rowspan="1" colspan="1"><italic>n</italic> = 1</td><td rowspan="1" colspan="1"><italic>n</italic> = 1</td><td rowspan="1" colspan="1"><italic>n</italic> = 1</td></tr><tr><td rowspan="1" colspan="1">mean ± SD</td><td rowspan="1" colspan="1">n.a.</td><td rowspan="1" colspan="1">n.a.</td><td rowspan="1" colspan="1">n.a.</td><td rowspan="1" colspan="1">n.a.</td><td rowspan="1" colspan="1">n.a.</td><td rowspan="1" colspan="1">n.a.</td><td rowspan="1" colspan="1">n.a.</td></tr><tr><td rowspan="1" colspan="1">min. – max.</td><td rowspan="1" colspan="1">27.8</td><td rowspan="1" colspan="1">9.6</td><td rowspan="1" colspan="1">21.7</td><td rowspan="1" colspan="1">4.9</td><td rowspan="1" colspan="1">4.43</td><td rowspan="1" colspan="1">16.1</td><td rowspan="1" colspan="1">1.67</td></tr><tr><td rowspan="1" colspan="1" style="background: #dfdfde">
                      <italic>
                        <tp:taxon-name><tp:taxon-name-part taxon-name-part-type="genus" reg="Eupholidoptera"/><tp:taxon-name-part taxon-name-part-type="species" reg="forcipata">forcipata</tp:taxon-name-part></tp:taxon-name>
                      </italic>
                    </td><td rowspan="1" colspan="1" style="background: #dfdfde"><italic>n</italic> = 14</td><td rowspan="1" colspan="1" style="background: #dfdfde"><italic>n</italic> = 14</td><td rowspan="1" colspan="1" style="background: #dfdfde"><italic>n</italic> = 14</td><td rowspan="1" colspan="1" style="background: #dfdfde"><italic>n</italic> = 14</td><td rowspan="1" colspan="1" style="background: #dfdfde"><italic>n</italic> = 14</td><td rowspan="1" colspan="1" style="background: #dfdfde"><italic>n</italic> = 14</td><td rowspan="1" colspan="1" style="background: #dfdfde"><italic>n</italic> = 14</td></tr><tr><td rowspan="1" colspan="1" style="background: #dfdfde">mean ± SD</td><td rowspan="1" colspan="1" style="background: #dfdfde">24.2±2.7</td><td rowspan="1" colspan="1" style="background: #dfdfde">9.5±0.8</td><td rowspan="1" colspan="1" style="background: #dfdfde">19.0±1.9</td><td rowspan="1" colspan="1" style="background: #dfdfde">4.4±0.4</td><td rowspan="1" colspan="1" style="background: #dfdfde">4.38±0.27</td><td rowspan="1" colspan="1" style="background: #dfdfde">17.9±0.8</td><td rowspan="1" colspan="1" style="background: #dfdfde">1.90±0.14</td></tr><tr><td rowspan="1" colspan="1" style="background: #dfdfde">min. – max.</td><td rowspan="1" colspan="1" style="background: #dfdfde">21.6–30.8</td><td rowspan="1" colspan="1" style="background: #dfdfde">8.3–11.00</td><td rowspan="1" colspan="1" style="background: #dfdfde">16.6–22.8</td><td rowspan="1" colspan="1" style="background: #dfdfde">4.0–5.3</td><td rowspan="1" colspan="1" style="background: #dfdfde">3.96–5.04</td><td rowspan="1" colspan="1" style="background: #dfdfde">16.7–19.6</td><td rowspan="1" colspan="1" style="background: #dfdfde">1.63–2.12</td></tr><tr><td rowspan="1" colspan="1">
                      <italic>
                        <tp:taxon-name><tp:taxon-name-part taxon-name-part-type="genus" reg="Eupholidoptera"/><tp:taxon-name-part taxon-name-part-type="species" reg="francisae">francisae</tp:taxon-name-part></tp:taxon-name>
                      </italic>
                    </td><td rowspan="1" colspan="1"><italic>n</italic> = 38</td><td rowspan="1" colspan="1"><italic>n</italic> = 38</td><td rowspan="1" colspan="1"><italic>n</italic> = 37</td><td rowspan="1" colspan="1"><italic>n</italic> = 37</td><td rowspan="1" colspan="1"><italic>n</italic> = 37</td><td rowspan="1" colspan="1"><italic>n</italic> = 38</td><td rowspan="1" colspan="1"><italic>n</italic> = 38</td></tr><tr><td rowspan="1" colspan="1">mean ± SD</td><td rowspan="1" colspan="1">24.1±2.4</td><td rowspan="1" colspan="1">9.6±0.6</td><td rowspan="1" colspan="1">22.2±1.0</td><td rowspan="1" colspan="1">4.5±0.2</td><td rowspan="1" colspan="1">4.93±0.28</td><td rowspan="1" colspan="1">16.6±1.4</td><td rowspan="1" colspan="1">1.73±0.11</td></tr><tr><td rowspan="1" colspan="1">min. – max.</td><td rowspan="1" colspan="1">19.5–31.5</td><td rowspan="1" colspan="1">8.5–10.5</td><td rowspan="1" colspan="1">20.9–24.9</td><td rowspan="1" colspan="1">4.1–5.1</td><td rowspan="1" colspan="1">4.55–5.62</td><td rowspan="1" colspan="1">13.8–19.3</td><td rowspan="1" colspan="1">1.52–1.99</td></tr><tr><td rowspan="1" colspan="1" style="background: #dfdfde">
                      <italic>
                        <tp:taxon-name><tp:taxon-name-part taxon-name-part-type="genus" reg="Eupholidoptera"/><tp:taxon-name-part taxon-name-part-type="species" reg="gemellata">gemellata</tp:taxon-name-part></tp:taxon-name>
                      </italic>
                    </td><td rowspan="1" colspan="1" style="background: #dfdfde"><italic>n</italic> = 2</td><td rowspan="1" colspan="1" style="background: #dfdfde"><italic>n</italic> = 2</td><td rowspan="1" colspan="1" style="background: #dfdfde"><italic>n</italic> = 2</td><td rowspan="1" colspan="1" style="background: #dfdfde"><italic>n</italic> = 2</td><td rowspan="1" colspan="1" style="background: #dfdfde"><italic>n</italic> = 2</td><td rowspan="1" colspan="1" style="background: #dfdfde"><italic>n</italic> = 2</td><td rowspan="1" colspan="1" style="background: #dfdfde"><italic>n</italic> = 2</td></tr><tr><td rowspan="1" colspan="1" style="background: #dfdfde">mean ± SD</td><td rowspan="1" colspan="1" style="background: #dfdfde">n.a.</td><td rowspan="1" colspan="1" style="background: #dfdfde">n.a.</td><td rowspan="1" colspan="1" style="background: #dfdfde">n.a.</td><td rowspan="1" colspan="1" style="background: #dfdfde">n.a.</td><td rowspan="1" colspan="1" style="background: #dfdfde">n.a.</td><td rowspan="1" colspan="1" style="background: #dfdfde">n.a.</td><td rowspan="1" colspan="1" style="background: #dfdfde">n.a.</td></tr><tr><td rowspan="1" colspan="1" style="background: #dfdfde">min. – max.</td><td rowspan="1" colspan="1" style="background: #dfdfde">20.5–22.1</td><td rowspan="1" colspan="1" style="background: #dfdfde">7.4–10.0</td><td rowspan="1" colspan="1" style="background: #dfdfde">16.5–22.4</td><td rowspan="1" colspan="1" style="background: #dfdfde">4.2–4.6</td><td rowspan="1" colspan="1" style="background: #dfdfde">3.93–4.92</td><td rowspan="1" colspan="1" style="background: #dfdfde">13.8–14.2</td><td rowspan="1" colspan="1" style="background: #dfdfde">1.42–1.86</td></tr><tr><td rowspan="1" colspan="1">
                      <italic>
                        <tp:taxon-name><tp:taxon-name-part taxon-name-part-type="genus" reg="Eupholidoptera"/><tp:taxon-name-part taxon-name-part-type="species" reg="giuliae">giuliae</tp:taxon-name-part></tp:taxon-name>
                      </italic>
                    </td><td rowspan="1" colspan="1"><italic>n</italic> = 30</td><td rowspan="1" colspan="1"><italic>n</italic> = 30</td><td rowspan="1" colspan="1"><italic>n</italic> = 30</td><td rowspan="1" colspan="1"><italic>n</italic> = 30</td><td rowspan="1" colspan="1"><italic>n</italic> = 30</td><td rowspan="1" colspan="1"><italic>n</italic> = 30</td><td rowspan="1" colspan="1"><italic>n</italic> = 30</td></tr><tr><td rowspan="1" colspan="1">mean ± SD</td><td rowspan="1" colspan="1">24.2±2.7</td><td rowspan="1" colspan="1">10.3±0.4</td><td rowspan="1" colspan="1">22.3±0.9</td><td rowspan="1" colspan="1">4.8±0.2</td><td rowspan="1" colspan="1">4.65±0.19</td><td rowspan="1" colspan="1">17.7±1.5</td><td rowspan="1" colspan="1">1.73±0.15</td></tr><tr><td rowspan="1" colspan="1">min. – max.</td><td rowspan="1" colspan="1">18.7–29.8</td><td rowspan="1" colspan="1">9.4–10.9</td><td rowspan="1" colspan="1">21.1–24.2</td><td rowspan="1" colspan="1">4.5–5.4</td><td rowspan="1" colspan="1">4.38–5.13</td><td rowspan="1" colspan="1">15.7–21.2</td><td rowspan="1" colspan="1">1.45–2.12</td></tr><tr><td rowspan="1" colspan="1" style="background: #dfdfde">
                      <italic>
                        <tp:taxon-name><tp:taxon-name-part taxon-name-part-type="genus" reg="Eupholidoptera"/><tp:taxon-name-part taxon-name-part-type="species" reg="jacquelinae">jacquelinae</tp:taxon-name-part></tp:taxon-name>
                      </italic>
                    </td><td rowspan="1" colspan="1" style="background: #dfdfde"><italic>n</italic> = 7</td><td rowspan="1" colspan="1" style="background: #dfdfde"><italic>n</italic> = 7</td><td rowspan="1" colspan="1" style="background: #dfdfde"><italic>n</italic> = 7</td><td rowspan="1" colspan="1" style="background: #dfdfde"><italic>n</italic> = 7</td><td rowspan="1" colspan="1" style="background: #dfdfde"><italic>n</italic> = 7</td><td rowspan="1" colspan="1" style="background: #dfdfde"><italic>n</italic> = 7</td><td rowspan="1" colspan="1" style="background: #dfdfde"><italic>n</italic> = 7</td></tr><tr><td rowspan="1" colspan="1" style="background: #dfdfde">mean ± SD</td><td rowspan="1" colspan="1" style="background: #dfdfde">28.3±2.9</td><td rowspan="1" colspan="1" style="background: #dfdfde">10.6±0.4</td><td rowspan="1" colspan="1" style="background: #dfdfde">26.2±0.8</td><td rowspan="1" colspan="1" style="background: #dfdfde">5.3±0.1</td><td rowspan="1" colspan="1" style="background: #dfdfde">4.96±0.16</td><td rowspan="1" colspan="1" style="background: #dfdfde">20.3±0.9</td><td rowspan="1" colspan="1" style="background: #dfdfde">1.91±0.09</td></tr><tr><td rowspan="1" colspan="1" style="background: #dfdfde">min. – max.</td><td rowspan="1" colspan="1" style="background: #dfdfde">24.9–33.6</td><td rowspan="1" colspan="1" style="background: #dfdfde">10.2–11.1</td><td rowspan="1" colspan="1" style="background: #dfdfde">25.2–27.5</td><td rowspan="1" colspan="1" style="background: #dfdfde">5.1–5.4</td><td rowspan="1" colspan="1" style="background: #dfdfde">4.74–5.29</td><td rowspan="1" colspan="1" style="background: #dfdfde">19.4–21.8</td><td rowspan="1" colspan="1" style="background: #dfdfde">1.76–2.04</td></tr><tr><td rowspan="1" colspan="1">
                      <italic>
                        <tp:taxon-name><tp:taxon-name-part taxon-name-part-type="genus" reg="Eupholidoptera"/><tp:taxon-name-part taxon-name-part-type="species" reg="latens">latens</tp:taxon-name-part></tp:taxon-name>
                      </italic>
                    </td><td rowspan="1" colspan="1"><italic>n</italic> = 8</td><td rowspan="1" colspan="1"><italic>n</italic> = 8</td><td rowspan="1" colspan="1"><italic>n</italic> = 9</td><td rowspan="1" colspan="1"><italic>n</italic> = 9</td><td rowspan="1" colspan="1"><italic>n</italic> = 9</td><td rowspan="1" colspan="1"><italic>n</italic> = 8</td><td rowspan="1" colspan="1"><italic>n</italic> = 8</td></tr><tr><td rowspan="1" colspan="1">mean ± SD</td><td rowspan="1" colspan="1">20.3±2.3</td><td rowspan="1" colspan="1">98.7±0.5</td><td rowspan="1" colspan="1">18.8±1.9</td><td rowspan="1" colspan="1">4.3±0.3</td><td rowspan="1" colspan="1">4.40±0.25</td><td rowspan="1" colspan="1">14.9±0.8</td><td rowspan="1" colspan="1">1.72±0.05</td></tr><tr><td rowspan="1" colspan="1">min. – max.</td><td rowspan="1" colspan="1">17.5–23.3</td><td rowspan="1" colspan="1">8.1–9.4</td><td rowspan="1" colspan="1">17.1–22.9</td><td rowspan="1" colspan="1">3.9–4.8</td><td rowspan="1" colspan="1">3.98–4.77</td><td rowspan="1" colspan="1">13.8–16.4</td><td rowspan="1" colspan="1">1.64–1.79</td></tr><tr><td rowspan="1" colspan="1" style="background: #dfdfde">
                      <italic>
                        <tp:taxon-name><tp:taxon-name-part taxon-name-part-type="genus" reg="Eupholidoptera"/><tp:taxon-name-part taxon-name-part-type="species" reg="mariannae">mariannae</tp:taxon-name-part></tp:taxon-name>
                      </italic>
                    </td><td rowspan="1" colspan="1" style="background: #dfdfde"><italic>n</italic> = 15</td><td rowspan="1" colspan="1" style="background: #dfdfde"><italic>n</italic> = 15</td><td rowspan="1" colspan="1" style="background: #dfdfde"><italic>n</italic> = 14</td><td rowspan="1" colspan="1" style="background: #dfdfde"><italic>n</italic> = 14</td><td rowspan="1" colspan="1" style="background: #dfdfde"><italic>n</italic> = 14</td><td rowspan="1" colspan="1" style="background: #dfdfde"><italic>n</italic> = 15</td><td rowspan="1" colspan="1" style="background: #dfdfde"><italic>n</italic> = 15</td></tr><tr><td rowspan="1" colspan="1" style="background: #dfdfde">mean ± SD</td><td rowspan="1" colspan="1" style="background: #dfdfde">22.4±2.8</td><td rowspan="1" colspan="1" style="background: #dfdfde">8.9±1.0</td><td rowspan="1" colspan="1" style="background: #dfdfde">19.0±2.4</td><td rowspan="1" colspan="1" style="background: #dfdfde">4.3±0.3</td><td rowspan="1" colspan="1" style="background: #dfdfde">4.43±0.27</td><td rowspan="1" colspan="1" style="background: #dfdfde">15.9±1.2</td><td rowspan="1" colspan="1" style="background: #dfdfde">1.80±0.22</td></tr><tr><td rowspan="1" colspan="1" style="background: #dfdfde">min. – max.</td><td rowspan="1" colspan="1" style="background: #dfdfde">19.1–27.5</td><td rowspan="1" colspan="1" style="background: #dfdfde">7.5–10.3</td><td rowspan="1" colspan="1" style="background: #dfdfde">16.5–22.8</td><td rowspan="1" colspan="1" style="background: #dfdfde">3.9–4.9</td><td rowspan="1" colspan="1" style="background: #dfdfde">3.92–4.74</td><td rowspan="1" colspan="1" style="background: #dfdfde">13.6–17.5</td><td rowspan="1" colspan="1" style="background: #dfdfde">1.41–2.23</td></tr><tr><td rowspan="1" colspan="1">
                      <italic>
                        <tp:taxon-name><tp:taxon-name-part taxon-name-part-type="genus" reg="Eupholidoptera"/><tp:taxon-name-part taxon-name-part-type="species" reg="marietheresae">marietheresae</tp:taxon-name-part></tp:taxon-name>
                      </italic>
                    </td><td rowspan="1" colspan="1"><italic>n</italic> = 6</td><td rowspan="1" colspan="1"><italic>n</italic> = 6</td><td rowspan="1" colspan="1"><italic>n</italic> = 6</td><td rowspan="1" colspan="1"><italic>n</italic> = 6</td><td rowspan="1" colspan="1"><italic>n</italic> = 6</td><td rowspan="1" colspan="1"><italic>n</italic> = 6</td><td rowspan="1" colspan="1"><italic>n</italic> = 6</td></tr><tr><td rowspan="1" colspan="1">mean ± SD</td><td rowspan="1" colspan="1">23.6±3.3</td><td rowspan="1" colspan="1">8.3±0.7</td><td rowspan="1" colspan="1">18.5±2.1</td><td rowspan="1" colspan="1">4.2±0.2</td><td rowspan="1" colspan="1">4.36±0.39</td><td rowspan="1" colspan="1">17.9±1.1</td><td rowspan="1" colspan="1">2.15±0.14</td></tr><tr><td rowspan="1" colspan="1">min. – max.</td><td rowspan="1" colspan="1">20.5–28.8</td><td rowspan="1" colspan="1">7.4–9.5</td><td rowspan="1" colspan="1">16.6–22.6</td><td rowspan="1" colspan="1">3.9–4.4</td><td rowspan="1" colspan="1">3.95–5.16</td><td rowspan="1" colspan="1">15.9–18.9</td><td rowspan="1" colspan="1">1.98–2.38</td></tr><tr><td rowspan="1" colspan="1" style="background: #dfdfde">
                      <italic>
                        <tp:taxon-name><tp:taxon-name-part taxon-name-part-type="genus" reg="Eupholidoptera"/><tp:taxon-name-part taxon-name-part-type="species" reg="pallipes">pallipes</tp:taxon-name-part></tp:taxon-name>
                      </italic>
                    </td><td rowspan="1" colspan="1" style="background: #dfdfde"><italic>n</italic> = 1</td><td rowspan="1" colspan="1" style="background: #dfdfde"><italic>n</italic> = 1</td><td rowspan="1" colspan="1" style="background: #dfdfde"><italic>n</italic> = 1</td><td rowspan="1" colspan="1" style="background: #dfdfde"><italic>n</italic> = 1</td><td rowspan="1" colspan="1" style="background: #dfdfde"><italic>n</italic> = 1</td><td rowspan="1" colspan="1" style="background: #dfdfde"><italic>n</italic> = 1</td><td rowspan="1" colspan="1" style="background: #dfdfde"><italic>n</italic> = 1</td></tr><tr><td rowspan="1" colspan="1" style="background: #dfdfde">mean ± SD</td><td rowspan="1" colspan="1" style="background: #dfdfde">n.a.</td><td rowspan="1" colspan="1" style="background: #dfdfde">n.a.</td><td rowspan="1" colspan="1" style="background: #dfdfde">n.a.</td><td rowspan="1" colspan="1" style="background: #dfdfde">n.a.</td><td rowspan="1" colspan="1" style="background: #dfdfde">n.a.</td><td rowspan="1" colspan="1" style="background: #dfdfde">n.a.</td><td rowspan="1" colspan="1" style="background: #dfdfde">n.a.</td></tr><tr><td rowspan="1" colspan="1" style="background: #dfdfde">min. – max.</td><td rowspan="1" colspan="1" style="background: #dfdfde">21.7</td><td rowspan="1" colspan="1" style="background: #dfdfde">9.5</td><td rowspan="1" colspan="1" style="background: #dfdfde">23.8</td><td rowspan="1" colspan="1" style="background: #dfdfde">4.6</td><td rowspan="1" colspan="1" style="background: #dfdfde">5.23</td><td rowspan="1" colspan="1" style="background: #dfdfde">13.5</td><td rowspan="1" colspan="1" style="background: #dfdfde">1.43</td></tr><tr><td rowspan="1" colspan="1">
                      <italic>
                        <tp:taxon-name><tp:taxon-name-part taxon-name-part-type="genus" reg="Eupholidoptera"/><tp:taxon-name-part taxon-name-part-type="species" reg="smyrnensis">smyrnensis</tp:taxon-name-part></tp:taxon-name>
                      </italic>
                    </td><td rowspan="1" colspan="1"><italic>n</italic> = 5</td><td rowspan="1" colspan="1"><italic>n</italic> = 5</td><td rowspan="1" colspan="1"><italic>n</italic> = 5</td><td rowspan="1" colspan="1"><italic>n</italic> = 5</td><td rowspan="1" colspan="1"><italic>n</italic> = 5</td><td rowspan="1" colspan="1"><italic>n</italic> = 5</td><td rowspan="1" colspan="1"><italic>n</italic> = 5</td></tr><tr><td rowspan="1" colspan="1">mean ± SD</td><td rowspan="1" colspan="1">20.0±1.8</td><td rowspan="1" colspan="1">9.9±0.3</td><td rowspan="1" colspan="1">23.6±0.9</td><td rowspan="1" colspan="1">4.6±0.1</td><td rowspan="1" colspan="1">5.18±0.18</td><td rowspan="1" colspan="1">17.6±0.8</td><td rowspan="1" colspan="1">1.78±0.12</td></tr><tr><td rowspan="1" colspan="1">min. – max.</td><td rowspan="1" colspan="1">17.5–22.6</td><td rowspan="1" colspan="1">9.5–10.3</td><td rowspan="1" colspan="1">22.4–24.7</td><td rowspan="1" colspan="1">4.4–4.7</td><td rowspan="1" colspan="1">4.92–5.48</td><td rowspan="1" colspan="1">16.6–18.6</td><td rowspan="1" colspan="1">1.61–1.96</td></tr></tbody></table></table-wrap><table-wrap id="T9" position="float" orientation="portrait"><label>Table 9.</label><caption><p>Examples of syntopic occurrences of <italic><tp:taxon-name><tp:taxon-name-part taxon-name-part-type="genus" reg="Eupholidoptera">Eupholidoptera</tp:taxon-name-part></tp:taxon-name></italic> species in Crete.</p></caption><table id="TID0EYUDM" rules="all"><tbody><tr><th rowspan="1" colspan="1">Trap no.</th><th rowspan="1" colspan="1">Coll. date</th><th rowspan="1" colspan="1">Location</th><th rowspan="1" colspan="1">GPS Coordinates</th><th rowspan="1" colspan="1">Alt. (m)</th><th rowspan="1" colspan="1">Species 1</th><th rowspan="1" colspan="1">Species 2</th></tr><tr><td rowspan="1" colspan="1">FC111</td><td rowspan="1" colspan="1">30/10/1996</td><td rowspan="1" colspan="1">Limni Kourna</td><td rowspan="1" colspan="1">
                  <named-content xmlns:xlink="http://www.w3.org/1999/xlink" content-type="dwc:verbatimCoordinates" xlink:type="simple">
                    <named-content content-type="geo-json" specific-use="{&#34;type&#34;:&#34;Point&#34;,&#34;coordinates&#34;:[24.279000,35.326900]}" id="NCID0EYZJM" xlink:type="simple">35.3269, 24.2790</named-content>
                  </named-content>
                </td><td rowspan="1" colspan="1">25</td><td rowspan="1" colspan="1">
                  <italic>
                    <tp:taxon-name><tp:taxon-name-part taxon-name-part-type="genus" reg="Eupholidoptera"/><tp:taxon-name-part taxon-name-part-type="species" reg="giuliae">giuliae</tp:taxon-name-part></tp:taxon-name>
                  </italic>
                </td><td rowspan="1" colspan="1">
                  <italic>
                    <tp:taxon-name><tp:taxon-name-part taxon-name-part-type="genus" reg="Eupholidoptera"/><tp:taxon-name-part taxon-name-part-type="species" reg="smyrnensis">smyrnensis</tp:taxon-name-part></tp:taxon-name>
                  </italic>
                </td></tr><tr><td rowspan="1" colspan="1">FC495</td><td rowspan="1" colspan="1">10/07/1997</td><td rowspan="1" colspan="1">Limni Kourna</td><td rowspan="1" colspan="1">
                  <named-content xmlns:xlink="http://www.w3.org/1999/xlink" content-type="dwc:verbatimCoordinates" xlink:type="simple">
                    <named-content content-type="geo-json" specific-use="{&#34;type&#34;:&#34;Point&#34;,&#34;coordinates&#34;:[24.279000,35.326900]}" id="NCID0EN2JM" xlink:type="simple">35.3269, 24.2790</named-content>
                  </named-content>
                </td><td rowspan="1" colspan="1">25</td><td rowspan="1" colspan="1">
                  <italic>
                    <tp:taxon-name><tp:taxon-name-part taxon-name-part-type="genus" reg="Eupholidoptera"/><tp:taxon-name-part taxon-name-part-type="species" reg="giuliae">giuliae</tp:taxon-name-part></tp:taxon-name>
                  </italic>
                </td><td rowspan="1" colspan="1">
                  <italic>
                    <tp:taxon-name><tp:taxon-name-part taxon-name-part-type="genus" reg="Eupholidoptera"/><tp:taxon-name-part taxon-name-part-type="species" reg="smyrnensis">smyrnensis</tp:taxon-name-part></tp:taxon-name>
                  </italic>
                </td></tr><tr><td rowspan="1" colspan="1">FC70</td><td rowspan="1" colspan="1">20/08/1996</td><td rowspan="1" colspan="1">Limni Kourna</td><td rowspan="1" colspan="1">
                  <named-content xmlns:xlink="http://www.w3.org/1999/xlink" content-type="dwc:verbatimCoordinates" xlink:type="simple">
                    <named-content content-type="geo-json" specific-use="{&#34;type&#34;:&#34;Point&#34;,&#34;coordinates&#34;:[24.279000,35.326900]}" id="NCID0EC4JM" xlink:type="simple">35.3269, 24.2790</named-content>
                  </named-content>
                </td><td rowspan="1" colspan="1">25</td><td rowspan="1" colspan="1">
                  <italic>
                    <tp:taxon-name><tp:taxon-name-part taxon-name-part-type="genus" reg="Eupholidoptera"/><tp:taxon-name-part taxon-name-part-type="species" reg="giuliae">giuliae</tp:taxon-name-part></tp:taxon-name>
                  </italic>
                </td><td rowspan="1" colspan="1">
                  <italic>
                    <tp:taxon-name><tp:taxon-name-part taxon-name-part-type="genus" reg="Eupholidoptera"/><tp:taxon-name-part taxon-name-part-type="species" reg="smyrnensis">smyrnensis</tp:taxon-name-part></tp:taxon-name>
                  </italic>
                </td></tr><tr><td rowspan="1" colspan="1">FC1536</td><td rowspan="1" colspan="1">05/08/2000</td><td rowspan="1" colspan="1">Dikti Mt.</td><td rowspan="1" colspan="1">
                  <named-content xmlns:xlink="http://www.w3.org/1999/xlink" content-type="dwc:verbatimCoordinates" xlink:type="simple">
                    <named-content content-type="geo-json" specific-use="{&#34;type&#34;:&#34;Point&#34;,&#34;coordinates&#34;:[25.477900,35.110700]}" id="NCID0EX5JM" xlink:type="simple">35.1107, 25.4779</named-content>
                  </named-content>
                </td><td rowspan="1" colspan="1">1715</td><td rowspan="1" colspan="1">
                  <italic>
                    <tp:taxon-name><tp:taxon-name-part taxon-name-part-type="genus" reg="Eupholidoptera"/><tp:taxon-name-part taxon-name-part-type="species" reg="astyla">astyla</tp:taxon-name-part></tp:taxon-name>
                  </italic>
                </td><td rowspan="1" colspan="1"><italic><tp:taxon-name><tp:taxon-name-part taxon-name-part-type="genus" reg="Eupholidoptera"/><tp:taxon-name-part taxon-name-part-type="species" reg="marietheresae">marietheresae</tp:taxon-name-part></tp:taxon-name></italic> sp. nov.</td></tr><tr><td rowspan="1" colspan="1">FC1606</td><td rowspan="1" colspan="1">02/10/2000</td><td rowspan="1" colspan="1">Dikti Mt.</td><td rowspan="1" colspan="1">
                  <named-content xmlns:xlink="http://www.w3.org/1999/xlink" content-type="dwc:verbatimCoordinates" xlink:type="simple">
                    <named-content content-type="geo-json" specific-use="{&#34;type&#34;:&#34;Point&#34;,&#34;coordinates&#34;:[25.477900,35.110700]}" id="NCID0EMAKM" xlink:type="simple">35.1107, 25.4779</named-content>
                  </named-content>
                </td><td rowspan="1" colspan="1">1715</td><td rowspan="1" colspan="1">
                  <italic>
                    <tp:taxon-name><tp:taxon-name-part taxon-name-part-type="genus" reg="Eupholidoptera"/><tp:taxon-name-part taxon-name-part-type="species" reg="astyla">astyla</tp:taxon-name-part></tp:taxon-name>
                  </italic>
                </td><td rowspan="1" colspan="1"><italic><tp:taxon-name><tp:taxon-name-part taxon-name-part-type="genus" reg="Eupholidoptera"/><tp:taxon-name-part taxon-name-part-type="species" reg="marietheresae">marietheresae</tp:taxon-name-part></tp:taxon-name></italic> sp. nov.</td></tr><tr><td rowspan="1" colspan="1">FC1655</td><td rowspan="1" colspan="1">09/01/2001</td><td rowspan="1" colspan="1">Dikti Mt.</td><td rowspan="1" colspan="1">
                  <named-content xmlns:xlink="http://www.w3.org/1999/xlink" content-type="dwc:verbatimCoordinates" xlink:type="simple">
                    <named-content content-type="geo-json" specific-use="{&#34;type&#34;:&#34;Point&#34;,&#34;coordinates&#34;:[25.477900,35.110700]}" id="NCID0EBCKM" xlink:type="simple">35.1107, 25.4779</named-content>
                  </named-content>
                </td><td rowspan="1" colspan="1">1715</td><td rowspan="1" colspan="1">
                  <italic>
                    <tp:taxon-name><tp:taxon-name-part taxon-name-part-type="genus" reg="Eupholidoptera"/><tp:taxon-name-part taxon-name-part-type="species" reg="astyla">astyla</tp:taxon-name-part></tp:taxon-name>
                  </italic>
                </td><td rowspan="1" colspan="1"><italic><tp:taxon-name><tp:taxon-name-part taxon-name-part-type="genus" reg="Eupholidoptera"/><tp:taxon-name-part taxon-name-part-type="species" reg="marietheresae">marietheresae</tp:taxon-name-part></tp:taxon-name></italic> sp. nov.</td></tr><tr><td rowspan="1" colspan="1">FC1602</td><td rowspan="1" colspan="1">15/09/2000</td><td rowspan="1" colspan="1">Idi Mt.</td><td rowspan="1" colspan="1">
                  <named-content xmlns:xlink="http://www.w3.org/1999/xlink" content-type="dwc:verbatimCoordinates" xlink:type="simple">
                    <named-content content-type="geo-json" specific-use="{&#34;type&#34;:&#34;Point&#34;,&#34;coordinates&#34;:[24.792000,35.197300]}" id="NCID0EWDKM" xlink:type="simple">35.1973, 24.7920</named-content>
                  </named-content>
                </td><td rowspan="1" colspan="1">1910</td><td rowspan="1" colspan="1">
                  <italic>
                    <tp:taxon-name><tp:taxon-name-part taxon-name-part-type="genus" reg="Eupholidoptera"/><tp:taxon-name-part taxon-name-part-type="species" reg="forcipata">forcipata</tp:taxon-name-part></tp:taxon-name>
                  </italic>
                </td><td rowspan="1" colspan="1">
                  <italic>
                    <tp:taxon-name><tp:taxon-name-part taxon-name-part-type="genus" reg="Eupholidoptera"/><tp:taxon-name-part taxon-name-part-type="species" reg="gemellata">gemellata</tp:taxon-name-part></tp:taxon-name>
                  </italic>
                </td></tr><tr><td rowspan="1" colspan="1">FC1651</td><td rowspan="1" colspan="1">30/10/2000</td><td rowspan="1" colspan="1">Idi Mt.</td><td rowspan="1" colspan="1">
                  <named-content xmlns:xlink="http://www.w3.org/1999/xlink" content-type="dwc:verbatimCoordinates" xlink:type="simple">
                    <named-content content-type="geo-json" specific-use="{&#34;type&#34;:&#34;Point&#34;,&#34;coordinates&#34;:[24.792000,35.197300]}" id="NCID0ELFKM" xlink:type="simple">35.1973, 24.7920</named-content>
                  </named-content>
                </td><td rowspan="1" colspan="1">1910</td><td rowspan="1" colspan="1">
                  <italic>
                    <tp:taxon-name><tp:taxon-name-part taxon-name-part-type="genus" reg="Eupholidoptera"/><tp:taxon-name-part taxon-name-part-type="species" reg="forcipata">forcipata</tp:taxon-name-part></tp:taxon-name>
                  </italic>
                </td><td rowspan="1" colspan="1">
                  <italic>
                    <tp:taxon-name><tp:taxon-name-part taxon-name-part-type="genus" reg="Eupholidoptera"/><tp:taxon-name-part taxon-name-part-type="species" reg="gemellata">gemellata</tp:taxon-name-part></tp:taxon-name>
                  </italic>
                </td></tr><tr><td rowspan="1" colspan="1">FC1916</td><td rowspan="1" colspan="1">12/06/2001</td><td rowspan="1" colspan="1">Idi Mt.</td><td rowspan="1" colspan="1">
                  <named-content xmlns:xlink="http://www.w3.org/1999/xlink" content-type="dwc:verbatimCoordinates" xlink:type="simple">
                    <named-content content-type="geo-json" specific-use="{&#34;type&#34;:&#34;Point&#34;,&#34;coordinates&#34;:[24.792000,35.197300]}" id="NCID0EAHKM" xlink:type="simple">35.1973, 24.7920</named-content>
                  </named-content>
                </td><td rowspan="1" colspan="1">1910</td><td rowspan="1" colspan="1">
                  <italic>
                    <tp:taxon-name><tp:taxon-name-part taxon-name-part-type="genus" reg="Eupholidoptera"/><tp:taxon-name-part taxon-name-part-type="species" reg="forcipata">forcipata</tp:taxon-name-part></tp:taxon-name>
                  </italic>
                </td><td rowspan="1" colspan="1">
                  <italic>
                    <tp:taxon-name><tp:taxon-name-part taxon-name-part-type="genus" reg="Eupholidoptera"/><tp:taxon-name-part taxon-name-part-type="species" reg="gemellata">gemellata</tp:taxon-name-part></tp:taxon-name>
                  </italic>
                </td></tr><tr><td rowspan="1" colspan="1">FC17807</td><td rowspan="1" colspan="1">19/10/2018</td><td rowspan="1" colspan="1">Lefka Mt.</td><td rowspan="1" colspan="1">
                  <named-content xmlns:xlink="http://www.w3.org/1999/xlink" content-type="dwc:verbatimCoordinates" xlink:type="simple">
                    <named-content content-type="geo-json" specific-use="{&#34;type&#34;:&#34;Point&#34;,&#34;coordinates&#34;:[23.905000,35.352400]}" id="NCID0EVIKM" xlink:type="simple">35.3524, 23.9050</named-content>
                  </named-content>
                </td><td rowspan="1" colspan="1">1200</td><td rowspan="1" colspan="1">
                  <italic>
                    <tp:taxon-name><tp:taxon-name-part taxon-name-part-type="genus" reg="Eupholidoptera"/><tp:taxon-name-part taxon-name-part-type="species" reg="cretica">cretica</tp:taxon-name-part></tp:taxon-name>
                  </italic>
                </td><td rowspan="1" colspan="1">
                  <italic>
                    <tp:taxon-name><tp:taxon-name-part taxon-name-part-type="genus" reg="Eupholidoptera"/><tp:taxon-name-part taxon-name-part-type="species" reg="latens">latens</tp:taxon-name-part></tp:taxon-name>
                  </italic>
                </td></tr></tbody></table></table-wrap><table-wrap id="T10" position="float" orientation="portrait"><label>Table 10.</label><caption><p>Current IUCN Red List Status for <italic><tp:taxon-name><tp:taxon-name-part taxon-name-part-type="genus" reg="Eupholidoptera">Eupholidoptera</tp:taxon-name-part></tp:taxon-name></italic> species of Crete and adjacent islands.</p></caption><table id="TID0E5BEM" rules="all"><tbody><tr><th rowspan="1" colspan="1">Species</th><th rowspan="1" colspan="1">Common name</th><th rowspan="1" colspan="1">IUCN RLA status*</th></tr><tr><td rowspan="1" colspan="1">
                  <italic>
                    <tp:taxon-name><tp:taxon-name-part taxon-name-part-type="genus" reg="Eupholidoptera">E.</tp:taxon-name-part><tp:taxon-name-part taxon-name-part-type="species" reg="annamariae">annamariae</tp:taxon-name-part></tp:taxon-name>
                  </italic>
                </td><td rowspan="1" colspan="1">Annamaria’s Marbled Bush-cricket</td><td rowspan="1" colspan="1">
                  <abbrev xmlns:xlink="http://www.w3.org/1999/xlink" xlink:title="Vulnerable" id="ABBRID0EY3KM" xlink:type="simple">VU</abbrev>
                </td></tr><tr><td rowspan="1" colspan="1">
                  <italic>
                    <tp:taxon-name><tp:taxon-name-part taxon-name-part-type="genus" reg="Eupholidoptera">E.</tp:taxon-name-part><tp:taxon-name-part taxon-name-part-type="species" reg="astyla">astyla</tp:taxon-name-part></tp:taxon-name>
                  </italic>
                </td><td rowspan="1" colspan="1">Mount Ida Marbled Bush-cricket</td><td rowspan="1" colspan="1">
                  <abbrev xmlns:xlink="http://www.w3.org/1999/xlink" xlink:title="Endangered" id="ABBRID0ET4KM" xlink:type="simple">EN</abbrev>
                </td></tr><tr><td rowspan="1" colspan="1">
                  <italic>
                    <tp:taxon-name><tp:taxon-name-part taxon-name-part-type="genus" reg="Eupholidoptera">E.</tp:taxon-name-part><tp:taxon-name-part taxon-name-part-type="species" reg="cretica">cretica</tp:taxon-name-part></tp:taxon-name>
                  </italic>
                </td><td rowspan="1" colspan="1">Cretan Marbled Bush-cricket</td><td rowspan="1" colspan="1">
                  <abbrev xmlns:xlink="http://www.w3.org/1999/xlink" xlink:title="Vulnerable" id="ABBRID0EO5KM" xlink:type="simple">VU</abbrev>
                </td></tr><tr><td rowspan="1" colspan="1">
                  <italic>
                    <tp:taxon-name><tp:taxon-name-part taxon-name-part-type="genus" reg="Eupholidoptera">E.</tp:taxon-name-part><tp:taxon-name-part taxon-name-part-type="species" reg="feri">feri</tp:taxon-name-part></tp:taxon-name>
                  </italic>
                </td><td rowspan="1" colspan="1">Fer’s Marbled Bush-cricket</td><td rowspan="1" colspan="1">
                  <abbrev xmlns:xlink="http://www.w3.org/1999/xlink" xlink:title="Critically Endangered" id="ABBRID0EJ6KM" xlink:type="simple">CR</abbrev>
                </td></tr><tr><td rowspan="1" colspan="1">
                  <italic>
                    <tp:taxon-name><tp:taxon-name-part taxon-name-part-type="genus" reg="Eupholidoptera">E.</tp:taxon-name-part><tp:taxon-name-part taxon-name-part-type="species" reg="forcipata">forcipata</tp:taxon-name-part></tp:taxon-name>
                  </italic>
                </td><td rowspan="1" colspan="1">Idi Marbled Bush-cricket</td><td rowspan="1" colspan="1">
                  <abbrev xmlns:xlink="http://www.w3.org/1999/xlink" xlink:title="Vulnerable" id="ABBRID0EEALM" xlink:type="simple">VU</abbrev>
                </td></tr><tr><td rowspan="1" colspan="1"><italic><tp:taxon-name><tp:taxon-name-part taxon-name-part-type="genus" reg="Eupholidoptera">E.</tp:taxon-name-part><tp:taxon-name-part taxon-name-part-type="species" reg="francisae">francisae</tp:taxon-name-part></tp:taxon-name></italic> sp. nov.</td><td rowspan="1" colspan="1">Francis’s Marbled Bush-cricket</td><td rowspan="1" colspan="1">Not Evaluated</td></tr><tr><td rowspan="1" colspan="1">
                  <italic>
                    <tp:taxon-name><tp:taxon-name-part taxon-name-part-type="genus" reg="Eupholidoptera">E.</tp:taxon-name-part><tp:taxon-name-part taxon-name-part-type="species" reg="gemellata">gemellata</tp:taxon-name-part></tp:taxon-name>
                  </italic>
                </td><td rowspan="1" colspan="1">Skaronero Marbled Bush-cricket</td><td rowspan="1" colspan="1">
                  <abbrev xmlns:xlink="http://www.w3.org/1999/xlink" xlink:title="Vulnerable" id="ABBRID0EVBLM" xlink:type="simple">VU</abbrev>
                </td></tr><tr><td rowspan="1" colspan="1">
                  <italic>
                    <tp:taxon-name><tp:taxon-name-part taxon-name-part-type="genus" reg="Eupholidoptera">E.</tp:taxon-name-part><tp:taxon-name-part taxon-name-part-type="species" reg="giuliae">giuliae</tp:taxon-name-part></tp:taxon-name>
                  </italic>
                </td><td rowspan="1" colspan="1">Giulia’s Marbled Bush-cricket</td><td rowspan="1" colspan="1">
                  <abbrev xmlns:xlink="http://www.w3.org/1999/xlink" xlink:title="Vulnerable" id="ABBRID0EQCLM" xlink:type="simple">VU</abbrev>
                </td></tr><tr><td rowspan="1" colspan="1">
                  <italic>
                    <tp:taxon-name><tp:taxon-name-part taxon-name-part-type="genus" reg="Eupholidoptera">E.</tp:taxon-name-part><tp:taxon-name-part taxon-name-part-type="species" reg="jacquelinae">jacquelinae</tp:taxon-name-part></tp:taxon-name>
                  </italic>
                </td><td rowspan="1" colspan="1">Jacqueline’s Marbled Bush-cricket</td><td rowspan="1" colspan="1">
                  <abbrev xmlns:xlink="http://www.w3.org/1999/xlink" xlink:title="Vulnerable" id="ABBRID0ELDLM" xlink:type="simple">VU</abbrev>
                </td></tr><tr><td rowspan="1" colspan="1">
                  <italic>
                    <tp:taxon-name><tp:taxon-name-part taxon-name-part-type="genus" reg="Eupholidoptera">E.</tp:taxon-name-part><tp:taxon-name-part taxon-name-part-type="species" reg="latens">latens</tp:taxon-name-part></tp:taxon-name>
                  </italic>
                </td><td rowspan="1" colspan="1">Hidden Marbled Bush-cricket</td><td rowspan="1" colspan="1">
                  <abbrev xmlns:xlink="http://www.w3.org/1999/xlink" xlink:title="Vulnerable" id="ABBRID0EGELM" xlink:type="simple">VU</abbrev>
                </td></tr><tr><td rowspan="1" colspan="1">
                  <italic>
                    <tp:taxon-name><tp:taxon-name-part taxon-name-part-type="genus" reg="Eupholidoptera">E.</tp:taxon-name-part><tp:taxon-name-part taxon-name-part-type="species" reg="mariannae">mariannae</tp:taxon-name-part></tp:taxon-name>
                  </italic>
                </td><td rowspan="1" colspan="1">Marianne’s Marbled Bush-cricket</td><td rowspan="1" colspan="1">
                  <abbrev xmlns:xlink="http://www.w3.org/1999/xlink" xlink:title="Vulnerable" id="ABBRID0EBFLM" xlink:type="simple">VU</abbrev>
                </td></tr><tr><td rowspan="1" colspan="1"><italic><tp:taxon-name><tp:taxon-name-part taxon-name-part-type="genus" reg="Eupholidoptera">E.</tp:taxon-name-part><tp:taxon-name-part taxon-name-part-type="species" reg="marietheresae">marietheresae</tp:taxon-name-part></tp:taxon-name></italic> sp. nov.</td><td rowspan="1" colspan="1">Marietherese’s Marbled Bush-cricket</td><td rowspan="1" colspan="1">Not Evaluated</td></tr><tr><td rowspan="1" colspan="1">
                  <italic>
                    <tp:taxon-name><tp:taxon-name-part taxon-name-part-type="genus" reg="Eupholidoptera">E.</tp:taxon-name-part><tp:taxon-name-part taxon-name-part-type="species" reg="pallipes">pallipes</tp:taxon-name-part></tp:taxon-name>
                  </italic>
                </td><td rowspan="1" colspan="1">Pale-legged Marbled Bush-cricket</td><td rowspan="1" colspan="1">
                  <abbrev xmlns:xlink="http://www.w3.org/1999/xlink" xlink:title="Vulnerable" id="ABBRID0ESGLM" xlink:type="simple">VU</abbrev>
                </td></tr><tr><td rowspan="1" colspan="1">
                  <italic>
                    <tp:taxon-name><tp:taxon-name-part taxon-name-part-type="genus" reg="Eupholidoptera">E.</tp:taxon-name-part><tp:taxon-name-part taxon-name-part-type="species" reg="smyrnensis">smyrnensis</tp:taxon-name-part></tp:taxon-name>
                  </italic>
                </td><td rowspan="1" colspan="1">Smyrna Marbled Bush-cricket</td><td rowspan="1" colspan="1">
                  <abbrev xmlns:xlink="http://www.w3.org/1999/xlink" xlink:title="Least Concern" id="ABBRID0ENHLM" xlink:type="simple">LC</abbrev>
                </td></tr></tbody></table><table-wrap-foot><fn><p><sup>*</sup>: <abbrev xmlns:xlink="http://www.w3.org/1999/xlink" xlink:title="Critically Endangered" id="ABBRID0EXHLM" xlink:type="simple">CR</abbrev> – Critically Endangered, <abbrev xmlns:xlink="http://www.w3.org/1999/xlink" xlink:title="Endangered" id="ABBRID0E2HLM" xlink:type="simple">EN</abbrev> – Endangered, <abbrev xmlns:xlink="http://www.w3.org/1999/xlink" xlink:title="Vulnerable" id="ABBRID0E6HLM" xlink:type="simple">VU</abbrev> – Vulnerable, <abbrev xmlns:xlink="http://www.w3.org/1999/xlink" xlink:title="Least Concern" id="ABBRID0EDILM" xlink:type="simple">LC</abbrev> – Least Concern.</p></fn></table-wrap-foot></table-wrap><supplementary-material xmlns:xlink="http://www.w3.org/1999/xlink" id="S1" position="float" orientation="portrait" xlink:type="simple"><object-id content-type="doi" xlink:type="simple">10.3897/zookeys.1151.97514.suppl1</object-id><object-id content-type="zenodo_dep_id" xlink:type="simple">7695048</object-id><object-id content-type="arpha" xlink:type="simple">4B14C92D-9D7B-5513-A6AE-EDF15D58D8AB</object-id><label>Supplementary material 1</label><caption><p>List of localities, specimens, and repositories of <italic><tp:taxon-name><tp:taxon-name-part taxon-name-part-type="genus" reg="Eupholidoptera">Eupholidoptera</tp:taxon-name-part></tp:taxon-name></italic> from Crete, Gavdos, Gavdopoula, and Andikithira</p></caption><statement content-type="dataType"><label>Data type</label><p>occurrence data (excel document)</p></statement><statement content-type="notes"><label>Explanation note</label><p>The table contains all published and unpublished localities, specimens collected and their repositories for all <italic><tp:taxon-name><tp:taxon-name-part taxon-name-part-type="genus" reg="Eupholidoptera">Eupholidoptera</tp:taxon-name-part></tp:taxon-name></italic> species from Crete and its satellite islands known to the authors.</p></statement><media xlink:href="zookeys-1151-067_article-97514__-s001.xlsx" mimetype="application" mime-subtype="vnd.openxmlformats-officedocument.spreadsheetml.sheet" position="float" orientation="portrait" xlink:type="simple" id="oo_817964.xlsx"><uri content-type="original_file" xlink:type="simple">https://binary.pensoft.net/file/817964</uri></media><permissions><license xlink:type="simple"><license-p>This dataset is made available under the Open Database License (http://opendatacommons.org/licenses/odbl/1.0/). The Open Database License (ODbL) is a license agreement intended to allow users to freely share, modify, and use this Dataset while maintaining this same freedom for others, provided that the original source and author(s) are credited.</license-p></license></permissions><attrib specific-use="authors">Luc Willemse, Jos Tilmans, Nefeli Kotitsa, Apostolos Trichas, Klaus-Gerhard Heller, Dragan Chobanov, Baudewijn Odé</attrib></supplementary-material><supplementary-material xmlns:xlink="http://www.w3.org/1999/xlink" id="S2" position="float" orientation="portrait" xlink:type="simple"><object-id content-type="doi" xlink:type="simple">10.3897/zookeys.1151.97514.suppl2</object-id><object-id content-type="zenodo_dep_id" xlink:type="simple">7695042</object-id><object-id content-type="arpha" xlink:type="simple">71DA3260-3098-5D6B-98B3-241EC1073721</object-id><label>Supplementary material 2</label><caption><p>Examined specimens</p></caption><statement content-type="dataType"><label>Data type</label><p>specimen studied (excel document)</p></statement><statement content-type="notes"><label>Explanation note</label><p>This table lists examined specimens with an indication of how they are stored (D: dry pinned; W: in alcohol), whether they have been measured (mm), photographed (image), sampled for DNA analysis (DNA), or audio recorded (audio). Abbreviations used: √: done; S: stacked images(s); F: field image from life specimen; H: habitus image from collection specimen; FC: trap. For more details of location and trap see Suppl. material <xref ref-type="supplementary-material" rid="S1">1</xref>. Specimens are arranged in alphabetical order of species and within species on region and location.</p></statement><media xlink:href="zookeys-1151-067_article-97514__-s002.xlsx" mimetype="application" mime-subtype="vnd.openxmlformats-officedocument.spreadsheetml.sheet" position="float" orientation="portrait" xlink:type="simple" id="oo_817965.xlsx"><uri content-type="original_file" xlink:type="simple">https://binary.pensoft.net/file/817965</uri></media><permissions><license xlink:type="simple"><license-p>This dataset is made available under the Open Database License (http://opendatacommons.org/licenses/odbl/1.0/). The Open Database License (ODbL) is a license agreement intended to allow users to freely share, modify, and use this Dataset while maintaining this same freedom for others, provided that the original source and author(s) are credited.</license-p></license></permissions><attrib specific-use="authors">Luc Willemse, Jos Tilmans, Nefeli Kotitsa, Apostolos Trichas, Klaus-Gerhard Heller, Dragan Chobanov, Baudewijn Odé</attrib></supplementary-material><fig id="F31" position="float" orientation="portrait"><object-id xmlns:xlink="http://www.w3.org/1999/xlink" content-type="doi" xlink:type="simple">10.3897/zookeys.1151.97514.figure258</object-id><object-id xmlns:xlink="http://www.w3.org/1999/xlink" content-type="arpha" xlink:type="simple">14D4E954-B199-558B-9F4F-8A93DED04803</object-id><label>Figure 258.</label><caption><p>Distribution results genetic analysis: geographic pattern of analysis of genetic data of <italic><tp:taxon-name><tp:taxon-name-part taxon-name-part-type="genus" reg="Eupholidoptera">Eupholidoptera</tp:taxon-name-part></tp:taxon-name></italic> populations in western Crete. yellow dots: <italic><tp:taxon-name><tp:taxon-name-part taxon-name-part-type="genus" reg="Eupholidoptera">E.</tp:taxon-name-part><tp:taxon-name-part taxon-name-part-type="species" reg="francisae">francisae</tp:taxon-name-part></tp:taxon-name></italic>, purple dots: <italic><tp:taxon-name><tp:taxon-name-part taxon-name-part-type="genus" reg="Eupholidoptera">E.</tp:taxon-name-part><tp:taxon-name-part taxon-name-part-type="species" reg="latens">latens</tp:taxon-name-part></tp:taxon-name></italic>, blue dots: <italic><tp:taxon-name><tp:taxon-name-part taxon-name-part-type="genus" reg="Eupholidoptera">E.</tp:taxon-name-part><tp:taxon-name-part taxon-name-part-type="species" reg="giuliae">giuliae</tp:taxon-name-part></tp:taxon-name></italic>, light blue dots: atypical <italic><tp:taxon-name><tp:taxon-name-part taxon-name-part-type="genus" reg="Eupholidoptera">E.</tp:taxon-name-part><tp:taxon-name-part taxon-name-part-type="species" reg="giuliae">giuliae</tp:taxon-name-part></tp:taxon-name></italic>.</p></caption><graphic xmlns:xlink="http://www.w3.org/1999/xlink" xlink:href="zookeys-1151-067_article-97514__-g031.jpg" position="float" orientation="portrait" xlink:type="simple" id="oo_817961.jpg"><uri content-type="original_file" xlink:type="simple">https://binary.pensoft.net/fig/817961</uri></graphic></fig></tp:treatment-sec><ref-list><ref id="B44"><mixed-citation xmlns:xlink="http://www.w3.org/1999/xlink" xlink:type="simple"><person-group><name name-style="western"><surname>Odé</surname><given-names>B</given-names></name></person-group> (<year>2014</year>) <italic><tp:taxon-name><tp:taxon-name-part taxon-name-part-type="genus">Eupholidoptera</tp:taxon-name-part></tp:taxon-name></italic> sp. <ext-link xlink:href="https://observation.org/waarneming/view/85039950" ext-link-type="uri" xlink:type="simple">https://observation.org/waarneming/view/85039950</ext-link></mixed-citation></ref><ref id="B52"><mixed-citation xmlns:xlink="http://www.w3.org/1999/xlink" xlink:type="simple"><person-group><name name-style="western"><surname>Ramme</surname><given-names>W</given-names></name></person-group> (<year>1951</year>) <article-title>Zur Systematik, Faunistik und Biologie der Orthopteren von Südost-Europa und Vorderasien.</article-title><source>Mitteilungen aus dem Zoologischen Museum in Berlin</source><volume>27</volume>(<issue>1950</issue>): <fpage>1</fpage>–<lpage>431</lpage>. <ext-link xlink:href="10.1002/mmnz.4830270108" ext-link-type="doi" xlink:type="simple">https://doi.org/10.1002/mmnz.4830270108</ext-link></mixed-citation></ref><ref id="B10"><mixed-citation xmlns:xlink="http://www.w3.org/1999/xlink" xlink:type="simple"><person-group><name name-style="western"><surname>Brunner von Wattenwyl</surname><given-names>C</given-names></name></person-group> (<year>1882</year>) <source>Prodromus der Europäischen Orthoperen.</source><publisher-name>Engelmann</publisher-name>, <publisher-loc>Leipzig</publisher-loc>, <size units="page">466 pp</size>.</mixed-citation></ref><ref id="B22"><mixed-citation xmlns:xlink="http://www.w3.org/1999/xlink" xlink:type="simple"><person-group><name name-style="western"><surname>Heller</surname><given-names>K-G</given-names></name></person-group> (<year>1988</year>) <source>Bioakustik der Europäischen Laubheuschrecken. Ökologie in Forschung und Anwendung, Bd. 1. Verlag J.</source><publisher-name>Margraf</publisher-name>, <publisher-loc>Weikersheim-Germany</publisher-loc>, <size units="page">358 pp</size>.</mixed-citation></ref><ref id="B12"><mixed-citation xmlns:xlink="http://www.w3.org/1999/xlink" xlink:type="simple"><person-group><name name-style="western"><surname>Çiplak</surname><given-names>B</given-names></name><name name-style="western"><surname>Heller</surname><given-names>K-G</given-names></name><name name-style="western"><surname>Willemse</surname><given-names>F</given-names></name></person-group> (<year>2009</year>) <article-title>Review of the genus <italic><tp:taxon-name><tp:taxon-name-part taxon-name-part-type="genus">Eupholidoptera</tp:taxon-name-part></tp:taxon-name></italic> (<tp:taxon-name><tp:taxon-name-part taxon-name-part-type="order">Orthoptera</tp:taxon-name-part></tp:taxon-name>, <tp:taxon-name><tp:taxon-name-part taxon-name-part-type="family">Tettigoniidae</tp:taxon-name-part></tp:taxon-name>): Different genitalia, uniform song.</article-title><source>Zootaxa</source><volume>2156</volume>(<issue>1</issue>): <fpage>1</fpage>–<lpage>77</lpage>. <ext-link xlink:href="10.11646/zootaxa.2156.1.1" ext-link-type="doi" xlink:type="simple">https://doi.org/10.11646/zootaxa.2156.1.1</ext-link></mixed-citation></ref><ref id="B41"><mixed-citation xmlns:xlink="http://www.w3.org/1999/xlink" xlink:type="simple"><person-group><name name-style="western"><surname>Monnerat</surname><given-names>C</given-names></name><name name-style="western"><surname>Carron</surname><given-names>G</given-names></name><name name-style="western"><surname>Wermeille</surname><given-names>E</given-names></name></person-group> (<year>1999</year>) <article-title>First occurrence of <italic><tp:taxon-name><tp:taxon-name-part taxon-name-part-type="genus">Eupholidoptera</tp:taxon-name-part></tp:taxon-name></italic><tp:taxon-name><tp:taxon-name-part taxon-name-part-type="genus"/><tp:taxon-name-part taxon-name-part-type="species">smyrnensis</tp:taxon-name-part></tp:taxon-name> and <italic><tp:taxon-name><tp:taxon-name-part taxon-name-part-type="genus">Oecanthus</tp:taxon-name-part><tp:taxon-name-part taxon-name-part-type="species">pellucens</tp:taxon-name-part></tp:taxon-name></italic> for Evvoia (Greece) (July, 1992) and of <italic><tp:taxon-name><tp:taxon-name-part taxon-name-part-type="genus">Tetrix</tp:taxon-name-part><tp:taxon-name-part taxon-name-part-type="species">ceperoi</tp:taxon-name-part></tp:taxon-name></italic>, <italic><tp:taxon-name><tp:taxon-name-part taxon-name-part-type="genus">Xya</tp:taxon-name-part><tp:taxon-name-part taxon-name-part-type="species">pfaendleri</tp:taxon-name-part></tp:taxon-name></italic> and <italic><tp:taxon-name><tp:taxon-name-part taxon-name-part-type="genus">Pteronemobius</tp:taxon-name-part><tp:taxon-name-part taxon-name-part-type="species">heydenii</tp:taxon-name-part></tp:taxon-name></italic> for Rhodos (Greece) (April, 1996).</article-title><source><tp:taxon-name><tp:taxon-name-part taxon-name-part-type="class">Articulata</tp:taxon-name-part></tp:taxon-name></source><volume>14</volume>: <fpage>65</fpage>–<lpage>67</lpage>.</mixed-citation></ref><ref id="B78"><mixed-citation xmlns:xlink="http://www.w3.org/1999/xlink" xlink:type="simple"><person-group><name name-style="western"><surname>Willemse</surname><given-names>F</given-names></name><name name-style="western"><surname>Willemse</surname><given-names>LPM</given-names></name></person-group> (<year>2008</year>) An annotated checklist of the <tp:taxon-name><tp:taxon-name-part taxon-name-part-type="order">Orthoptera</tp:taxon-name-part></tp:taxon-name>-<tp:taxon-name><tp:taxon-name-part taxon-name-part-type="order">Saltatoria</tp:taxon-name-part></tp:taxon-name> from Greece includig an updated bibliography. <tp:taxon-name><tp:taxon-name-part taxon-name-part-type="class">Articulata</tp:taxon-name-part></tp:taxon-name> (Beiheft 13): 1–91.</mixed-citation></ref></ref-list></tp:taxon-treatment>
