# Supplementary material for: ﻿A review of Eupholidoptera (Orthoptera, Tettigoniidae) from Crete, Gavdos, Gavdopoula, and Andikithira
Source: Zookeys. 2023 Mar 1;1151:67–158. doi: 10.3897/zookeys.1151.97514 (PMC10207466; doi:10.3897/zookeys.1151.97514)
Supplement: Supplementary material 1 — List of localities, specimens, and repositories of Eupholidoptera from Crete, Gavdos, Gavdopoula, and Andikithira [file zookeys-1151-067_article-97514__-s001.xlsx]

## Sheet: Blad1
species	latitude	longitude	coord.	island	region	location	altitude (m)		collecting date/period		collector(s)	# specimens	Handcatch/	Wet/Dry	Trap	repository	Reference	URL
			method			(verbatim)	low	high	start	end			Observation	storage	number	acronym
													Pitfall/Fermenting
annamariae	35.0097	26.1292	GPS on spot	Crete	Lasithi	Goudouras, 2.8 km ESE Atherinolakos	50		30/05/2008		Tilmans, J.M. & Tilmans-Smid, J.F.R.	1♂	H	D		CT
annamariae	35.0278	26.0136	GPS on spot	Crete	Lasithi	Kalo Nero, 2 km NNW	100		28/06/2000		Tilmans, J.M. & Tilmans-Smid, J.F.R.	2♂	H	D		CT
annamariae	35.0959	26.2553	Google Earth	Crete	Lasithi	Kato Zakros, Umgebung	50		14/06/1984		Nadig, A.	11♂ 13♀	H	D		MHNG	Nadig, 1985: 329; Ciplak et al., 2009: 59
annamariae	35.0959	26.2553	Google Earth	Crete	Lasithi	Kato Zakros, Umgebung	50		14/06/1984		Nadig, A.	1♂ 1♀	H	D		RMNH	Nadig, 1985: 329; Ciplak et al., 2009: 59
annamariae	35.0864	26.2653	GPS on spot	Crete	Lasithi	Kato Zakros, 2 km SW	150		27/06/2000		Tilmans, J.M. & Tilmans-Smid, J .F.R.	5♂ 3♀	H	D		CT
annamariae	35.096	26.2608	Google Earth	Crete	Lasithi	Kato Zakros	50		30/05/1995		Tilmans, J.M. & Tilmans-Smid, J.F.R.	10♂ 8♀	H	D		CT
annamariae	35.0908	26.2383	GPS on spot	Crete	Lasithi	Kato Zakros – Zakros	200		15/08/1991		Heller, K.-G.	2♂	H	D		CH	Ciplak et al., 2009: 59
annamariae	35.1792	26.2428	GPS on spot	Crete	Lasithi	Lagkada, 2.3 km NNW	150		30/05/2008	31/05/2008	Tilmans, J.M. & Tilmans-Smid, J.F.R.	1♂ 1♀	H	D		CT
annamariae	35.2415	26.2361	GPS on spot	Crete	Lasithi	Metochi Kalamaki, 2 km SW Vai	85		11/06/2017		Willemse, L.P.M. & Tilmans, J.M.	1♂	H	D		RMNH
annamariae	35.2366	26.2274	GPS on spot	Crete	Lasithi	Moni Toplou, 1.3 km NNE	160		06/04/1997	02/06/1997	Stathi, I.	3♂ 2♀	P	W	FC479	NHMC
annamariae	35.2366	26.2274	GPS on spot	Crete	Lasithi	Moni Toplou, 1.3 km NNE	160		02/06/1997	07/08/1997	Stathi, I.	4♂ 7♀	P	W	FC481	NHMC
annamariae	35.0483	26.1972	GPS on spot	Crete	Lasithi	Xamaitoulo, 2.5 km SE	400		30/05/2008		Tilmans, J.M. & Tilmans-Smid, J.F.R.	4♂ 4♀	H	D		CT
annamariae	35.0483	26.1972	GPS on spot	Crete	Lasithi	Xamaitoulo, 2.5 km SE	400		04/06/2008		Tilmans, J.M. & Tilmans-Smid, J.F.R.	3♂ 3♀	H	D		CT
annamariae	35.0503	26.1975	GPS on spot	Crete	Lasithi	Xamaitoula-Xerokambos	515		11/06/2017		Willemse, L.P.M. & Tilmans, J.M.	2♂ 4♀	H	D		RMNH
annamariae	35.0387	26.2159	GPS on spot	Crete	Lasithi	Xerokambos, ca. 1.5 km SW	30	550	25/05/2018		Chobanov, D., Iorgu, I. & Borissov, S.	4♂ 2♀	H	W		IBER
annamariae	35.0372	26.2048	GPS on spot	Crete	Lasithi	Xerokambos, 1 km SW	190		28/05/2000	06/08/2000	Chatzaki, M.	23♂ 21♀	P	W	FC1537	NHMC
annamariae	35.0372	26.2048	GPS on spot	Crete	Lasithi	Xerokambos, 1 km SW	190		06/08/2000	2000-10-12	Chatzaki,.	8♂ 1♀	P	W	FC1607	NHMC
annamariae	35.0372	26.2048	GPS on spot	Crete	Lasithi	Xerokambos, 1 km SW	190		16/03/2001	06/05/2001	Simaiakis, S.	> 500 exx.	P	W	FC1894	NHMC
annamariae	35.0558	26.2434	GPS on spot	Crete	Lasithi	Xerokambos, surr. N	5		31/05/2015	05/08/2015	Kyriakouli, C.	1♂	P	W	FC17247	NHMC
annamariae	35.2029	26.024	GPS on spot	Crete	Lasithi	Xerokampos, NE coast, night collecting	30	550	25/05/2018		Chobanov, D.,Iorgu, I. & Borissov, S.	3♂	H	W		IBER
astyla	35.0437	25.4263	Google Earth	Crete	Iraklion	Ano Viannos, 3 km S.E.	675		31/05/1995		Tilmans, J.M.; Tilmans-Smid, J.F.R.	7♂ 1♀	H	D		CT
astyla	35.0441	25.4253	GPS on spot	Crete	Iraklion	Ano Viannos (3 km SE)	725		13/06/2017		Willemse, L.P.M. & Tilmans, J.M.	3♂ 3♀	H	D		RMNH
astyla	35.0441	25.4253	GPS on spot	Crete	Iraklion	Ano Viannos (3 km SE)	725		13/06/2017		Willemse, L.P.M. & Tilmans, J.M.	3♂ 1♀	H	D		CT
astyla	35.135	25.4747	Google Earth	Crete	Lasithi	Dikti Mt., above Agios Georgios	1250		01/08/1987		Tilmans, J.M.; Smid, J.F.R.	4♂ 6♀	H	D		CT	Ciplak et al., 2009: 58
astyla	35.135	25.4747	Google Earth	Crete	Lasithi	Dikti Mt., above Agios Georgios	1250		01/08/1987		Tilmans, J.M.; Smid, J.F.R.	1♂ 1♀	H	D		RMNH	Ciplak et al., 2009: 58
astyla	35.1256	25.4751	Google Earth	Crete	Lasithi	Dikti Mt., above Agios Georgios	1550		05/08/1987		Tilmans, J.M.; Smid, J.F.R.	14♂ 11♀	H	D		CT	Ciplak et al., 2009: 59
astyla	35.1256	25.4751	Google Earth	Crete	Lasithi	Dikti Mt., above Agios Georgios	1550		05/08/1987		Tilmans, J.M.; Smid, J.F.R.	2♂ 2♀	H	D		RMNH	Ciplak et al., 2009: 59
astyla	35.0723	25.4487	GPS on spot	Crete	Iraklion	Dikti Mt., ESE Katofigi	1355		28/09/1999	26/01/2000	Papadimitrakis M.	5♀	P	W	FC1021	NHMC
astyla	35.1107	25.4779	GPS on spot	Crete	Lasithi	Dikti Mt., SW Spathi Madharas	1715		12/05/2000	05/08/2000	Chatzaki M.	16♂ 11♀	P	W	FC1536	NHMC
astyla	35.2106	24.7568	GPS on spot	Crete	Rethimni	Idhi Mt., above Kouroutes	1565		02/07/2000	14/09/2000	Chatzaki M.	9♂ 9♀	P	W	FC1601	NHMC
astyla	35.1292	25.4779	GPS on spot	Crete	Lasithi	Dikti Mt., Strovili	1445		05/08/2000	02/10/2000	Chatzaki M.	1♂	P	W	FC1605	NHMC
astyla	35.1107	25.4779	GPS on spot	Crete	Lasithi	Dikti Mt., SW Spathi Madharas	1715		05/08/2000	02/10/2000	Chatzaki M.	94♂ 95♀	P	W	FC1606	NHMC
astyla	35.2106	24.7568	GPS on spot	Crete	Rethimni	Idhi Mt., above Kouroutes	1565		14/09/2000	30/10/2000	Simaiakis S.	1♂ 2♀	P	W	FC1650	NHMC
astyla	35.1107	25.4779	GPS on spot	Crete	Lasithi	Dikti Mt., SW Spathi Madharas	1715		02/10/2000	09/01/2001	Simaiakis S.	3♂ 9♀	P	W	FC1655	NHMC
astyla	35.1292	25.4779	GPS on spot	Crete	Lasithi	Dikti Mt., Strovili	1445		05/08/2000		Chatzaki M.	1♀	P	W	FC1663	NHMC
astyla	35.2262	25.1498	GPS on spot	Crete	Iraklion	S of Archanes	485		28/04/1996	06/06/1996	Chatzaki M.	1♂ 1♀	P	W	FC1761	NHMC
astyla	35.1085	24.8724	GPS on spot	Crete	Iraklion	surr. Laloumas	160		18/05/2018	06/07/2018	Bolanakis G.	1♀	F	W	FC17733	NHMC
astyla	34.9394	25.0861	GPS on spot	Crete	Iraklion	surr. Moni Koudouma	0-50		17/07/1996	23/08/1996	Hadjicharalambous E.	1♀	P	W	FC206	NHMC
astyla	34.959	25.0904	GPS on spot	Crete	Iraklion	above Moni Koudouma	740		16/07/1996	14/09/1996	Hadjicharalambous E.	2♂ 52♀	P	W	FC214	NHMC
astyla	34.959	25.0904	GPS on spot	Crete	Iraklion	above Moni Koudouma	740		21/07/1996	14/09/1996	Hadjicharalambous E.	1♀	P	W	FC215	NHMC
astyla	34.9585	25.0891	GPS on spot	Crete	Iraklion	above Moni Koudouma	650		21/07/1996	14/09/1996	Hadjicharalambous E.	1♀	P	W	FC216	NHMC
astyla	34.9852	25.0862	GPS on spot	Crete	Iraklion	Agios Nikolaos, 0.5 km S	705		16/07/1996	14/09/1996	Hadjicharalambous E.	3♂ 1♀	P	W	FC218	NHMC
astyla	34.9543	25.1022	GPS on spot	Crete	Iraklion	Platanias, S of	815		15/09/1996	21/10/1996	Hadjicharalambous E.	1♀	P	W	FC225	NHMC
astyla	34.9394	25.0861	GPS on spot	Crete	Iraklion	surr. Moni Koudouma	0	50	18/04/1997	26/05/1997	Hadjicharalambous E.	4♂ 2♀	P	W	FC440	NHMC
astyla	34.9529	25.0924	GPS on spot	Crete	Iraklion	above Moni Koudouma	595		18/04/1997	27/05/1997	Hadjicharalambous E.	1♂	P	W	FC442	NHMC
astyla	34.9585	25.0891	GPS on spot	Crete	Iraklion	above Moni Koudouma	650		22/03/1997	26/05/1997	Hadjicharalambous E.	3♂ 1♀	P	W	FC446	NHMC
astyla	34.9894	25.0857	GPS on spot	Crete	Iraklion	Agios Nikolaos, 2 km S of Sternes	605		22/03/1997	26/05/1997	Hadjicharalambous E.	6♂ 6♀	P	W	FC447	NHMC
astyla	34.9852	25.0862	GPS on spot	Crete	Iraklion	Agios Nikolaos, 0.5 km S	705		22/03/1997	26/05/1997	Hadjicharalambous E.	5♂ 1♀	P	W	FC448	NHMC
astyla	34.9394	25.0861	GPS on spot	Crete	Iraklion	surr. Moni Koudouma	0	50	26/05/1997	23/06/1997	Hadjicharalambous E.	1♂ 4♀	P	W	FC452	NHMC
astyla	34.951	25.0924	GPS on spot	Crete	Iraklion	above Moni Koudouma	515		27/05/1997	23/06/1997	Hadjicharalambous E.	1♂ 3♀	P	W	FC453	NHMC
astyla	34.9529	25.0924	GPS on spot	Crete	Iraklion	above Moni Koudouma	595		27/05/1997	23/06/1997	Hadjicharalambous E.	2♂ 5♀	P	W	FC454	NHMC
astyla	34.9543	25.1022	GPS on spot	Crete	Iraklion	Platanias, S of	815		26/05/1997	23/06/1997	Hadjicharalambous E.	1♂	P	W	FC455	NHMC
astyla	34.9394	25.0861	GPS on spot	Crete	Iraklion	surr. Moni Koudouma	0	50	23/06/1997	25/07/1997	Hadjicharalambous E.	2♂ 2♀	P	W	FC456	NHMC
astyla	34.951	25.0924	GPS on spot	Crete	Iraklion	above Moni Koudouma	515		23/06/1997	25/07/1997	Hadjicharalambous E.	2♂ 1♀	P	W	FC457	NHMC
astyla	34.9529	25.0924	GPS on spot	Crete	Iraklion	above Moni Koudouma	595		23/06/1997	25/07/1997	Hadjicharalambous E.	1♂	P	W	FC458	NHMC
astyla	34.9543	25.1022	GPS on spot	Crete	Iraklion	Platanias, S of	815		23/06/1997	21/07/1997	Hadjicharalambous E.	3♂ 1♀	P	W	FC459	NHMC
astyla	34.959	25.0904	GPS on spot	Crete	Iraklion	Kofinas above Moni Kardouma	740		26/05/1997	21/07/1997	Hadjicharalambous E.	33♂ 36♀	P	W	FC460	NHMC
astyla	34.959	25.0904	GPS on spot	Crete	Iraklion	Kofinas above Moni Kardouma	740		26/05/1997	21/07/1997	Hadjicharalambous E.	3♂ 3♀	P	W	FC460	RMNH
astyla	34.959	25.0904	GPS on spot	Crete	Iraklion	Kofinas above Moni Kardouma	740		26/05/1997	21/07/1997	Hadjicharalambous E.	8♂ 7♀	P	W	FC461	NHMC
astyla	34.9585	25.0891	GPS on spot	Crete	Iraklion	above Moni Koudouma	650		26/05/1997	21/07/1997	Hadjicharalambous E.	7♂ 11♀	P	W	FC462	NHMC
astyla	34.9894	25.0857	GPS on spot	Crete	Iraklion	Agios Nikolaos, 2 km S of Sternes	605		26/05/1997	21/07/1997	Hadjicharalambous E.	53♂ 38♀	P	W	FC463	NHMC
astyla	34.9852	25.0862	GPS on spot	Crete	Iraklion	Agios Nikolaos, 0.5 km S	705		26/05/1997	21/07/1997	Hadjicharalambous E.	50♂ 34♀	P	W	FC464	NHMC
astyla	34.9394	25.0861	GPS on spot	Crete	Iraklion	surr. Moni Koudouma	0	50	16/06/1996	17/07/1996	Hadjicharalambous E.	1♂ 2♀	P	W	FC57	NHMC
astyla	34.9529	25.0924	GPS on spot	Crete	Iraklion	above Moni Koudouma	595		16/06/1996	17/07/1996	Hadjicharalambous E.	2♂	P	W	FC59	NHMC
astyla	34.959	25.0904	GPS on spot	Crete	Iraklion	above Moni Koudouma	740		16/06/1996	16/07/1996	Hadjicharalambous E.	5♂ 1♀	P	W	FC61	NHMC
astyla	34.9852	25.0862	GPS on spot	Crete	Iraklion	Agios Nikolaos, 0.5 km S	705		16/06/1996	16/07/1996	Hadjicharalambous E.	13♂ 8♀	P	W	FC65	NHMC
astyla	34.9369	24.9414	GPS on spot	Crete	Iraklion	Kainouriou, Lentas	70		02/02/1999	15/04/1999	Papadimitrakis M.	1♂	P	W	FC712	NHMC
astyla	34.9425	24.8286	GPS on spot	Crete	Iraklion	Crisostemos	70		15/04/1999	08/06/1999	Papadimitrakis M.	2♂ 4♀	P	W	FC808	NHMC
astyla	34.9369	24.9414	GPS on spot	Crete	Iraklion	Lendas, E of	70		15/04/1999	08/06/1999	Papadimitrakis M.	4♂ 8♀	P	W	FC809	NHMC
astyla	35.1716	24.9378	GPS on spot	Crete	Iraklion	Idhi Mt., near Kefala summit	1370		16/04/1999	09/06/1999	Papadimitrakis M.	2♂	P	W	FC812	NHMC
astyla	35.1629	24.9313	GPS on spot	Crete	Iraklion	Idhi Mt., N of Ambelakkia summit	1090		16/04/1999	09/06/1999	Papadimitrakis M.	1♂ 1♀	P	W	FC813	NHMC
astyla	34.9377	24.7548	GPS on spot	Crete	Iraklion	Cape Trachili	165		20/04/1999	30/06/1999	Papadimitrakis M.	3♂ 2♀	P	W	FC848	NHMC
astyla	35.2076	24.624	GPS on spot	Crete	Rethimni	Kardaki, 0.3 km W	575		21/04/1999	21/07/1999	Nikolakakis E.	1♂	P	W	FC855	NHMC
astyla	35.0723	25.4487	GPS on spot	Crete	Iraklion	Dikti Mt., ESE Katofigi	1355		26/05/1999	28/07/1999	Papadimitrakis M.	17♂ 12♀	P	W	FC896	NHMC
astyla	34.9997	25.3728	GPS on spot	Crete	Iraklion	Keratokampos	25		26/05/1999	28/07/1999	Papadimitrakis M.	1♀	P	W	FC897	NHMC
astyla	35.0138	25.3387	GPS on spot	Crete	Iraklion	Keratokampos, 5 km NW	215		26/05/1999	28/07/1999	Papadimitrakis M.	3♂ 12♀	P	W	FC898	NHMC
astyla	34.9425	24.8286	GPS on spot	Crete	Iraklion	Crisostemos	70		08/06/1999	04/08/1999	Papadimitrakis M.	12♂ 5♀	P	W	FC907	NHMC
astyla	34.9369	24.9414	GPS on spot	Crete	Iraklion	Lendas, E of	70		08/06/1999	04/08/1999	Papadimitrakis M.	4♂ 8♀	P	W	FC908	NHMC
astyla	34.9834	25.2285	GPS on spot	Crete	Iraklion	Achentrias, 0.5 km S	750		08/06/1999	04/08/1999	Papadimitrakis M.	1♀	P	W	FC910	NHMC
astyla	35.1716	24.9378	GPS on spot	Crete	Iraklion	Idhi Mt., near Kefala summit	1370		09/06/1999	17/08/1999	Nikolakakis E.	16♂ 12♀	P	W	FC911	NHMC
astyla	35.1629	24.9313	GPS on spot	Crete	Iraklion	Idhi Mt., N of Ambelakkia summit	1090		09/06/1999	17/08/1999	Nikolakakis E.	8♂ 4♀	P	W	FC912	NHMC
astyla	35.1446	24.8836	GPS on spot	Crete	Iraklion	surr. Moni Agios Antonios Vrontisi	585		09/06/1999	17/08/1999	Nikolakakis E.	1♀	P	W	FC913	NHMC
astyla	35.2422	24.7004	GPS on spot	Crete	Rethimni	Vistagi, 1 km E	730		10/06/1999	18/08/1999	Nikolakakis E.	1♂	P	W	FC916	NHMC
astyla	34.9377	24.7548	GPS on spot	Crete	Iraklion	Cape Trachili	165		20/06/1999	01/09/1999	Papadimitrakis M.	2♂ 4♀	P	W	FC944	NHMC
astyla	35.0723	25.4487	GPS on spot	Crete	Iraklion	Dikti Mt., ESE Katofigi	1355		28/07/1999	28/09/1999	Papadimitrakis M.	15♂ 22♀	P	W	FC959	NHMC
astyla	35.0138	25.3387	GPS on spot	Crete	Iraklion	Keratokampos, 5 km NW	215		28/07/1999	28/09/1999	Papadimitrakis M.	3♀	P	W	FC961	NHMC
astyla	35.3497	24.7844	GPS on spot	Crete	Rethimni	Mylopotamou, Garazo	160		20/07/1999	29/09/1999	Nikolakakis E.	1♀	P	W	FC965	NHMC
astyla	35.1716	24.9378	GPS on spot	Crete	Iraklion	Idhi Mt., near Kefala summit	1370		17/08/1999	19/10/1999	Nikolakakis E.	3♂ 2♀	P	W	FC989	NHMC
astyla	35.1629	24.9313	GPS on spot	Crete	Iraklion	Idhi Mt., N of Ambelakkia summit	1090		17/08/1999	19/10/1999	Nikolakakis E.	1♂	P	W	FC990	NHMC
astyla	35.1446	24.8836	GPS on spot	Crete	Iraklion	surr. Moni Agios Antonios Vrontisi	585		17/08/1999	19/10/1999	Nikolakakis E.	1♀	P	W	FC991	NHMC
astyla	35.1882	24.7595	GPS on spot	Crete	Rethimni	Kouroutes, 1 km E	980		18/08/1999	21/10/1999	Nikolakakis E.	3♂	P	W	FC993	NHMC
astyla	35.2144	24.8314	Google Earth	Crete	Rethimni	Idhi Mt., 1 km NE Idhaio Andro Refuge	1350		07/08/1987		Tilmans, J.M.; Smid, J.F.R.	1♂ 2♀	H	D		CT
astyla	35.1905	24.8413	Google Earth	Crete	Rethimni	Idhi Mt., 2 km S Idhaio Andro Refuge	1350		10/08/1987		Tilmans, J.M.; Smid, J.F.R.	1♂ 1♀	H	D		CT
astyla	35.2667	24.8667	reference	Crete	Rethimni	Idhi Mt., 4 km S (along road) above Anogia	1000		17/08/1991		Heller, K.-G.; Volleth, M.	2♂	H	D		CH	Ciplak et al., 2009: 58
astyla	35.1904	24.7817	GPS on spot	Crete	Rethimni	Idhi Mt., above Lochria	1580		24/05/2018		Chobanov, D., Iorgu, I. & S. Borismov	1♂	H	W		IBER
astyla	35.2068	24.835		Crete	Rethimni	Idhi Mt., Nidha plateau, Ideon Antron	1400		18/08/1991		Heller, K.-G.	5♂	H	D		CH	Ciplak et al., 2009: 58
astyla	35.1944	24.7903	reference	Crete	Rethimni	Idhi Mt., Psiloritis above Kamares	1850		29/07/2007		Heller, K.-G.; Volleth, M.	1♂	H	D		CH	Ciplak et al., 2009: 58
astyla	35.1836	24.8154	reference	Crete	Iraklion	Idhi Mt., spring of Skaronero above Kamares	1800		28/07/2007		Heller, K.-G.; Volleth, M.	2♂ 1♀	H	D		CH	Ciplak et al., 2009: 58
astyla	35.2257	24.8167	Google Earth	Crete	Rethimni	Idhi Mt., ski-center above Anoyia	1550		12/08/1987		Tilmans, J.M.; Tilmans-Smid, J.F.R.	10♂ 7♀	H	D		CT	Ciplak et al., 2009: 59 (p.p.)
astyla	35.2257	24.8167	Google Earth	Crete	Rethimni	Idhi Mt., ski-center above Anoyia	1550		12/08/1987		Tilmans, J.M.; Tilmans-Smid, J.F.R.	1♂	H	D		RMNH
astyla	35.2257	24.8295	Google Earth	Crete	Rethimni	Idhi Mt., ski-centre above Anoyia	1550		14/08/2004		Tilmans, J.M.; Tilmans-Smid, J.F.R.	1♂	H	D		CT
astyla	35.0117	25.7404	Google Earth	Crete	Lasithi	Ierapetra (Eparchy)			01/07/1925	31/07/1925	Schulz, A.	1♂	H	D		MfNB	Ramme, 1927: 134; Ciplak et al., 2009: 58
astyla	34.9648	24.9569	GPS on spot	Crete	Iraklion	Krotos, 0.5 km N	440		24/06/2017		Willemse, L.P.M. & Zacharopoulou, P.	4♂ 1♀	H	D		RMNH
astyla	35.3388	25.0104	GPS on spot	Crete	Iraklion	Marathos, 4 km E	400		23/06/2017		Willemse, L.P.M. & Zacharopoulou, P.	1♂ 1♀	H	D		RMNH
astyla	34.9647	25.1631	GPS on spot	Crete	Iraklion	Mournia, 3 km SW	400		07/05/2001		Tilmans, J.M.; Tilmans-Smid, J.F.R.	7♂ 5♀	H	D		CT
astyla	37.1	25.3833	Google Earth	Naxos		Naxos			01/09/1925	30/09/1925	Schulz, A.						Ramme, 1927: 134; Willemse, 1980: 63 [presence on Naxos considered doubtful]; Ciplak et al., 2009: 58
astyla	35.1586	24.6122	GPS on spot	Crete	Rethimni	Nea Kria Vrisi, 2 km NW	500		15/06/2000		Tilmans, J.M.; Tilmans-Smid, J.F.R.	5♂ 6♀	H	D		CT
astyla	35.1931	24.7515		Crete	Rethimni	Pardi, above Kouroutes	800		21/08/1991		Heller, K.-G.; Volleth, M.	1♂	H	D		CH	Ciplak et al., 2009: 58
astyla	35.3885	24.6152	GPS on spot	Crete	Rethimni	Skaleta	200		26/05/2016		Heller, K.-G.	1♂	H	D		CH
astyla	0	0		Crete	unknown	Skonef			23/06/1987			1♂	H	D		RMNH	Willemse, 1980: 63; Ciplak et al., 2009: 59
astyla	35.0259	25.2666	Google Earth	Crete	Iraklion	Tsoutsouros, 6 km NNW	275		27/05/1995		Tilmans, J.M.; Tilmans-Smid, J.F.R.	11♂ 9♀	H	D		CT
cretica	35.3544	23.9072	GPS on spot	Crete	Chania	Lefka Mt. NE edge Omalos	1165		05/09/2008		Georgantis - Giannakakis	1♂	H	W	FC11374	NHMC
cretica	35.3524	23.905	GPS on spot	Crete	Chania	Lefka Mt. NE edge Omalos	1200		01/08/2018	19/10/2018	Bolanakis G.	1♀	F	W	FC17807	NHMC
cretica	35.3524	23.905	GPS on spot	Crete	Chania	Lefka Mt. NE edge Omalos	1200		01/08/2018	19/10/2018	Bolanakis G.	1♂ 1♀	F	D	FC17807	RMNH
cretica	35.3523	23.9049	GPS on spot	Crete	Chania	Lefka Mt. NE edge Omalos	1200		20/06/2019	31/07/2019	Bolanakis G.	1♂	F	W	FC17809	NHMC
cretica	35.2501	24.098	GPS on spot	Crete	Chania	Lefka Mt., above Anopoli	1234		07/07/1991	03/08/1991	Lymberakis P.	1♀	P	W	FC1818	NHMC
cretica	35.2498	24.1063	GPS on spot	Crete	Chania	Lefka Mt. Sfakion above Anopoli, Cupressus sempervirens forest	1240		01/10/2005	30/10/2005	Chatzaki, M.	1♀	P	W	FC8452	CT
cretica	35.2916	23.9586	Google Earth	Crete	Chania	Sanmaria			13/6/1942		Zimmermann, K.	1♂	H	D		MfNB	Ramme, 1951: 203; Fauna Graeciae 1: 65; Ciplak et al., 2009: 59
feri	35.1457	25.5644	Google Earth	Crete	Lasithi	Katharo plain, W of Kritsa	1100		22/8/1991		Heller, K.-G.; Volleth, M.	1♂ 1♀	H	D		RMNH	Willemse & Heller, 2001: 333 [as E. rammei]; Ciplak et al., 2009: 58
feri	35.1457	25.5644	Google Earth	Crete	Lasithi	Katharo plain, W of Kritsa	1100		22/8/1991		Heller, K.-G.; Volleth, M.	2♂	H	D		CH	Willemse & Heller, 2001: 333 [as E. rammei]; Ciplak et al., 2009: 58
forcipata	35.1973	24.792	GPS on spot	Crete	Rethimni	Idhi, above Lochria	1910		14/04/2000	02/07/2000	Chatzaki M.	1♂ 3♀	P	W	FC1532	NHMC
forcipata	35.1973	24.792	GPS on spot	Crete	Rethimni	Idhi, above Lochria	1910		02/07/2000	15/09/2000	Chatzaki M.	85♂ 110♀	P	W	FC1602	NHMC
forcipata	35.1973	24.792	GPS on spot	Crete	Rethimni	Idhi, above Lochria	1910		02/07/2000	15/09/2000	Chatzaki M.	2♂ 2♀	P	W	FC1602	RMNH
forcipata	35.1973	24.792	GPS on spot	Crete	Rethimni	Idhi, above Lochria	1910		02/07/2000	15/09/2000	Chatzaki M.	1♂ 1♀	P	W	FC1602	CT
forcipata	35.1973	24.792	GPS on spot	Crete	Rethimni	Idhi, above Lochria	1910		15/09/2000	30/10/2000	Simaiakis S.	21♂ 65♀	P	W	FC1651	NHMC
forcipata	35.2092	24.793	GPS on spot	Crete	Rethimni	Idhi, above Lochria	2225		15/09/2000	31/10/2000	Simaiakis S.	6♂ 13♀	P	W	FC1657	NHMC
forcipata	35.1924	24.7861	GPS on spot	Crete	Rethimni	Idhi, above Lochria	1730		15/07/1989	06/05/1990	Trichas A.	1♂ 1♀	P	W	FC1736	NHMC
forcipata	35.1973	24.792	GPS on spot	Crete	Rethimni	Idhi, above Lochria	1910		24/03/2001	12/06/2001	Simaiakis S.	6♂ 3♀	P	W	FC1916	NHMC
forcipata	35.1917	24.8111	GPS on spot	Crete	Iraklion	Psiloritis, 12.5 km N Lochria	1785		12/8/2019		Tilmans, J.M.; Tilmans-Smid, J.F.R.	4♂ 2♀	P	W		CT
forcipata	35.1917	24.8111	GPS on spot	Crete	Iraklion	Psiloritis, 12.5 km N Lochria	1785		12/8/2019		Tilmans, J.M.; Tilmans-Smid, J.F.R.	1♂	P	W		RMNH
forcipata	35.1886	24.8145	Google Earth	Crete	Rethimni	Idhi, above Kamares	1750		11/8/1987		Tilmans, J.M.; Smid, J.F.R.	4♂	H	D		CT
forcipata	35.2074	24.8055	Google Earth	Crete	Rethimni	Idhi, Kolita – Psiloritis	1700	2100	28/7/1973		Willemse, F. c.s.	46♂ 60♀	H	D		RMNH	Willemse & Kruseman, 1976: 131; Fauna Graeciae 1: 65; Ciplak et al., 2009: 60
forcipata	35.1945	24.7903	reference	Crete	Rethimni	Idhi, Psiloritis above Kamares	1850		29/7/2007		Heller, K.-G.; Volleth, M.	2♂ 1♀	H	D		CH	Ciplak et al. 2009: 60
forcipata	35.1836	24.8154	reference	Crete	Iraklion	Idhi, Skaronero above Kamares	1800		28/7/2007		Heller, K.-G.; Volleth, M.	3♂ 1♀	H	D		CH	Ciplak et al. 2009: 60
francisae	35.8798	23.2792	Google Earth	Andikithira		Potamos, 0.7 km W			27/03/2001		Chatzaki M.	1♀	P	W	FC2406	NHMC
francisae	35.8739	23.2951	GPS on spot	Andikithira		Potamos, 0.6 km SE	50		08/05/2002	09/05/2002	Tilmans, J.M.; Tilmans-Smid, J.F.R.	2 ♀	H	D		CT
francisae	35.8739	23.2951	GPS on spot	Andikithira		Potamos, 0.6 km SES	50		27/05/2008		Tilmans, J.M.; Tilmans-Smid, J.F.R.	1♂ 2 ♀	H	D		CT
francisae	35.8661	23.3019	GPS on spot	Andikithira		Potamos, 3 km SES	150		09/05/2002		Tilmans, J.M.; Tilmans-Smid, J.F.R.	8 ♂ 5 ♀	H	D		CT
francisae	35.8661	23.3019	GPS on spot	Andikithira		Potamos, 3 km SES	150		09/05/2002		Tilmans, J.M.; Tilmans-Smid, J.F.R.	1 ♂ 1 ♀	H	D		RMNH
francisae	35.8661	23.3019	GPS on spot	Andikithira		Potamos, 3 km SES	150		09/05/2002		Tilmans, J.M.; Tilmans-Smid, J.F.R.	1 ♂ 1 ♀	H	D		NHMC
francisae	35.2856	23.5888	GPS on spot	Crete	Chania	Agia Paraskevi, Elafonisos-Maniatiana	445		17/06/2019		Willemse, L.P.M.; Tilmans, J.M.	1♂ 2♀	H	D		RMNH
francisae	35.2559	23.7374	GPS on spot	Crete	Chania	Anidhroi, 1 km NE	385		21/06/2017		Willemse, L.P.M. & Zacharopoulou, P.	1♀	H	D		RMNH
francisae	35.2547	23.7358	GPS on spot	Crete	Chania	Anidhroi, 3 km E	300		27/04/2001	29/04/2001	Tilmans, J.M.; Tilmans-Smid, J.F.R.	6♂ 2♀	H	D		CT
francisae	35.3221	23.6858	GPS on spot	Crete	Chania	Chondros, 1 km N	485		16/06/2019		Willemse, L.P.M.; Tilmans, J.M.	2♂ 1♀	H	D		RMNH
francisae	35.3221	23.6858	GPS on spot	Crete	Chania	Chondros, 1 km N	485		16/06/2019		Willemse, L.P.M.; Tilmans, J.M.	1♂	H	D		CT
francisae	35.3674	23.6377	GPS on spot	Crete	Chania	Elos	480		16/06/2019		Willemse, L.P.M.; Tilmans, J.M.	1♂ 1♀	H	D		RMNH
francisae	35.5729	23.5941	GPS on spot	Crete	Chania	Gramvousa	400		26/04/1996	26/06/1996	Lymberakis P.	3♂ 2♀	P	W	FC10	NHMC
francisae	35.5729	23.5941	GPS on spot	Crete	Chania	Gramvousa	400		23/08/1996	29/10/1996	Lymberakis P.	2♂ 1♀	P	W	FC107	NHMC
francisae	35.5584	23.6061	GPS on spot	Crete	Chania	Gramvousa	140		12/05/1997	12/07/1997	Lymberakis P.	3♂ 8♀	P	W	FC496	NHMC
francisae	35.5584	23.6061	GPS on spot	Crete	Chania	Gramvousa	140		12/05/1997	12/07/1997	Lymberakis P.	1♂ 1♀	P	W	FC496	RMNH
francisae	35.5729	23.5941	GPS on spot	Crete	Chania	Gramvousa	400		12/05/1997	12/07/1997	Lymberakis P.	5♂ 5♀	P	W	FC497	NHMC
francisae	35.1518	24.4725	GPS on spot	Crete	Rethimni	Piso Moni Preveli, 1 km SE	20		12/05/1997	12/07/1997	Lymberakis P.	1♂ 1♀	P	W	FC498	CT
francisae	35.1518	24.4725	GPS on spot	Crete	Rethimni	Piso Moni Preveli, 1 km SE	20		12/05/1997	12/07/1997	Lymberakis P.	1♂ 2♀	P	W	FC498	NHMC
francisae	35.1518	24.4725	GPS on spot	Crete	Rethimni	Piso Moni Preveli, 1 km SE	20		12/05/1997	12/07/1997	Lymberakis P.	1♀	P	W	FC498	RMNH
francisae	35.5584	23.6061	GPS on spot	Crete	Chania	Gramvousa	140		26/06/1996	23/08/1996	Lymberakis P.	8♂ 9♀	P	W	FC76	NHMC
francisae	35.5584	23.6061	GPS on spot	Crete	Chania	Gramvousa	140		26/06/1996	23/08/1996	Lymberakis P.	1♂ 1♀	P	W	FC76	RMNH
francisae	35.5729	23.5941	GPS on spot	Crete	Chania	Gramvousa	400		26/06/1996	23/08/1996	Lymberakis P.	1♂ 1♀	P	D	FC77	CT
francisae	35.5729	23.5941	GPS on spot	Crete	Chania	Gramvousa	400		26/06/1996	23/08/1996	Lymberakis P.	7♂ 8♀	P	W	FC77	NHMC
francisae	35.5729	23.5941	GPS on spot	Crete	Chania	Gramvousa	400		26/06/1996	23/08/1996	Lymberakis P.	1♀	P	D	FC77	RMNH
francisae	35.5584	23.6061	GPS on spot	Crete	Chania	Gramvousa	140		02/05/1996	26/06/1996	Lymberakis P.	1♂ 6♀	P	W	FC9	NHMC
francisae	35.2825	23.7786	GPS on spot	Crete	Chania	Kamaria, 0.5 km W	345		18/06/2019		Willemse, L.P.M.; Tilmans, J.M.	1♀	H	D		CT
francisae	35.2825	23.7786	GPS on spot	Crete	Chania	Kamaria, 0.5 km W	345		18/06/2019		Willemse, L.P.M.; Tilmans, J.M.	1♀	H	D		RMNH
francisae	35.263	23.8147	GPS on spot	Crete	Chania	Livadas, 1 km S	225		18/06/2019		Willemse, L.P.M.; Tilmans, J.M.	1♀	H	D		RMNH
francisae	35.3691	23.6244	GPS on spot	Crete	Chania	Louchio, 0.5 km NE	665		23/05/2018		Chobanov, D., Iorgu, I. & S. Borismov	1♂	H	W		IBER
francisae	35.3903	23.6053	GPS on spot	Crete	Chania	Marouliana, Ano Sfinari – Kostogiannides	715		19/06/2017		Willemse, L.P.M. & Zacharopoulou, P.	1♂ 2♀	H	D		RMNH
francisae	35.3518	23.6942	GPS on spot	Crete	Chania	Psariana-Aligi	420		17/06/2019		Willemse, L.P.M.; Tilmans, J.M.	2♂ 2♀	H	D		CT
francisae	35.3518	23.6942	GPS on spot	Crete	Chania	Psariana-Aligi	420		17/06/2019		Willemse, L.P.M.; Tilmans, J.M.	3♂ 4♀	H	D		RMNH
francisae	35.29	23.6744	GPS on spot	Crete	Chania	Sarakina, 1 km S	305		16/06/2019		Willemse, L.P.M.; Tilmans, J.M.	1♂ 1♀	H	D		CT
francisae	35.29	23.6744	GPS on spot	Crete	Chania	Sarakina, 1 km S	305		16/06/2019		Willemse, L.P.M.; Tilmans, J.M.	2♂ 1♀	H	D		RMNH
francisae	35.4407	23.5704	GPS on spot	Crete	Chania	Sfinari	1		23/05/2018		Chobanov, D., Iorgu, I. & S. Borismov	2♀	H	W		IBER
francisae	35.3687	23.6697	GPS on spot	Crete	Chania	Strovles	420		16/06/2019		Willemse, L.P.M.; Tilmans, J.M.	1♂	H	D		CT
francisae	35.3687	23.6697	GPS on spot	Crete	Chania	Strovles	420		16/06/2019		Willemse, L.P.M.; Tilmans, J.M.	1♂ 1♀	H	D		RMNH
francisae	35.2997	23.7517	GPS on spot	Crete	Chania	Temenia, 0.5 km N	835		17/06/2019		Willemse, L.P.M.; Tilmans, J.M.	1♂	H	D		RMNH
gemellata	35.1973	24.792	GPS on spot	Crete	Rethimni	Idhi Mt.	1910		02/07/2000	15/09/2000	Chatzaki M.	1♂ 1♀	P	W	FC1602	CT
gemellata	35.1973	24.792	GPS on spot	Crete	Rethimni	Idhi Mt.	1910		02/07/2000	15/09/2000	Chatzaki M.	3♂ 5♀	P	W	FC1602	NHMC
gemellata	35.1973	24.792	GPS on spot	Crete	Rethimni	Idhi Mt.	1910		02/07/2000	15/09/2000	Chatzaki M.	1♂	P	W	FC1602	RMNH
gemellata	35.1973	24.792	GPS on spot	Crete	Rethimni	Idhi Mt.	1910		15/09/2000	30/10/2000	Simaiakis S.	4♂ 1♀	P	W	FC1651	NHMC
gemellata	35.1973	24.792	GPS on spot	Crete	Rethimni	Idhi Mt.	1910		15/09/2000	30/10/2000	Simaiakis S.	1♂ 1♀	P	D	FC1651	RMNH
gemellata	35.1973	24.792	GPS on spot	Crete	Rethimni	Idhi Mt.	1910		24/03/2001	12/06/2001	Simaiakis S.	1♂	P	W	FC1916	NHMC
gemellata	35.1806	24.8139	Google Earth	Crete	Iraklion	Idhi, Skaronero above Kamares	1650		28/07/1973		Willemse, F. c.s.	1♂	H	D		RMNH	Willemse & Kruseman, 1976: 136; Fauna Graeciae 1: 65
giuliae	35.2008	24.2211	GPS on spot	Crete	Chania	Agios Nektarios, 1 km SE	50		11/06/2000		Tilmans, J.M.; Tilmans-Smid, J.F.R.	1♂	H	D		CT
giuliae	35.2008	24.2211	GPS on spot	Crete	Chania	Agios Nektarios, 1 km SE	50		14/06/2000		Tilmans, J.M.; Tilmans-Smid, J.F.R.	10♂ 1♀	H	D		CT
giuliae	35.5525	24.1769	GPS on spot	Crete	Chania	Akrotiri, Skloka	385		22/06/2019		Willemse, L.P.M.; Tilmans, J.M.	2♂ 2♀	H	D		CT
giuliae	35.5525	24.1769	GPS on spot	Crete	Chania	Akrotiri, Skloka	385		22/06/2019		Willemse, L.P.M.; Tilmans, J.M.	2♂ 2♀	H	D		RMNH
giuliae	35.445	24.204	GPS on spot	Crete	Chania	Almyrida, 0.5 km S	25		04/06/2012		Noordkamp, H.		O	n.a.				https://observation.org/waarneming/view/73334897
giuliae	35.2013	24.312	Google Earth	Crete	Rethimni	Ano Rodakino	250		01/05/2013	31/05/2013	Wagner, W.		O	n.a.				http://www.pyrgus.de/Eupholidoptera_giuliae.html
giuliae	35.1917	24.2931	Google Earth	Crete	Rethimni	Argoules, 2.5 km E	150		26/05/1995		Tilmans, J.M.; Tilmans-Smid, J.F.R.	8♂ 11♀	H	D		CT
giuliae	35.1917	24.2931	Google Earth	Crete	Rethimni	Argoules, 2.5 km E	150		26/05/1995		Tilmans, J.M.; Tilmans-Smid, J.F.R.	1♂ 1♀	H	D		RMNH
giuliae	35.1917	24.2931	Google Earth	Crete	Rethimni	Argoules, 2.5 km E	175		14/06/1987		Tilmans, J.M.; Tilmans-Smid, J.F.R.	1♂ 1♀	H	D		NHMC	Massa, 1999: 72; Ciplak et al., 2009: 55
giuliae	35.2012	24.1385	Google Earth	Crete	Chania	Chora Sfakion			01/06/1984		Massa, B.	1♂ 2♀	H	D		CMUP	Massa, 1999: 72; Ciplak et al., 2009: 55
giuliae	35.2012	24.1385	Google Earth	Crete	Chania	Chora Sfakion	0	100	10/05/1982		Duffels, J.P.	1 ♂	H	D		RMNH	Massa, 1999: 72; Ciplak et al., 2009: 55
giuliae	35.2011	24.1428	GPS on spot	Crete	Chania	Chora Sfakion	100		25/05/2016		Heller, K.-G.	3♂	H	D		CH
giuliae	35.2019	24.1622	GPS on spot	Crete	Chania	Chora Sfakion, 2 km E	150		15/06/2000		Tilmans, J.M.; Tilmans-Smid, J.F.R.	3♂ 1♀	H	D		CT
giuliae	35.2019	24.1622	GPS on spot	Crete	Chania	Chora Sfakion, 2 km E	150		24/06/2000		Tilmans, J.M.; Tilmans-Smid, J.F.R.	5♂ 1♀	H	D		CT
giuliae	35.203	24.1236	GPS on spot	Crete	Chania	Chora Sfakion			25/05/2015		Fotis-Samaritakis		O	n.a.				https://www.inaturalist.org/observations/68270165
giuliae	35.4397	24.2526	GPS on spot	Crete	Chania	Drapanos, 2 km E	210		20/06/2017		Willemse, L.P.M. & Zacharopoulou, P.	1♂ 1♀	H	D		RMNH
giuliae	35.3269	24.279	GPS on spot	Crete	Chania	surr. Kavallos (Limni Kourna)	25		20/08/1996	30/10/1996	Lymberakis P.	1♂ 2♀	P	W	FC111	NHMC
giuliae	35.351	24.358	GPS on spot	Crete	Rethimni	Petres, 0.5 km W	5		15/05/2015	09/07/2015	Pavlou C.	1♀	P	W	FC17230	NHMC
giuliae	35.3119	24.4186	GPS on spot	Crete	Rethimni	Agios Andreas, 0.5 km S	270		31/05/2019	03/07/2019	Bolanakis G.	1♀	F	W	FC17757	NHMC
giuliae	35.2983	24.4383	GPS on spot	Crete	Rethimni	Kastellos, 0.5 km SW	355		31/05/2019	03/07/2019	Bolanakis G.	1♀	F	W	FC17760	NHMC
giuliae	35.2733	24.4408	GPS on spot	Crete	Rethimni	Koumi	460		31/05/2019	03/07/2019	Bolanakis G.	2♂	F	W	FC17763	NHMC
giuliae	35.286	24.332	GPS on spot	Crete	Rethimni	surr. Argiroupoli, Mousela spring	190		15/10/1987	15/10/1987	Trichas A.	1♂	P	W	FC285	NHMC
giuliae	35.3269	24.279	GPS on spot	Crete	Chania	surr. Kavallos (Limni Kourna)	25		10/05/1997	10/07/1997	Lymberakis P.	1♂ 2♀	P	W	FC495	NHMC
giuliae	35.157	24.4661	GPS on spot	Crete	Rethimni	Piso Moni Preveli, 0.5 km E	170		12/05/1997	12/07/1997	Lymberakis P.	11♂ 15♀	P	W	FC499	NHMC
giuliae	35.157	24.4661	GPS on spot	Crete	Rethimni	Piso Moni Preveli, 0.5 km E	170		25/04/1996	25/06/1996	Lymberakis P.	7♂ 3♀	P	W	FC5	NHMC
giuliae	35.3269	24.279	GPS on spot	Crete	Chania	surr. Kavallos (Limni Kourna)	25		25/06/1996	20/08/1996	Lymberakis P.	6♂ 5♀	P	W	FC70	NHMC
giuliae	35.1214	24.6148	GPS on spot	Crete		Saktouria	525		06/06/1992	06/06/1992	Kollaros D.	2♂	P	W	FC8295	NHMC
giuliae	35.157	24.4661	GPS on spot	Crete	Rethimni	Piso Moni Preveli, 0.5 km E	170		25/06/1996	26/08/1996	Lymberakis P.	17♂ 9♀	P	W	FC84	NHMC
giuliae	35.1821	24.2318	Google Earth	Crete	Chania	Frangokostello	0	50	06/06/1992			1♂	P	W		NHMC
giuliae	35.3914	24.1556	GPS on spot	Crete	Chania	Fres, 1.5 km NE	145		20/06/2019		Willemse, L.P.M.; Tilmans, J.M.	2♂ 1♀	H	D		CT
giuliae	35.3914	24.1556	GPS on spot	Crete	Chania	Fres, 1.5 km NE	145		20/06/2019		Willemse, L.P.M.; Tilmans, J.M.	4♂ 1♀	H	D		RMNH
giuliae	35.4716	23.9873	GPS on spot	Crete	Chania	Garipa, SSW of Perivolia	95		20/06/2019		Willemse, L.P.M.; Tilmans, J.M.	1♂	H	D		RMNH
giuliae	35.35	24.385	GPS on spot	Crete	Rethimni	Gerani	160		21/06/2015		Sevrin, D.	1♀	O	n.a.				https://observation.org/waarneming/view/108700413
giuliae	35.3473	24.4063	GPS on spot	Crete	Rethimni	Gerani			06/05/2015		Fotis-Samaritakis	juv. ♀	O	n.a.				https://www.inaturalist.org/observations/68270170
giuliae	35.1903	24.3444	GPS on spot	Crete	Rethimni	Kato Rodakino, 4 km E	250		14/06/2000	15/06/2000	Tilmans, J.M.; Tilmans-Smid, J.F.R.	2♂	H	D		CT
giuliae	35.5327	24.0579	GPS on spot	Crete	Chania	Kounoupediana			15/06/2020		Fotis-Samaritakis	1♀	O	n.a.				https://www.inaturalist.org/observations/68270165
giuliae	35.1944	24.4369	Google Earth	Crete	Rethimni	Mariou	200		26/05/1995		Tilmans, J.M.; Tilmans-Smid, J.F.R.	1♂ 1♀	H	D		CT
giuliae	35.3361	24.5045	Google Earth	Crete	Rethimni	Myli			16/08/2017		Adi Shavit	1♀	O	n.a.				https://www.inaturalist.org/observations/7544610
giuliae	35.314	24.5359	GPS on spot	Crete	Rethimni	Prasies, 0.5 km S	365		20/06/2017		Willemse, L.P.M. & Zacharopoulou, P.	3♂ 2♀	H	D		RMNH
giuliae	35.4226	24.124	GPS on spot	Crete	Chania	Provarma	105		20/06/2019		Willemse, L.P.M.; Tilmans, J.M.	1♂	H	D		CT
giuliae	35.4226	24.124	GPS on spot	Crete	Chania	Provarma	105		20/06/2019		Willemse, L.P.M.; Tilmans, J.M.	1♂	H	D		RMNH
giuliae	35.3593	24.3914	GPS on spot	Crete	Rethimni	Rethymnon, 6 km W	10		20/06/2017		Willemse, L.P.M. & Zacharopoulou, P.	1♂ 2♀	H	D		RMNH
giuliae	35.1969	24.2597	GPS on spot	Crete	Chania	Skaloti	140		21/05/2018		Chobanov, D., Iorgu, I. & S. Borismov	2♂ 1♀	H	W		IBER
jacquelinae	34.8375	24.0602	GPS on spot	Gavdos	Chania	Gavdos, Fanari	335		10/11/1996	10/11/1996	Paragamian K.	1♂	P	W	FC129	NHMC
jacquelinae	34.8422	24.0824	GPS on spot	Gavdos	Chania	Gavdos, Kastri-Sarakiniko	175		26/07/1996	09/11/1996	Paragamian K.	1♂	P	W	FC130	RMNH
jacquelinae	34.8579	24.0619	GPS on spot	Gavdos	Chania	Gavdos, NW coast	8		26/07/1996	10/11/1996	Paragamian K.	1♂	P	D	FC132	CT
jacquelinae	34.8579	24.0619	GPS on spot	Gavdos	Chania	Gavdos, NW coast	8		26/07/1996	10/11/1996	Paragamian K.	1♂ 1♀	P	W	FC132	NHMC
jacquelinae	34.9268	24.0042	GPS on spot	Gavdopoula	Chania	Gavdopoula	90		26/07/1996	10/11/1996	Paragamian K.	1♀	P	D	FC147	CT
jacquelinae	34.9268	24.0042	GPS on spot	Gavdopoula	Chania	Gavdopoula	90		26/07/1996	10/11/1996	Paragamian K.	4♂ 5♀	P	W	FC147	NHMC
jacquelinae	34.9268	24.0042	GPS on spot	Gavdopoula	Chania	Gavdopoula	90		26/07/1996	10/11/1996	Paragamian K.	1♂ 1♀	P	W	FC147	RMNH
jacquelinae	34.9268	24.0042	GPS on spot	Gavdopoula	Chania	Gavdopoula	90		16/03/1997		Trichas A.	1♀	P	W	FC334	NHMC
jacquelinae	34.8173	24.1068	GPS on spot	Gavdos	Chania	Gavdos, Vatsiana, 0.5 km SE	200		11/11/1996	16/03/1997	Paragamian K.	1 specimen	P	W	FC341	NHMC
jacquelinae	34.848	24.0571	GPS on spot	Gavdos	Chania	Gavdos, N Ampelos	270		27/07/1996	27/07/1996	Paragamian K.	1♂ 1♀	P	W	FC47	NHMC
jacquelinae	34.848	24.0571	GPS on spot	Gavdos	Chania	Gavdos, N Ampelos	270		27/07/1996	27/07/1996	Paragamian K.	2♀	P	W	FC47	RMNH
jacquelinae	34.8552	24.0628	GPS on spot	Gavdos	Chania	Gavdos, NW coast	50		13/06/1997	26/08/1997	Paragamian K.	1♀	P	W	FC472	NHMC
jacquelinae	34.8173	24.1068	GPS on spot	Gavdos	Chania	Gavdos, Vatsiana, 0.5 km SE	200		14/06/1997	24/08/1997	Paragamian K.	1♂	P	W	FC474	NHMC
jacquelinae	34.8024	24.121	GPS on spot	Gavdos	Chania	Gavdos, SW corner	30		14/06/1997	28/08/1996	Paragamian K.	2♀	P	W	FC476	NHMC
jacquelinae	34.9268	24.0042	GPS on spot	Gavdopoula	Chania	Gavdopoula	90		26/07/1996	26/07/1996	Paragamian K.	1♂	P	D	FC51	CT
jacquelinae	34.8577	24.1076	GPS on spot	Gavdos	Chania	Gavdos, Sarakiniko	15		14/03/1997	15/06/1997	Paragamian K.	3♂ 1♀	P	W	FC544	NHMC
jacquelinae	34.8422	24.0824	GPS on spot	Gavdos	Chania	Gavdos, Kastri-Sarakiniko	175		16/03/1997	12/06/1997	Paragamian K.	7♂ 9♀	P	W	FC546	NHMC
jacquelinae	34.8552	24.0628	GPS on spot	Gavdos	Chania	Gavdos, NW coast	50		16/03/1997	13/06/1997	Paragamian K.	20♂ 29♀	P	W	FC548	NHMC
jacquelinae	34.8173	24.1068	GPS on spot	Gavdos	Chania	Gavdos, Vatsiana, 0.5 km SE	200		16/03/1997	14/06/1997	Paragamian K.	1♂ 4♀	P	W	FC550	NHMC
jacquelinae	34.8096	24.1152	GPS on spot	Gavdos	Chania	Gavdos, Vatsiana, 1.2 km SE	55		16/03/1997	14/06/1997	Paragamian K.	1♂ 1♀	P	W	FC551	NHMC
jacquelinae	34.8492	24.1156	GPS on spot	Gavdos	Chania	Gavdos, Selakia	30		16/03/1997	14/06/1997	Paragamian K.	1♂ 1♀	P	W	FC553	NHMC
jacquelinae	34.9268	24.0042	GPS on spot	Gavdopoula	Chania	Gavdopoula	90		16/03/1997	14/06/1997	Paragamian K.	1♂ 6♀	P	W	FC554	NHMC
jacquelinae	34.8504	24.1198	GPS on spot	Gavdos	Chania	Gavdos, Karave	50		11/06/2000		Tilmans, J.M.; Tilmans-Smid, J.F.R.	1♂	H	D		CT	Tilmans, 2002: 157
jacquelinae	34.8504	24.1198	GPS on spot	Gavdos	Chania	Gavdos, Karave	50		11/06/2000		Tilmans, J.M.; Tilmans-Smid, J.F.R.	1♂	H	D		RMNH	Tilmans, 2002: 157
jacquelinae	34.8504	24.1198	GPS on spot	Gavdos	Chania	Gavdos, Karave	50		30/04/2001	02/05/2001	Tilmans, J.M.; Tilmans-Smid, J.F.R.	1♀	H	D		CT	Tilmans, 2002: 157
jacquelinae	34.8504	24.1198	GPS on spot	Gavdos	Chania	Gavdos, Karave	50		30/04/2001	02/05/2001	Tilmans, J.M.; Tilmans-Smid, J.F.R.	1♂	H	D		NHMC	Tilmans, 2002: 157
jacquelinae	34.8504	24.1198	GPS on spot	Gavdos	Chania	Gavdos, Karave	50		05/08/2004		Tilmans, J.M.; Tilmans-Smid, J.F.R.	2♀	H	D		CT	Tilmans, 2002: 157
jacquelinae	34.8393	24.0897	GPS on spot	Gavdos	Chania	Gavdos, Kastros	180		05/07/2020		Quartarone A.	1♂	O	n.a.				https://www.inaturalist.org/observations/55593787
latens	35.3236	23.9306	GPS on spot	Crete	Chania	Lefka Mt., Kalergi refuge	1577		05/09/2008		Georgantis G.	1♀	P	W	FC11376	RMNH
latens	35.3339	23.9682	GPS on spot	Crete	Chania	Lefka Mt., W of Meliadou	1815		06/10/2008		Georgantis G.	1♂	P	W	FC11489	NHMC
latens	35.3524	23.905	GPS on spot	Crete	Chania	Lefka Mt., Omalos NE edge	1200		01/08/2018	19/10/2018	Bolanakis G.	1♂	F	W	FC17807	RMNH
latens	35.4491	23.7872	GPS on spot	Crete	Chania	Kato Kefalia	215		19/06/2019		Willemse, L.P.M.; Tilmans, J.M.	1♂	H	D		CT
latens	35.4491	23.7872	GPS on spot	Crete	Chania	Kato Kefalia	215		19/06/2019		Willemse, L.P.M.; Tilmans, J.M.	1♂	H	D		RMNH
latens	35.56	23.777	GPS on spot	Crete	Chania	Kolympari, ca. 1.5 km N	50		19/05/2014		Odé, B.	2♂	H	D		RMNH		https://observation.org/waarneming/view/85039950
latens	35.5572	23.7753	GPS on spot	Crete	Chania	Kolympari, ca. 1.5 km N	50		19/06/2019		Willemse, L.P.M.; Tilmans, J.M.	1♀	H	D		RMNH
latens	35.3833	23.9167	reference	Crete	Chania	Lakki, 2 km SW	500		20/08/1991		Heller, K.-G.	1♂	H	D		CH	Ciplak et al., 2009: 58
latens	35.3214	23.9316	GPS on spot	Crete	Chania	Lefka Mt., Kalergi refuge	1550		13/08/1987		Tilmans, J.M.; Smid, J.F.R.	2♂ 2♀	H	D		CT
latens	35.3214	23.9316	GPS on spot	Crete	Chania	Lefka Mt., Kalergi refuge	1550		04/08/2003		Tilmans, J.M.; Tilmans-Smid, J.F.R.	1♂	H	D		CT
latens	35.3214	23.9316	reference	Crete	Chania	Lefka Mt., Kalergi refuge	1600		20/08/1991		Heller, K.-G.	2♂	H	D		CH	Ciplak et al., 2009: 58
latens	35.3271	23.9279	Google Earth	Crete	Chania	Lefka Mt., Koukoule	1600	1800	06/08/1973		Willemse, F. c.s.	3♂ 4♀	H	D		RMNH	Willemse & Kruseman, 1976: 134; Fauna Graeciae 1: 64; Ciplak et al., 2009: 55
latens	35.2985	23.9062	Google Earth	Crete	Chania	Lefka Mt., Linoseli above Xyloskalo	1600	1800	05/08/1973		Willemse, F. c.s.	1♂	H	D		RMNH	Willemse & Kruseman, 1976: 134; Fauna Graeciae 1: 64; Ciplak et al., 2009: 58
latens	35.3222	23.9306	reference	Crete	Chania	Lefka Mt., Kalergi refuge	1550		30/07/2007		Heller, K.-G.; Volleth, M.	1♂	H	D		CH	Ciplak et al., 2009: 58
latens	35.3409	23.9019	Google Earth	Crete	Chania	Lefka Mt., Omalos	1000		04/08/1973		Willemse, F. c.s.	1♂	H	D		RMNH	Willemse & Kruseman, 1976: 134; Fauna Graeciae 1: 64; Ciplak et al., 2009: 58
latens	35.3421	23.8887	reference	Crete	Chania	Lefka Mt., Omalos, N edge	1100		20/08/1991		Heller, K.-G.	3♂	H	D		CH	Ciplak et al., 2009: 58
latens	35.3068	23.9116	GPS on spot	Crete	Chania	Lefka Mt., Xyloskalo	1470		22/05/2018		Chobanov, D., Iorgu, I. & S. Borismov	1♂ 1♀	H	W		IBER
latens	35.3747	23.8388	GPS on spot	Crete	Chania	Prases	515		22/05/2018		Chobanov, D., Iorgu, I. & S. Borismov	1♀	H	W		IBER
latens	35.5614	23.7586	GPS on spot	Crete	Chania	Rodopou	300		27/05/2016		Heller, K.-G.; Volleth, M.	3♂	H	D		CH
latens	35.5812	23.7526	GPS on spot	Crete	Chania	Rodopos	485		19/06/2017		Willemse, L.P.M. & Zacharopoulou, P.	1♀	H	D		RMNH
mariannae	35.0489	25.8536	GPS on spot	Crete	Lasithi	Agios Ioannis, 0.9 km E	525		17/06/2017		Willemse, L.P.M. & Tilmans, J.M.	1♀	H	D		RMNH
mariannae	35.0445	25.6446	Google Earth	Crete	Lasithi	Anatoli			01/07/1925	31/07/1925	Schulz, A.	1♀	H	D		MfNB	Ramme, 1927: 134 [as E. astyla]; Willemse, 1984: 65 [as E. astyla]; Willemse & Heller, 2001: 331; ZMB
mariannae	35.0462	25.6546	Google Earth	Crete	Lasithi	Anatoli, 1 km E	500		16/08/1991		Heller, K.-G.; Volleth, M.	1♂	H	D		RMNH	Willemse & Heller, 2001: 329
mariannae	35.1535	25.5858	GPS on spot	Crete	Lasithi	Katharo plain, 1 km NE	1080		26/07/2018	21/09/2018	Bolanakis G.	2♀	F	W	FC17787	NHMC
mariannae	35.1535	25.5858	GPS on spot	Crete	Lasithi	Katharo plain, 1 km NE	1080		26/07/2018	21/09/2018	Bolanakis G.	2♀	F	W	FC17787	NHMC
mariannae	35.08	25.8755	GPS on spot	Crete	Lasithi	Thripti Mt., summit	1475		13/10/2019	13/10/2019	Kotitsa N.	1♀	P	W	FC25104	RMNH
mariannae	35.1091	25.8243	GPS on spot	Crete	Lasithi	Pacheia Amos, 1 km E terrasite 7	125		17/05/1999		Papadimitrakis M.	1♀	P	W	FC784	NHMC
mariannae	35.0867	25.8329	GPS on spot	Crete	Lasithi	Monastiraki, 1 km NE	140		04/05/1999	22/07/1999	Papadimitrakis M.	1♀	P	W	FC857	NHMC
mariannae	35.1091	25.8243	GPS on spot	Crete	Lasithi	Pacheia Amos, 1 km E terrasite 7	120		17/05/1999	22/07/1999	Papadimitrakis M.	1♂ 1♀	P	D	FC859	CT
mariannae	35.1091	25.8243	GPS on spot	Crete	Lasithi	Pacheia Amos, 1 km E terrasite 7	120		17/05/1999	22/07/1999	Papadimitrakis M.	5♂ 6♀	P	D	FC859	NHMC
mariannae	35.1091	25.8243	GPS on spot	Crete	Lasithi	Pacheia Amos, 1 km E terrasite 7	120		17/05/1999	22/07/1999	Papadimitrakis M.	1♂ 1♀	P	D	FC859	RMNH
mariannae	35.0997	25.7032	GPS on spot	Crete	Lasithi	Prina, 1 km NE	370		04/05/1999	23/07/1999	Papadimitrakis M.	3♂ 2♀	P	W	FC861	NHMC
mariannae	35.0972	25.5553	GPS on spot	Crete	Lasithi	Mathokotsana, 0.5 km WNW	825		05/05/1999	23/07/1999	Papadimitrakis M.	1♂ 1♀	P	W	FC862	NHMC
mariannae	35.1142	25.6765	GPS on spot	Crete	Lasithi	Prina, 2 km NNW	420		25/05/1999	23/07/1999	Papadimitrakis M.	1♀	P	W	FC864	NHMC
mariannae	35.1067	25.6925	GPS on spot	Crete	Lasithi	Prina, 0.5km N	345		26/07/2018	21/09/2018	Bolanakis G.	1♂	F	W	FC17795	NHMC
mariannae	35.1067	25.6925	GPS on spot	Crete	Lasithi	Prina, 0.5km N	345		10/05/2019	12/06/2019	Bolanakis G.	1♂	F	W	FC17797	NHMC
mariannae	35.1067	25.6925	GPS on spot	Crete	Lasithi	Prina, 0.5km N	345		12/06/2019	29/07/2019	Bolanakis G.	1♂ 1♀	F	D	FC17798	CT
mariannae	35.1067	25.6925	GPS on spot	Crete	Lasithi	Prina, 0.5km N	345		12/06/2019	29/07/2019	Bolanakis G.	12♂ 10♀	F	D	FC17798	NHMC
mariannae	35.1067	25.6925	GPS on spot	Crete	Lasithi	Prina, 0.5km N	345		12/06/2019	29/07/2019	Bolanakis G.	2♂ 1♀	F	D	FC17798	RMNH
mariannae	35.1868	25.9693	GPS on spot	Crete	Lasithi	Kalavros	425		10/06/2017	15/06/2017	Willemse, L.P.M. & Tilmans, J.M.	1♂ 1♀	H	D		CT
mariannae	35.1868	25.9693	GPS on spot	Crete	Lasithi	Kalavros	425		10/06/2017	15/06/2017	Willemse, L.P.M. & Tilmans, J.M.	2♂ 2♀	H	D		RMNH
mariannae	35.049	25.7911	Google Earth	Crete	Lasithi	Kato Chorion			01/07/1925	31/07/1925	Schulz, A.	1♀	H	D		MfNB	Ramme, 1927: 134 [as E. astyla]; Willemse, 1984: 65 [as E. astyla]; Willemse & Heller, 2001: 331; ZMB
mariannae	35.0358	25.931	GPS on spot	Crete	Lasithi	Koutsouras, 1 km W	10		06/05/2001		Tilmans, J.M.; Tilmans-Smid, J.F.R.	1♀	H	D		CT
mariannae	35.0682	25.6058	Google Earth	Crete	Lasithi	Malles, 2 km E	700		16/08/1991		Heller, K.-G.; Volleth, M.	2♂	H	D		CH	Willemse & Heller, 2001: 330
mariannae	35.085	25.8833	GPS on spot	Crete	Lasithi	Thripti, 6.4 km ESE road to Afendis Stavromenos	1310		04/08/2019		Tilmans, J.M.; Tilmans-Smid, J.F.R.	1♀	H	D		CT
marietheresae	35.1107	25.4779	GPS on spot	Crete	Lasithi	Dikti Mt., above Limnakaro plateau, SW Spathi Madharas, SE Ag. Anastasi mountain Refuge	1715		12/05/2000	05/08/2000	Chatzaki M.	17♂ 24♀	P	W	FC1536	NHMC
marietheresae	35.1107	25.4779	GPS on spot	Crete	Lasithi	Dikti Mt., above Limnakaro plateau, SW Spathi Madharas, SE Ag. Anastasi mountain Refuge	1715		05/08/2000	02/10/2000	Chatzaki M.	2♂ 2♀	P	D	FC1606	CT
marietheresae	35.1107	25.4779	GPS on spot	Crete	Lasithi	Dikti Mt., above Limnakaro plateau, SW Spathi Madharas, SE Ag. Anastasi mountain Refuge	1715		05/08/2000	02/10/2000	Chatzaki M.	39♂ 36♀	P	D	FC1606	NHMC
marietheresae	35.1107	25.4779	GPS on spot	Crete	Lasithi	Dikti Mt., above Limnakaro plateau, SW Spathi Madharas, SE Ag. Anastasi mountain Refuge	1715		05/08/2000	02/10/2000	Chatzaki M.	3♂ 4♀	P	D	FC1606	RMNH
marietheresae	35.1107	25.4779	GPS on spot	Crete	Lasithi	Dikti Mt., above Limnakaro plateau, SW Spathi Madharas, SE Ag. Anastasi mountain Refuge	1715		02/10/2000	09/01/2001	Simaiakis St.	2♀	P	W	FC1655	NHMC
pallipes	35.2687	24.0873	GPS on spot	Crete	Chania	Lefka Mt., Sfakion – Pachnes peak	1645		09/06/1991	06/07/1991	Lymberakis P.	2♂ 4♀	P	W	FC1829	NHMC
pallipes	35.2687	24.0873	GPS on spot	Crete	Chania	Lefka Mt., Sfakion – Pachnes peak	1645		09/06/1991	06/07/1991	Lymberakis P.	4♂ nymphs	P	W	FC1829	RMNH
pallipes	35.2687	24.0873	GPS on spot	Crete	Chania	Lefka Mt., Sfakion – Pachnes peak	1645		04/08/1991	07/09/1991	Lymberakis P.	1♂	P	W	FC1831	NHMC
pallipes	35.2918	24.0318	GPS on spot	Crete	Chania	Lefka Mt., near Pachnes peak	2440		13/10/2017		Landert, P.	1♀	O	n.a.
pallipes	35.2498	24.1063	GPS on spot	Crete	Chania	Sfakion, Lefka Ori, above Anopoli, Cupressus sempervirens forest	1240		01/10/2005	30/10/2005	Chatzaki M.	1♀	P	W	FC8452	NHMC
pallipes	35.298	23.9106	Google Earth	Crete	Chania	Lefka Mt., Linoseli above Xyloskalo	1600	1800	05/08/1973		Willemse, F. c.s.	6♂ 1♀	H	D		RMNH	Willemse & Kruseman, 1976: 134; Fauna Graeciae 1: 64; Ciplak et al., 2009: 12
smyrnensis	35.3269	24.279	GPS on spot	Crete	Chania	surr. Kavallos (Limni Kourna)	25		20/08/1996	30/10/1996	Lymberakis P.	2♂ 5♀	P	W	FC111	NHMC
smyrnensis	35.3269	24.279	GPS on spot	Crete	Chania	surr. Kavallos (Limni Kourna)	25		20/07/1996		Lymberakis P.	1♂ 2♀	P	W	FC33	NHMC
smyrnensis	35.3269	24.279	GPS on spot	Crete	Chania	surr. Kavallos (Limni Kourna)	25		10/05/1997	10/7/1997	Lymberakis P.	1♂	P	W	FC495	NHMC
smyrnensis	35.3269	24.279	GPS on spot	Crete	Chania	surr. Kavallos (Limni Kourna)	25		25/06/1996	20/8/1996	Lymberakis P.	6♂ 1♀	P	W	FC70	NHMC
smyrnensis	35.3348	24.2763	GPS on spot	Crete	Chania	Limni Koura	10		08/06/2016		Bernard Vincent			O
smyrnensis	35.2944	23.6329	GPS on spot	Crete	Chania	Lagkada, 0.5 km SSW	340		17/06/2019		Willemse, L.P.M.; Tilmans, J.M.	1♂	H	D		CT
smyrnensis	35.2944	23.6329	GPS on spot	Crete	Chania	Lagkada, 0.5 km SSW	340		17/06/2019		Willemse, L.P.M.; Tilmans, J.M.	1♂	H	D		RMNH
smyrnensis	35.3445	24.8439	GPS on spot	Crete	Rethimni	Makrigiannis, 0.8 km W	230		22/06/2017		Willemse, L.P.M. & Zacharopoulou, P.	6♂ 5♀	H	D		RMNH
