# Supplementary material for: ﻿A review of Eupholidoptera (Orthoptera, Tettigoniidae) from Crete, Gavdos, Gavdopoula, and Andikithira
Source: Zookeys. 2023 Mar 1;1151:67–158. doi: 10.3897/zookeys.1151.97514 (PMC10207466; doi:10.3897/zookeys.1151.97514)
Supplement: Supplementary material 2 — Examined specimens [file zookeys-1151-067_article-97514__-s002.xlsx]

## Sheet: Eupholidoptera examined
species	type status	sex	repository	registration	measured	image	DNA	audio	latitude	longitude	region	location (verbatim)	altitude(range)	collecting date		storage
				number					(in DD)	(in DD)			in m	start	end	medium
annamariae		♂	CT	2008.028.01	√	S			35.0097	26.1292	Lasithi	Goudouras	50	2008-05-30		D
annamariae		♂	CT	2000.032.01	√	S		√	35.0278	26.0136	Lasithi	Kalo Nero, 2 km NNW	100	2000-06-28		D
annamariae		♂	CT	2000.032.02	√	S			35.0278	26.0136	Lasithi	Kalo Nero, 2 km NNW	100	2000-06-28		D
annamariae	paratype	♂	RMNH	RMNH.INS1105274	√				35.0957	26.2542	Lasithi	Kato Zakros	50	1984-06-14		D
annamariae	paratype	♀	RMNH	RMNH.INS1105275	√				35.0957	26.2542	Lasithi	Kato Zakros	50	1984-06-14		D
annamariae		♂	CT	2000.030.01	√	S		√	35.0864	26.2653	Lasithi	Kato Zakros, 2 km SW	150	2000-06-27		D
annamariae		♂	CT	2000.030.02	√	S		√	35.0864	26.2653	Lasithi	Kato Zakros, 2 km SW	150	2000-06-27		D
annamariae		♂	CT	2000.030.03	√	S		√	35.0864	26.2653	Lasithi	Kato Zakros, 2 km SW	150	2000-06-27		D
annamariae		♂	CT	2000.030.04	√	S			35.0864	26.2653	Lasithi	Kato Zakros, 2 km SW	150	2000-06-27		D
annamariae		♀	CT	2000.030.05	√	S			35.0864	26.2653	Lasithi	Kato Zakros, 2 km SW	150	2000-06-27		D
annamariae		♂	CT	2000.030.06	√				35.0864	26.2653	Lasithi	Kato Zakros, 2 km SW	150	2000-06-27		D
annamariae		♀	CT	2000.030.07	√				35.0864	26.2653	Lasithi	Kato Zakros, 2 km SW	150	2000-06-27		D
annamariae		♀	CT	2000.030.08	√				35.0864	26.2653	Lasithi	Kato Zakros, 2 km SW	150	2000-06-27		D
annamariae		♂	CT	1995.020.01	√	S			35.096	26.2608	Lasithi	Kato Zakros	50	1995-05-30		D
annamariae		♂	CT	1995.020.02	√	S			35.096	26.2608	Lasithi	Kato Zakros	50	1995-05-30		D
annamariae		♀	CT	1995.020.03	√	S			35.096	26.2608	Lasithi	Kato Zakros	50	1995-05-30		D
annamariae		♂	CT	1995.020.04	√				35.096	26.2608	Lasithi	Kato Zakros	50	1995-05-30		D
annamariae		♂	CT	1995.020.05	√				35.096	26.2608	Lasithi	Kato Zakros	50	1995-05-30		D
annamariae		♂	CT	1995.020.08	√				35.096	26.2608	Lasithi	Kato Zakros	50	1995-05-30		D
annamariae		♀	CT	1995.020.12	√				35.096	26.2608	Lasithi	Kato Zakros	50	1995-05-30		D
annamariae		♀	CT	1995.020.13	√				35.096	26.2608	Lasithi	Kato Zakros	50	1995-05-30		D
annamariae		♀	CT	1995.020.14	√				35.096	26.2608	Lasithi	Kato Zakros	50	1995-05-30		D
annamariae		♀	CT	1995.020.15	√				35.096	26.2608	Lasithi	Kato Zakros	50	1995-05-30		D
annamariae		♀	CT	1995.020.16	√				35.096	26.2608	Lasithi	Kato Zakros	50	1995-05-30		D
annamariae		♀	CT	1995.020.17	√				35.096	26.2608	Lasithi	Kato Zakros	50	1995-05-30		D
annamariae		♀	CT	1995.020.18	√				35.096	26.2608	Lasithi	Kato Zakros	50	1995-05-30		D
annamariae		♂	CT	2008.082.01	√	S			35.1792	26.2428	Lasithi	Lagkada, 2.3 km NNW	150	2008-05-30	2008-05-31	D
annamariae		♀	CT	2008.082.02	√	S			35.1792	26.2428	Lasithi	Lagkada, 2.3 km NNW	150	2008-05-30	2008-05-31	D
annamariae		♂	RMNH	RMNH.5086967	√	S	√	√	35.2415	26.2361	Lasithi	Metochi Kalamaki (Vai)	85	2017-06-11		D
annamariae		♀	CT	2008.029.02	√	S			35.0483	26.1972	Lasithi	Xamaitoulo, 2.5 km SE	400	2008-05-30		D
annamariae		♂	CT	2008.029.01	√	S			35.0483	26.1972	Lasithi	Xamaitoulo, 2.5 km SE	400	2008-05-30		D
annamariae		♂	CT	2008.029.03	√				35.0483	26.1972	Lasithi	Xamaitoulo, 2.5 km SE	400	2008-05-30		D
annamariae		♂	CT	2008.029.03	√				35.0483	26.1972	Lasithi	Xamaitoulo, 2.5 km SE	400	2008-05-30		D
annamariae		♂	CT	2008.029.04	√				35.0483	26.1972	Lasithi	Xamaitoulo, 2.5 km SE	400	2008-05-30		D
annamariae		♂	CT	2008.029.05	√				35.0483	26.1972	Lasithi	Xamaitoulo, 2.5 km SE	400	2008-05-30		D
annamariae		♀	CT	2008.029.06	√				35.0483	26.1972	Lasithi	Xamaitoulo, 2.5 km SE	400	2008-05-30		D
annamariae		♀	CT	2008.029.07	√				35.0483	26.1972	Lasithi	Xamaitoulo, 2.5 km SE	400	2008-05-30		D
annamariae		♀	CT	2008.029.08	√				35.0483	26.1972	Lasithi	Xamaitoulo, 2.5 km SE	400	2008-05-30		D
annamariae		♀	CT	2008.041.04	√				35.0483	26.1972	Lasithi	Xamaitoulo, 2.5 km SE	400	2008-06-04		D
annamariae		♀	CT	2008.041.05	√				35.0483	26.1972	Lasithi	Xamaitoulo, 2.5 km SE	400	2008-06-04		D
annamariae		♀	CT	2008.041.06	√				35.0483	26.1972	Lasithi	Xamaitoulo, 2.5 km SE	400	2008-06-04		D
annamariae		♀	RMNH	RMNH.5086956	√	S	√		35.0503	26.1975	Lasithi	Xamaitoula-Xerokambos	515	2017-06-11		D
annamariae		♂	RMNH	RMNH.5086951	√		√		35.0503	26.1975	Lasithi	Xamaitoula-Xerokambos	515	2017-06-11		D
annamariae		♂	RMNH	RMNH.5086952	√	S	√		35.0503	26.1975	Lasithi	Xamaitoula-Xerokambos	515	2017-06-11		D
annamariae		♀	RMNH	RMNH.5086953	√		√		35.0503	26.1975	Lasithi	Xamaitoula-Xerokambos	515	2017-06-11		D
annamariae		♀	RMNH	RMNH.5086954	√		√		35.0503	26.1975	Lasithi	Xamaitoula-Xerokambos	515	2017-06-11		D
annamariae		♀	RMNH	RMNH.5086955	√		√		35.0503	26.1975	Lasithi	Xamaitoula-Xerokambos	515	2017-06-11		D
annamariae		♂	IBER	DC-Ort000565			√		35.0387	26.2159	Lasithi	Xerokampos	30-550	2018-05-25		D
annamariae		♀	IBER	DC-Ort000565			√		35.0387	26.2159	Lasithi	Xerokampos	30-550	2018-05-25		D
astyla		♂	RMNH	RMNH.INS1105283	√							Skonef		23-6		D
astyla		♀	CT	1995.024.03	√	S			35.0437	25.4263	Iraklion	Ano Viannos, 3 km SE	675	1995-05-31		D
astyla		♂	CT	1995.024.02	√	S			35.0437	25.4263	Iraklion	Ano Viannos, 3 km SE	675	1995-05-31		D
astyla		♂	CT	1995.024.01	√	S			35.0437	25.4263	Iraklion	Ano Viannos, 3 km SE	675	1995-05-31		D
astyla		♂	CT	1995.024.04	√				35.0437	25.4263	Iraklion	Ano Viannos, 3 km SE	675	1995-05-31		D
astyla		♂	CT	1995.024.05	√				35.0437	25.4263	Iraklion	Ano Viannos, 3 km SE	675	1995-05-31		D
astyla		♂	CT	1995.024.06	√				35.0437	25.4263	Iraklion	Ano Viannos, 3 km SE	675	1995-05-31		D
astyla		♂	CT	1995.024.07	√				35.0437	25.4263	Iraklion	Ano Viannos, 3 km SE	675	1995-05-31		D
astyla		♂	CT	1995.024.08	√				35.0437	25.4263	Iraklion	Ano Viannos, 3 km SE	675	1995-05-31		D
astyla		♂	CT	2017.036.01	√				35.0441	25.4253	Iraklion	Ano Viannos, 3 km SE	725	2017-06-13		D
astyla		♂	CT	2017.036.02	√				35.0441	25.4253	Iraklion	Ano Viannos, 3 km SE	725	2017-06-13		D
astyla		♂	CT	2017.036.03	√				35.0441	25.4253	Iraklion	Ano Viannos, 3 km SE	725	2017-06-13		D
astyla		♀	CT	2017.036.04	√				35.0441	25.4253	Iraklion	Ano Viannos, 3 km SE	725	2017-06-13		D
astyla		♀	RMNH	RMNH.5014909	√	S,F	√		35.0441	25.4253	Iraklion	Ano Viannos, 3 km SE	725	2017-06-13		D
astyla		♂	RMNH	RMNH.5014908	√	S,F	√	√	35.0441	25.4253	Iraklion	Ano Viannos, 3 km SE	725	2017-06-13		D
astyla		♂	RMNH	RMNH.5086968	√	S	√		35.0441	25.4253	Iraklion	Ano Viannos, 3 km SE	725	2017-06-13		D
astyla		♂	RMNH	RMNH.5086969	√		√		35.0441	25.4253	Iraklion	Ano Viannos, 3 km SE	725	2017-06-13		D
astyla		♀	RMNH	RMNH.5086971	√		√		35.0441	25.4253	Iraklion	Ano Viannos, 3 km SE	725	2017-06-13		D
astyla		♀	RMNH	RMNH.5086970	√	S	√		35.0441	25.4253	Iraklion	Ano Viannos, 3 km SE	725	2017-06-13		D
astyla		♂	RMNH	RMNH.INS1141836	√	S			34.959	25.0904	Iraklion	Kofinas, FC460	745	1997-07-21		D
astyla		♂	RMNH	RMNH.INS1124478	√				34.959	25.0904	Iraklion	Kofinas, FC460	745	1997-07-21		W
astyla		♂	RMNH	RMNH.INS1124479	√				34.959	25.0904	Iraklion	Kofinas, FC460	745	1997-07-21		W
astyla		♀	RMNH	RMNH.INS1124480	√				34.959	25.0904	Iraklion	Kofinas, FC460	745	1997-07-21		W
astyla		♀	RMNH	RMNH.INS1124481	√				34.959	25.0904	Iraklion	Kofinas, FC460	745	1997-07-21		W
astyla		♀	RMNH	RMNH.INS1124482	√				34.959	25.0904	Iraklion	Kofinas, FC460	745	1997-07-21		W
astyla		♀	RMNH	RMNH.INS1141820	√	S			34.9648	24.9569	Iraklion	Krotos, 0.5 km N	440	2017-06-24		D
astyla		♂	RMNH	RMNH.INS1141819	√	S			34.9648	24.9569	Iraklion	Krotos, 0.5 km N	440	2017-06-24		D
astyla		♂	RMNH	RMNH.5086992	√	S	√		34.9648	24.9569	Iraklion	Krotos, 0.5 km N	440	2017-06-24		D
astyla		♂	RMNH	RMNH.5086990	√	S	√		34.9648	24.9569	Iraklion	Krotos, 0.5 km N	440	2017-06-24		D
astyla		♂	RMNH	RMNH.5086991	√	S	√		34.9648	24.9569	Iraklion	Krotos, 0.5 km N	440	2017-06-24		D
astyla		♀	RMNH	RMNH.5086989	√	S	√		35.3388	25.0104	Iraklion	Marathos, 4 km E	395	2017-06-23		D
astyla		♂	RMNH	RMNH.INS1141821	√	S			35.3388	25.0104	Iraklion	Marathos, 4 km E	395	2017-06-23		D
astyla		♂	CT	2001.008.01	√	F		√	34.9647	25.1631	Iraklion	Mournia, 3 km SW	400	2001-05-07		D
astyla		♂	CT	2001.008.02	√			√	34.9647	25.1631	Iraklion	Mournia, 3 km SW	400	2001-05-07		D
astyla		♂	CT	2001.008.03	√	S,F		√	34.9647	25.1631	Iraklion	Mournia, 3 km SW	400	2001-05-07		D
astyla		♀	CT	2001.008.04	√	S			34.9647	25.1631	Iraklion	Mournia, 3 km SW	400	2001-05-07		D
astyla		♂	CT	2001.008.05	√				34.9647	25.1631	Iraklion	Mournia, 3 km SW	400	2001-05-07		D
astyla		♂	CT	2001.008.06	√				34.9647	25.1631	Iraklion	Mournia, 3 km SW	400	2001-05-07		D
astyla		♂	CT	2001.008.07	√	S			34.9647	25.1631	Iraklion	Mournia, 3 km SW	400	2001-05-07		D
astyla		♂	CT	2001.008.08	√				34.9647	25.1631	Iraklion	Mournia, 3 km SW	400	2001-05-07		D
astyla		♀	CT	2001.008.09	√				34.9647	25.1631	Iraklion	Mournia, 3 km SW	400	2001-05-07		D
astyla		♀	CT	2001.008.10	√				34.9647	25.1631	Iraklion	Mournia, 3 km SW	400	2001-05-07		D
astyla		♀	CT	2001.008.11	√				34.9647	25.1631	Iraklion	Mournia, 3 km SW	400	2001-05-07		D
astyla		♀	CT	2001.008.12	√				34.9647	25.1631	Iraklion	Mournia, 3 km SW	400	2001-05-07		D
astyla		♂	CT	1995.014.01	√	S			35.0259	25.2666	Iraklion	Tsoutsouros, 6 km NNW	275	1995-05-27		D
astyla		♂	CT	1995.014.02	√	S			35.0259	25.2666	Iraklion	Tsoutsouros, 6 km NNW	275	1995-05-27		D
astyla		♀	CT	1995.014.03	√	S			35.0259	25.2666	Iraklion	Tsoutsouros, 6 km NNW	275	1995-05-27		D
astyla		♂	CT	1995.014.04	√				35.0259	25.2666	Iraklion	Tsoutsouros, 6 km NNW	275	1995-05-27		D
astyla		♂	CT	1995.014.05	√				35.0259	25.2666	Iraklion	Tsoutsouros, 6 km NNW	275	1995-05-27		D
astyla		♂	CT	1995.014.06	√				35.0259	25.2666	Iraklion	Tsoutsouros, 6 km NNW	275	1995-05-27		D
astyla		♂	CT	1995.014.07	√				35.0259	25.2666	Iraklion	Tsoutsouros, 6 km NNW	275	1995-05-27		D
astyla		♂	CT	1995.014.08	√				35.0259	25.2666	Iraklion	Tsoutsouros, 6 km NNW	275	1995-05-27		D
astyla		♂	CT	1995.014.09	√				35.0259	25.2666	Iraklion	Tsoutsouros, 6 km NNW	275	1995-05-27		D
astyla		♂	CT	1995.014.10	√				35.0259	25.2666	Iraklion	Tsoutsouros, 6 km NNW	275	1995-05-27		D
astyla		♂	CT	1995.014.11	√				35.0259	25.2666	Iraklion	Tsoutsouros, 6 km NNW	275	1995-05-27		D
astyla		♂	CT	1995.014.12	√				35.0259	25.2666	Iraklion	Tsoutsouros, 6 km NNW	275	1995-05-27		D
astyla		♀	CT	1995.014.13	√				35.0259	25.2666	Iraklion	Tsoutsouros, 6 km NNW	275	1995-05-27		D
astyla		♀	CT	1995.014.14	√				35.0259	25.2666	Iraklion	Tsoutsouros, 6 km NNW	275	1995-05-27		D
astyla		♀	CT	1995.014.15	√				35.0259	25.2666	Iraklion	Tsoutsouros, 6 km NNW	275	1995-05-27		D
astyla		♀	CT	1995.014.16	√				35.0259	25.2666	Iraklion	Tsoutsouros, 6 km NNW	275	1995-05-27		D
astyla		♀	CT	1995.014.17	√				35.0259	25.2666	Iraklion	Tsoutsouros, 6 km NNW	275	1995-05-27		D
astyla		♀	CT	1995.014.18	√				35.0259	25.2666	Iraklion	Tsoutsouros, 6 km NNW	275	1995-05-27		D
astyla		♀	CT	1995.014.19	√				35.0259	25.2666	Iraklion	Tsoutsouros, 6 km NNW	275	1995-05-27		D
astyla		♀	CT	1995.014.20	√				35.0259	25.2666	Iraklion	Tsoutsouros, 6 km NNW	275	1995-05-27		D
astyla		♂	RMNH	RMNH.INS1105276	√				35.135	25.4747	Lasithi	Dikti Mt., ab. Agios Georgios	1250	1987-08-01		D
astyla		♀	RMNH	RMNH.INS1105281	√				35.135	25.4747	Lasithi	Dikti Mt., ab. Agios Georgios	1250	1987-08-01		D
astyla		♂	CT	1987.032.01	√	S			35.135	25.4747	Lasithi	Dikti Mt., ab. Agios Georgios	1250	1987-08-01		D
astyla		♂	CT	1987.032.02	√	S			35.135	25.4747	Lasithi	Dikti Mt., ab. Agios Georgios	1250	1987-08-01		D
astyla		♀	CT	1987.032.03	√	S			35.135	25.4747	Lasithi	Dikti Mt., ab. Agios Georgios	1250	1987-08-01		D
astyla		♂	CT	1987.032.04	√				35.135	25.4747	Lasithi	Dikti Mt., ab. Agios Georgios	1250	1987-08-01		D
astyla		♀	CT	1987.032.05	√				35.135	25.4747	Lasithi	Dikti Mt., ab. Agios Georgios	1250	1987-08-01		D
astyla		♀	CT	1987.032.06	√				35.135	25.4747	Lasithi	Dikti Mt., ab. Agios Georgios	1250	1987-08-01		D
astyla		♀	CT	1987.032.07	√				35.135	25.4747	Lasithi	Dikti Mt., ab. Agios Georgios	1250	1987-08-01		D
astyla		♀	CT	1987.032.08	√				35.135	25.4747	Lasithi	Dikti Mt., ab. Agios Georgios	1250	1987-08-01		D
astyla		♂	RMNH	RMNH.INS1105277	√				35.1256	25.4751	Lasithi	Dikti Mt., ab. Agios Georgios	1550	1987-08-05		D
astyla		♂	RMNH	RMNH.INS1105278	√				35.1256	25.4751	Lasithi	Dikti Mt., ab. Agios Georgios	1550	1987-08-05		D
astyla		♀	RMNH	RMNH.INS1105279	√				35.1256	25.4751	Lasithi	Dikti Mt., ab. Agios Georgios	1550	1987-08-05		D
astyla		♀	RMNH	RMNH.INS1105280	√				35.1256	25.4751	Lasithi	Dikti Mt., ab. Agios Georgios	1550	1987-08-05		D
astyla		♂	CT	1987.040.01	√	S			35.1256	25.4751	Lasithi	Dikti Mt., ab. Agios Georgios	1550	1987-08-05		D
astyla		♂	CT	1987.040.02	√	S			35.1256	25.4751	Lasithi	Dikti Mt., ab. Agios Georgios	1550	1987-08-05		D
astyla		♀	CT	1987.040.03	√	S			35.1256	25.4751	Lasithi	Dikti Mt., ab. Agios Georgios	1550	1987-08-05		D
astyla		♂	CT	1987.040.04	√				35.1256	25.4751	Lasithi	Dikti Mt., ab. Agios Georgios	1550	1987-08-05		D
astyla		♂	CT	1987.040.05	√				35.1256	25.4751	Lasithi	Dikti Mt., ab. Agios Georgios	1550	1987-08-05		D
astyla		♂	CT	1987.040.06	√				35.1256	25.4751	Lasithi	Dikti Mt., ab. Agios Georgios	1550	1987-08-05		D
astyla		♂	CT	1987.040.07	√				35.1256	25.4751	Lasithi	Dikti Mt., ab. Agios Georgios	1550	1987-08-05		D
astyla		♂	CT	1987.040.08	√				35.1256	25.4751	Lasithi	Dikti Mt., ab. Agios Georgios	1550	1987-08-05		D
astyla		♂	CT	1987.040.09	√				35.1256	25.4751	Lasithi	Dikti Mt., ab. Agios Georgios	1550	1987-08-05		D
astyla		♂	CT	1987.040.10	√				35.1256	25.4751	Lasithi	Dikti Mt., ab. Agios Georgios	1550	1987-08-05		D
astyla		♂	CT	1987.040.11	√				35.1256	25.4751	Lasithi	Dikti Mt., ab. Agios Georgios	1550	1987-08-05		D
astyla		♂	CT	1987.040.12	√				35.1256	25.4751	Lasithi	Dikti Mt., ab. Agios Georgios	1550	1987-08-05		D
astyla		♂	CT	1987.040.13	√				35.1256	25.4751	Lasithi	Dikti Mt., ab. Agios Georgios	1550	1987-08-05		D
astyla		♂	CT	1987.040.14	√				35.1256	25.4751	Lasithi	Dikti Mt., ab. Agios Georgios	1550	1987-08-05		D
astyla		♂	CT	1987.040.15	√				35.1256	25.4751	Lasithi	Dikti Mt., ab. Agios Georgios	1550	1987-08-05		D
astyla		♀	CT	1987.040.16	√				35.1256	25.4751	Lasithi	Dikti Mt., ab. Agios Georgios	1550	1987-08-05		D
astyla		♀	CT	1987.040.17	√				35.1256	25.4751	Lasithi	Dikti Mt., ab. Agios Georgios	1550	1987-08-05		D
astyla		♀	CT	1987.040.18	√				35.1256	25.4751	Lasithi	Dikti Mt., ab. Agios Georgios	1550	1987-08-05		D
astyla		♀	CT	1987.040.19	√				35.1256	25.4751	Lasithi	Dikti Mt., ab. Agios Georgios	1550	1987-08-05		D
astyla		♀	CT	1987.040.20	√				35.1256	25.4751	Lasithi	Dikti Mt., ab. Agios Georgios	1550	1987-08-05		D
astyla		♀	CT	1987.040.21	√				35.1256	25.4751	Lasithi	Dikti Mt., ab. Agios Georgios	1550	1987-08-05		D
astyla		♀	CT	1987.040.22	√				35.1256	25.4751	Lasithi	Dikti Mt., ab. Agios Georgios	1550	1987-08-05		D
astyla		♀	CT	1987.040.23	√				35.1256	25.4751	Lasithi	Dikti Mt., ab. Agios Georgios	1550	1987-08-05		D
astyla		♀	CT	1987.040.24	√				35.1256	25.4751	Lasithi	Dikti Mt., ab. Agios Georgios	1550	1987-08-05		D
astyla		♀	CT	1987.040.25	√				35.1256	25.4751	Lasithi	Dikti Mt., ab. Agios Georgios	1550	1987-08-05		D
astyla	paratype	♂	MfNB	sine numero		S			35.0117	25.7404	Lasithi	Ierapetra		1925-07-01	1925-07-31	D
astyla		♀	CT	1987.041.02	√	S			35.2144	24.8314	Rethimno	Idi Mt., Id. Andro Ref 1km NE	1350	1987-08-07		D
astyla		♀	CT	1987.041.03	√				35.2144	24.8314	Rethimno	Idi Mt., Id. Andro Ref 1km NE	1350	1987-08-07		D
astyla		♂	CT	1987.041.01	√	S			35.2144	24.8314	Rethimno	Idi Mt., Id. Andro Ref 1 km NE	1350	1987-08-07		D
astyla		♂	IBER	DC-Ort000560		S			35.1904	24.7817	Rethimno	Idi Mt., ab. Lochria	1580	2018-05-24		D
astyla		♂	RMNH	RMNH.INS1105282	√				35.2257	24.8167	Rethimno	Idi Mt., Ski-centre	1550	1987-08-12		D
astyla		♀	CT	1987.046.03	√	S			35.2257	24.8167	Rethimno	Idi Mt., Ski-centre	1550	1987-08-12		D
astyla		♂	CT	1987.046.02	√	S			35.2257	24.8167	Rethimno	Idi Mt., Ski-centre	1550	1987-08-12		D
astyla		♂	CT	1987.046.01	√	S			35.2257	24.8167	Rethimno	Idi Mt., Ski-centre	1550	1987-08-12		D
astyla		♂	CT	1987.046.04	√				35.2257	24.8167	Rethimno	Idi Mt., Ski-centre	1550	1987-08-12		D
astyla		♂	CT	1987.046.05	√				35.2257	24.8167	Rethimno	Idi Mt., Ski-centre	1550	1987-08-12		D
astyla		♂	CT	1987.046.06	√				35.2257	24.8167	Rethimno	Idi Mt., Ski-centre	1550	1987-08-12		D
astyla		♂	CT	1987.046.07	√				35.2257	24.8167	Rethimno	Idi Mt., Ski-centre	1550	1987-08-12		D
astyla		♂	CT	1987.046.08	√				35.2257	24.8167	Rethimno	Idi Mt., Ski-centre	1550	1987-08-12		D
astyla		♂	CT	1987.046.09	√				35.2257	24.8167	Rethimno	Idi Mt., Ski-centre	1550	1987-08-12		D
astyla		♂	CT	1987.046.10	√				35.2257	24.8167	Rethimno	Idi Mt., Ski-centre	1550	1987-08-12		D
astyla		♂	CT	1987.046.17	√				35.2257	24.8167	Rethimno	Idi Mt., Ski-centre	1550	1987-08-12		D
astyla		♀	CT	1987.046.11	√				35.2257	24.8167	Rethimno	Idi Mt., Ski-centre	1550	1987-08-12		D
astyla		♀	CT	1987.046.12	√				35.2257	24.8167	Rethimno	Idi Mt., Ski-centre	1550	1987-08-12		D
astyla		♀	CT	1987.046.13	√				35.2257	24.8167	Rethimno	Idi Mt., Ski-centre	1550	1987-08-12		D
astyla		♀	CT	1987.046.14	√				35.2257	24.8167	Rethimno	Idi Mt., Ski-centre	1550	1987-08-12		D
astyla		♀	CT	1987.046.15	√				35.2257	24.8167	Rethimno	Idi Mt., Ski-centre	1550	1987-08-12		D
astyla		♀	CT	1987.046.16	√				35.2257	24.8167	Rethimno	Idi Mt., Ski-centre	1550	1987-08-12		D
astyla		♂	CT	2004.029.01	√	F		√	35.2221	24.8243	Rethimno	Idi Mt., Ski-centre	1550	1987-08-12		D
astyla		♂	CT	1987.043.01	√	S			35.1905	24.8413	Rethimno	Idi Mt., Id. Andro Ref 2km S	1350	1987-08-10		D
astyla		♀	CT	1987.043.02	√				35.1905	24.8413	Rethimno	Idi Mt., Id. Andro Ref 2km S	1350	1987-08-10		D
astyla		♀	CT	2000.016.04	√	S			35.1586	24.6122	Rethimno	Nea Kria Vrisi, 2 km NW	500	2000-06-15		D
astyla		♂	CT	2000.016.03	√	S			35.1586	24.6122	Rethimno	Nea Kria Vrisi, 2 km NW	500	2000-06-15		D
astyla		♂	CT	2000.016.02	√	S		√	35.1586	24.6122	Rethimno	Nea Kria Vrisi, 2 km NW	500	2000-06-15		D
astyla		♂	CT	2000.016.01	√	S		√	35.1586	24.6122	Rethimno	Nea Kria Vrisi, 2 km NW	500	2000-06-15		D
astyla		♂	CT	2000.016.05	√				35.1586	24.6122	Rethimno	Nea Kria Vrisi, 2 km NW	500	2000-06-15		D
astyla		♂	CT	2000.016.06	√				35.1586	24.6122	Rethimno	Nea Kria Vrisi, 2 km NW	500	2000-06-15		D
astyla		♀	CT	2000.016.07	√				35.1586	24.6122	Rethimno	Nea Kria Vrisi, 2 km NW	500	2000-06-15		D
astyla		♀	CT	2000.016.08	√				35.1586	24.6122	Rethimno	Nea Kria Vrisi, 2 km NW	500	2000-06-15		D
astyla		♀	CT	2000.016.09	√				35.1586	24.6122	Rethimno	Nea Kria Vrisi, 2 km NW	500	2000-06-15		D
astyla		♀	CT	2000.016.10	√				35.1586	24.6122	Rethimno	Nea Kria Vrisi, 2 km NW	500	2000-06-15		D
astyla		♀	CT	2000.016.11	√				35.1586	24.6122	Rethimno	Nea Kria Vrisi, 2 km NW	500	2000-06-15		D
cretica		♂	RMNH	RMNH.INS1141838	√	S	√		35.3524	23.905	Chania	Lefka Mt. NE Omalos FC 17807	1200	2018-10-19		D
cretica		♀	RMNH	RMNH.INS1141837	√	S	√		35.3524	23.905	Chania	Lefka Mt. NE Omalos FC17807	1200	2018-10-19		D
cretica		♀	CT	2005.060.01	√				35.2498	24.1063	Chania	Lefka Mt. above Anopoli FC8452	1240	2005-10-30		D
feri	holotype	♂	RMNH	RMNH.INS1105297	√	S			35.1457	25.5644	Lasithi	Katharo plain, W of Kritsa	1100	1991-08-22		D
feri	allotype	♀	RMNH	RMNH.INS1105298	√	S			35.1457	25.5644	Lasithi	Katharo plain, W of Kritsa	1100	1991-08-22		D
forcipata		♂	CT	2019.047.01	√	S		√	35.1917	24.8112	Iraklion	Idhi Mt., Lochria, 12.5 km NW	1785	2019-08-12		D
forcipata		♂	CT	2019.047.02	√				35.1917	24.8112	Iraklion	Idhi Mt., Lochria, 12.5 km NW	1785	2019-08-12		D
forcipata		♂	CT	2019.047.03	√			√	35.1917	24.8112	Iraklion	Idhi Mt., Lochria, 12.5 km NW	1785	2019-08-12		D
forcipata		♂	CT	2019.047.04	√				35.1917	24.8112	Iraklion	Idhi Mt., Lochria, 12.5 km NW	1785	2019-08-12		D
forcipata		♀	CT	2019.047.06	√				35.1917	24.8112	Iraklion	Idhi Mt., Lochria, 12.5 km NW	1785	2019-08-12		D
forcipata		♀	CT	2019.047.07	√				35.1917	24.8112	Iraklion	Idhi Mt., Lochria, 12.5 km NW	1785	2019-08-12		D
forcipata		♂	RMNH	RMNH.5106037	√				35.1917	24.8112	Iraklion	Idhi Mt., Lochria, 12.5 km NW	1785	2019-08-12		D
forcipata		♂	RMNH	RMNH.INS1124483	√				35.1973	24.7929	Iraklion	Idhi Mt., ab. Lochria, FC1602	1950	2000-09-15		W
forcipata		♀	RMNH	RMNH.INS1141845	√	S			35.1973	24.7929	Iraklion	Idhi Mt., ab. Lochria, FC1602	1950	2000-09-15		D
forcipata		♀	RMNH	RMNH.INS1124485	√				35.1973	24.7929	Iraklion	Idhi Mt., ab. Lochria, FC1602	1950	2000-09-15		W
forcipata		♂	RMNH	RMNH.INS1124484	√				35.1973	24.7929	Iraklion	Idhi Mt., ab. Lochria, FC1602	1950	2000-09-15		W
forcipata		♂	CT	2000.097.01/FC1602	√				35.1973	24.7929	Iraklion	Idhi Mt., ab. Lochria, FC1602	1950	2000-09-15		D
forcipata		♀	CT	2000.097.02/FC1602	√				35.1973	24.7929	Iraklion	Idhi Mt., ab. Lochria, FC1602	1950	2000-09-15		D
forcipata	holotype	♂	RMNH	RMNH.INS1105301	√				35.2074	24.8055	Rethimno	Idhi Mt., Kolita - Psilorotis	1700-1800	1973-07-28	1973-07-29	D
forcipata	allotype	♀	RMNH	RMNH.INS1105302	√				35.2074	24.8055	Rethimno	Idhi Mt., Kolita - Psilorotis	1700-1800	1973-07-28	1973-07-29	D
forcipata	paratype	♂	RMNH	RMNH.INS1105303	√				35.2074	24.8055	Rethimno	Idhi Mt., Kolita - Psilorotis	1700-1800	1973-07-28	1973-07-29	D
forcipata	paratype	♂	RMNH	RMNH.INS1105304	√				35.2074	24.8055	Rethimno	Idhi Mt., Kolita - Psilorotis	1700-1800	1973-07-28	1973-07-29	D
forcipata	paratype	♂	RMNH	RMNH.INS1105305	√				35.2074	24.8055	Rethimno	Idhi Mt., Kolita - Psilorotis	1700-1800	1973-07-28	1973-07-29	D
forcipata	paratype	♂	RMNH	RMNH.INS1105306	√				35.2074	24.8055	Rethimno	Idhi Mt., Kolita - Psilorotis	1700-1800	1973-07-28	1973-07-29	D
forcipata	paratype	♂	RMNH	RMNH.INS1105308	√				35.2074	24.8055	Rethimno	Idhi Mt., Kolita - Psilorotis	1700-1800	1973-07-28	1973-07-29	D
forcipata	paratype	♂	RMNH	RMNH.INS1105309	√				35.2074	24.8055	Rethimno	Idhi Mt., Kolita - Psilorotis	1700-1800	1973-07-28	1973-07-29	D
forcipata	paratype	♂	RMNH	RMNH.INS1261288	√				35.2074	24.8055	Rethimno	Idhi Mt., Kolita - Psilorotis	1700-1800	1973-07-28	1973-07-29	D
forcipata	paratype	♂	RMNH	RMNH.INS1261296			√		35.2074	24.8055	Rethimno	Idhi Mt., Kolita - Psilorotis	1700-1800	1973-07-28	1973-07-29	D
forcipata	paratype	♀	RMNH	RMNH.INS1105307	√				35.2074	24.8055	Rethimno	Idhi Mt., Kolita - Psilorotis	1700-1800	1973-07-28	1973-07-29	D
forcipata	paratype	♀	RMNH	RMNH.INS1261262	√				35.2074	24.8055	Rethimno	Idhi Mt., Kolita - Psilorotis	1700-1800	1973-07-28	1973-07-29	D
forcipata	paratype	♀	RMNH	RMNH.INS1261263	√				35.2074	24.8055	Rethimno	Idhi Mt., Kolita - Psilorotis	1700-1800	1973-07-28	1973-07-29	D
forcipata	paratype	♀	RMNH	RMNH.INS1261264	√				35.2074	24.8055	Rethimno	Idhi Mt., Kolita - Psilorotis	1700-1800	1973-07-28	1973-07-29	D
forcipata	paratype	♀	RMNH	RMNH.INS1261265	√				35.2074	24.8055	Rethimno	Idhi Mt., Kolita - Psilorotis	1700-1800	1973-07-28	1973-07-29	D
forcipata	paratype	♀	RMNH	RMNH.INS1261267	√				35.2074	24.8055	Rethimno	Idhi Mt., Kolita - Psilorotis	1700-1800	1973-07-28	1973-07-29	D
forcipata	paratype	♀	RMNH	RMNH.INS1261268	√				35.2074	24.8055	Rethimno	Idhi Mt., Kolita - Psilorotis	1700-1800	1973-07-28	1973-07-29	D
forcipata	paratype	♀	RMNH	RMNH.INS1261322	√				35.2074	24.8055	Rethimno	Idhi Mt., Kolita - Psilorotis	1700-1800	1973-07-28	1973-07-29	D
forcipata	paratype	♀	RMNH	RMNH.INS1261339			√		35.2074	24.8055	Rethimno	Idhi Mt., Kolita - Psilorotis	1700-1800	1973-07-28	1973-07-29	D
forcipata		♂	CT	1987.044.01	√	S			35.1886	24.8145	Rethimno	Idhi Mt., above Kamares	1750	1987-08-11		D
forcipata		♂	CT	1987.044.02	√				35.1886	24.8145	Rethimno	Idhi Mt., above Kamares	1750	1987-08-11		D
forcipata		♂	CT	1987.044.03	√	S			35.1886	24.8145	Rethimno	Idhi Mt., above Kamares	1750	1987-08-11		D
forcipata		♂	CT	1987.044.04	√				35.1886	24.8145	Rethimno	Idhi Mt., above Kamares	1750	1987-08-11		D
francisae	holotype	♂	CT	2002.004.04	√	S		√	35.8739	23.2951	Andikithira	Potamos, 0.6 km SE	50	2002-05-08	2002-05-09	D
francisae	paratype	♂	CT	2002.004.01	√	S			35.8739	23.2951	Andikithira	Potamos, 0.6 km SE	50	2002-05-08	2002-05-09	D
francisae	paratype	♂	CT	2002.004.02	√	S			35.8739	23.2951	Andikithira	Potamos, 0.6 km SE	50	2002-05-08	2002-05-09	D
francisae	paratype	♂	CT	2002.004.03	√		√	√	35.8739	23.2951	Andikithira	Potamos, 0.6 km SE	50	2002-05-08	2002-05-09	D
francisae	paratype	♂	CT	2002.004.05	√	S		√	35.8739	23.2951	Andikithira	Potamos, 0.6 km SE	50	2002-05-08	2002-05-09	D
francisae	paratype	♂	CT	2002.004.06	√	S		√	35.8739	23.2951	Andikithira	Potamos, 0.6 km SE	50	2002-05-08	2002-05-09	D
francisae	paratype	♂	CT	2002.004.07	√	F		√	35.8739	23.2951	Andikithira	Potamos, 0.6 km SE	50	2002-05-08	2002-05-09	D
francisae	paratype	♂	CT	2002.004.08	√	S		√	35.8739	23.2951	Andikithira	Potamos, 0.6 km SE	50	2002-05-08	2002-05-09	D
francisae	paratype	♂	NHMC	2002.004.09	√	S		√	35.8739	23.2951	Andikithira	Potamos, 0.6 km SE	50	2002-05-08	2002-05-09	D
francisae	paratype	♂	RMNH	RMNH.INS1142031	√			√	35.8739	23.2951	Andikithira	Potamos, 0.6 km SE	50	2002-05-08	2002-05-09	D
francisae	allotype	♀	CT	2002.004.11	√	S			35.8739	23.2951	Andikithira	Potamos, 0.6 km SE	50	2002-05-08	2002-05-09	D
francisae	paratype	♀	CT	2002.004.12	√	S,F			35.8739	23.2951	Andikithira	Potamos, 0.6 km SE	50	2002-05-08	2002-05-09	D
francisae	paratype	♀	RMNH	RMNH.INS1142032	√				35.8739	23.2951	Andikithira	Potamos, 0.6 km SE	50	2002-05-08	2002-05-09	D
francisae	paratype	♀	CT	2002.004.14	√				35.8739	23.2951	Andikithira	Potamos, 0.6 km SE	50	2002-05-08	2002-05-09	D
francisae	paratype	♀	CT	2002.004.15	√				35.8739	23.2951	Andikithira	Potamos, 0.6 km SE	50	2002-05-08	2002-05-09	D
francisae	paratype	♀	CT	2002.004.16	√	S			35.8739	23.2951	Andikithira	Potamos, 0.6 km SE	50	2002-05-08	2002-05-09	D
francisae	paratype	♀	NHMC	2002.004.17	√				35.8739	23.2951	Andikithira	Potamos, 0.6 km SE	50	2002-05-08	2002-05-09	D
francisae	paratype	♀	CT	2002.003.16	√	S			35.8666	23.3019	Andikithira	Potamos, 3 km SES	150	2002-05-09		D
francisae	paratype	♀	CT	2002.003.17	√				35.8666	23.3019	Andikithira	Potamos, 3 km SES	150	2002-05-09		D
francisae	paratype	♂	CT	2008.023.01	√	F			35.8739	23.2951	Andikithira	Potamos, 0.6 km SES	50	2008-05-27		D
francisae	paratype	♀	CT	2008.023.19	√	S	√		35.8739	23.2951	Andikithira	Potamos, 0.6 km SES	50	2008-05-27		D
francisae	paratype	♂	RMNH	RMNH.5106238	√	S	√		35.2856	23.5888	Chania	Agia Paraskevi	455	2019-06-17		D
francisae	paratype	♀	RMNH	RMNH.5106239	√		√		35.2856	23.5888	Chania	Agia Paraskevi	455	2019-06-17		D
francisae	paratype	♀	RMNH	RMNH.5106240	√		√		35.2856	23.5888	Chania	Agia Paraskevi	455	2019-06-17		D
francisae	paratype	♀	RMNH	RMNH.5086983	√	S			35.2559	23.7374	Chania	Anidhroi, 1 km NE (Kalamios)	385	2017-06-21		D
francisae	paratype	♂	CT	2001.002.01	√	S		√	35.2547	23.7358	Chania	Anidhroi, 3 k m E	300	2001-04-27	2001-04-29	D
francisae	paratype	♂	CT	2001.002.02	√	S		√	35.2547	23.7358	Chania	Anidhroi, 3 km E	300	2001-04-27	2001-04-29	D
francisae	paratype	♂	CT	2001.002.03	√	S		√	35.2547	23.7358	Chania	Anidhroi, 3 km E	300	2001-04-27	2001-04-29	D
francisae	paratype	♂	CT	2001.002.04	√	S			35.2547	23.7358	Chania	Anidhroi, 3 km E	300	2001-04-27	2001-04-29	D
francisae	paratype	♂	CT	2001.002.05	√	S		√	35.2547	23.7358	Chania	Anidhroi, 3 km E	300	2001-04-27	2001-04-29	D
francisae	paratype	♂	CT	2001.002.06	√	S		√	35.2547	23.7358	Chania	Anidhroi, 3 km E	300	2001-04-27	2001-04-29	D
francisae	paratype	♀	CT	2001.002.07	√	S,F			35.2547	23.7358	Chania	Anidhroi, 3 km E	300	2001-04-27	2001-04-29	D
francisae	paratype	♀	CT	2001.002.08	√	S,F			35.2547	23.7358	Chania	Anidhroi, 3 km E	300	2001-04-27	2001-04-29	D
francisae	paratype	♂	RMNH	RMNH.5106282	√		√		35.3221	23.6858	Chania	Chondros, 1 km N	485	2019-06-16		D
francisae	paratype	♂	RMNH	RMNH.5106290	√		√		35.3221	23.6858	Chania	Chondros, 1 km N	485	2019-06-16		D
francisae	paratype	♂	CT	2019.005.01	√	S			35.3221	23.6858	Chania	Chondros, 1 km N	485	2019-06-16		D
francisae	paratype	♀	RMNH	RMNH.5106272	√		√		35.3221	23.6858	Chania	Chondros, 1 km N	485	2019-06-16		D
francisae	paratype	♂	RMNH	RMNH.5106281	√		√		35.3674	23.6377	Chania	Elos	480	2019-06-16		D
francisae	paratype	♀	RMNH	RMNH.5106277	√		√		35.3674	23.6377	Chania	Elos	480	2019-06-16		D
francisae	paratype	♂	RMNH	RMNH.INS1124488	√				35.5584	23.6061	Chania	Gramvousa Peninsula FC76	140	1996-08-23		D
francisae	paratype	♀	RMNH	RMNH.INS1124489	√				35.5584	23.6061	Chania	Gramvousa Peninsula FC76	140	1996-08-23		W
francisae	paratype	♀	RMNH	RMNH.INS1124463	√				35.5729	23.5941	Chania	Gramvousa Peninsula FC77	400	1996-06-26		W
francisae	paratype	♀	CT	1996.021.01 / FC 77	√	S			35.5729	23.5941	Chania	Gramvousa Peninsula FC77	400	1996-06-26		D
francisae	paratype	♂	CT	1996.021.02 / FC 77	√				35.5729	23.5941	Chania	Gramvousa Peninsula FC77	400	1996-06-26		D
francisae	paratype	♂	RMNH	RMNH.INS1124494	√				35.5584	23.6061	Chania	Gramvousa Peninsula FC496	140	1997-07-12		W
francisae	paratype	♀	RMNH	RMNH.INS1124495	√				35.5584	23.6061	Chania	Gramvousa Peninsula FC496	140	1997-07-12		W
francisae	paratype	♀	RMNH	RMNH.5106265	√	F	√		35.2825	23.7786	Chania	Kamaria, 0.5 km W	345	2019-06-18		D
francisae	paratype	♀	CT	2019.011.01	√	S			35.2825	23.7786	Chania	Kamaria, 0.5 km W	345	2019-06-18		D
francisae	paratype	♀	RMNH	RMNH.5106244	√		√		35.263	23.8147	Chania	Livadas, 1 km S	225	2019-06-18		D
francisae	paratype	♂	IBER	DC-Ort000513		S			35.3691	23.6244	Chania	Louchio, 0.5 km NE (= Elos)	665	2018-05-23		D
francisae	paratype	♂	RMNH	RMNH.5087052	√	S,F	√	√	35.3903	23.6053	Chania	Marouliana, Ano Sfinari-Kosto.	715	2017-06-19		D
francisae	paratype	♀	RMNH	RMNH.5014917	√	S,F	√		35.3903	23.6053	Chania	Marouliana, Ano Sfinari-Kosto.	715	2017-06-19		D
francisae	paratype	♀	RMNH	RMNH.5014914		S	√		35.3903	23.6053	Chania	Marouliana, Ano Sfinari-Kosto.	715	2017-06-19		D
francisae	paratype	♂	RMNH	RMNH.5106279	√		√		35.3518	23.6942	Chania	Psariana-Aligi	420	2019-06-17		D
francisae	paratype	♂	RMNH	RMNH.5106280	√		√	√	35.3518	23.6942	Chania	Psariana-Aligi	420	2019-06-17		D
francisae	paratype	♂	RMNH	RMNH.INS1088998	√				35.3518	23.6942	Chania	Psariana-Aligi	420	2019-06-17		D
francisae	paratype	♀	RMNH	RMNH.5106267	√		√		35.3518	23.6942	Chania	Psariana-Aligi	420	2019-06-17		D
francisae	paratype	♀	RMNH	RMNH.5106273	√		√		35.3518	23.6942	Chania	Psariana-Aligi	420	2019-06-17		D
francisae	paratype	♀	RMNH	RMNH.5106276	√		√		35.3518	23.6942	Chania	Psariana-Aligi	420	2019-06-17		D
francisae	paratype	♀	RMNH	RMNH.5106258	√	F	√		35.3518	23.6942	Chania	Psariana-Aligi	420	2019-06-17		D
francisae	paratype	♂	CT	2019.009.01	√	S			35.3518	23.6942	Chania	Psariana-Aligi	420	2019-06-17		D
francisae	paratype	♂	CT	2019.009.02	√	S			35.3518	23.6942	Chania	Psariana-Aligi	420	2019-06-17		D
francisae	paratype	♀	CT	2019.009.03	√	S			35.3518	23.6942	Chania	Psariana-Aligi	420	2019-06-17		D
francisae	paratype	♀	CT	2019.009.04	√	S			35.3518	23.6942	Chania	Psariana-Aligi	420	2019-06-17		D
francisae	paratype	♂	RMNH	RMNH.5106235	√		√		35.2899	23.6744	Chania	Sarakina, 1 km S	305	2019-06-16		D
francisae	paratype	♂	RMNH	RMNH.5106261	√	F	√	√	35.2899	23.6744	Chania	Sarakina, 1 km S	305	2019-06-16		D
francisae	paratype	♀	RMNH	RMNH.5106259	√	F	√		35.2899	23.6744	Chania	Sarakina, 1 km S	305	2019-06-16		D
francisae	paratype	♂	CT	2019.004.01	√	S			35.2899	23.6744	Chania	Sarakina, 1 km S	305	2019-06-16		D
francisae	paratype	♀	CT	2019.004.02	√	S			35.2899	23.6744	Chania	Sarakina, 1 km S	305	2019-06-16		D
francisae	paratype	♀	IBER	DC-Ort000511		S			35.4407	23.5704	Chania	Sfinari	1	2018-05-23		D
francisae	paratype	♂	RMNH	RMNH.5106292	√		√	√	35.3687	23.677	Chania	Strovles	420	2019-06-16		D
francisae	paratype	♀	RMNH	RMNH.5106275	√		√		35.3687	23.677	Chania	Strovles	420	2019-06-16		D
francisae	paratype	♂	CT	2019.006.01	√	S			35.3687	23.677	Chania	Strovles	420	2019-06-16		D
francisae	paratype	♂	RMNH	RMNH.5106291	√	S	√	√	35.2997	23.7517	Chania	Temenia, 0.5 km N	835	2019-06-17		D
francisae	paratype	♀	RMNH	RMNH.INS1124486	√				35.1518	24.4725	Rethimno	Piso Moni Preveli, 1 km SE FC498	20	1997-07-12		W
francisae	paratype	♂	CT	1997.059.01 / FC 498	√	S			35.1518	24.4725	Rethimno	Piso Moni Preveli, 1 km SE FC498	20	1997-07-12		D
francisae	paratype	♀	CT	1997.059.02 / FC 498	√	S			35.1518	24.4725	Rethimno	Piso Moni Preveli, 1 km SE FC498	20	1997-07-12		D
gemellata	holotype	♂	RMNH	RMNH.INS1105300	√	S			35.1836	24.8154	Iraklion	Idhi Mt., Skaronero ab. Kamares	1650	1973-07-28		D
gemellata		♂	CT	2000.095.01 /FC1602	√	S			35.1973	24.792	Rethimno	Idhi Mt., ab. Lochria, FC1602	1910	2000-09-15		D
gemellata		♀	CT	2000.095.02 /FC1602	√	S			35.1973	24.792	Rethimno	Idhi Mt., ab. Lochria, FC1602	1910	2000-09-15		D
gemellata		♂	RMNH	RMNH.INS1141842	√				35.1973	24.792	Rethimno	Idhi Mt., ab. Lochria, FC1651	1910	2000-10-30		D
gemellata		♂	RMNH	RMNH.INS1141843	√		√		35.1973	24.792	Rethimno	Idhi Mt., ab. Lochria, FC1651	1910	2000-10-30		D
gemellata		♀	RMNH	RMNH.INS1141844	√	S	√		35.1973	24.792	Rethimno	Idhi Mt., ab. Lochria, FC1651	1910	2000-10-30		D
giuliae		♂	RMNH	RMNH.5106255	√		√		35.5525	24.1769	Chania	Akrotiri, Skloka	385	2019-06-22		D
giuliae		♀	RMNH	RMNH.5106256	√		√		35.5525	24.1769	Chania	Akrotiri, Skloka	385	2019-06-22		D
giuliae		♀	RMNH	RMNH.5106257	√	S, F	√		35.5525	24.1769	Chania	Akrotiri, Skloka	385	2019-06-22		D
giuliae		♂	RMNH	RMNH.5106262	√	F	√		35.5525	24.1769	Chania	Akrotiri, Skloka	385	2019-06-22		D
giuliae		♂	CT	2019.022.01	√	S		√	35.5525	24.1769	Chania	Akrotiri, Skloka	385	2019-06-22		D
giuliae		♂	CT	2019.022.02	√				35.5525	24.1769	Chania	Akrotiri, Skloka	385	2019-06-22		D
giuliae		♀	CT	2019.022.03	√				35.5525	24.1769	Chania	Akrotiri, Skloka	385	2019-06-22		D
giuliae		♀	CT	2019.022.04	√				35.5525	24.1769	Chania	Akrotiri, Skloka	385	2019-06-22		D
giuliae		♂	CT	2000.004.01	√	S			35.2008	24.2211	Chania	Agios Nektarios, 1 km SE	50	2000-06-11		D
giuliae		♀	CT	2000.010.03	√	S			35.2008	24.2211	Chania	Agios Nektarios, 1 km SE	50	2000-06-14		D
giuliae		♂	CT	2000.010.07	√	S		√	35.2008	24.2211	Chania	Agios Nektarios, 1 km SE	50	2000-06-14		D
giuliae		♂	CT	2000.010.08	√	S		√	35.2008	24.2211	Chania	Agios Nektarios, 1 km SE	50	2000-06-14		D
giuliae		♂	CT	2000.010.09	√	S			35.2008	24.2211	Chania	Agios Nektarios, 1 km SE	50	2000-06-14		D
giuliae		♂	CT	2000.010.10	√	S			35.2008	24.2211	Chania	Agios Nektarios, 1 km SE	50	2000-06-14		D
giuliae		♂	CT	2000.010.11	√				35.2008	24.2211	Chania	Agios Nektarios, 1 km SE	50	2000-06-14		D
giuliae		♂	CT	2000.010.12	√				35.2008	24.2211	Chania	Agios Nektarios, 1 km SE	50	2000-06-14		D
giuliae		♂	CT	2000.010.13	√				35.2008	24.2211	Chania	Agios Nektarios, 1 km SE	50	2000-06-14		D
giuliae		♂	CT	2000.010.14	√				35.2008	24.2211	Chania	Agios Nektarios, 1 km SE	50	2000-06-14		D
giuliae		♂	CT	2000.010.15	√				35.2008	24.2211	Chania	Agios Nektarios, 1 km SE	50	2000-06-14		D
giuliae		♂	CT	2000.010.16	√				35.2008	24.2211	Chania	Agios Nektarios, 1 km SE	50	2000-06-14		D
giuliae	paratype	♂	RMNH	RMNH.INS1105285	√				35.2012	24.1385	Chania	Chora Sfakion	0-100	1982-05-10		D
giuliae		♂	CT	2000.014.01	√	S			35.2019	24.1622	Chania	Chora Sfakion, 2 km E.	150	2000-06-15		D
giuliae		♂	CT	2000.014.02	√	S			35.2019	24.1622	Chania	Chora Sfakion, 2 km E	150	2000-06-15		D
giuliae		♀	CT	2000.014.04	√	S			35.2019	24.1622	Chania	Chora Sfakion, 2 km E	150	2000-06-15		D
giuliae		♂	CT	2000.014.10	√	S			35.2019	24.1622	Chania	Chora Sfakion, 2 km E	150	2000-06-15		D
giuliae		♀	CT	2000.024.01	√	S			35.2019	24.1622	Chania	Chora Sfakion, 2 km E	150	2000-06-24		D
giuliae		♀	CT	2000.024.02	√				35.2019	24.1622	Chania	Chora Sfakion, 2 km E	150	2000-06-24		D
giuliae		♀	CT	2000.024.03	√	S			35.2019	24.1622	Chania	Chora Sfakion, 2 km E	150	2000-06-24		D
giuliae		♂	CT	2000.024.04	√	S			35.2019	24.1622	Chania	Chora Sfakion, 2 km E	150	2000-06-24		D
giuliae		♂	CT	2000.024.05	√				35.2019	24.1622	Chania	Chora Sfakion, 2 km E	150	2000-06-24		D
giuliae		♂	CT	2000.024.06	√				35.2019	24.1622	Chania	Chora Sfakion, 2 km E	150	2000-06-24		D
giuliae		♂	CT	2000.024.07	√				35.2019	24.1622	Chania	Chora Sfakion, 2 km E	150	2000-06-24		D
giuliae		♂	CT	2000.024.08	√				35.2019	24.1622	Chania	Chora Sfakion, 2 km E	150	2000-06-24		D
giuliae		♂	CT	2000.024.09	√	S			35.2019	24.1622	Chania	Chora Sfakion, 2 km E	150	2000-06-24		D
giuliae		♂	RMNH	RMNH.5086980	√	S	√		35.4397	24.2526	Chania	Drapanos, 2 km E	210	2017-06-20		D
giuliae		♀	RMNH	RMNH.5086981	√	S	√		35.4397	24.2526	Chania	Drapanos, 2 km E	210	2017-06-20		D
giuliae		♀	RMNH	RMNH.5106250	√		√		35.3914	24.1556	Chania	Fres, 1.5 km NE	145	2019-06-20		D
giuliae		♂	RMNH	RMNH.5106251	√		√		35.3914	24.1556	Chania	Fres, 1.5 km NE	145	2019-06-20		D
giuliae		♂	RMNH	RMNH.5106252	√		√		35.3914	24.1556	Chania	Fres, 1.5 km NE	145	2019-06-20		D
giuliae		♂	RMNH	RMNH.5106253	√		√		35.3914	24.1556	Chania	Fres, 1.5 km NE	145	2019-06-20		D
giuliae		♂	RMNH	RMNH.5106254	√		√		35.3914	24.1556	Chania	Fres, 1.5 km NE	145	2019-06-20		D
giuliae		♂	CT	2019.024.01	√	S			35.3914	24.1556	Chania	Fres, 1.5 km NE	145	2019-06-20		D
giuliae		♂	CT	2019.024.02	√				35.3914	24.1556	Chania	Fres, 1.5 km NE	145	2019-06-20		D
giuliae		♀	CT	2019.024.03	√				35.3914	24.1556	Chania	Fres, 1.5 km NE	145	2019-06-20		D
giuliae		♂	RMNH	RMNH.5106248	√	S	√		35.4716	23.9873	Chania	Garipa, SSW of Perivolia	95	2019-06-20		D
giuliae		♂	RMNH	RMNH.5106249	√		√		35.4225	24.124	Chania	Provarma surr.	105	2019-06-20		D
giuliae		♂	CT	2019.026.01	√				35.4225	24.124	Chania	Provarma surr.	105	2019-06-20		D
giuliae		♂	IBER	DC-Ort000563		S	√		35.1969	24.2597	Chania	Skaloti	140	2018-05-21		D
giuliae		♂	IBER	DC-Ort000564		S			35.1969	24.2597	Chania	Skaloti	140	2018-05-21		D
giuliae		♀	IBER	DC-Ort000564		S			35.1969	24.2597	Chania	Skaloti	140	2018-05-21		D
giuliae	paratype	♂	NHMC	1987.006.01	√				35.1917	24.2931	Rethimno	Argoules, 2.5 km E	175	1987-06-14		D
giuliae	paratype	♀	NHMC	1987.006.02	√				35.1917	24.2931	Rethimno	Argoules, 2.5 km E	175	1987-06-14		D
giuliae		♀	CT	1995.011.03	√	S			35.1922	24.2922	Rethimno	Argoules, 2.5 km E	150	1995-05-26		D
giuliae		♂	CT	1995.011.10	√	S			35.1922	24.2922	Rethimno	Argoules, 2.5 km E	150	1995-05-26		D
giuliae		♂	CT	1995.011.11	√	S			35.1922	24.2922	Rethimno	Argoules, 2.5 km E	150	1995-05-26		D
giuliae		♂	RMNH	1995.011.12	√				35.1922	24.2922	Rethimno	Argoules, 2.5 km E	150	1995-05-26		D
giuliae		♂	CT	1995.011.13	√				35.1922	24.2922	Rethimno	Argoules, 2.5 km E	150	1995-05-26		D
giuliae		♂	CT	1995.011.14	√				35.1922	24.2922	Rethimno	Argoules, 2.5 km E	150	1995-05-26		D
giuliae		♂	CT	1995.011.15	√				35.1922	24.2922	Rethimno	Argoules, 2.5 km E	150	1995-05-26		D
giuliae		♂	CT	1995.011.16	√				35.1922	24.2922	Rethimno	Argoules, 2.5 km E	150	1995-05-26		D
giuliae		♂	CT	1995.011.17	√				35.1922	24.2922	Rethimno	Argoules, 2.5 km E	150	1995-05-26		D
giuliae		♂	CT	1995.011.18	√				35.1922	24.2922	Rethimno	Argoules, 2.5 km E	150	1995-05-26		D
giuliae		♀	RMNH	1995.011.19	√				35.1922	24.2922	Rethimno	Argoules, 2.5 km E	150	1995-05-26		D
giuliae		♀	CT	1995.011.20	√				35.1922	24.2922	Rethimno	Argoules, 2.5 km E	150	1995-05-26		D
giuliae		♀	CT	1995.011.21	√				35.1922	24.2922	Rethimno	Argoules, 2.5 km E	150	1995-05-26		D
giuliae		♀	CT	1995.011.22	√				35.1922	24.2922	Rethimno	Argoules, 2.5 km E	150	1995-05-26		D
giuliae		♀	CT	1995.011.23	√				35.1922	24.2922	Rethimno	Argoules, 2.5 km E	150	1995-05-26		D
giuliae		♀	CT	1995.011.24	√				35.1922	24.2922	Rethimno	Argoules, 2.5 km E	150	1995-05-26		D
giuliae		♀	CT	1995.011.25	√				35.1922	24.2922	Rethimno	Argoules, 2.5 km E	150	1995-05-26		D
giuliae		♀	CT	1995.011.26	√				35.1922	24.2922	Rethimno	Argoules, 2.5 km E	150	1995-05-26		D
giuliae		♀	CT	1995.011.27	√				35.1922	24.2922	Rethimno	Argoules, 2.5 km E	150	1995-05-26		D
giuliae		♀	CT	1995.011.28	√				35.1922	24.2922	Rethimno	Argoules, 2.5 km E	150	1995-05-26		D
giuliae		♀	CT	1995.011.29	√				35.1922	24.2922	Rethimno	Argoules, 2.5 km E	150	1995-05-26		D
giuliae		♂	CT	2000.012.01	√	S			35.1903	24.3444	Rethimno	Kato Rodhakino, 4 km E	250	2000-06-14		D
giuliae		♂	CT	2000.013.01	√	S			35.1903	24.3444	Rethimno	Kato Rodhakino, 4 km E	250	2000-06-15		D
giuliae		♂	CT	1995.012.01	√				35.1944	24.4369	Rethimno	Mariou, 2 km E	200	1995-05-26		D
giuliae		♀	CT	1995.012.02	√	S			35.1944	24.4369	Rethimno	Mariou, 2 km E	200	1995-05-26		D
giuliae		♂	RMNH	RMNH.5087051	√	S,F	√	√	35.314	24.5359	Rethimno	Prasies, 0.5 km S	365	2017-06-20		D
giuliae		♀	RMNH	RMNH.5014920	√	S	√		35.314	24.5359	Rethimno	Prasies, 0.5 km S	365	2017-06-20		D
giuliae		♂	RMNH	RMNH.5086977	√		√		35.314	24.5359	Rethimno	Prasies, 0.5 km S	365	2017-06-20		D
giuliae		♂	RMNH	RMNH.5086978	√		√		35.314	24.5359	Rethimno	Prasies, 0.5 km S	365	2017-06-20		D
giuliae		♀	RMNH	RMNH.5086979	√	S	√		35.314	24.5359	Rethimno	Prasies, 0.5 km S	365	2017-06-20		D
giuliae		♂	RMNH	RMNH.5087050	√	S,F	√	√	35.3593	24.3914	Rethimno	Rethimno, 6 km W	10	2017-06-20		D
giuliae		♀	RMNH	RMNH.5014921	√	S,F	√		35.3593	24.3914	Rethimno	Rethimno, 6 km W	10	2017-06-20		D
giuliae		♀	RMNH	RMNH.5014913	√	S	√		35.3593	24.3914	Rethimno	Rethimno, 6 km W	10	2017-06-20		D
																D
jacquelinae	holotype	♂	CT	2000.005.02	√	S			34849705	24.1187	Chania	Gavdos (Karave)	50	2000-06-11		D
jacquelinae	allotype	♀	CT	2001.004.13	√	S			34849705	24.1187	Chania	Gavdos (Karave)	50	2001-04-30	2001-05-02	D
jacquelinae	paratype	♂	RMNH	RMNH.INS1105299	√		√		34849705	24.1187	Chania	Gavdos (Karave)	50	2000-06-11		D
jacquelinae	paratype	♂	NHMC	2001.004.12	√	S,F		√	34849705	24.1187	Chania	Gavdos (Karave)	50	2001-04-30	2001-05-02	D
jacquelinae		♀	CT	2004.017.01	√	S			34849705	24.1187	Chania	Gavdos (Karave)	50	2004-08-05		D
jacquelinae		♀	CT	2004.017.02	√	S			34849705	24.1187	Chania	Gavdos (Karave)	50	2004-08-05		D
jacquelinae		♂	CT	1996.020.01 / FC132	√				348579	24.0619	Chania	Gavdos, NW coast, FC132	8	1996-11-10		D
jacquelinae		♀	RMNH	RMNH.INS1124465	√				348480	24.0571	Chania	Gavdos, Kedres, Ampelos FC47	270	1996-07-27		W
jacquelinae		♀	RMNH	RMNH.INS1124466	√				348480	24.0057	Chania	Gavdos, Kedres, Ampelos FC47	270	1996-07-27		W
jacquelinae		♂	RMNH	RMNH.INS1124490	√				348422	24.0824	Chania	Gavdos, Kastri-Sarakiniko FC130	175	1996-11-09		W
jacquelinae		♂	CT	1996.019.01 / FC51	√				349268	24.0042	Chania	Gavdopoula FC51	90	1996-07-26		D
jacquelinae		♂	RMNH	RMNH.INS1124476	√				349268	24.0042	Chania	Gavdopoula FC147	90	1996-11-10		W
jacquelinae		♀	RMNH	RMNH.INS1124477	√				349268	24.0042	Chania	Gavdopoula FC147	90	1996-11-10		W
jacquelinae		♀	CT	1996.022.01 / FC147	√				349268	24.0042	Chania	Gavdopoula FC147	90	1996-11-10		D
latens		♂	RMNH	RMNH.5106246	√		√		35.4491	23.7872	Chania	Kato Kefalia	215	2019-06-19		D
latens		♂	CT	2019.012.01	√	S			35.4491	23.7872	Chania	Kato Kefalia	215	2019-06-19		D
latens		♂	RMNH	RMNH.INS553681	√	S,F	√	√	35.56	23.777	Chania	Kolympari, 1.5 km N	50	2014-05-19		D
latens		♂	RMNH	RMNH.INS553684	√	S	√	√	35.56	23.777	Chania	Kolympari , 1.5 km N	50	2014-05-19		D
latens		♀	RMNH	RMNH.5106245	√		√		35.5572	23.7753	Chania	Kolympari, 1.5 km N	50	2019-06-19		D
latens	holotype	♂	RMNH	RMNH.INS1105288	√				35.3271	23.9279	Chania	Lefka Mt., Koukoule	1600-1800	1973-08-06		D
latens	allotype	♀	RMNH	RMNH.INS1105289	√				35.3271	23.9279	Chania	Lefka Mt., Koukoule	1600-1800	1973-08-06		D
latens	paratype	♀	RMNH	RMNH.INS1105290	√			√	35.3271	23.9279	Chania	Lefka Mt., Koukoule	1600-1800	1973-08-06		D
latens	paratype	♂	RMNH	RMNH.INS1105291	√				35.3271	23.9279	Chania	Lefka Mt., Koukoule	1600-1800	1973-08-06		D
latens	paratype	♀	RMNH	RMNH.INS1105292	√				35.3271	23.9279	Chania	Lefka Mt., Koukoule	1600-1800	1973-08-06		D
latens	paratype	♀	RMNH	RMNH.INS1105293	√				35.3271	23.9279	Chania	Lefka Mt. Koukoule	1600-1800	1973-08-06		D
latens	paratype	♂	RMNH	RMNH.INS1105295	√				35.3271	23.9279	Chania	Lefka Mt., Koukoule	1600-1800	1973-08-06		D
latens	paratype	♂	RMNH	RMNH.INS1105294	√				35.3409	23.9019	Chania	Lefka Mt. Omalos)	1000	1973-08-04		D
latens	paratype	♂	RMNH	RMNH.INS1105296	√		√		35.294	23.9261	Chania	Lefka Mt., Linoseli	1600-1800	1973-08-05		D
latens		♂	CT	1987.047.01	√	S			35.325	23.9333	Chania	Lefka Mt., Kalergi-refuge	1550	1987-08-13		D
latens		♂	CT	1987.047.02	√	S			35.325	23.9333	Chania	Lefka Mt., Kalergi-refuge	1550	1987-08-13		D
latens		♀	CT	1987.047.03	√	S			35.325	23.9333	Chania	Lefka Mt., Kalergi refuge	1550	1987-08-13		D
latens		♀	CT	1987.047.04	√	S			35.325	23.9333	Chania	Lefka Mt., Kalergi-refuge	1550	1987-08-13		D
latens		♂	CT	2003.009.01	√	S		√	35.325	23.9333	Chania	Lefka Mt., Kalergi-refuge	1550	2003-08-04		D
latens		♀	RMNH	RMNH.INS1124493	√	S			35.3236	23.9306	Chania	Lefka Mt., near Kalergi-refuge FC11376	1577	2008-09-05		W
latens		♂	RMNH	RMNH.INS1124492	√				35.3339	23.9682	Chania	Lefka Mt., W of Meliadou FC11489	1815	2008-10-06		W
latens		♂	RMNH	RMNH.INS1124464	√				35.3524	23.905	Chania	Lefka Mt., Omalos NE edge FC17807	1200	2018-10-19		W
latens		♂	IBER	DC-Ort000558		S			35.3068	23.9115	Chania	Lefka (ab. Xiloskalo)	1470	2018-05-22		D
latens		♀	IBER	DC-Ort000558		S	√		35.3068	23.9115	Chania	Lefka (ab. Xiloskalo)	1470	2018-05-22		D
latens		♀	IBER	DC-Ort000512		S	√		35.3747	23.8388	Chania	Prases	515	2018-05-22		D
latens		♂	CH	Heller 8235		S			35.5614	23.7586	Chania	Rhodopos	300	2016-05-27		D
latens		♂	CH	Heller 8236		S			35.5614	23.7586	Chania	Rhodopos	300	2016-05-27		D
latens		♀	RMNH	RMNH.5014915	√	S,F	√		35.5812	23.7526	Chania	Rhodopos	485	2017-06-19		D
mariannae		♀	RMNH	RMNH.5014906	√	S,F	√		35.0489	25.8536	Lasithi	Agios Ioannis, 0.9 km E	525	2017-06-17		D
mariannae	paratype E. astyla	♀	MfNB	sine numero	√	S			35.0445	25.6446	Lasithi	Ansdoli		1925-07-01	1925-07-31	D
mariannae	holotype	♂	RMNH	RMNH.INS1105311	√	S			35.0462	25.6546	Lasithi	Anatoli	500	1991-08-16		D
mariannae		♂	RMNH	RMNH.5014907	√	S,F	√	√	35.1868	25.9693	Lasithi	Kalavros	425	2017-06-10	2017-06-15	D
mariannae		♂	RMNH	RMNH.5086973	√	S	√		35.1868	25.9693	Lasithi	Kalavros	425	2017-06-10	2017-06-15	D
mariannae		♀	RMNH	RMNH.5014912	√	S	√		35.1868	25.9693	Lasithi	Kalavros	425	2017-06-10	2017-06-15	D
mariannae		♀	RMNH	RMNH.5086974	√	S	√		35.1868	25.9693	Lasithi	Kalavros	425	2017-06-10	2017-06-15	D
mariannae		♂	CT	2017.029.01	√	S			35.1868	25.9693	Lasithi	Kalavros	425	2017-06-10	2017-06-15	D
mariannae		♀	CT	2017.029.02	√	S			35.1868	25.9693	Lasithi	Kalavros	425	2017-06-10	2017-06-15	D
mariannae		♀	RMNH	RMNH.INS1124470	√				35.1535	25.5858	Lasithi	Katharo plain, 1 km NE FC17787	1080	2018-09-21		W
mariannae		♀	RMNH	RMNH.INS1124471	√				35.1535	25.5858	Lasithi	Katharo plain, 1 km NE FC17787	1080	2018-09-21		W
mariannae	paratype E. astyla	♀	MfNB	sine numero	√	S			35.049	25.7911	Lasithi	Kato Chorion		1925-07-01	1925-07-31	D
mariannae		♀	CT	2002.007.05	√	S			35.0358	25.931	Lasithi	Koutsouras, 1 km W	0	2001-05-06	2001-05-08	D
mariannae	paratype	♂	CH	CH2906A		S			35.0682	25.6058	Lasithi	Malles, 2 km E	700	1991-08-16		D
mariannae		♂	CT	1999.029.01 / FC 859	√	S			35.1091	25.8243	Lasithi	Pacheia Amos, 1 km E FC859	120	1999-07-22		D
mariannae		♀	CT	1999.029.02 / FC 859	√	S			35.1091	25.8243	Lasithi	Pacheia Amos, 1 km E FC859	120	1999-07-22		D
mariannae		♂	RMNH	RMNH.INS1141829	√	S			35.1091	25.8243	Lasithi	Pacheia Amos, 1 km E FC859	120	1999-07-22		D
mariannae		♀	RMNH	RMNH.INS1141830	√	S			35.1091	25.8243	Lasithi	Pacheia Amos, 1 km E FC859	120	1999-07-22		W
mariannae		♂	RMNH	RMNH.INS1141840	√	S			35.1067	25.6925	Lasithi	Prina, 0.5 km N FC17798	345	2019-07-29		D
mariannae		♂	RMNH	RMNH.INS1141841	√				35.1067	25.6925	Lasithi	Prina, 0.5 km N FC17798	345	2019-07-29		D
mariannae		♀	RMNH	RMNH.INS1141839	√				35.1067	25.6925	Lasithi	Prina, 0.5 km N FC17798	345	2019-07-29		D
mariannae		♂	CT	2019.061.01 / FC 17798	√	S			35.1067	25.6925	Lasithi	Prina, 0.5 km N FC17798	345	2019-07-29		D
mariannae		♀	CT	2019.061.02 / FC 17798	√				35.1067	25.6925	Lasithi	Prina, 0.5 km N FC17798	345	2019-07-29		D
mariannae		♀	CT	2019.032.01	√	S			35.085	25.8833	Lasithi	Thrypti Mt., 6.4 km ESE road to Afendis Stavromenos	1310	2019-08-04		D
mariannae		♀	RMNH	RMNH.INS1124469	√				35.08	25.8755	Lasithi	Thrypti Mt., summit Afentis peak FC25104	1475	2019-10-13		W
marietheresae	holotype	♂	RMNH	RMNH.INS1141850	√	S			35.1107	25.4779	Lasithi	Dikti Mt., above Limnakaro Plateau FC1606	1715	2000-10-02		D
marietheresae	paratype	♀	RMNH	RMNH.INS1141848	√				35.1107	25.4779	Lasithi	Dikti Mt., above Limnakaro Plateau FC1606	1715	2000-10-02		D
marietheresae	paratype	♂	RMNH	RMNH.INS1141846	√				35.1107	25.4779	Lasithi	Dikti Mt., above Limnakaro Plateau FC1606	1715	2000-10-02		D
marietheresae	paratype	♀	RMNH	RMNH.INS1141847	√				35.1107	25.4779	Lasithi	Dikti Mt., above Limnakaro Plateau FC1606	1715	2000-10-02		D
marietheresae	allotype	♀	RMNH	RMNH.INS1141849	√	S			35.1107	25.4779	Lasithi	Dikti Mt., above Limnakaro Plateau FC1606	1715	2000-10-02		D
marietheresae	paratype	♀	RMNH	RMNH.INS1124468	√				35.1107	25.4779	Lasithi	Dikti Mt., above Limnakaro Plateau FC1606	1715	2000-10-02		W
marietheresae	paratype	♀	CT	2000.096.04 / FC 1606	√				35.1107	25.4779	Lasithi	Dikti Mt., above Limnakaro Plateau FC1606	1715	2000-10-02		D
marietheresae	paratype	♂	RMNH	RMNH.INS1124467	√				35.1107	25.4779	Lasithi	Dikti Mt., above Limnakaro Plateau FC1606	1715	2000-10-02		W
marietheresae	paratype	♂	CT	2000.096.03 / FC 1606	√				35.1107	25.4779	Lasithi	Dikti Mt., above Limnakaro Plateau FC1606	1715	2000-10-02		D
marietheresae	paratype	♂	CT	2000.096.01 / FC 1606	√	S			35.1107	25.4779	Lasithi	Dikti Mt., above Limnakaro Plateau FC1606	1715	2000-10-02		D
marietheresae	paratype	♀	CT	2000.096.02 / FC 1606	√	S			35.1107	25.4779	Lasithi	Dikti Mt., above Limnakaro Plateau FC1606	1715	2000-10-02		D
pallipes	holotype	♂	RMNH	RMNH.INS1105318	√				35.298	23.9106	Chania	Lefka Mt., Linoseli above Xyloskalo	1600-1800	1973-08-06		D
pallipes	allotype	♀	RMNH	RMNH.INS1105312	√	S			35.298	23.9106	Chania	Lefka Mt., Linoseli above Xyloskalo	1600-1800	1973-08-06		D
pallipes	paratype	♂	RMNH	RMNH.INS1105313	√	S			35.298	23.9106	Chania	Lefka Mt., Linoseli above Xyloskalo	1600-1800	1973-08-06		D
pallipes	paratype	♂	RMNH	RMNH.INS1105314	√	S			35.298	23.9106	Chania	Lefka Mt., Linoseli above Xyloskalo	1600-1800	1973-08-06		D
pallipes	paratype	♂	RMNH	RMNH.INS1105315	√				35.298	23.9106	Chania	Lefka Mt., Linoseli above Xyloskalo	1600-1800	1973-08-06		D
pallipes	paratype	♂	RMNH	RMNH.INS1105316	√				35.298	23.9106	Chania	Lefka Mt., Linoseli above Xyloskalo	1600-1800	1973-08-06		D
pallipes	paratype	♂	RMNH	RMNH.INS1105317	√		√		35.298	23.9106	Chania	Lefka Mt., Linoseli above Xyloskalo	1600-1800	1973-08-06		D
smyrnensis		♂	CT	2019.062.01	√				35.2944	23.6329	Chania	Lagkada, 0.5 km SSW	340	2019-06-17		D
smyrnensis		♂	RMNH	RMNH.5106270	√	S	√		35.2944	23.6329	Chania	Lagkada, 0.5 km SSW	340	2019-06-17		D
smyrnensis		♂	RMNH	RMNH.5106274			√		35.2944	23.6329	Chania	Lagkada, 0.5 km SSW	340	2019-06-17		D
smyrnensis		♂	RMNH	RMNH.5086985	√		√		35.3445	24.8439	Rethimno	Makrigiannis, 0.8 km W (Doxaro)	230	2017-06-22		D
smyrnensis		♂	RMNH	RMNH.5086986			√		35.3445	24.8439	Rethimno	Makrigiannis, 0.8 km W (Doxaro)	230	2017-06-22		D
smyrnensis		♂	RMNH	RMNH.5087053	√	S,F	√	√	35.3445	24.8439	Rethimno	Makrigiannis, 0.8 km W (Doxaro)	230	2017-06-22		D
smyrnensis		♂	RMNH	RMNH.INS152909	√	S			35.3445	24.8439	Rethimno	Makrigiannis, 0.8 km W (Doxaro)	230	2017-06-22		D
smyrnensis		♂	RMNH	RMNH.INS152911	√	S			35.3445	24.8439	Rethimno	Makrigiannis, 0.8 km W (Doxaro)	230	2017-06-22		D
smyrnensis		♂	RMNH	RMNH.INS152912	√				35.3445	24.8439	Rethimno	Makrigiannis, 0.8 km W (Doxaro)	230	2017-06-22		D
smyrnensis		♀	RMNH	RMNH.5014918	√	S,F	√		35.3445	24.8439	Rethimno	Makrigiannis, 0.8 km W (Doxaro)	230	2017-06-22		D
smyrnensis		♀	RMNH	RMNH.5086987	√		√		35.3445	24.8439	Rethimno	Makrigiannis, 0.8 km W (Doxaro)	230	2017-06-22		D
smyrnensis		♀	RMNH	RMNH.INS152465	√				35.3445	24.8439	Rethimno	Makrigiannis, 0.8 km W (Doxaro)	230	2017-06-22		D
smyrnensis		♀	RMNH	RMNH.INS152908	√				35.3445	24.8439	Rethimno	Makrigiannis, 0.8 km W (Doxaro)	230	2017-06-22		D
smyrnensis		♀	RMNH	RMNH.INS152910	√				35.3445	24.8439	Rethimno	Makrigiannis, 0.8 km W (Doxaro)	230	2017-06-22		D
