# Supplementary material for: ﻿A review of Eupholidoptera (Orthoptera, Tettigoniidae) from Crete, Gavdos, Gavdopoula, and Andikithira
Source: Zookeys. 2023 Mar 1;1151:67–158. doi: 10.3897/zookeys.1151.97514 (PMC10207466; doi:10.3897/zookeys.1151.97514)
Supplement: Supplementary material 4 — Details of specimens used in phylogenetic analysis [file zookeys-1151-067_article-97514__-s004.xlsx]

## Sheet: details specimens phylogeny
Specimen code in tree	Genus	Species	Specimen code in collection	DNA isolate code/Genbank code	latdd	longdd	Country	Exact Site/Locality	gene	Collection/Reference
EfrancisaeElafManiat	Eupholidoptera	francisae	RMNH.5106238	669	35.2735	23.5824	Greece	Chania, Elafonisi-Maniatiana	NADH2	RMNH - Leiden, Netherlands
EfrancisaeElafManiat	Eupholidoptera	francisae	RMNH.5106239	670	35.2735	23.5824	Greece	Chania, Elafonisi-Maniatiana	ITS	RMNH - Leiden, Netherlands
EfrancisaeElos	Eupholidoptera	francisae	DC-Ort000513	628	35.3691	23.6244	Greece	Crete, 1 km NW of Elos village, 23.5.2018	ITS	IBER-BAS-Sofia, Bulgaria
EfrancisaeElos	Eupholidoptera	francisae	RMNH.5106277	684	35.3674	23.6377	Greece	Chania, 0.5 km N of Elos	NADH2	RMNH - Leiden, Netherlands
EfrancisaeSarakina	Eupholidoptera	francisae	RMNH.5106235	668	35.2892	23.6744	Greece	Chania, ca. 1 km S Sarakina	ITS	RMNH - Leiden, Netherlands
EfrancisaeSarakina	Eupholidoptera	francisae	RMNH.5106259	676	35.2892	23.6744	Greece	Chania, ca. 1 km S Sarakina	NADH2	RMNH - Leiden, Netherlands
Egiuliae631	Eupholidoptera	giuliae	DC-Ort000563	631	35.1969	24.2597	Greece	1 km W of Skaloti village, 21.5.2018	NADH2, ITS	IBER-BAS-Sofia, Bulgaria
Egiuliae699	Eupholidoptera	giuliae	RMNH.5086978	699	35.314	24.5359	Greece	0.5 km S of Prasies	NADH2, ITS	RMNH - Leiden, Netherlands
Egiuliae6WReth	Eupholidoptera	giuliae	RMNH.5014921	697	35.3593	24.3914	Greece	6 km W of Rethymnon	ITS	RMNH - Leiden, Netherlands
Egiuliae6WReth	Eupholidoptera	giuliae	RMNH.5087050	704	35.3593	24.3914	Greece	6 km W of Rethymnon	NADH2	RMNH - Leiden, Netherlands
Egiuliae701	Eupholidoptera	giuliae	RMNH.5086980	701	35.4397	24.2526	Greece	2 km E of Drapanos	NADH2, ITS	RMNH - Leiden, Netherlands
EgiuliaeAkrotiri	Eupholidoptera	giuliae	RMNH.5106256	665	35.5525	24.1769	Greece	Chania, Akrotiri, Skloka	NADH2	RMNH - Leiden, Netherlands
EgiuliaeAkrotiri	Eupholidoptera	giuliae	RMNH.5106257	666	35.5525	24.1769	Greece	Chania, Akrotiri, Skloka	ITS	RMNH - Leiden, Netherlands
EgiuliaeFres	Eupholidoptera	giuliae	RMNH.5106250	659	35.3914	24.1556	Greece	Chania, 1.5 km NE Fres	ITS	RMNH - Leiden, Netherlands
EgiuliaeFres	Eupholidoptera	giuliae	RMNH.5106251	660	35.3914	24.1556	Greece	Chania, 1.5 km NE Fres	NADH2	RMNH - Leiden, Netherlands
Ejacquelinae1047	Eupholidoptera	jacquelinae	FC 18142	1047	34.8579	24.1152	Greece	Gavdos isl, Sarakiniko, 3.8.2021	NADH2, ITS	NHMC - Herakleio, Greece
Ejacquelinae2	Eupholidoptera	jacquelinae	RMNH.INS 1105299	1032	34.8497	24.1187	Greece	Gavdos 50 m Karave 11.VI.2000	ITS	RMNH - Leiden, Netherlands
Ejacquelinae2	Eupholidoptera	jacquelinae	FC 18142	1046	34.8579	24.1152	Greece	Gavdos isl, Sarakiniko, 3.8.2021	NADH2	NHMC - Herakleio, Greece
Elatens624	Eupholidoptera	latens	DC-Ort000558	624	35.3068	23.9115	Greece	Crete island, above Xyloskalo, 22.5.2018	NADH2, ITS	IBER-BAS-Sofia, Bulgaria
Elatens627	Eupholidoptera	latens	DC-Ort000512	627	35.3747	23.8388	Greece	Crete island, 1 km W of Prases village, 22.5.2018	NADH2, ITS	IBER-BAS-Sofia, Bulgaria
Elatens673	Eupholidoptera	latens	RMNH.5106245	673	35.5572	23.7753	Greece	Chania, Rodopou: 1.5 km N Kolympari	NADH2, ITS	RMNH - Leiden, Netherlands
Emegastyla1052	Eupholidoptera	megastyla	FC 18150	1052	38.8773	21.8737	Greece	Tymphristos mt., close to Karpenisi, 17.8.2021	NADH2, ITS	IBER-BAS-Sofia, Bulgaria
Emegastyla1053	Eupholidoptera	megastyla	FC 18156	1053	39.3163	21.6563	Greece	Voutsikaki mt., 1640m, 21.8.2021	NADH2, ITS	IBER-BAS-Sofia, Bulgaria
Esmyrnensis1G	Eupholidoptera	smyrnensis	3649nTekMesm	MW261402.1	41.1846	27.4808	Turkey	Tekirdağ, 77m	NADH2	Ciplak et al. 2020
Esmyrnensis1G	Eupholidoptera	smyrnensis	3647TekMesm	MW264340	41.1846	27.4808	Turkey	Tekirdağ, 77m	ITS	Ciplak et al. 2020
Esmyrnensis5G	Eupholidoptera	smyrnensis	3653nCanCesm	MW261400	40.2553	27.2108	Turkey	Çanakkale, 66m	NADH2	Ciplak et al. 2020
Esmyrnensis5G	Eupholidoptera	smyrnensis	3641CanBesm	MW264334	40.1456	27.1703	Turkey	Çanakkale, 68m	ITS	Ciplak et al. 2020
Εaffannamariae792	Eupholidoptera	aff. annamariae	DC-Ort000565	792	35.2021	26.024	Greece	Crete island, NE Crete-shore	NADH2, ITS	IBER-BAS-Sofia, Bulgaria
Εannamariae642	Eupholidoptera	annamariae	RMNH.5086953	642	35.0503	26.1975	Greece	11,5 km ESE Xerokampos	NADH2, ITS	RMNH - Leiden, Netherlands
Εastyla626	Eupholidoptera	astyla	DC-Ort000560	626	35.1904	24.7817	Greece	Crete island, Idi Mt., 4 km N of Lochria village, 24.5.2018	NADH2, ITS	IBER-BAS-Sofia, Bulgaria
Εastyla650	Eupholidoptera	astyla	RMNH.5086969	650	35.0442	25.4253	Greece	1 km SE Ano Viannos	NADH2, ITS	RMNH - Leiden, Netherlands
Εastyla653	Eupholidoptera	astyla	RMNH.5086989	653	35.3388	25.0104	Greece	1.5 km S of Douli	NADH2, ITS	RMNH - Leiden, Netherlands
Εfrancsisae621	Eupholidoptera	francisae	DC-Ort000511	621	35.4407	23.5704	Greece	Crete-Sfinari, 23.5.2018	NADH2, ITS	IBER-BAS-Sofia, Bulgaria
Εfrancisae672	Eupholidoptera	francisae	RMNH.5106244	672	35.263	23.8147	Greece	Chania, 1 km S of Livadas	NADH2, ITS	RMNH - Leiden, Netherlands
Εfrancisae682	Eupholidoptera	francisae	RMNH.5106275	682	35.3687	23.6697	Greece	Chania, just N of Strovles	NADH2, ITS	RMNH - Leiden, Netherlands
Εfrancisae686	Eupholidoptera	francisae	RMNH.5106280	686	35.3518	23.6942	Greece	Chania, Psariana -Aligi	NADH2, ITS	RMNH - Leiden, Netherlands
Εfrancisae690	Eupholidoptera	francisae	RMNH.5106291	690	35.2997	23.7517	Greece	Chania, 0.5 km N of Temeniana	NADH2, ITS	RMNH - Leiden, Netherlands
ΕfrancisaeAntik793	Eupholidoptera	francisae	2008.023.29	793	35.8739	23.2951	Greece	Antikythira, 0.6km SES Potamos	NADH2, ITS	RMNH - Leiden, Netherlands
Εmariannae1049	Eupholidoptera	cf. mariannae	FC 18136	1049	35.1444	25.5652	Greece	Katharo plateau NE	NADH2, ITS	NHMC - Herakleio, Greece
Εmariannae707	Eupholidoptera	mariannae	RMNH.5014906	707	35.0489	25.8536	Greece	0.9 km E Agios Ioannis	NADH2, ITS	RMNH - Leiden, Netherlands
Εmariannae709	Eupholidoptera	mariannae	RMNH.5014907	709	35.1868	25.9693	Greece	2 km SSE Kalavros	NADH2, ITS	RMNH - Leiden, Netherlands
Εmarietheresae777	Eupholidoptera	marietheresae	FC 1606	777	35.1107	25.4779	Greece	Dikti mt., Limnakaro plateau, 1750m alt., SE of St. Anastasi Refuge mountain	NADH2, ITS	NHMC - Herakleio, Greece
Εsmyrnensis713	Eupholidoptera	smyrnensis	RMNH.5106274	713	35.2944	23.6329	Greece	Chania, 0.5 km SSW Lagkada	NADH2, ITS	RMNH - Leiden, Netherlands
Εsmyrnensis715	Eupholidoptera	smyrnensis	RMNH.5086985	715	35.3445	24.8439	Greece	1 km W of Makrigiannis	NADH2, ITS	RMNH - Leiden, Netherlands
PsvenosusG	Psorodonotus	venosus		MK951778.1					NADH2	Karşi & Ciplak 2019 - MEVBIL (Molecular Evolution and Biogeography Laboratory in Department of Biology, Akdeniz University Antalya-Turkey)
PsvenosusG	Psorodonotus	venosus	957AGT	MW243297.1	39.7084	42.4349	Turkey	Ağrı, 2302m	ITS	Ciplak et al. 2020
Uvarovzebra3748G	Uvarovistia	zebra	3748nSirBuvz	MW261384	37.4273	43.3009	Turkey	Şırnak, 2700m	NADH2	Ciplak et al. 2020
Uvarovzebra3748G	Uvarovistia	zebra	3748iSirBuvz	MW243253	37.4273	43.3009	Turkey	Şırnak, 2700m	ITS	Ciplak et al. 2020
