# Supplementary material for: ﻿A review of Eupholidoptera (Orthoptera, Tettigoniidae) from Crete, Gavdos, Gavdopoula, and Andikithira
Source: Zookeys. 2023 Mar 1;1151:67–158. doi: 10.3897/zookeys.1151.97514 (PMC10207466; doi:10.3897/zookeys.1151.97514)
Supplement: Supplementary material 5 — NADH2___ITIS_sequences [file zookeys-1151-067_article-97514__-s005.xlsx]

## Sheet: Tab 1
Specimen code	NADH2	ITS
PsvenosusG	TTGTTGTCATTTATCCCCTTAATAACCACTACAAAAAATACTATATCTACAGAAGCATCTCTTAAATATTTCTTAGTACAGGCGCTAGCTTCAGCAATACTATTATTTTCAATCATCCTTATACACACACTTTCAAACACGCCATTAATTATAGACAATAGAATCTTCCAAACCTTAATTTGTTCTGCATTATTATTGAAAATGGGGGCAGCCCCCTTCCATTTTTGATTTCCTGCAACAATAGAGGGATTAAGATGAAAAAATTGTTTTATCCTAATAACATGACAAAAAATTGCCCCACTAATACTCCTAGCCTACATTATTGAAATAAACATTTTTATTTCAATAATCATTGTAACCTCCGTATTAATTGGATCATTAGGTGGATTAAATCAAAGA…	AACATTTCGAGAAGGAGGAGTCGGATCCCTCGCGGTCCTCTCCTCCGGCGAGGCTCCCTGGAGGAGCGAGACTCCTGCCGAGCCCGCTGCTGCGAGCTCCGGCGAGTCCCATACAAAACCACTCTGTACGCGGCGGCTCTGTCCGTCGCCGACAGCGGGAGTGTCGCGGTCCGCGTGGCCGCGTCTCCTTCGATGCAAACTTTCGGCATTGGGTACCTACCTCCCTCGCTCAGTGGAGCGGGGAAAACACGAGGGGACCCGTCGCGGCTTCGGCCCGGCGGGCAGGTTTTAAATGAACTTAACGCCCATGCTCGAAACACTTCTTAGCTATGTGACGAGAAACCCATAAAGATGATTGCTTTTCTCCACTCACCGTGGAGAGAACGATCGAAAAATGAA…
Uvarovzebra3748G	CTATTATCATTCATTCCTTTAATAACTAACACAAAAAATACTATATCCACAGAAGCCTCCCTAAAATATTTTCTGGTTCAAGCGCTAGCCTCAGCAATACTTTTATTTTCAATTATCCTTATGTATACTCTCTCCAAAAATCCACTAATTATTGAAAATAATATCTTCCAAACCTTAATTTGTTCTGCCTTGTTATTAAAAATGGGGGCGGCCCCCTTCCATTTTTGATTTCCTGCAACAATAGAAGGTTTAAGATGAAAAAACTGTTTTATCTTAATAACATGACAAAAAATTGCTCCATTGATACTATTAGCCTACATTATTGAAATAAACGTTTTTACTTCTTCCATCATCGTGATTTCAGTACTGATCGGATCATTGGGAGGATTAAACCAAAGA…	AACATTTCGAGAAGGAGGAGTCGGATCCCTCGCGGTCCTCTCCTTCGGCGAGGCTCCCTGGAGGAGCGAGACTCCTGCCGAGCCCGCTGCTGCGAGCTCCGGCGAGTCCCATCACTCTGTACGCGGCGGCTCTGTCCGTCGCCGACAGCGGGAGTGTCGCGGTCCGCGTGGCCGCGTCTCCTTCGATGCAAACTTTCGGCATTGGGTACCTACCTCCCTCGCTCAGTGGAGCGGGGAAAACACGAGGGGACCCGTCGCGGCTTCGGCCCGGCGGGCAGGTTTTAAATGAACTTAACGCCCTTGCTCGAAACACTTCTTAGCTATGTGACGAGAAACCCATAAAGATGATTGCTTTTCTCCACTCACCGTGGAGAGAACGATCGAAAAATGAAAGAAAAC…
Esmyrnensis715	TTGTTGTCATTTATCCCATTAATAACCAACACAAAAAATGCTATATCTACAGAAGCCTCTTTAAAGTACTTCCTAGTTCAAGCACTAGCCTCAACAATACTATTATTTTCAATCATTCTCATATATTCAATCCCAACCCTTTTAGTTAATGAAAATAATAGAGTCATCCAAACCTTAATTTGTTCAGCACTGTTATTAAAAATGGGAGCCGCCCCCTTTCATTTTTGATTTCCAGCAACAATAGAAGGATTGAGATGAAAAAACTGTTTTATTCTAATAACTTGGCAAAAAATTGCCCCATTAATACTACTATCCTATATTATTGATATAAATATCTTCATTTCAACAATCATTGTAACTTCGGTATTAATTGGGTCACTGGGTGGATTAAATCAAAGA…	AACATTTCGAGAAGGAGGAGTCGGATCCCTCGCGGTCCTCTCCTTCGGCGAGGCTCCCTGGAGGAGCGAGACTCCTGCCGAGCCCGCTGCTGCGAGCTCCGGCGAGTCCCATCACTCTGTACGCGGCGGCTCTGTCCGTCGCCGACAGCGGGAGTGTCGCGGTCCGCGTGGCCGCGTCTCCTTCGATGCAAACTTTCGGCATTGGGTACCTACCTCCCTCGCTCAGTGGAGCGGGGAAAACACGAGGGGACCCGTCGCGGCTTCGGCCCGGCGGGCAGGTTTTAAATGAACTGAACGCCCATGCTCGAAACACTTCTTAGCTATGTGACGAGAAACCCATAAAGATGATTGCTTTTCTCCACTCACCGTGGAGAGAACGATCGAAAAATGAAAGAAAAC…
Esmyrnensis713	TTGTTGTCATTTATCCCATTAATAACCAACACAAAAAATGCTATATCTACAGAAGCCTCTTTAAAGTACTTCCTAGTTCAAGCACTAGCCTCAACAATACTATTATTTTCAATCATTCTCATATATTCAATCCCAACCCTTTTAGTTAATGAAAATAATAGAATCATCCAAACCTTAATTTGTTCAGCACTGTTATTAAAAATGGGAGCCGCCCCCTTTCATTTTTGATTTCCAGCAACAATAGAAGGATTGAGATGAAAAAACTGTTTTATTCTAATAACTTGGCAAAAAATTGCCCCATTAATACTACTATCCTATATTATTGATATAAATATCTTCATTTCAACAATCATTGTAACTTCGGTATTAATTGGGTCACTGGGTGGATTAAATCAAAGA…	AACATTTCGAGAAGGAGGAGTCGGATCCCTCGCGGTCCTCTCCTTCGGCGAGGCTCCCTGGAGGAGCGAGACTCCTGCCGAGCCCGCTGCTGCGAGCTCCGGCGAGTCCCATCACTCTGTACGCGGCGGCTCTGTCCGTCGCCGACAGCGGGAGTGTCGCGGTCCGCGTGGCCGCGTCTCCTTCGATGCAAACTTTCGGCATTGGGTACCTACCTCCCTCGCTCAGTGGAGCGGGGAAAACACGAGGGGACCCGTCGCGGCTTCGGCCCGGCGGGCAGGTTTTAAATGAACTGAACGCCCATGCTCGAAACACTTCTTAGCTATGTGACGAGAAACCCATAAAGATGATTGCTTTTCTCCACTCACCGTGGAGAGAACGATCGAAAAATGAAAGAAAAC…
Esmyrnensis5G	TTGTTGTCATTTATCCCATTAATAACCAACACAAAAAATGCTATATCTACAGAAGCCTCTTTAAAGTACTTCCTAGTTCAAGCACTAGCCTCAACAATACTATTATTTTCAATCATTCTCATATATTCAATCCCAACCCTTTTAGTTAATGAAAATAATAAAATCATCCAAACCTTAATTTGTTCAGCACTGTTATTAAAAATGGGAGCCGCCCCCTTTCATTTTTGATTTCCAGCAACAATAGAAGGATTGAGATGAAAAAACTGTTTTATTCTAATAACTTGACAAAAAATTGCCCCATTAATACTACTATCCTATATTATTGATATAAATATCTTCATTTCAACAATCATTGTAACTTCGGTATTAATTGGGTCACTGGGTGGATTAAATCAAAGA…	AACATTTCGAGAAGGAGGAGTCGGATCCCTCGCGGTCCTCTCCTTCGGCGAGGCTCCCTGGAGGAGCGAGACTCCTGCCGAGCCCGCTGCTGCGAGCTCCGGCGAGTCCCATCACTCTGTACGCGGCGGCTCTGTCCGTCGCCGACAGCGGGAGTGTCGCGGTCCGCGTGGCCGCGTCTCCTTCGATGCAAACTTTCGGCATTGGGTACCTACCTCCCTCGCTCAGTGGAGCGGGGAAAACACGAGGGGACCCGTCGCGGCTTCGGCCCGGCGGGCAGGTTTTAAATGAACTGAACGCCCATGCTCGAAACACTTCTTAGCTATGTGACGAGAAACCCATAAAGATGATTGCTTTTCTCCACTCACCGTGGAGAGAACGATCGAAAAATGAAAGAAAAC…
Esmyrnensis1G	TTGTTGTCATTTATCCCATTAATAACCAACACAAAAAATGCTATATCTACAGAAGCCTCTTTAAAGTACTTCCTAGTTCAAGCACTAGCCTCAACAATACTATTATTTTCAATCATTCTTATATATTCAATTCCAACCCTTTTAGTTAATGAAAATAATAGAATCATCCAAACCTTAATTTGTTCAGCACTGTTATTAAAAATGGGAGCCGCCCCCTTTCATTTTTGATTTCCAGCAACAATAGAAGGATTGAGATGGAAAAACTGTTTTATTCTAATAACTTGGCAAAAAATTGCCCCATTAATACTAATATCCTATATTATTGATATAAATATCTTCATTTCAATAATCATTGTAACTTCGGTATTAATTGGGTCACTGGGTGGATTAAATCAAAGA…	AACATTTCGAGAAGGAGGAGTCGGATCCCTCGCGGTCCTCTCCTTCGGCGAGGCTCCCTGGAGGAGCGAGACTCCTGCCGAGCCCGCTGCTGCGAGCTCCGGCGAGTCCCATCACTCTGTACGCGGCGGCTCTGTCCGTCGCCGACAGCGGGAGTGTCGCGGTCCGCGTGGCCGCGTCTCCTTCGATGCAAACTTTCGGCATTGGGTACCTACCTCCCTCGCTCAGTGGAGCGGGGAAAACACGAGGGGACCCGTCGCGGCTTCGGCCCGGCGGGCAGGTTTTAAATGAACTGAACGCCCATGCTCGAAACACTTCTTAGCTATGTGACGAGAAACCCATAAAGATGATTGCTTTTCTCCACTCACCGTGGAGAGAACGATCGAAAAATGAAAGAAAAC…
Emegastyla1053	TTGTTGTCATTTATCCCATTAATAACCAACACAAAAAATGCTATATCTACAGAGGCATCTTTAAAATACTTCCTAGTTCAAGCACTTGCCTCAACAATATTATTATTTTCAATTATTCTCATATACTCAATCCCGACTCTCTCAGTTAATGAAAATAGTGGAATCATCCAAACCTTAATTTGTTCAGCACTGTTATTAAAAATGGGGGCCGCCCCCTTCCATTTTTGATTCCCAGCGACAATAGAAGGATTAAGATGAAAAAACTGTTTCATTCTAATAACCTGGCAAAAAATTGCCCCATTAATACTACTATCCTATATTATTGAAATAAATGTCTTCATTTCAATAATCATTGTAACTTCAGTATTGATTGGTTCACTAGGAGGGTTAAATCAAAGA…	AACATTTCGAGAAGGAGGAGTTGGATCCCTCGCGGTCCTCTCCTTCGGCGAGGCTCCCTGGAGGAGCGAGACTCCTGCCGAGCCCGCTGCTGCGAGCTCCGGCGAGTCCCATCACTCTGTACGCGGCGGCTCTGTCCGTCGCCGACAGCGGGAGTGTCGCGGTCCGCGTGGCCGCGTCTCCTTCGATGCAAACTTTCGGCATTGGGTACCTACCTCCCTCGCTCAGTGGAGCGGGGAAAACACGAGGGGACCCGTCGCGGCTTCGGCCCGGCGGGCAGGTTTTAAATGAACTGAACGCCCATGCTCGAAACACTTCTTAGCTATGTGACGAGAAACCCATAAAGATGATTGCTTTTCTCCACTCACCGTGGAGAGAACGATCGAAAAATGAAAGAAAAC…
Emegastyla1052	TTATTGTCATTTATCCCACTAATAACCGACACAAAAAATGCTATATCTACAGAAGCATCTTTAAAATACTTCCTTGTTCAAGCACTTGCCTCAACAATATTATTATTTTCAATTATTCTCATATACTCAATTCCAACCCTTTCAGTTAATGAAAATAGTGGAATCATCCAAACCTTAATTTGTTCAGCACTGTTATTAAAAATGGGGGCCGCCCCCTTCCATTTTTGATTCCCAGCCACAATAGAAGGATTGAGATGAAAAAACTGTTTCATTCTAATAACCTGGCAAAAAATTGCCCCCTTAATACTACTATCCTATATTATTGAAATAAATGTCTTCATTTCAATAATCATTGTAACTTCAGTATTAATCGGCTCACTAGGAGGATTAAATCAAAGA…	AACATTTCGAGAAGGAGGAGTTGGATCCCTCGCGGTCCTCTCCTTCGGCGAGGCTCCCTGGAGGAGCGAGACTCCTGCCGAGCCCGCTGCTGCGAGCTCCGGCGAGTCCCATCACTCTGTACGCGGCGGCTCTGTCCGTCGCCGACAGCGGGAGTGTCGCGGTCCGCGTGGCCGCGTCTCCTTCGATGCAAACTTTCGGCATTGGGTACCTACCTCCCTCGCTCAGTGGAGCGGGGAAAACACGAGGGGACCCGTCGCGGCTTCGGCCCGGCGGGCAGGTTTTAAATGAACTGAACGCCCATGCTCGAAACACTTCTTAGCTATGTGACGAGAAACCCATAAAGATGATTGCTTTTCTCCACTCACCGTGGAGAGAACGATCGAAAAATGAAAGAAAAC…
Emarietheresae777	TTATTATCATTTATCCCTTTAATAACCAATACAAAAAATACTATATCCACAGAAGCATCTCTAAAATACTTCCTAGTTCAAGCACTTGCATCAGCAATATTATTATTTTCAGTTATCCTTATATATTCACTTTCAAAAATTCCACTAATTGAAGGTAATAGAATCTTCCAAACCTTAATTTGTTCAGCACTGTTATTAAAAATGGGGGCCGCCCCCTTCCATTTTTGGTTTCCAGCGACAATAGAGGGATTAAGATGAAATAACTGCTTTATTCTAATAACATGACAAAAAATCGCCCCCTTAATGTTACTAGCCTACGTTATTGAGATAAATATTTTTATTTCAGCAATTATTGTAACTTCAGTCTTAATTGGTTCATTAGGTGGACTAAACCAAAGA…	AACATTTCGAGAAGGAGGAGTCGGATCCCTCGCGGTCCTCTCCTTCGGCGAGGCTCCCTGGAGGAGCGAGACTCCTGCCGAGCCCGCTGCTGCGAGCTCCGGCGAGTCCCATCACTCTGTACGCGGCGGCGGCTCTGTCCGTCGCCGACAGCGGGAGTGTCGCGGTCCGCGTGGCCGCGTCTCCTTCGATGCAAACTTTCGGCATTGGGTACCTACCTCCCTCGCTCAGTGGAGCGGGGAAAACACGAGGGGACCCGCCGCGGCTTCGGCCCGGCGGGCAGGTTTTAAATGAACTGAACGCCCATGCTCGAAACACTTCTTAGCTATGTGACGAGAAACCCATAAAGATGATTGCTTTTCTCCACTCACCGTGGAGAGAACGATCGAAAAATGAAAGAA…
Emariannae709	TTATTATCATTTATCCCTTTAATAACCAATACAAAAAATACTATATCCACAGAAGCATCTCTAAAATACTTCCTAGTTCAAGCACTTGCATCAGCAATATTATTATTTTCAGTTATCCTTATATATTCACTTTCAAAATTTCCACTAATTGAAGGTAATAGAATCTTCCAAACCTTAATTTGTTCAGCACTGTTATTAAAAATGGGGGCCGCCCCCTTCCATTTTTGGTTTCCAGCGACAATAGAGGGATTAAGATGAAATAACTGCTTTATTCTAATAACATGACAAAAAATCGCCCCCTTAATGTTACTAGCCTACGTTATTGAGATAAATATTTTTATTTCAGCAATTATTGTAACTTCAGTCTTAATTGGTTCATTAGGTGGACTAAATCAAAGA…	AACATTTCGAGAAGGAGGAGTCGGATCCCTCGCGGTCCTCTCCTTCGGCGAGGCTCCCTGGAGGAGCGAGACTCCTGCCGAGCCCGCTGCTGCGAGCTCCGGCGAGTCCCATCACTCTGTACGCGGCGGCTCTGTCCGTCGCCGACAGCGGGAGTGTCGCGGTCCGCGTGGCCGCGTCTCCTTCGATGCAAACTTTCGGCATTGGGTACCTACCTCCCTCGCTCAGTGGAGGGGACCCGCCGCGGCTTCGGCCCGGCGGGCAGGTTTTAAATGAACTGAACGCCCATGCTCGAAACACTTCTTAGCTATGTGACGAGAAACCCATAAAGATGATTGCTTTTCTCCACTCACCGTGGAGAGAACGATCGAAAAATGAAAGAAAACAACCCTGAACGGTGG…
Emariannae707	TTATTATCATTTATCCCTTTAATAACCAATACAAAAAATACTATATCCACAGAAGCATCTCTAAAATACTTCCTAGTTCAAGCACTTGCATCAGCAATATTATTATTTTCAATTATCCTTATATATTCACTTTCAAAATTTCCACTAATTGAAGGTAATAGAATCTTCCAAACCTTAATTTGTTCAGCACTGTTATTAAAAATGGGGGCCGCCCCCTTCCATTTTTGGTTTCCAGCGACAATAGAGGGATTAAGATGAAATAACTGCTTTATTCTAATAACATGACAAAAAATCGCCCCCTTAATGTTACTAGCCTACGTTATTGAAATAAATATTTTTATTTCAGCAATTATTGTAACTTCAGTCTTAATTGGTTCATTAGGTGGACTAAACCAAAGA…	AACATTTCGAGAAGGAGGAGTCGGATCCCTCGCGGTCCTCTCCTTCGGCGAGGCTCCCTGGAGGAGCGAGACTCCTGCCGAGCCCGCTGCTGCGAGCTCCGGCGAGTCCCATCACTCTGTACGCGGCGGCTCTGTCCGTCGCCGACAGCGGGAGTGTCGCGGTCCGCGTGGCCGCGTCTCCTTCGATGCAAACTTTCGGCATTGGGTACCTACCTCCCTCGCTCAGTGGAGGGGACCCGCCGCGGCTTCGGCCCGGCGGGCAGGTTTTAAATGAACTGAACGCCCATGCTCGAAACACTTCTTAGCTATGTGACGAGAAACCCATAAAGATGATTGCTTTTCTCCACTCACCGTGGAGAGAACGATCGAAAAATGAAAGAAAACAACCCTGAACGGTGG…
Emariannae1049	TTATTATCATTTATCCCTTTAATAACCAATACAAAAAATACTATATCCACAGAAGCATCTCTAAAATACTTCCTAGTTCAAGCACTTGCATCAGCAATATTATTATTTTCAATTATCCTTATATATTCACTTTCAAAATTTCCACTAATTGAAGGTAATAGAATCTTCCAAACCTTAATTTGTTCAGCACTGTTATTAAAAATGGGGGCCGCCCCCTTCCATTTTTGGTTTCCAGCGACAATAGAGGGATTAAGATGAAATAACTGCTTTATTCTAATAACATGACAAAAAATCGCCCCCTTAATGTTACTAGCCTACGTTATTGAAATAAATATTTTTATTTCAGCAATTATTGTAACTTCAGTCTTAATTGGTTCATTAGGTGGACTAAACCAAAGA…	AACATTTCGAGAAGGAGGAGTCGGATCCCTCGCGGTCCTCTCCTTCGGCGAGGCTCCCTGGAGGAGCGAGACTCCTGCCGAGCCCGCTGCTGCGAGCTCCGGCGAGTCCCATCACTCTGTACGCGGCGGCTCTGTCCGTCGCCGACAGCGGGAGTGTCGCGGTCCGCGTGGCCGCGTCTCCTTCGATGCAAACTTTCGGCATTGGGTACCTACCTCCCTCGCTCAGTGGAGGGGACCCGCCGCGGCTTCGGCCCGGCGGGCAGGTTTTAAATGAACTGAACGCCCATGCTCGAAACACTTCTTAGCTATGTGACGAGAAACCCATAAAGATGATTGCTTTTCTCCACTCACCGTGGAGAGAACGATCGAAAAATGAAAGAAAACAACCCTGAACGGTGG…
Elatens673	TTATTATCATTTATTCCTTTAATAACCAATACAAAAAACACTATATCCACAGAAGCTTCTTTAAAATACTTCCTAGTTCAAGCACTTGCTTCAGCAATATTATTATTTTCAATTATTCTTATACATTCACTTTCAAAAATTCCACTAATTGAAGGCAATAGAATCTTCCAAACCTTAATTTGTTCAACACTGTTATTAAAAATGGGGGCCGCCCCCTTCCATTTTTGATTTCCAGCAACAATAGAAGGATTAAGATGAAAGAACTGCTTTATTCTAATAACATGACAAAAAATCGCCCCATTAATGTTACTAGCCTACGTTATTGAGATAAATATTTTTATTTCAGCAATTATTGTAATTTCAGTCTTAATTGGTTCATTAGGAGGACTAAACCAAAGA…	AACATTTCGAGAAGGAGGAGTCGGATCCCTCGCGGTCCTCTCCTTCGGCGAGGCTCCCTGGAGGAGCGAGACTCCTGCCGAGCCCGCTGCTGCGAGCTCCGGCGAGTCCCATCACTCTGTACGCGGCGGCTCTGTCCGTCGCCGACAGCGGGAGTGTCGCGGTCCGCGTGGCCGCGTCTCCTTCGATGCAAACTTTCGGCATTGGGTACCTACCTCCCTCGCTCAGTGGAGCGGGGAAAACACGAGGGGACCCGCCGCGGCTTCGGCCCGGCGGGCAGGTTTTAAATGAACTGAACGCCCATGCTCGAAACACTTCTTAGCTATGTGACGAGAAACCCATAAAGATGATTGCTTTTCTCCACTCATCGTGGAGAGAACGATCGAAAAATGAAAGAAAAC…
Elatens627	TTATTATCATTTATTCCTTTAATAACCAATACAAAAAACACTATATCCACAGAAGCTTCTTTAAAATACTTCCTAGTTCAAGCACTTGCTTCAGCAATATTATTATTTTCAATTATTCTTATATATTCACTTTCAAAAATTCCACTAATTGAAGGCAATAGAATCTTCCAAACCTTAATTTGTTCAGCACTGTTATTAAAAATGGGGGCCGCCCCCTTCCATTTTTGATTTCCAGCAACAATAGAAGGATTAAGATGAAAGAACTGCTTTATTCTAATAACATGACAAAAAATCGCCCCATTAATGTTACTAGCCTACGTTATTGAGATAAATATTTTTATTTCAGCAGTTATTGTAACTTCAGTCTTAATCGGTTCATTAGGAGGGCTAAACCAAAGA…	AACATTTCGAGAAGGAGGAGTCGGATCCCTCGCGGTCCTCTCCTTCGGCGAGGCTCCCTGGAGGAGCGAGACTCCTGCCGAGCCCGCTGCTGCGAGCTCCGGCGAGTCCCATCACTCTGTACGCGGCGGCTCTGTCCGTCGCCGACAGCGGGAGTGTCGCGGTCCGCGTGGCCGCGTCTCCTTCGATGCAAACTTTCGGCATTGGGTACCTACCTCCCTCGCTCAGTGGAGCGGGGAAAACACGAGGGGACCCGCCGCGGCTTCGGCCCGGCGGGCAGGTTTTAAATGAACTGAACGCCCATGCTCGAAACACTTCTTAGCTATGTGACGAGAAACCCATAAAGATGATTGCTTTTCTCCACTCATCGTGGAGAGAACGATCGAAAAATGAAAGAAAAC…
Elatens624	TTATTATCATTTATTCCTTTAATAACCAATACAAAAAACACTATATCCACAGAAGCTTCTTTAAAATACTTCCTAGTTCAAGCACTTGCTTCAGCAATATTATTATTTTCAATTATTCTTATATATTCACTTTCAAGAATTCCACTAATTGAAGGCAATAGAATCTTCCAAACCTTAATTTGTTCAGCACTGTTATTAAAAATGGGGGCCGCCCCCTTCCATTTTTGATTTCCAGCAACAATAGAAGGATTAAGATGAAAGAACTGCTTTATTCTAATAACATGACAAAAAATCGCCCCATTAATGTTACTAGCCTACGTTATTGAGATAAATATTTTTATTTCAGCAGTTATTGTAACTTCAGTCTTAATCGGTTCATTAGGAGGACTAAACCAAAGA…	AACATTTCGAGAAGGAGGAGTCGGATCCCTCGCGGTCCTCTCCTTCGGCGAGGCTCCCTGGAGGAGCGAGACTCCTGCCGAGCCCGCTGCTGCGAGCTCCGGCGAGTCCCATCACTCTGTACGCGGCGGCTCTGTCCGTCGCCGACAGCGGGAGTGTCGCGGTCCGCGTGGCCGCGTCTCCTTCGATGCAAACTTTCGGCATTGGGTACCTACCTCCCTCGCTCAGTGGAGCGGGGAAAACACGAGGGGACCCGCCGCGGCTTCGGCCCGGCGGGCAGGTTTTAAATGAACTGAACGCCCATGCTCGAAACACTTCTTAGCTATGTGACGAGAAACCCATAAAGATGATTGCTTTTCTCCACTCATCGTGGAGAGAACGATCGAAAAATGAAAGAAAAC…
Ejacquelinae2	TTATTATCATTTATTCCTTTAATAACCAATACGAAAAACACTATATCTACAGAAGCGTCTTTAAAATATTTTCTAGTTCAAGCACTTGCTTCAGCAATATTATTATTTTCAATTATCCTTATATATTCACTCTCAAAATTTCCACCAATTGAAGACAATAGAATCTTCCAAACCCTGATTTGTTCAGCACTGTTATTAAAAATGGGGGCCGCCCCCTTCCATTTTTGATTTCCGGCGACGATAGAAGGATTAAGATGAAAGAACTGCTTTATTCTAATAACATGACAAAAAATCGCCCCATTAATATTACTAGCCTATGTTATTGAAATAAATATCTTTATTTCAGCAATCATTATAACTTCGGTCCTAATCGGCTCATTAGGAGGACTAAACCAAAGA…	AACATTTCGAGAAGGAGGAGTCGGATCCCTCGCGGTCCTCTCCTTCGGCGAGGCTCCCTGGAGGAGCGAGACTCCTGCCGAGCCCGCTGCTGCGAGCTCCGGCGAGTCCCATCACTCTGTACGCGGCGGCTCTGTCCGTCGCCGACAGCGGGAGTGTCGCGGTCCGCGTGGCCGCGTCTCTTTCGAAGCAAACTTTCGGCATTGGGTACCTACCTCCCTCGCTCAGTGGAGCGGGGAAAACACGAGGGGACCCGCCGCGGCTTCGGCCCGGCGGGCAGGTTTTAAATGAACTGAACGCCCATGCTCGAAACACTTCTTAGCTATGTGACGAGAAACCCATAAAGATGATTGCTTTTCTCCACTCACCGTGGAGAGAACGATCGAAAAATGAAAGAAAAC…
Ejacquelinae1047	TTATTATCATTTATTCCTTTAATAACCAATACGAAAAACTCTATATCTACAGAAGCGTCTTTAAAATATTTTCTAGTTCAAGCACTTGCTTCAGCAATATTATTATTTTCAATTATCCTTATATATTCACTCTCAAAATTTCCACCAATTGAAGACAATAGAATCTTCCAAACCCTGATTTGTTCAGCACTGTTATTAAAAATGGGGGCCGCCCCCTTCCATTTTTGATTTCCGGCGACGATAGAAGGATTAAGATGAAAGAACTGCTTTATTCTAATAACATGACAAAAAATCGCCCCATTAATATTACTAGCCTATGTTATTGAAATAAATATCTTTATTTCAGCAATCATTATAACTTCGGTCTTAATCGGCTCATTAGGAGGACTAAACCAAAGA…	AACATTTCGAGAAGGAGGAGTCGGATCCCTCGCGGTCCTCTCCTTCGGCGAGGCTCCCTGGAGGAGCGAGACTCCTGCCGAGCCCGCTGCTGCGAGCTCCGGCGAGTCCCATCACTCTGTACGCGGCGGCTCTGTCCGTCGCCGACAGCGGGAGTGTCGCGGTCCGCGTGGCCGCGTCTCTTTCGAAGCAAACTTTCGGCATTGGGTACCTACCTCCCTCGCTCAGTGGAGCGGGGAAAACACGAGGGGACCCGCCGCGGCTTCGGCCCGGCGGGCAGGTTTTAAATGAACTGAACGCCCATGCTCGAAACACTTCTTAGCTATGTGACGAGAAACCCATAAAGATGATTGCTTTTCTCCACTCACCGTGGAGAGAACGATCGAAAAATGAAAGAAAAC…
EgiuliaeFres	TTATTATCATTTATTCCTTTAATAACCAATACAAAAAACACTATATCCACAGAAGCTTCTTTAAAATACTTCCTAGTTCAAGCACTTGCTTCAGCAATATTATTATTTTCAATTATTCTTATATATTCGCTTTCGAAAATTCCACTAATTGAAGACAGTAGAATCTTCCAAACCTTAATTTGTTCAGCACTGTTATTAAAAATGGGGGCCGCCCCCTTCCATTTTTGATTTCCAGCAACAATAGAAGGATTGAGATGAAAGAACTGCTTTATTCTAATAACATGACAAAAAATCGCCCCATTAATGTTACTAGCCTACGTTATTGAGATAAATATTTTTATTTCAGCAATTATTGTAACTTCAGTCTTAATTGGTTCATTAGGAGGGCTAAACCAAAGA…	AACATTTCGAGAAGGAGGAGTCGGATCCCTCGCGGTCCTCTCCTTCGGCGAGGCTCCCTGGAGGAGCGAGACTCCTGCCGAGCCCGCTGCTGCGAGCTCCGGCGAGTCCCATCACTCTGTACGCGGCGGCTCTGTCCGTCGCCGACAGCGGGAGTGTCGCGGTCCGCGTGGCCGCGTCTCCTTCGATGCAAACTTTCGGCATTGGGTACCTACCTCCCTCGCTCAGTGGAGCGGGGAAAACACGAGGGGACCCGCCGCGGCTTCGGCCCGGCGGGCAGGTTTTAAATGAACTGAACGCCCATGCTCGAAACACTTCTTAGCTATGTGACGAGAAACCCATAAAGATGATTGCTTTTCTCCACTCACCGTGGAGAGAACGATCGAAAAATGAAAGAAAAC…
EgiuliaeAkrotiri	TTATTATCATTTATTCCTTTAATAACCAATACAAAAAACACTATATCCACAGAAGCTTCTTTAAAATATTTCCTAGTTCAAGCACTTGCTTCAGCAATATTATTATTTTCAATTATTCTTATATATTCACTTTCAAAAATTCCACTAATTGAAGGCAATAGAATCTTCCAAACCTTAATTTGTTCAGCACTGTTATTAAAAATGGGGGCCGCCCCCTTCCATTTTTGGTTTCCAGCAACAATAGAAGGATTAAGATGAAAGAACTGCTTTATTCTAATAACATGACAAAAAATCGCCCCATTAATGTTACTAGCCTACGTTATTGAGATAAACATTTTTATTTCAGCAGTTATTGTAACTTCAGTCTTAATCGGTTCATTAGGAGGACTAAACCAAAGA…	AACATTTCGAGAAGGAGGAGTCGGATCCCTCGCGGTCCTCTCCTTCGGCGAGGCTCCCTGGAGGAGCGAGACTCCTGCCGAGCCCGCTGCTGCGAGCTCCGGCGAGTCCCATCACTCTGTACGCGGCGGCTCTGTCCGTCGCCGACAGCGGGAGTGTCGCGGTCCGCGTGGCCGCGTCTCCTTCGATGCAAACTTTCGGCATTGGGTACCTACCTCCCTCGCTCAGTGGAGCGGGGAAAACACGAGGGGACCCGCCGCGGCTTCGGCCCGGCGGGCAGGTTTTAAATGAACTGAACGCCCATGCTCGAAACACTTCTTAGCTATGTGACGAGAAACCCATAAAGATGATTGCTTTTCTCCACTCACCGTGGAGAGAACGATCGAAAAATGAAAGAAAAC…
Egiuliae701	TTATTATCATTTATTCCTTTAATAACCAATACAAAAAACACTATATCCACAGAAGCTTCTTTAAAATACTTCCTAGTTCAAGCACTTGCTTCAGCAATATTATTATTTTCAATTATTCTTATATATTCACTTTCAAAAATTCCACTAATTGAAGGCAATAGAATCTTCCAAACCTTAATTTGTTCAGCACTGTTATTAAAAATGGGGGCCGCCCCCTTCCATTTTTGGTTTCCAGCAACAATAGAAGGATTAAGATGAAAGAACTGCTTTATTCTAATAACATGACAAAAAATCGCCCCATTAATGTTACTAGCCTACGTTATTGAAATAAATATTTTTATTTCAGCAATTATTGTAACTTCAGTCTTAATCGGTTCATTAGGAGGACTAAACCAAAGA…	AACATTTCGAGAAGGAGGAGTCGGATCCCTCGCGGTCCTCTCCTTCGGCGAGGCTCCCTGGAGGAGCGAGACTCCTGCCGAGCCCGCTGCTGCGAGCTCCGGCGAGTCCCATCACTCTGTACGCGGCGGCTCTGTCCGTCGCCGACAGCGGGAGTGTCGCGGTCCGCGTGGCCGCGTCTCCTTCGATGCAAACTTTCGGCATTGGGTACCTACCTCCCTCGCTCAGTGGAGCGGGGAAAACACGAGGGGACCCGCCGCGGCTTCGGCCCGGCGGGCAGGTTTTAAATGAACTGAACGCCCATGCTCGAAACACTTCTTAGCTATGTGACGAGAAACCCATAAAGATGATTGCTTTTCTCCACTCACCGTGGAGAGAACGATCGAAAAATGAAAGAAAAC…
Egiuliae6WReth	TTATTATCATTTATTCCTTTAATAACCAATACAAAAAACACTATATCCACAGAAGCTTCTTTAAAATACTTCCTAGTTCAGGCACTTGCTTCAGCAATATTATTATTTTCAATTATTCTTATATATTCGCTTTCGAAAATTCCACTAATTGAAGACAGTAGAATCTTCCAAACCTTAATTTGTTCAGCACTGTTATTAAAAATGGGGGCCGCCCCCTTCCATTTTTGATTTCCAGCAACAATAGAAGGATTAAGATGAAAGAACTGCTTTATTCTAATAACATGACAAAAAATCGCCCCATTAATGTTACTAGCCTACGTTATTGAGATAAATATTTTTATTTCAGCAATTATTGTAACTTCAGTCTTAATTGGTTCATTAGGAGGGCTAAACCAAAGA…	AACATTTCGAGAAGGAGGAGTCGGATCCCTCGCGGTCCTCTCCTTCGGCGAGGCTCCCTGGAGGAGCGAGACTCCTGCCGAGCCCGCTGCTGCGAGCTCCGGCGAGTCCCATCACTCTGTACGCGGCGGCTCTGTCCGTCGCCGACAGCGGGAGTGTCGCGGTCCGCGTGGCCGCGTCTCCTTCGATGCAAACTTTCGGCATTGGGTACCTACCTCCCTCGCTCAGTGGAGCGGGGAAAACACGAGGGGACCCGCCGCGGCTTCGGCCCGGCGGGCAGGTTTTAAATGAACTGAACGCCCATGCTCGAAACACTTCTTAGCTATGTGACGAGAAACCCATAAAGATGATTGCTTTTCTCCACTCACCGTGGAGAGAACGATCGATAAATGAAAGAAAAC…
Egiuliae699	TTATTATCATTTATTCCTTTAATAACCAATACAAAAAACACTATATCCACAGAAGCTTCTTTAAAATACTTCCTAGTTCAAGCACTTGCTTCAGCAATATTATTATTTTCAATTATTCTTATATATTCGCTTTCGAAAATTCCACTAATTGAAGACAGTAGAATCTTCCAAACCTTAATTTGTTCAGCACTGTTATTAAAAATGGGGGCCGCCCCCTTCCATTTTTGATTTCCAGCAACAATAGAAGGATTGAGATGAAAGAACTGCTTTATTCTAATAACATGACAAAAAATCGCCCCATTAATGTTACTAGCCTACGTTATTGAGATAAATATTTTTATTTCAGCAATTATTGTAACTTCAGTCTTAATTGGTTCATTAGGGGGACTAAACCAAAGA…	AACATTTCGAGAAGGAGGAGTCGGATCCCTCGCGGTCCTCTCCTTCGGCGAGGCTCCCTGGAGGAGCGAGACTCCTGCCGAGCCCGCTGCTGCGAGCTCCGGCGAGTCCCATCACTCTGTACGCGGCGGCTCTGTCCGTCGCCGACAGCGGGAGTGTCGCGGTCCGCGTGGCCGCGTCTCCTTCGATGCAAACTTTCGGCATTGGGTACCTACCTCCCTCGCTCAGTGGAGCGGGGAAAACACGAGGGGACCCGCCGCGGCTTCGGCCCGGCGGGCAGGTTTTAAATGAACTGAACGCCCATGCTCGAAACACTTCTTAGCTATGTGACGAGAAACCCATAAAGATGATTGCTTTTCTCCACTCACCGTGGAGAGAACGATCGAAAAATGAAAGAAAAC…
Egiuliae631	TTATTATCATTTATTCCTTTAATAACCAATACAAAAAACACTATATCCACAGAAGCTTCTTTAAAATACTTCCTAGTTCAAGCACTTGCTTCAGCAATATTATTATTTTCAATTATTCTTATATATTCGCTTTCGAAAATTCCACTAATTGAAGACAGTAGAATCTTCCAAACCTTAATTTGTTCAGCACTGTTATTAAAAATGGGGGCCGCCCCCTTCCATTTTTGATTCCCAGCAACAATAGAAGGATTAAGATGAAAGAACTGCTTTATTCTAATAACATGACAAAAAATTGCCCCATTAATGTTACTAGCCTACATTATTGAGATAAACATTTTTATTTCAGCAATTATTGTAACTTCAGTCTTAATTGGTTCATTAGGGGGGCTAAACCAAAGA…	AACATTTCGAGAAGGAGGAGTCGGATCCCTCGCGGTCCTCTCCTTCGGCGAGGCTCCCTGGAGGAGCGAGACTCCTGCCGAGCCCGCTGCTGCGAGCTCCGGCGAGTCCCATCACTCTGTACGCGGCGGCTCTGTCCGTCGCCGACAGCGGGAGTGTCGCGGTCCGCGTGGCCGCGTCTCCTTCGATGCAAACTTTCGGCATTGGGTACCTACCTCCCTCGCTCAGTGGAGCGGGGAAAACACGAGGGGACCCGCCGCGGCTTCGGCCCGGCGGGCAGGTTTTAAATGAACTGAACGCCCATGCTCGAAACACTTCTTAGCTATGTGACGAGAAACCCATAAAGATGATTGCTTTTCTCCACTCACCGTGGAGAGAACGATCGAAAAATGAAAGAAAAC…
EfrancisaeSarakina	TTACTATCATTTATTCCTTTAATAACCAATACAAAAAATACTATATCCACAGAGGCATCTTTAAAATACTTCCTAGTTCAAGCTCTTGCTTCAGCAATATTATTATTTTCAATTATTCTTATATATTCATTCTCGAAAATTCCACTAATTGAAGATAGTAGAATCTTCCAAACCTTAATTTGTTCAGCACTGTTATTAAAAATGGGGGCCGCCCCCTTCCATTTTTGGTTTCCAGCGACAATAGAAGGATTAAGATGAAAGAACTGCTTTATTCTAATAACATGACAAAAAATCGCCCCATTAATGTTACTAGCCTATGTTATTCAAATAAACATTTTTATTTCAGCAATTATTGTAGTCTCAGTCTTAATTGGTTCACTAGGAGGACTAAACCAAAGA…	AACATTTCGAGAAGGAGGAGTCGGATCCCTCGCGGTCCTCTCCTTCGGCGAGGCTCCCTGGAGGAGCGAGACTCCTGCCGAGCCCGCTGCTGCGAGCTCCGGCGAGTCCCATCACTCTGTACGCGGCGGCTCTGTCCGTCGCCGACAGCGGGAGTGTCGCGGTCCGCGTGGCCGCGTCTCCTTCGATGCAAACTTTCGGCATTGGGTACCTACCTCCCTCGCTCAGTGGAGCGGGGAAAACACGAGGGGACCCGCCGCGGCTTCGGCCCGGCGGGCAGGTTTTAAATGAACTGAACGCCCATGCTCGAAACACTTCTTAGCTATGTGACGAGAAACCCATAAAGATGATTGCTTTTCTCCACTCATCGTGGAGAGAACGATCGAAAAATGAAAGAAAAC…
EfrancisaeElos	TTACTATCATTTATTCCTTTAATAACCAATACAAAAAATACTATATCCACAGAGGCGTCTTTAAAATACTTCCTAGTTCAAGCTCTTGCTTCAGCAATATTATTATTTTCAATTATTCTTATATATTCATTCTCGAAAATTCCACTAATTGAAGATAGTAGAATCTTCCAAACCTTAATTTGTTCAGCACTGTTATTAAAAATGGGGGCCGCCCCCTTCCATTTTTGGTTTCCAGCGACAATAGAAGGATTAAGATGAAAGAACTGCTTTATTCTAATAACATGACAAAAAATCGCCCCATTAATGTTACTAGCCTATGTTATTCAAATAAACATTTTTATTTCAGCAATTATTGTAGTCTCAGTCTTAATTGGTTCACTAGGAGGACTAAACCAAAGA…	AACATTTCGAGAAGGAGGAGTCGGATCCCTCGCGGTCCTCTCCTTCGGCGAGGCTCCCTGGAGGAGCGAGACTCCTGCCGAGCCCGCTGCTGCGAGCTCCGGCGAGTCCCATCACTCTGTACGCGGCGGCTCTGTCCGTCGCCGACAGCGGGAGTGTCGCGGTCCGCGTGGCCGCGTCTCCTTCGATGCAAACTTTCGGCATTGGGTACCTACCTCCCTCGCTCAGTGGAGCGGGGAAAACACGAGGGGACCCGCCGCGGCTTCGGCCCGGCGGGCAGGTTTTAAATGAACTGAACGCCCATGCTCGAAACACTTCTTAGCTATGTGACGAGAAACCCATAAAGATGATTGCTTTTCTCCACTCATCGTGGAGAGAACGATCGAAAAATGAAAGAAAAC…
EfrancisaeElafManiat	TTACTATCATTTATTCCTTTAATAACCAATACAAAAAATACTATATCCACAGAGGCATCTTTAAAATACTTCCTAGTTCAAGCTCTTGCTTCAGCAATATTATTATTTTCAATTATTCTTATATATTCATTCTCGAAAATTCCACTAATTGAAGATAGTAGAATCTTCCAAACCTTAATTTGTTCAGCACTGTTATTAAAAATGGGGGCCGCCCCCTTCCATTTTTGGTTTCCAGCGACAATAGAAGGATTAAGATGAAAGAACTGCTTTATTCTAATAACATGACAAAAAATCGCCCCATTAATGTTACTAGCCTATGTTATTCAAATAAACATTTTTATTTCAGCAATTATTGTAGTCTCAGTCTTAATTGGTTCACTAGGAGGGCTAAACCAAAGA…	AACATTTCGAGAAGGAGGAGTCGGATCCCTCGCGGTCCTCTCCTTCGGCGAGGCTCCCTGGAGGAGCGAGACTCCTGCCGAGCCCGCTGCTGCGAGCTCCGGCGAGTCCCATCACTCTGTACGCGGCGGCTCTGTCCGTCGCCGACAGCGGGAGTGTCGCGGTCCGCGTGGCCGCGTCTCCTTCGATGCAAACTTTCGGCATCGGGTACCTACCTCCCTCGCTCAGTGGAGCGGGGAAAACACGAGGGGACCCGCCGCGGCTTCGGCCCGGCGGGCAGGTTTTAAATGAACTGAACGCCCATGCTCGAAACACTTCTTAGCTATGTGACGAGAAACCCATAAAGATGATTGCTTTTCTCCACTCATCGTGGAGAGAACGATCGAAAAATGAAAGAAAAC…
EfrancisaeAntik793	TTACTATCATTTATTCCTTTAATAACCAATACAAAAAATACTATATCCACAGAGGCGTCTTTAAAATACTTCCTAGTTCAAGCTCTTGCTTCAGCAATATTATTATTTTCAATTATTCTTATATATTCATTCTCGAAAATTCCACTAATTGAAAATAGTAGAATCTTCCAAACCTTAATTTGTTCAGCACTGTTATTAAAAATGGGGGCCGCCCCCTTCCATTTTTGGTTTCCAGCGACAATAGAAGGATTAAGATGAAAGAACTGCTTTATTCTAATAACATGACAAAAAATCGCCCCATTAATGTTACTAGCCTATGTTATTCAAATAAACATTTTTATTTCAGCAATTATTGTAGTCTCAGTCTTAATTGGTTCACTAGGAGGACTAAACCAAAGA…	AACATTTCGAGAAGGAGGAGTCGGATCCCTCGCGGTCCTCTCCTTCGGCGAGGCTCCCTGGAGGAGCGAGACTCCTGCCGAGCCCGCTGCTGCGAGCTCCGGCGAGTCCCATCACTCTGTACGCGGCGGCTCTGTCCGTCGCCGACAGCGGGAGTGTCGCGGTCCGCGTGGCCGCGTCTCCTTCGATGCAAACTTTCGGCATCGGGTACCTACCTCCCTCGCTCAGTGGAGCGGGGAAAACACGAGGGGACCCGCCGCGGCTTCGGCCCGGCGGGCAGGTTTTAAATGAACTGAACGCCCATGCTCGAAACACTTCTTAGCTATGTGACGAGAAACCCATAAAGATGATTGCTTTTCTCCACTCATCGTGGAGAGAACGATCGAAAAATGAAAGAAAAC…
Efrancisae690	TTACTATCATTTATCCCTTTAATAACCAATACAAAAAATACTATATCCACAGAGGCATCTTTAAAATACTTCCTAGTTCAAGCTCTTGCTTCAGCAATATTATTATTTTCAATTATTCTTATATATTCATTCTCGAAAATTCCACTAATTGAAAATAGTAGAATCTTCCAAACCTTAATTTGTTCAGCACTGTTATTAAAAATGGGGGCCGCCCCCTTCCATTTTTGGTTTCCAGCGACAATAGAAGGATTAAGATGAAAGAACTGCTTTATTCTAATAACATGACAAAAAATCGCCCCATTAATGTTACTAGCCTATGTTATTCAAATAAACATTTTTATTTCAGCAATTATTGTAGTCTCAGTCTTAATTGGTTCACTAGGAGGACTAAACCAAAGA…	AACATTTCGAGAAGGAGGAGTCGGATCCCTCGCGGTCCTCTCCTTCGGCGAGGCTCCCTGGAGGAGCGAGACTCCTGCCGAGCCCGCTGCTGCGAGCTCCGGCGAGTCCCATCACTCTGTACGCGGCGGCTCTGTCCGTCGCCGACAGCGGGAGTGTCGCGGTCCGCGTGGCCGCGTCTCCTTCGATGCAAACTTTCGGCATTGGGTACCTACCTCCCTCGCTCAGTGGAGCGGGGAAAACACGAGGGGACCCGCCGCGGCTTCGGCCCGGCGGGCAGGTTTTAAATGAACTGAACGCCCATGCTCGAAACACTTCTTAGCTATGTGACGAGAAACCCATAAAGATGATTGCTTTTCTCCACTCATCGTGGAGAGAACGATCGAAAAATGAAAGAAAAC…
Efrancisae686	TTACTATCATTTATTCCTTTAATAACCAATACAAAAAATTCTATATCCACAGAGGCATCTTTAAAATACTTCCTAGTTCAAGCTCTTGCTTCAGCAATATTATTATTTTCAATTATTCTTATATATTCATTCTCGAAAATTCCACTAATTGAAGATAGTAGAATCTTCCAAACCTTAATTTGTTCAGCACTGTTATTAAAAATGGGGGCCGCCCCCTTCCATTTTTGGTTTCCAGCGACAATAGAAGGATTAAGATGAAAGAACTGCTTTATTCTAATAACATGACAAAAAATCGCCCCATTAATGTTACTAGCCTATGTTATTCAAATAAACATTTTTATTTCAGCAATTATTGTAGTCTCAGTCTTAATTGGTTCACTAGGAGGACTAAACCAAAGA…	AACATTTCGAGAAGGAGGAGTCGGATCCCTCGCGGTCCTCTCCTTCGGCGAGGCTCCCTGGAGGAGCGAGACTCCTGCCGAGCCCGCTGCTGCGAGCTCCGGCGAGTCCCATCACTCTGTACGCGGCGGCTCTGTCCGTCGCCGACAGCGGGAGTGTCGCGGTCCGCGTGGCCGCGTCTCCTTCGATGCAAACTTTCGGCATTGGGTACCTACCTCCCTCGCTCAGTGGAGCGGGGAAAACACGAGGGGACCCGCCGCGGCTTCGGCCCGGCGGGCAGGTTTTAAATGAACTGAACGCCCATGCTCGAAACACTTCTTAGCTATGTGACGAGAAACCCATAAAGATGATTGCTTTTCTCCACTCATCGTGGAGAGAACGATCGAAAAATGAAAGAAAAC…
Efrancisae682	TTACTATCATTTATTCCTTTAATAACCAATACAAAAAATACTATATCCACAGAGGCATCTTTAAAATACTTCCTAGTTCAAGCTCTTGCTTCAGCAATATTATTATTTTCAATTATTCTTATATATTCATTCTCGAAAATTCCACTAATTGAAGATAGTAGAATCTTCCAAACCTTAATTTGTTCAGCACTGTTATTAAAAATGGGGGCCGCCCCCTTCCATTTTTGGTTTCCAGCGACAATAGAAGGATTAAGATGAAAGAACTGCTTTATTCTAATAACATGACAAAAAATCGCCCCATTAATGTTACTAGCCTATGTTATTCAAATAAACATTTTTATTTCAGCAATTATTGTAGTCTCAGTCTTAATTGGTTCACTAGGAGGACTAAACCAAAGA…	AACATTTCGAGAAGGAGGAGTCGGATCCCTCGCGGTCCTCTCCTTCGGCGAGGCTCCCTGGAGGAGCGAGACTCCTGCCGAGCCCGCTGCTGCGAGCTCCGGCGAGTCCCATCACTCTGTACGCGGCGGCTCTGTCCGTCGCCGACAGCGGGAGTGTCGCGGTCCGCGTGGCCGCGTCTCCTTCGATGCAAACTTTCGGCATCGGGTACCTACCTCCCTCGCTCAGTGGAGCGGGGAAAACACGAGGGGACCCGCCGCGGCTTCGGCCCGGCGGGCAGGTTTTAAATGAACTGAACGCCCATGCTCGAAACACTTCTTAGCTATGTGACGAGAAACCCATAAAGATGATTGCTTTTCTCCACTCATCGTAGAGAGAACGATCGAAAAATGAAAGAAAAC…
Efrancisae672	TTACTATCATTTATTCCTTTAATAACCAATACAAAAAATACTATATCCACAGAGGCATCTTTAAAATACTTCCTAGTTCAAGCTCTTGCTTCAGCAATATTATTATTTTCAATTATTCTTATATATTCATTCTCGAAAATTCCACTAATTGAAGATAGTAGAATCTTCCAAACCTTAATTTGTTCAGCACTGTTATTAAAAATGGGGGCCGCCCCCTTCCATTTTTGGTTTCCAGCGACAATAGAAGGATTAAGATGAAAGAACTGCTTTATTCTAATAACATGACAAAAAATCGCCCCATTAATGTTACTAGCCTATGTTATTCAAATAAACATTTTTATTTCAGCAATTATTGTAGTCTCAGTCTTAATTGGTTCACTAGGAGGACTAAACCAAAGA…	AACATTTCGAGAAGGAGGAGTCGGATCCCTCGCGGTCCTCTCCTTCGGCGAGGCTCCCTGGAGGAGCGAGACTCCTGCCGAGCCCGCTGCTGCGAGCTCCGGCGAGTCCCATCACTCTGTACGCGGCGGCTCTGTCCGTCGCCGACAGCGGGAGTGTCGCGGTCCGCGTGGCCGCGTCTCCTTCGATGCAAACTTTCGGCATCGGGTACCTACCTCCCTCGCTCAGTGGAGCGGGGAAAACACGAGGGGACCCGCCGCGGCTTCGGCCCGGCGGGCAGGTTTTAAATGAACTGAACGCCCATGCTCGAAACACTTCTTAGCTATGTGACGAGAAACCCATAAAGATGATTGCTTTTCTCCACTCATCGTGGAGAGAACGATCGAAAAATGAAAGAAAAC…
Efrancisae621	TTACTATCATTTATTCCTTTAATAACCAATACAAAAAATACTATATCCACAGAGGCGTCTTTAAAATACTTCCTAGTTCAAGCTCTTGCTTCAGCAATATTATTATTTTCAATTATTCTTATATATTCATTCTCGAAAATTCCACTAATTGAAGATAGTAGAATCTTCCAAACCTTAATTTGTTCAGCACTGTTATTAAAAATGGGGGCCGCCCCCTTCCATTTTTGGTTTCCAGCGACAATAGAAGGATTAAGATGAAAGAACTGCTTTATTCTAATAACATGACAAAAAATCGCCCCATTAATGTTACTAGCCTATGTTATTCAAATAAACATTTTTATTTCAGCAATTATTGTAGTCTCAGTCTTAATTGGTTCACTAGGAGGACTAAACCAAAGA…	AACATTTCGAGAAGGAGGAGTCGGATCCCTCGCGGTCCTCTCCTTCGGCGAGGCTCCCTGGAGGAGCGAGACTCCTGCCGAGCCCGCTGCTGCGAGCTCCGGCGAGTCCCATCACTCTGTACGCGGCGGCTCTGTCCGTCGCCGACAGCGGGAGTGTCGCGGTCCGCGTGGCCGCGTCTCCTTCGATGCAAACTTTCGGCATTGGGTACCTACCTCCCTCGCTCAGTGGAGCGGGGAAAACACGAGGGGACCCGCCGCGGCTTCGGCCCGGCGGGCAGGTTTTAAATGAACTGAACGCCCATGCTCGAAACACTTCTTAGCTATGTGACGAGAAACCCATAAAGATGATTGCTTTTCTCCACTCATCGTGGAGAGAACGATCGAAAAATGAAAGAAAAC…
Eastyla653	TTATTATCATTTATTCCTTTAATAACCAATACAAAAAACACTATATCCACGGAAGCTTCTTTAAAATACTTCCTAGTTCAAGCACTTGCTTCAGCAATATTATTATTTTCAATTATTCTTATATATTCACTTTCGAAAATTCCACTAATTGAAAGCAGTAGAATCTTCCAAACCTTAATTTGTTCAGCACTGTTATTAAAAATGGGGGCCGCCCCCTTCCATTTTTGATTCCCAGCAACAATAGAAGGATTAAGATGAAAGAACTGCTTTATTCTAATAACATGACAAAAAATCGCCCCATTAATGTTACTAGCCTACATTATCGAGATAAATATTTTTATCTCAGCAATTATTGTAACTTCAGTCTTAATTGGTTCATTAGGAGGGCTAAACCAAAGA…	AACATTTCGAGAAGGAGGAGTCGGATCCCTCGCGGTCCTCTCCTTCGGCGAGGCTCCCTGGAGGAGCGAGACTCCTGCCGAGCCCGCTGCTGCGAGCTCCGGCGAGTCCCATCACTCTGTACGCGGCGGCTCTGTCCGTCGCCGACAGCGGGAGTGTCGCGGTCCGCGTGGCCGCGTCTCCTTCGATGCAAACTTTCGGCATTGGGTACCTACCTCCCTCGCTCAGTGGAGCGGGGAAAACACGAGGGGACCCGCCGCGGCTTCGGCCCGGCGGGCAGGTTTTAAATGAACTGAACGCCCATGCTCGAAACACTTCTTAGCTATGTGACGAGAAACCCATAAAGATGATTGCTTTTTCTCCACTCACCGTGGAGAGAACGATCGAAAAATGAAAGAAAA…
Eastyla650	TTATTATCATTTATCCCTTTAATAACCAATACAAAAAACACTATATCCACAGAAGCTTCTTTAAAATACTTCCTAGTTCAAGCACTTGCTTCAGCAATATTATTATTTTCAATTATTCTTATATATTCGCTTTCGAAAATTCCACTAATTGAAGCCAGAAGAATCTTCCAAACCTTAATTTGTTCAGCACTGTTATTAAAAATGGGGGCCGCCCCCTTCCATTTTTGGTTTCCAGCAACAATAGAAGGATTAAGATGAAAGAACTGCTTTATTCTAATAACATGACAAAAAATCGCCCCATTAATGTTACTAGCCTACGTTATTGAGATAAATATTTTTATTTCAGCAATTATTGTAACTTCAGTCTTAATTGGCTCATTAGGAGGACTAAACCAAAGA…	AACATTTCGAGAAGGAGGAGTCGGATCCCTCGCGGTCCTCTCCTTCGGCGAGGCTCCCTGGAGGAGCGAGACTCCTGCCGAGCCCGCTGCTGCGAGCTCCGGCGAGTCCCATCACTCTGTACGCGGCGGCTCTGTCCGTCGCCGACAGCGGGAGTGTCGCGGTCCGCGTGGCCGCGTCTCCTTCGATGCAAACTTTCGGCATTGGGTACCTACCTCCCTCGCTCAGTGGAGCGGGGAAAACACGAGGGGACCCGCCGCGGCTTCGGCCCGGCGGGCAGGTTTTAAATGAACTGAACGCCCATGCTCGAAACACTTCTTAGCTATGTGACGAGAAACCCATAAAGATGATTGCTTTTTCTCCACTCACCGTGGAGAGAACGATCGAAAAATGAAAGAAAA…
Eastyla626	TTATTATCATTCATTCCTTTAATAACCAATACAAAAAACACTATATCCACAGAAGCTTCTTTAAAATACTTCCTAGTTCAAGCACTTGCTTCAGCAATATTATTATTTTCAATTATTCTTATATATTCGCTTTCAAAAATTCCACTAATTGAAGGTAGTAGAATCTTCCAAACCTTAATTTGTTCAGCACTGTTATTAAAAATGGGGGCCGCCCCCTTCCATTTTTGGTTTCCAGCAACAATAGAAGGATTAAGATGAAAGAACTGCTTTATTCTAATAACATGACAAAAAATCGCCCCATTAATGTTACTAGCCTACGTTATTGAGATAAATATTTTTATTTCAGCAATTATTGTAACTTCAGTCTTGATTGGTTCATTAGGAGGACTAAACCAAAGA…	AACATTTCGAGAAGGAGGAGTCGGATCCCTCGCGGTCCTCTCCTTCGGCGAGGCTCCCTGGAGGAGCGAGACTCCTGCCGAGCCCGCTGCTGCGAGCTCCGGCGAGTCCCATCACTCTGTACGCGGCGGCTCTGTCCGTCGCCGACAGCGGGAGTGTCGCGGTCCGCGTGGCCGCGTCTCCTTCGATGCAAACTTTCGGCATTGGGTACCTACCTCCCTCGCTCAGTGGAGCGGGGAAAACACGAGGGGACCCGCCGCGGCTTCGGCCCGGCGGGCAGGTTTTAAATGAACTGAACGCCCATGCTCGAAACACTTCTTAGCTATGTGACGAGAAACCCATAAAGATGATTGCTTTTCTCCACTCACCGTGGAGAGAACGATCGAAAAATGAAAGAAAAC…
Eastyla4377G	TTATTATCATTCATTCCTTTAATAACCAATACAAAAAACACTATATCCACAGAAGCTTCTTTAAAATACTTCCTAGTTCAAGCACTTGCTTCAGCAATATTATTATTTTCAATTATTCTTATATATTCGCTTTCAAAAATTCCACTAATTGAAGGTAGTAGAATCTTCCAAACCTTAATTTGTTCAGCACTGTTATTAAAAATGGGGGCCGCCCCCTTCCATTTTTGGTTTCCAGCAACAATAGAAGGATTAAGATGAAAGAACTGCTTTATTCTAATAACATGACAAAAAATCGCCCCATTAATGTTACTAGCCTACGTTATTGAGATAAATATTTTTATTTCAGCAATTATTGTAACTTCAGTCTTGATTGGTTCATTAGGAGGACTAAACCAAAGA…	AACATTTCGAGAAGGAGGAGTCGGATCCCTCGCGGTCCTCTCCTTCGGCGAGGCTCCCTGGAGGAGCGAGACTCCTGCCGAGCCCGCTGCTGCGAGCTCCGGCGAGTCCCATCACTCTGTACGCGGCGGCTCTGTCCGTCGCCGACAGCGGGAGTGTCGCGGTCCGCGTGGCCGCGTCTCCTTCGATGCAAACTTTCGGCATTGGGTACCTACCTCCCTCGCTCAGTGGAGCGGGGAAAACACGAGGGGACCCGCCGCGGCTTCGGCCCGGCGGGCAGGTTTTAAATGAACTGAACGCCCATGCTCGAAACACTTCTTAGCTATGTGACGAGAAACCCATAAAGATGATTGCTTTTCTCCACTCACCGTGGAGAGAACGATCGAAAAATGAAAGAAAAC…
Eannamariae642	TTATTATCATTTATTCCCTTAATAACTAATACAAAAAACACTATATCTACAGAAGCATCTTTAAAATACTTCCTAGTTCAAGCACTTGCTTCAGCAATATTATTATTCGCAATTATCCTAATATATTCACTCTCAAAATTTCCACTAACTGAAAGTAGAAGAATCTTTCAAACCTTAATTTGTTCTGCACTACTATTAAAAATGGGGGCCGCCCCCTTCCATTTTTGATTCCCAGCGACAATAGAAGGATTAAGATGAAAGAACGGCTTTATTTTAATAACATGACAAAAAATCGCCCCGTTAATGTTATTAGCCTATATTATTGAAATAAATATTTTTATTTCAGCAATTATTGTAACTTCAGTCCTAATTGGTTCATTAGGAGGACTAAACCAAAGA…	AACATTTCGAGAAGGAGGAGTCGGATCCCTCGCGGTCCTCTCCTTCGGCGAGGCTCCCTGGAGGAGCGAGACTCCTGCCGAGCCCGCTGCTGCGAGCTCCGGCGAGTCCCATCACTCTGTACGCGGCGGCTCTGTCCGTCGCCGACAGCGGGAGTGTCGCGGTCCGCGTGGCCGCGTCTCCTTCGATGCAAACTTTCGGCATTGGGTACCTACCTCCCTCGCTCAGTGGAGGGGACCCGCCGCGGCTTCGGCCCGGCGGGCAGGTTTTAAATGAACTGAACGCCCATGCTCGAAACACTTCTTAGCTATGTGACGAGAAACCCATAAAGATGATTGCTTTTCTCCACTCACCGTGGAGAGAACGATCGAAAAATGAAAGAAAACAACCCTGAACGGTGG…
Eaffannamariae792	TTATTATCATTTATCCCTTTAATAACCAATACAAAAAACACTATATCCACAGAAGCATCTTTAAAATACTTCCTAGTTCAAGCACTTGCTTCAGCAATATTATTATTTTCAATTATCCTTATATATTCACTTTCAAAATTTCCACTAATTGAAGGCAGTAGAATCTTCCAAACCTTAATTTGTTCAGCACTGTTATTAAAAATGGGGGCCGCCCCCTTCCATTTTTGGTTTCCAGCGACAATAGAAGGATTAAGATGAAATAACTGCTTTATTCTAATAACATGACAAAAAATCGCCCCCTTAATGTTACTAGCCTACGTTATTGAGATAAATATTTTTATTTCAGCAATTATTGTAACTTCAGTCTTAATTGGTTCATTAGGTGGACTAAACCAAAGA…	AACATTTCGAGAAGGAGGAGTCGGATCCCTCGCGGTCCTCTCCTTCGGCGAGGCTCCCTGGAGGAGCGAGACTCCTGCCGAGCCCGCTGCTGCGAGCTCCGGCGAGTCCCATCACTCTGTACGCGGCGGCTCTGTCCGTCGCCGACAGCGGGAGTGTCGCGGTCCGCGTGGCCGCGTCTCCTTCGATGCAAACTTTCGGCATTGGGTACCTACCTCCCTCGCTCAGTGGAGGGGACCCGCCGCGGCTTCGGCCCGGCGGGCAGGTTTTAAATGAACTGAACGCCCATGCTCGAAACACTTCTTAGCTATGTGACGAGAAACCCATAAAGATGATTGCTTTTCTCCACTCACCGTGGAGAGAACGATCGAAAAATGAAAGGAAACAACCCTGAACGGTGG…
